# Supplementary material for: TGFβ signaling promotes cell cycle progression and resistance to the CDK4/6 inhibitor palbociclib through SOX4 transcriptional modulation in breast cancer cells
Source: Cell Death Dis. 2026 Feb 4;17(1):209. doi: 10.1038/s41419-026-08435-4 (PMC12895049; doi:10.1038/s41419-026-08435-4)
Supplement: Supplementary file 1 — Table S1 [file 41419_2026_8435_MOESM1_ESM.xlsx]

## Sheet: Description
Table S1
Sheet#	Sheet Name	Description
1	Description	Description of the Table S1 content
2	Normalized_Data	All normalized counts from MI and MII spheres at Day3 and Day6
3	MII_vs_MI	Differentially expressed genes in MII vs MI for all time points
4	MI-D6_vs_MI-D3	Differentially expressed genes in MI Day6 vs MI Day3
5	MII-D6_vs_MII-D3	Differentially expressed genes in MII Day6 vs MII Day3
6	MII-D3_vs_MI-D3	Differentially expressed genes in MII Day3 vs MI Day3
7	MII-D6_vs_MI-D6	Differentially expressed genes in MII Day6 vs MI Day6

## Sheet: Normalized_Data
Probe Name	Accession #	NS Probe ID	Class Name	MI : D3	MI : D3	MI : D3	MI : D6	MI : D6	MI : D6	MII : D3	MII : D3	MII : D3	MII : D6	MII : D6	MII : D6
ABCC1	NM_004996.3	NM_004996.3:570	Endogenous	618.71	703.01	709.39	647.54	635.47	661.11	644.73	649.09	678.69	825.26	770.39	778.74
ABCC4	NM_001105515.2	NM_001105515.2:1774	Endogenous	169.88	146.4	152.87	152.45	145.44	159.19	675.63	657.29	650.01	991.13	1031.49	1034.28
ABCG2	NM_001257386.1	NM_001257386.1:2020	Endogenous	8.94	9.91	4.29	9.81	8.79	11.37	47.83	60.93	69.3	68.54	98.31	67.25
ABI1	NM_001012750.2	NM_001012750.2:733	Endogenous	439	376.66	378.74	393.2	368.98	387.41	364.72	398.36	357.27	372.87	372.3	348.35
ABL1	NM_005157.5	NM_005157.5:1830	Endogenous	378.2	350.74	378.74	369.81	367.03	360.6	383.65	405.39	389.53	472.95	494.79	496.29
ACKR2	NM_001296.5	NM_001296.5:741	Endogenous	19.67	16.01	7.73	9.81	13.67	4.87	53.81	49.21	45.41	23.3	46.74	39
ACKR3	NM_020311.3	NM_020311.3:153	Endogenous	21.46	28.21	19.75	12.83	8.79	11.37	9.96	9.37	7.17	2.74	14.51	9.41
ACOT12	NM_130767.2	NM_130767.2:918	Endogenous	7.15	3.05	7.73	3.02	3.9	3.25	4.98	7.03	3.58	10.97	4.84	5.38
ACSL3	NM_203372.1	NM_203372.1:1219	Endogenous	312.04	325.58	316.91	270.19	251.84	272.08	824.1	861.16	819.68	792.36	723.65	742.42
ACTG2	NM_001199893.1	NM_001199893.1:384	Endogenous	10.73	6.1	8.59	10.57	4.88	7.31	5.98	15.23	13.14	16.45	4.84	8.07
ADH1A	NM_000667.3	NM_000667.3:1004	Endogenous	9.83	5.34	6.87	9.81	8.79	11.37	6.98	9.37	4.78	17.82	11.28	12.1
ADM	NM_001124.2	NM_001124.2:1413	Endogenous	234.25	229.51	256.79	261.88	270.39	295.63	218.23	196.84	198.35	305.7	340.07	361.8
ADORA2A	NM_000675.5	NM_000675.5:951	Endogenous	45.6	25.92	27.48	27.17	29.28	24.37	37.87	51.55	57.35	46.61	78.97	41.69
ADORA2B	NM_000676.2	NM_000676.2:1043	Endogenous	230.67	317.19	298.01	380.37	353.36	370.35	426.5	426.48	391.92	690.91	707.54	708.8
AGO2	NM_012154.5	NM_012154.5:980	Endogenous	116.23	125.81	106.49	129.81	98.59	112.89	85.7	83.19	86.03	106.93	95.09	119.7
AGO4	NM_017629.4	NM_017629.4:2304	Endogenous	214.58	206.63	244.77	243.02	225.49	243.65	221.22	235.5	236.59	270.06	332.01	286.48
AIMP2	NM_006303.3	NM_006303.3:507	Endogenous	121.6	112.08	100.48	104.9	89.8	103.96	181.36	185.12	203.13	200.15	164.39	189.64
AKT1	NM_005163.2	NM_005163.2:2207	Endogenous	1250.82	1325.19	1378.42	1161.5	1226.03	1249.93	1229.68	1165.79	1240.28	1082.98	1063.72	1209.12
AKT1S1	NM_032375.5	NM_032375.5:1301	Endogenous	202.06	182.23	198.39	150.94	150.33	162.43	247.13	257.76	264.07	235.79	233.7	200.4
AKT2	NM_001626.4	NM_001626.4:1584	Endogenous	815.41	827.29	816.74	802.26	757.48	822.73	1573.47	1598.12	1493.59	1825.99	1690.67	1852.02
AKT3	NM_001206729.1	NM_001206729.1:674	Endogenous	779.64	812.04	799.57	851.31	910.74	958.36	493.27	471	506.63	456.5	436.77	458.63
ALDH1A3	NM_000693.2	NM_000693.2:1375	Endogenous	7201.85	7509.65	7451.18	9633.1	9434.37	9907.68	14787	14623.3	14640.8	14463.9	14407	14556.6
ALDOA	NM_000034.3	NM_000034.3:2049	Endogenous	10740.6	11856.5	12040.8	9048.2	8800.86	9058.15	7352.16	7484.46	7396.28	7515.05	7496.02	7720.1
ALK	NM_004304.4	NM_004304.4:5359	Endogenous	9.83	5.34	1.72	3.02	1.95	1	3.99	1.17	7.17	1.37	8.06	9.41
AMOTL2	NM_016201.4	NM_016201.4:1176	Endogenous	10.73	9.15	7.73	6.79	9.76	9.75	16.94	12.89	11.95	15.08	20.95	17.48
ANGPT2	NM_001147.2	NM_001147.2:1775	Endogenous	6.26	3.81	6.01	4.53	6.83	3.25	8.97	7.03	8.36	6.85	14.51	1.34
APC	NM_001127510.2	NM_001127510.2:462	Endogenous	302.2	325.58	319.48	362.26	381.67	363.85	328.84	336.26	341.73	359.17	404.54	349.69
AR	NM_000044.6	NM_000044.6:1427	Endogenous	6.26	4.57	2.58	3.77	4.88	2.44	30.89	35.15	29.87	49.35	45.13	48.42
ARG1	NM_000045.3	NM_000045.3:744	Endogenous	13.41	7.62	11.16	6.04	4.88	4.87	13.95	7.03	8.36	8.23	19.34	10.76
ARID1A	NM_006015.4	NM_006015.4:1670	Endogenous	589.2	504.76	504.99	557.73	537.85	549.84	576.97	568.25	615.36	637.45	644.68	645.58
ARID1B	NM_020732.3	NM_020732.3:2978	Endogenous	278.06	237.89	268.81	270.19	247.94	268.02	226.2	250.73	264.07	278.28	257.87	285.13
ARID2	NM_152641.4	NM_152641.4:2760	Endogenous	410.38	413.26	397.64	448.3	411.93	435.32	411.55	438.19	413.43	518.18	498.02	528.57
ARID4A	NM_023001.2	NM_023001.2:3225	Endogenous	149.31	174.61	205.26	233.96	265.51	253.4	212.25	179.26	186.4	219.34	225.64	242.09
ARID4B	NM_016374.6	NM_016374.6:3368	Endogenous	1072.9	997.32	1010.84	1222.63	1191.86	1229.63	581.95	603.4	586.68	748.49	765.56	737.04
ASH1L	NM_018489.3	NM_018489.3:5629	Endogenous	736.73	735.79	709.39	839.24	801.41	814.61	502.23	521.38	517.38	640.19	631.79	673.83
ASXL2	NM_018263.4	NM_018263.4:3360	Endogenous	153.78	125.05	149.44	129.81	147.4	135.63	160.44	149.97	170.87	179.58	140.22	174.85
ATF2	NM_001880.4	NM_001880.4:655	Endogenous	382.67	475.79	444.01	529.81	538.83	564.46	342.79	330.4	315.45	420.85	399.7	416.94
ATF4	NM_001675.4	NM_001675.4:1584	Endogenous	1090.78	966.06	958.45	810.56	706.72	784.56	1049.31	971.29	1027.59	1045.97	1013.76	984.52
ATF7IP	NM_018179.3	NM_018179.3:2505	Endogenous	478.34	414.03	486.1	516.22	505.64	485.68	728.44	770.94	700.2	803.32	742.99	759.91
ATG101	NM_001098673.2	NM_001098673.2:555	Endogenous	248.56	260.01	276.54	267.92	260.63	257.46	311.9	299.94	303.5	302.96	278.82	305.31
ATG2B	NM_018036.5	NM_018036.5:1722	Endogenous	201.17	246.28	231.02	268.68	266.49	313.5	214.25	180.43	233	252.24	248.2	234.02
ATG4B	NM_013325.5	NM_013325.5:945	Endogenous	293.26	338.54	352.12	352.45	320.17	347.61	448.42	433.51	450.47	416.74	433.55	435.77
ATM	NM_000051.3	NM_000051.3:393	Endogenous	478.34	552.8	494.68	580.37	554.45	555.53	507.22	517.87	537.69	600.44	536.7	593.13
ATOX1	NM_004045.3	NM_004045.3:143	Endogenous	1184.66	1046.88	1101.87	1089.8	1135.25	1093.18	1229.68	1164.61	1259.4	1010.32	978.3	911.89
ATP7A	NM_000052.7	NM_000052.7:3777	Endogenous	112.65	73.96	68.71	91.32	94.69	88.53	244.14	217.93	213.88	267.32	244.98	285.13
ATR	NM_001184.3	NM_001184.3:368	Endogenous	168.09	154.02	141.71	175.85	156.18	172.99	343.79	314	317.84	349.57	315.89	344.31
ATRX	NM_000489.4	NM_000489.4:2877	Endogenous	583.84	708.34	666.45	734.33	678.42	722.83	727.44	700.64	746.8	763.57	754.28	804.29
ATXN7	NM_000333.3	NM_000333.3:2548	Endogenous	157.36	187.57	217.28	196.22	194.25	213.6	179.37	182.78	181.62	296.11	264.32	263.61
AURKA	NM_001323303.1	NM_001323303.1:503	Endogenous	91.2	108.27	113.37	85.28	81.02	85.28	61.78	50.38	47.8	67.17	66.08	59.18
AURKB	NM_001256834.2	NM_001256834.2:856	Endogenous	8.94	12.96	6.87	6.04	6.83	10.56	12.95	10.54	14.34	9.6	8.06	2.69
AXL	NM_001699.4	NM_001699.4:1535	Endogenous	120.7	116.66	115.94	89.81	82	93.4	18.93	28.12	13.14	10.97	16.12	18.83
B2M	NM_004048.2	NM_004048.2:573	Endogenous	16669.3	16065.4	15905.5	15574.9	15360.5	15646.5	12378.5	12234.3	12277.3	11417.9	11117.5	11105.4
B4GALNT1	NM_001276469.1	NM_001276469.1:1029	Endogenous	31.29	16.01	18.04	22.64	30.26	28.43	14.95	15.23	14.34	23.3	22.56	12.1
B4GALT1	NM_001497.3	NM_001497.3:587	Endogenous	2862.86	3025.52	3090.92	2317.71	2299.78	2367.48	2188.31	2161.68	2116.12	2708.82	2620.62	2742.39
BAD	NM_004322.3	NM_004322.3:963	Endogenous	179.71	144.87	127.11	134.34	118.11	133.2	118.58	113.65	133.83	116.52	98.31	112.98
BAX	NM_004324.3	NM_004324.3:330	Endogenous	912.86	844.83	784.11	772.82	753.58	734.2	2012.92	2005.85	1907.02	1640.92	1608.48	1674.48
BCAP31	NM_001139441.1	NM_001139441.1:752	Endogenous	1196.29	1142.19	1045.19	1130.55	1154.77	1076.94	1391.11	1396.6	1289.27	1395.54	1302.25	1417.59
BCL2	NM_000633.2	NM_000633.2:1525	Endogenous	19.67	8.39	6.87	10.57	8.79	4.87	10.96	11.72	20.31	19.19	20.95	22.86
BCL2A1	NM_004049.3	NM_004049.3:419	Endogenous	176.13	194.43	183.79	114.72	113.23	117.76	21.92	10.54	11.95	2.74	19.34	13.45
BCL2L1	NM_001191.3	NM_001191.3:1421	Endogenous	737.62	745.7	702.52	626.41	568.11	627	777.27	792.03	757.55	721.07	709.15	741.08
BHLHE40	NM_003670.3	NM_003670.3:1007	Endogenous	923.59	1065.18	1026.3	918.48	906.83	942.93	418.53	427.65	443.3	645.67	575.38	610.61
BIRC3	NM_001165.4	NM_001165.4:6567	Endogenous	37.55	48.04	36.07	36.98	40.02	46.29	12.95	8.2	10.75	10.97	6.45	9.41
BIRC5	NM_001168.2	NM_001168.2:1215	Endogenous	29.5	15.25	23.19	19.62	13.67	21.12	15.94	31.63	32.26	21.93	29.01	29.59
BLK	NM_001330465.1	NM_001330465.1:780	Endogenous	7.15	3.05	4.29	5.28	5.86	4.87	3.99	4.69	4.78	4.11	6.45	5.38
BLM	NM_000057.3	NM_000057.3:1434	Endogenous	27.72	18.3	16.32	14.34	21.48	13.81	23.92	23.43	32.26	28.79	30.62	16.14
BMPR1A	NM_004329.2	NM_004329.2:649	Endogenous	561.49	597.02	603.76	633.96	669.63	659.48	601.88	571.76	578.32	566.17	535.08	597.16
BMPR2	NM_001204.7	NM_001204.7:1683	Endogenous	928.95	961.49	907.78	979.61	913.67	991.66	849.02	919.74	859.12	873.24	765.56	789.49
BRAF	NM_004333.6	NM_004333.6:1089	Endogenous	329.02	303.47	339.24	356.98	351.41	363.04	554.05	583.48	622.53	605.92	638.23	630.79
BRCA1	NM_007294.3	NM_007294.3:4677	Endogenous	18.78	22.11	30.06	23.4	19.52	25.18	21.92	26.95	33.46	30.16	38.68	36.31
BRCA2	NM_000059.3	NM_000059.3:1373	Endogenous	24.14	25.16	21.47	27.17	20.5	34.11	25.91	30.46	17.92	28.79	20.95	26.9
BRIP1	NM_032043.2	NM_032043.2:1570	Endogenous	36.66	27.45	26.62	37.74	33.19	38.98	51.82	39.84	23.9	38.38	32.23	26.9
BRMS1	NM_015399.4	NM_015399.4:133	Endogenous	110.87	175.37	165.75	135.09	132.75	142.13	136.52	107.79	143.39	146.68	141.83	134.5
BTK	NM_001287345.1	NM_001287345.1:1051	Endogenous	11.62	2.29	4.29	6.04	6.83	8.12	3.99	8.2	9.56	13.71	16.12	8.07
BUB1	NM_004336.3	NM_004336.3:1978	Endogenous	26.82	24.4	22.33	27.92	32.21	27.61	27.9	36.32	31.07	54.83	30.62	41.69
BUB1B	NM_001211.4	NM_001211.4:835	Endogenous	15.2	22.87	26.62	19.62	22.45	10.56	16.94	17.57	22.7	16.45	30.62	18.83
BYSL	NM_004053.4	NM_004053.4:1099	Endogenous	93.88	89.97	73	86.04	84.92	91.78	153.46	144.11	138.61	126.12	120.88	141.22
C3AR1	NM_004054.3	NM_004054.3:532	Endogenous	11.62	8.39	10.31	9.81	15.62	7.31	5.98	10.54	11.95	23.3	9.67	16.14
CA9	NM_001216.2	NM_001216.2:960	Endogenous	129.64	121.23	107.35	52.83	38.07	41.42	22.92	18.75	28.68	10.97	11.28	10.76
CACYBP	NM_014412.2	NM_014412.2:906	Endogenous	703.64	713.68	708.53	767.54	743.82	815.42	369.7	381.96	393.11	414	390.03	408.87
CALML3	NM_005185.4	NM_005185.4:203	Endogenous	21.46	14.49	13.74	9.06	10.74	9.75	10.96	11.72	16.73	17.82	17.73	10.76
CARD11	NM_001324281.1	NM_001324281.1:3132	Endogenous	4.47	1.52	3.44	3.77	7.81	3.25	3.99	5.86	8.36	1.37	6.45	2.69
CASP3	NM_032991.2	NM_032991.2:1002	Endogenous	514.99	474.26	500.7	464.9	409	492.18	864.96	869.36	878.23	785.5	804.24	819.08
CAV1	NM_001753.4	NM_001753.4:555	Endogenous	127.85	150.21	129.68	129.81	123.97	121.01	76.73	83.19	93.2	124.75	124.1	112.98
CBX2	NM_032647.3	NM_032647.3:85	Endogenous	25.93	36.6	31.78	42.26	41	25.18	69.75	90.22	80.06	78.14	96.7	88.77
CCL13	NM_005408.2	NM_005408.2:129	Endogenous	8.94	7.62	4.29	1.51	3.9	5.69	10.96	7.03	20.31	9.6	1.61	9.41
CCL19	NM_006274.2	NM_006274.2:133	Endogenous	14.31	2.29	6.87	9.81	8.79	1.62	10.96	8.2	7.17	8.23	4.84	9.41
CCL2	NM_002982.3	NM_002982.3:303	Endogenous	13.41	6.86	7.73	4.53	7.81	7.31	15.94	16.4	9.56	6.85	11.28	2.69
CCL21	NM_002989.2	NM_002989.2:155	Endogenous	9.83	2.29	7.73	5.28	3.9	8.12	9.96	15.23	16.73	19.19	14.51	24.21
CCL4	NM_002984.2	NM_002984.2:35	Endogenous	15.2	3.05	9.45	7.55	4.88	11.37	3.99	9.37	8.36	12.34	14.51	12.1
CCL5	NM_002985.2	NM_002985.2:277	Endogenous	12.52	8.39	6.87	4.53	7.81	4.87	17.94	10.54	7.17	13.71	16.12	9.41
CCNA2	NM_001237.3	NM_001237.3:538	Endogenous	31.29	28.97	38.65	33.21	20.5	19.49	22.92	22.26	21.51	27.42	46.74	25.55
CCNB1	NM_031966.2	NM_031966.2:710	Endogenous	131.43	151.73	148.58	135.85	142.52	138.07	151.47	160.52	163.7	119.26	106.37	145.26
CCNB2	NM_004701.3	NM_004701.3:333	Endogenous	47.39	32.02	44.66	39.24	26.36	34.92	32.88	29.29	35.85	32.9	43.52	20.17
CCND1	NM_053056.2	NM_053056.2:857	Endogenous	434.53	555.08	545.36	829.42	823.86	862.53	585.94	530.75	526.94	614.15	655.96	626.75
CCND2	NM_001759.2	NM_001759.2:5825	Endogenous	163.62	180.71	167.47	192.45	201.08	221.72	12.95	2.34	1.19	8.23	9.67	5.38
CCNE1	NM_001238.1	NM_001238.1:1155	Endogenous	53.65	56.42	54.11	39.24	45.88	50.35	43.85	46.87	54.96	35.64	30.62	39
CCNE2	NM_057735.1	NM_057735.1:533	Endogenous	9.83	1	6.87	1.51	4.88	4.06	2.99	3.51	9.56	5.48	1.61	12.1
CCNF	NM_001761.3	NM_001761.3:878	Endogenous	61.69	43.46	49.81	53.58	41.97	42.23	59.79	65.61	60.94	71.28	69.3	79.35
CCNK	NM_003858.3	NM_003858.3:1425	Endogenous	524.83	542.88	505.85	519.99	511.5	562.84	570.99	560.05	592.66	641.56	568.93	586.41
CCNT1	NM_001240.2	NM_001240.2:1849	Endogenous	402.34	364.46	390.77	435.47	399.24	455.63	389.63	365.55	356.07	446.9	422.27	391.39
CCR1	NM_001295.2	NM_001295.2:195	Endogenous	12.52	10.67	14.6	5.28	6.83	6.5	5.98	10.54	14.34	10.97	9.67	14.79
CCR2	NM_001123041.2	NM_001123041.2:438	Endogenous	7.15	4.57	3.44	5.28	4.88	4.87	9.96	3.51	7.17	12.34	8.06	6.72
CCR4	NM_005508.4	NM_005508.4:672	Endogenous	7.15	7.62	5.15	5.28	4.88	4.87	6.98	5.86	11.95	6.85	12.89	6.72
CCR5	NM_000579.3	NM_000579.3:366	Endogenous	8.94	3.81	2.58	1.51	4.88	3.25	4.98	2.34	7.17	8.23	12.89	6.72
CCR7	NM_001838.3	NM_001838.3:141	Endogenous	7.15	3.05	5.15	6.04	7.81	3.25	2.99	11.72	5.97	10.97	9.67	6.72
CCS	NM_005125.1	NM_005125.1:34	Endogenous	370.15	405.64	394.2	326.03	309.44	320.81	449.42	471	424.18	452.38	404.54	364.49
CD14	NM_001174105.1	NM_001174105.1:1020	Endogenous	1061.28	1011.05	1008.26	916.22	845.34	938.06	1632.26	1619.21	1584.4	1024.03	1028.26	945.51
CD163	NM_203416.2	NM_203416.2:1784	Endogenous	11.62	10.67	5.15	3.77	12.69	8.12	10.96	12.89	16.73	17.82	22.56	16.14
CD19	NM_001770.4	NM_001770.4:1770	Endogenous	14.31	7.62	9.45	6.04	8.79	8.93	12.95	9.37	7.17	6.85	19.34	21.52
CD209	NM_021155.2	NM_021155.2:1532	Endogenous	7.15	5.34	4.29	3.77	3.9	5.69	3.99	7.03	7.17	4.11	6.45	1.34
CD22	NM_001771.2	NM_001771.2:2515	Endogenous	8.94	6.86	6.01	6.79	1.95	3.25	2.99	8.2	8.36	13.71	9.67	9.41
CD244	NM_001166663.1	NM_001166663.1:1037	Endogenous	3.58	2.29	2.58	5.28	5.86	3.25	3.99	8.2	5.97	15.08	4.84	4.03
CD247	NM_198053.2	NM_198053.2:329	Endogenous	7.15	6.1	3.44	7.55	3.9	4.06	10.96	11.72	14.34	6.85	9.67	5.38
CD27	NM_001242.4	NM_001242.4:326	Endogenous	8.05	10.67	9.45	3.77	11.71	5.69	6.98	5.86	7.17	13.71	17.73	10.76
CD274	NM_014143.3	NM_014143.3:1243	Endogenous	30.4	21.35	25.76	22.64	29.28	20.3	25.91	24.6	26.29	21.93	24.18	18.83
CD276	NM_001024736.1	NM_001024736.1:2119	Endogenous	774.28	906.59	893.18	799.99	763.34	823.54	578.96	519.04	616.56	596.32	576.99	574.3
CD28	NM_001243077.1	NM_001243077.1:438	Endogenous	23.25	8.39	7.73	7.55	15.62	9.75	11.96	17.57	14.34	17.82	19.34	16.14
CD300A	NM_001256841.1	NM_001256841.1:371	Endogenous	16.99	9.15	8.59	7.55	6.83	4.87	10.96	14.06	13.14	19.19	11.28	14.79
CD33	NM_001177608.1	NM_001177608.1:730	Endogenous	3.58	3.81	2.58	7.55	5.86	8.93	8.97	8.2	7.17	9.6	8.06	6.72
CD34	NM_001025109.1	NM_001025109.1:650	Endogenous	17.88	3.81	8.59	5.28	5.86	3.25	11.96	12.89	26.29	8.23	8.06	5.38
CD38	NM_001775.2	NM_001775.2:280	Endogenous	5.36	5.34	5.15	5.28	3.9	4.06	6.98	9.37	7.17	8.23	11.28	13.45
CD3D	NM_000732.4	NM_000732.4:127	Endogenous	9.83	6.86	5.15	6.79	5.86	6.5	9.96	7.03	9.56	10.97	22.56	6.72
CD3E	NM_000733.3	NM_000733.3:233	Endogenous	23.25	24.4	18.89	30.94	22.45	15.43	29.89	46.87	35.85	46.61	41.9	26.9
CD3G	NM_000073.2	NM_000073.2:404	Endogenous	9.83	3.81	7.73	8.3	6.83	4.06	18.93	17.57	10.75	19.19	20.95	14.79
CD4	NM_000616.4	NM_000616.4:1524	Endogenous	8.94	9.91	6.01	5.28	7.81	7.31	9.96	8.2	3.58	5.48	4.84	4.03
CD40	NM_001250.5	NM_001250.5:166	Endogenous	17.88	6.86	6.87	7.55	6.83	4.87	9.96	10.54	9.56	15.08	16.12	6.72
CD40LG	NM_000074.2	NM_000074.2:1225	Endogenous	9.83	4.57	9.45	6.79	5.86	5.69	14.95	11.72	13.14	13.71	24.18	14.79
CD44	NM_001001392.1	NM_001001392.1:566	Endogenous	3650.55	3322.88	3271.27	2656.57	2679.5	2685.04	1914.27	1966.02	1927.33	914.36	857.42	878.26
CD47	NM_001777.3	NM_001777.3:901	Endogenous	460.45	480.36	477.51	548.67	541.76	604.26	496.26	485.06	469.59	463.35	448.05	464.01
CD53	NM_000560.4	NM_000560.4:209	Endogenous	9.83	10.67	12.88	10.57	6.83	15.43	10.96	15.23	8.36	16.45	12.89	17.48
CD6	NM_001254751.1	NM_001254751.1:1722	Endogenous	1.79	1	5.15	1.51	2.93	2.44	1	2.34	2.39	5.48	6.45	8.07
CD68	NM_001251.2	NM_001251.2:1140	Endogenous	422.9	369.04	365.86	443.01	464.64	389.84	65.77	62.1	92.01	60.32	53.19	61.87
CD80	NM_005191.3	NM_005191.3:674	Endogenous	21.46	7.62	10.31	8.3	12.69	5.69	9.96	17.57	11.95	16.45	17.73	20.17
CD84	NM_001184879.1	NM_001184879.1:1015	Endogenous	11.62	3.81	5.15	5.28	6.83	6.5	13.95	9.37	10.75	20.56	14.51	10.76
CD86	NM_001206924.1	NM_001206924.1:1685	Endogenous	19.67	22.11	18.89	18.11	13.67	15.43	10.96	11.72	21.51	17.82	12.89	21.52
CD8A	NM_001768.6	NM_001768.6:2029	Endogenous	4.47	3.81	6.01	3.77	1.95	3.25	9.96	8.2	3.58	19.19	8.06	4.03
CD8B	NM_172213.2	NM_172213.2:310	Endogenous	10.73	3.05	1	5.28	2.93	6.5	7.97	14.06	9.56	13.71	17.73	16.14
CDC20	NM_001255.1	NM_001255.1:915	Endogenous	32.19	20.59	29.2	17.36	18.55	14.62	19.93	19.92	22.7	21.93	11.28	20.17
CDC25A	NM_001789.2	NM_001789.2:1229	Endogenous	43.81	32.02	42.08	34.72	43.93	36.55	46.84	42.18	60.94	41.13	22.56	39
CDC25C	NM_001790.4	NM_001790.4:1056	Endogenous	12.52	12.96	9.45	6.79	11.71	17.06	16.94	10.54	13.14	13.71	14.51	14.79
CDCA5	NM_080668.3	NM_080668.3:205	Endogenous	23.25	16.01	20.61	18.87	16.59	21.12	28.9	23.43	29.87	23.3	24.18	29.59
CDCA8	NM_018101.3	NM_018101.3:605	Endogenous	23.25	18.3	17.18	13.58	30.26	17.06	8.97	12.89	22.7	12.34	22.56	21.52
CDCP1	NM_022842.4	NM_022842.4:378	Endogenous	1587	1687.37	1666.12	1445.27	1444.68	1491.96	542.09	556.53	530.52	467.46	556.04	492.26
CDH1	NM_004360.3	NM_004360.3:379	Endogenous	2244.15	2343.1	2244.97	2161.49	2184.6	2239.97	4589.87	4767.42	4575.18	4078.31	3889.03	3986.48
CDH11	NM_001797.2	NM_001797.2:152	Endogenous	8.05	9.91	7.73	7.55	4.88	4.06	16.94	14.06	17.92	23.3	22.56	25.55
CDH5	NM_001795.3	NM_001795.3:3405	Endogenous	48.28	44.99	40.36	43.77	51.74	42.23	23.92	18.75	32.26	23.3	33.85	29.59
CDK1	NM_001786.4	NM_001786.4:133	Endogenous	43.81	46.51	48.09	40	35.14	43.86	37.87	33.98	44.21	50.72	38.68	47.07
CDK12	NM_015083.2	NM_015083.2:1806	Endogenous	657.15	598.55	574.56	667.16	639.37	647.3	555.05	554.19	568.76	667.61	636.62	650.96
CDK2	NM_001290230.1	NM_001290230.1:1543	Endogenous	141.27	129.62	130.54	134.34	129.83	142.13	168.41	175.75	167.28	215.22	219.19	181.57
CDK4	NM_000075.3	NM_000075.3:1098	Endogenous	443.47	458.25	474.93	530.56	552.49	549.84	620.82	643.23	652.4	478.43	473.84	496.29
CDK6	NM_001145306.1	NM_001145306.1:1373	Endogenous	299.52	269.92	279.98	289.81	291.87	281.82	549.07	502.64	470.78	515.44	493.18	520.5
CDKN1A	NM_000389.2	NM_000389.2:1975	Endogenous	5905.43	5465.45	5349.63	4005.24	3868.43	3986.14	6444.35	6570.58	6417.67	4593.75	4503.09	4640.13
CDKN2A	NM_000077.4	NM_000077.4:1052	Endogenous	42.02	40.41	50.67	43.77	48.81	40.61	66.77	76.16	76.47	95.96	98.31	76.66
CEACAM1	NM_001712.4	NM_001712.4:508	Endogenous	439	398.78	413.1	553.2	575.92	617.25	14105.4	14078.5	13941.8	17252.3	16595.7	16798.6
CEACAM3	NM_001277163.2	NM_001277163.2:807	Endogenous	33.08	11.44	10.31	19.62	25.38	21.12	17.94	15.23	10.75	63.06	64.47	75.32
CENPA	NM_001809.3	NM_001809.3:265	Endogenous	8.05	6.1	6.01	3.77	2.93	4.87	5.98	3.51	7.17	8.23	8.06	4.03
CFLAR	NM_001127183.1	NM_001127183.1:653	Endogenous	685.76	698.43	642.4	578.11	578.85	660.3	432.48	414.76	421.79	468.83	444.83	422.32
CGAS	NM_138441.2	NM_138441.2:1198	Endogenous	207.43	228.74	223.29	252.83	234.27	242.84	51.82	65.61	88.42	86.36	61.24	99.53
CHD8	NM_020920.4	NM_020920.4:3646	Endogenous	287	317.19	303.17	335.09	327.98	358.98	304.93	319.86	296.33	330.38	280.44	328.17
CHEK1	NM_001114122.2	NM_001114122.2:1834	Endogenous	148.42	175.37	166.61	158.49	140.56	138.07	64.77	69.13	59.74	38.38	48.35	49.76
CHEK2	NM_001005735.1	NM_001005735.1:894	Endogenous	26.82	33.55	35.21	27.92	37.09	34.92	28.9	21.09	38.24	34.27	33.85	22.86
CHMP2A	NM_198426.1	NM_198426.1:382	Endogenous	1816.78	1995.41	1946.1	2015.07	1923.97	1966.27	3040.31	3054.47	2952.54	2834.94	2628.68	2675.14
CHUK	NM_001278.4	NM_001278.4:3263	Endogenous	225.31	237.89	252.5	264.9	263.56	283.45	254.11	249.56	277.21	256.35	256.26	238.06
CLOCK	NM_001267843.1	NM_001267843.1:2212	Endogenous	151.99	163.17	176.06	221.88	182.54	229.84	117.59	128.88	130.24	141.2	145.05	157.36
CLSPN	NM_022111.2	NM_022111.2:442	Endogenous	10.73	9.91	12.88	20.38	15.62	17.87	9.96	16.4	27.48	30.16	22.56	14.79
CMKLR1	NM_004072.2	NM_004072.2:762	Endogenous	7.15	3.81	11.16	5.28	5.86	4.06	8.97	15.23	8.36	21.93	17.73	6.72
COL4A1	NM_001845.4	NM_001845.4:750	Endogenous	15.2	17.54	17.18	12.08	9.76	8.12	10.96	4.69	9.56	2.74	9.67	5.38
COL4A2	NM_001846.2	NM_001846.2:1150	Endogenous	82.26	87.69	74.72	48.3	53.69	61.73	15.94	16.4	13.14	17.82	16.12	6.72
COL6A1	NM_001848.2	NM_001848.2:2302	Endogenous	430.95	392.68	378.74	291.32	316.27	289.95	37.87	26.95	33.46	19.19	35.46	20.17
COL6A2	NM_001849.3	NM_001849.3:1660	Endogenous	25.03	17.54	26.62	30.94	24.4	25.18	3.99	7.03	8.36	10.97	6.45	9.41
COL6A3	NM_004369.3	NM_004369.3:3293	Endogenous	11.62	5.34	5.15	2.26	8.79	12.18	17.94	12.89	15.53	19.19	25.79	20.17
COP1	NM_001001740.3	NM_001001740.3:2110	Endogenous	707.22	701.48	699.09	673.2	656.94	700.9	625.8	643.23	634.48	634.71	527.03	653.65
COX5B	NM_001862.2	NM_001862.2:240	Endogenous	3637.14	4446.01	4430.69	4184.11	4116.37	4367.05	4535.06	4486.22	4517.82	3772.61	3863.25	3913.85
CPA3	NM_001870.2	NM_001870.2:768	Endogenous	9.83	5.34	9.45	9.81	8.79	5.69	11.96	18.75	9.56	9.6	9.67	5.38
CPT2	NM_000098.3	NM_000098.3:321	Endogenous	397.87	426.99	383.9	359.24	363.12	363.85	559.03	599.88	587.88	500.36	451.28	528.57
CREB1	NM_004379.3	NM_004379.3:618	Endogenous	242.3	215.02	230.17	244.53	242.08	262.33	247.13	246.05	272.43	275.54	312.67	267.65
CREBBP	NM_001079846.1	NM_001079846.1:4818	Endogenous	287	285.17	323.78	316.22	297.72	321.62	248.13	236.67	261.68	294.73	280.44	297.24
CRK	NM_016823.4	NM_016823.4:455	Endogenous	384.46	372.85	369.3	348.68	383.62	336.24	289.98	301.11	283.19	244.01	311.06	344.31
CSF1R	NM_005211.3	NM_005211.3:958	Endogenous	18.78	40.41	31.78	30.19	23.43	35.74	12.95	10.54	20.31	23.3	12.89	12.1
CSF2RA	NM_172249.2	NM_172249.2:632	Endogenous	9.83	6.86	3.44	9.81	13.67	6.5	7.97	9.37	8.36	13.71	9.67	14.79
CSF2RB	NM_000395.2	NM_000395.2:1547	Endogenous	3.58	7.62	6.01	6.04	4.88	2.44	3.99	5.86	4.78	8.23	4.84	6.72
CSF3R	NM_000760.3	NM_000760.3:2066	Endogenous	42.92	41.94	51.53	20.38	25.38	30.86	4.98	11.72	5.97	13.71	9.67	9.41
CTAG1A/B	NM_001327.2	NM_001327.2:285	Endogenous	3.58	3.05	6.87	2.26	3.9	6.5	4.98	9.37	3.58	8.23	1.61	4.03
CTLA4	NM_001037631.2	NM_001037631.2:392	Endogenous	15.2	7.62	4.29	6.79	8.79	8.12	11.96	8.2	8.36	9.6	22.56	13.45
CTNNA1	NM_001903.2	NM_001903.2:1766	Endogenous	7845.59	7811.59	7650.43	8321.42	8198.58	8445.77	10278.9	10189.8	10467.1	11035.4	11130.4	11336.7
CTNNB1	NM_001098209.1	NM_001098209.1:1938	Endogenous	4261.21	4105.19	4048.51	3676.94	3544.36	3800.96	5299.37	5332.15	5300.47	5277.81	5015.61	5303.2
CTNND1	NM_001206889.1	NM_001206889.1:852	Endogenous	868.16	1017.91	1060.65	1098.86	1107.92	1042.83	1353.24	1371.99	1301.22	1666.97	1621.37	1666.41
CTSW	NM_001335.3	NM_001335.3:1075	Endogenous	19.67	3.81	7.73	6.04	16.59	9.75	15.94	17.57	17.92	12.34	16.12	10.76
CXCL10	NM_001565.3	NM_001565.3:122	Endogenous	30.4	32.02	27.48	26.41	24.4	16.24	17.94	25.78	21.51	26.05	8.06	9.41
CXCL11	NM_005409.4	NM_005409.4:333	Endogenous	36.66	61	43.8	36.23	37.09	43.86	10.96	7.03	14.34	15.08	12.89	6.72
CXCL9	NM_002416.2	NM_002416.2:2012	Endogenous	5.36	3.05	6.01	5.28	5.86	4.06	5.98	5.86	4.78	9.6	11.28	8.07
CXCR2	NM_001557.3	NM_001557.3:409	Endogenous	14.31	10.67	12.02	3.77	4.88	8.12	5.98	21.09	11.95	17.82	12.89	21.52
CXCR4	NM_001008540.1	NM_001008540.1:1060	Endogenous	14.31	11.44	17.18	11.32	17.57	13.81	22.92	24.6	26.29	16.45	30.62	24.21
CXCR6	NM_006564.1	NM_006564.1:97	Endogenous	7.15	5.34	12.02	4.53	1.95	4.06	5.98	7.03	7.17	16.45	8.06	2.69
CXXC5	NM_016463.9	NM_016463.9:654	Endogenous	158.25	186.81	179.49	175.09	209.87	201.42	748.37	729.93	709.76	703.25	697.87	747.8
CYBB	NM_000397.3	NM_000397.3:1034	Endogenous	12.52	3.81	4.29	9.81	8.79	10.56	18.93	23.43	15.53	24.68	12.89	20.17
CYFIP1	NM_014608.2	NM_014608.2:2423	Endogenous	536.45	596.26	588.3	590.18	536.88	596.95	789.23	732.28	755.16	764.94	691.42	738.39
CYP4A11/22	NM_001010969.3	NM_001010969.3:285	Endogenous	11.62	7.62	7.73	8.3	8.79	8.93	29.89	11.72	14.34	28.79	30.62	45.73
DCN	NM_001920.3	NM_001920.3:458	Endogenous	564.17	670.98	778.1	864.14	840.45	938.87	2.99	10.54	7.17	2.74	11.28	5.38
DICER1	NM_177438.2	NM_177438.2:5060	Endogenous	554.33	572.62	552.23	568.3	574.95	606.69	575.98	519.04	561.59	619.63	578.6	587.75
DKC1	NM_001142463.2	NM_001142463.2:210	Endogenous	108.18	110.56	115.94	105.66	102.49	119.39	132.53	139.43	115.9	138.46	130.55	121.05
DLL3	NM_203486.2	NM_203486.2:1703	Endogenous	13.41	6.1	6.01	3.77	8.79	5.69	29.89	24.6	39.43	28.79	25.79	24.21
DNA2	NM_001080449.2	NM_001080449.2:1998	Endogenous	30.4	25.92	27.48	30.94	35.14	24.37	27.9	21.09	27.48	31.53	27.4	37.66
DNMT1	NM_001130823.2	NM_001130823.2:2500	Endogenous	149.31	179.94	173.48	188.68	205.97	192.48	195.31	201.52	215.08	215.22	219.19	246.13
DOCK1	NM_001380.3	NM_001380.3:840	Endogenous	434.53	531.45	515.3	573.58	570.06	551.46	746.38	739.31	693.03	874.61	907.39	938.79
DOCK2	NM_004946.3	NM_004946.3:1389	Endogenous	8.05	6.1	6.87	9.06	8.79	11.37	20.93	21.09	19.12	13.71	17.73	9.41
DTL	NM_016448.4	NM_016448.4:2195	Endogenous	26.82	16.01	12.02	15.85	28.31	22.74	15.94	15.23	16.73	16.45	33.85	13.45
DUSP6	NM_022652.2	NM_022652.2:1095	Endogenous	1311.62	1521.91	1526.14	1748.66	1749.24	1776.22	500.24	475.69	474.37	464.72	564.1	443.84
E2F1	NM_005225.1	NM_005225.1:935	Endogenous	26.82	25.16	28.34	30.94	29.28	30.05	50.82	53.9	50.18	47.98	48.35	51.11
E2F2	NM_004091.4	NM_004091.4:1662	Endogenous	26.82	12.2	28.34	18.87	22.45	14.62	19.93	14.06	20.31	21.93	19.34	13.45
EDN1	NM_001955.2	NM_001955.2:770	Endogenous	12.52	9.15	11.16	5.28	3.9	8.12	26.91	33.98	20.31	31.53	35.46	63.21
EGF	NM_001178130.2	NM_001178130.2:2167	Endogenous	11.62	6.86	11.16	4.53	7.81	7.31	26.91	32.81	40.63	50.72	48.35	49.76
EGFR	NM_005228.3	NM_005228.3:2760	Endogenous	696.49	706.06	733.44	757.73	768.22	792.68	192.32	185.12	195.96	235.79	246.59	260.92
EGLN3	NM_022073.4	NM_022073.4:749	Endogenous	200.27	197.48	177.78	100.38	105.42	90.15	40.86	37.49	25.09	58.95	61.24	71.28
EHHADH	NM_001166415.1	NM_001166415.1:2022	Endogenous	44.7	52.61	41.22	49.06	50.76	50.35	49.82	50.38	58.55	49.35	54.8	44.38
EIF2AK3	NM_004836.6	NM_004836.6:1195	Endogenous	155.57	174.61	174.34	154.72	143.49	190.86	124.56	146.46	111.12	123.38	135.38	127.77
EIF4EBP1	NM_004095.3	NM_004095.3:673	Endogenous	249.45	279.07	274.82	278.49	328.96	317.56	434.47	451.08	456.44	456.5	446.44	443.84
EIF4G1	NM_001194946.1	NM_001194946.1:4987	Endogenous	404.13	382.76	377.02	353.2	317.24	371.16	483.3	440.54	526.94	444.16	486.73	474.77
ELOVL5	NM_001242828.1	NM_001242828.1:468	Endogenous	999.59	1053.75	1039.18	979.61	931.24	927.5	800.19	777.97	777.86	715.59	702.7	724.94
EME1	XM_011524392.1	XM_011524392.1:416	Endogenous	13.41	9.91	7.73	12.08	5.86	8.12	7.97	15.23	8.36	12.34	14.51	12.1
ENTPD1	NM_001098175.1	NM_001098175.1:1418	Endogenous	12.52	10.67	4.29	6.79	9.76	3.25	15.94	21.09	11.95	15.08	27.4	20.17
ENTPD2	NM_001246.3	NM_001246.3:1204	Endogenous	9.83	8.39	4.29	1.51	3.9	6.5	5.98	10.54	2.39	4.11	11.28	2.69
EOMES	NM_001278182.1	NM_001278182.1:1522	Endogenous	16.09	11.44	17.18	10.57	13.67	8.12	15.94	17.57	13.14	12.34	12.89	21.52
EP300	NM_001429.4	NM_001429.4:2658	Endogenous	279.85	309.57	346.11	300.37	316.27	335.43	574.98	595.19	620.14	677.2	659.19	688.62
EPAS1	NM_001430.5	NM_001430.5:884	Endogenous	1476.13	1530.29	1475.46	1594.7	1572.56	1667.39	961.62	973.64	990.55	1424.32	1407.01	1436.42
EPC1	NM_025209.4	NM_025209.4:1098	Endogenous	304.88	293.55	303.17	341.88	310.41	321.62	329.84	362.04	360.85	342.71	319.12	357.76
EPCAM	NM_002354.2	NM_002354.2:499	Endogenous	174.35	172.32	162.32	230.94	199.13	207.92	2315.86	2321.03	2319.25	2167.33	2071.03	2129.08
ERBB2	NM_004448.2	NM_004448.2:2405	Endogenous	413.96	339.3	368.44	419.62	396.31	402.84	1155.94	1218.51	1170.98	1300.95	1265.18	1285.79
ERBB3	NM_001982.3	NM_001982.3:549	Endogenous	520.36	491.8	507.57	523.01	506.62	500.3	1139	1233.74	1101.67	1259.82	1184.6	1194.33
ERN1	NM_001433.5	NM_001433.5:1305	Endogenous	148.42	163.93	177.78	146.41	159.11	177.87	96.66	114.82	101.56	111.04	80.59	117.01
ERO1A	NM_014584.2	NM_014584.2:963	Endogenous	3908.94	4035.8	4047.65	2536.58	2468.65	2572.15	862.97	930.28	970.24	1100.8	946.07	1011.41
ESR1	NM_000125.2	NM_000125.2:1595	Endogenous	6.26	8.39	9.45	1.51	11.71	1	12.95	9.37	17.92	23.3	19.34	18.83
ESR2	NM_001214903.1	NM_001214903.1:166	Endogenous	8.05	3.05	3.44	3.77	2.93	6.5	3.99	4.69	4.78	12.34	19.34	4.03
ESRP1	NM_017697.3	NM_017697.3:1264	Endogenous	18.78	15.25	13.74	8.3	15.62	13.81	799.19	836.55	831.63	756.71	789.73	759.91
ESRP2	NM_024939.3	NM_024939.3:668	Endogenous	489.06	434.61	497.26	472.45	427.55	411.77	1251.6	1197.42	1211.6	1291.35	1286.14	1377.24
EXO1	NM_006027.3	NM_006027.3:820	Endogenous	9.83	9.15	12.88	8.3	7.81	9.75	11.96	12.89	4.78	16.45	16.12	13.45
EZH2	NM_004456.4	NM_004456.4:1596	Endogenous	69.74	75.49	85.02	73.96	72.23	75.53	115.59	103.1	108.73	93.22	98.31	110.29
FAM30A	NR_026800.2	NR_026800.2:9125	Endogenous	6.26	4.57	2.58	2.26	3.9	3.25	2.99	9.37	10.75	8.23	9.67	8.07
FAM83A	NM_207006.2	NM_207006.2:2072	Endogenous	1409.97	1296.98	1271.92	910.18	883.4	908.82	305.92	325.72	308.28	267.32	298.16	267.65
FANCA	NM_001018112.1	NM_001018112.1:580	Endogenous	28.61	22.11	15.46	21.89	18.55	12.99	27.9	28.12	25.09	23.3	20.95	24.21
FANCD2	NM_001018115.1	NM_001018115.1:750	Endogenous	30.4	26.69	27.48	27.17	31.24	37.36	21.92	14.06	20.31	27.42	33.85	47.07
FANCI	NM_001113378.1	NM_001113378.1:541	Endogenous	91.2	80.82	79.87	89.81	90.78	98.27	69.75	74.99	84.84	75.4	78.97	75.32
FAS	NM_000043.3	NM_000043.3:90	Endogenous	33.08	31.26	42.94	33.21	39.05	36.55	14.95	26.95	23.9	16.45	11.28	22.86
FASLG	NM_000639.2	NM_000639.2:605	Endogenous	5.36	4.57	6.01	2.26	10.74	4.06	7.97	8.2	10.75	10.97	8.06	10.76
FBLIM1	NM_001024215.1	NM_001024215.1:872	Endogenous	132.32	144.87	118.52	113.96	101.52	110.46	107.62	131.22	118.29	130.23	141.83	112.98
FBLN2	NM_001004019.1	NM_001004019.1:3440	Endogenous	7.15	4.57	2.58	1	3.9	3.25	4.98	3.51	7.17	10.97	9.67	6.72
FBN1	NM_000138.4	NM_000138.4:8578	Endogenous	322.76	273.73	290.28	186.41	184.49	194.92	20.93	19.92	17.92	23.3	11.28	26.9
FCAR	NM_133278.2	NM_133278.2:750	Endogenous	4.47	6.1	5.15	3.77	3.9	1	6.98	4.69	4.78	8.23	11.28	9.41
FCGR3A/B	NM_000570.4	NM_000570.4:255	Endogenous	8.05	6.86	7.73	6.04	7.81	4.87	7.97	7.03	5.97	8.23	14.51	4.03
FCRL2	NM_001159488.1	NM_001159488.1:132	Endogenous	16.99	9.15	12.02	7.55	12.69	9.75	8.97	17.57	17.92	13.71	16.12	20.17
FEN1	NM_004111.4	NM_004111.4:425	Endogenous	89.41	102.17	102.2	84.53	76.14	96.65	92.67	83.19	94.4	91.85	64.47	76.66
FGF7	NM_002009.3	NM_002009.3:658	Endogenous	18.78	15.25	6.87	23.4	18.55	22.74	3.99	12.89	3.58	8.23	8.06	13.45
FGFBP1	NM_005130.4	NM_005130.4:585	Endogenous	349.59	376.66	382.18	191.7	217.68	208.73	28.9	33.98	20.31	17.82	27.4	33.62
FGFR1	NM_001174064.1	NM_001174064.1:1756	Endogenous	52.75	35.84	47.24	35.47	46.85	40.61	33.88	26.95	23.9	15.08	20.95	30.93
FGFR2	NM_000141.4	NM_000141.4:2704	Endogenous	50.96	33.55	32.64	21.89	14.64	25.99	74.74	74.99	70.5	104.19	75.75	95.49
FGFR3	NM_000142.4	NM_000142.4:1532	Endogenous	333.49	343.12	361.57	295.09	286.98	293.19	10.96	7.03	15.53	16.45	9.67	6.72
FLT1	NM_002019.4	NM_002019.4:530	Endogenous	8.05	6.1	3.44	6.79	8.79	5.69	6.98	10.54	11.95	10.97	12.89	9.41
FLT3	NM_004119.2	NM_004119.2:336	Endogenous	5.36	5.34	6.01	2.26	5.86	4.87	5.98	14.06	4.78	8.23	8.06	4.03
FLT4	NM_182925.4	NM_182925.4:2948	Endogenous	7.15	6.1	4.29	6.04	3.9	5.69	4.98	1.17	4.78	8.23	3.22	9.41
FMOD	NM_002023.5	NM_002023.5:149	Endogenous	8.94	6.86	8.59	7.55	9.76	7.31	16.94	11.72	9.56	15.08	19.34	13.45
FOLH1	NM_004476.1	NM_004476.1:695	Endogenous	7.15	1	4.29	1.51	3.9	3.25	2.99	9.37	4.78	6.85	8.06	8.07
FOS	NM_005252.3	NM_005252.3:301	Endogenous	149.31	110.56	112.51	48.3	51.74	51.17	111.61	104.28	102.76	200.15	166.01	197.71
FOXA1	NM_004496.5	NM_004496.5:1132	Endogenous	71.53	45.75	44.66	35.47	41	34.92	66.77	90.22	83.64	105.56	83.81	107.6
FOXM1	NM_001243088.1	NM_001243088.1:893	Endogenous	30.4	40.41	25.76	26.41	33.19	34.11	15.94	17.57	15.53	26.05	20.95	25.55
FOXP1	NM_032682.5	NM_032682.5:1276	Endogenous	545.39	531.45	565.11	504.15	520.28	515.73	529.14	530.75	518.58	527.78	554.42	512.43
FOXP3	NM_014009.3	NM_014009.3:1230	Endogenous	8.94	5.34	5.15	4.53	2.93	8.93	4.98	10.54	9.56	12.34	8.06	10.76
FPR1	NM_002029.3	NM_002029.3:625	Endogenous	48.28	44.22	34.35	53.58	57.59	52.79	30.89	24.6	29.87	15.08	14.51	20.17
FRMD6	NM_152330.3	NM_152330.3:1748	Endogenous	554.33	551.27	526.46	449.81	436.33	424.77	94.67	85.53	107.54	86.36	93.48	87.42
FSTL1	NM_007085.4	NM_007085.4:701	Endogenous	310.25	313.38	304.88	322.26	276.25	289.95	60.79	58.58	59.74	80.88	88.64	82.04
FZD1	NM_003505.2	NM_003505.2:1141	Endogenous	101.03	107.51	91.04	91.32	89.8	120.2	114.6	114.82	113.51	127.49	112.82	114.32
FZD4	NM_012193.3	NM_012193.3:417	Endogenous	66.16	44.99	66.99	49.81	42.95	46.29	74.74	65.61	62.13	50.72	53.19	51.11
FZD7	NM_003507.1	NM_003507.1:1600	Endogenous	112.65	116.66	91.04	121.51	115.18	123.45	454.4	406.56	485.12	449.64	428.71	412.9
FZD8	NM_031866.1	NM_031866.1:890	Endogenous	82.26	82.35	79.87	55.85	74.19	47.92	89.68	94.9	82.45	94.59	103.15	96.84
GABARAP	NM_007278.1	NM_007278.1:233	Endogenous	4141.4	4714.41	4641.96	4431.65	4248.15	4624.51	5288.41	5373.16	5204.88	4397.72	4296.79	4407.45
GABPA	NM_001197297.1	NM_001197297.1:952	Endogenous	210.11	208.92	198.39	221.88	207.92	254.21	203.29	213.24	198.35	230.3	269.15	263.61
GALNT3	NM_004482.3	NM_004482.3:655	Endogenous	622.28	617.61	644.12	726.03	704.77	666.79	681.6	708.84	742.02	941.78	847.75	918.61
GLUD1	NM_005271.2	NM_005271.2:2680	Endogenous	673.25	663.36	661.3	647.54	585.68	631.06	616.83	585.82	612.97	604.55	575.38	552.78
GLUD2	NM_012084.3	NM_012084.3:1871	Endogenous	237.83	304.23	300.59	273.96	239.15	269.64	307.92	254.25	298.72	245.38	261.1	268.99
GLUL	NM_002065.6	NM_002065.6:1485	Endogenous	11548	10760.1	10809.2	9002.17	8673.96	9089.83	7066.16	7130.62	7074.86	7749.47	7573.38	7833.08
GMPS	NM_003875.2	NM_003875.2:385	Endogenous	154.68	141.82	139.99	129.81	134.71	181.93	136.52	138.25	130.24	159.02	159.56	127.77
GNAI3	NM_006496.3	NM_006496.3:760	Endogenous	1087.21	1056.03	1102.73	1061.12	1133.3	1120.8	1113.09	1066.2	1094.51	1013.07	1078.23	1032.93
GNLY	NM_012483.3	NM_012483.3:540	Endogenous	12.52	10.67	10.31	12.08	11.71	11.37	14.95	24.6	10.75	15.08	16.12	16.14
GPNMB	NM_001005340.1	NM_001005340.1:600	Endogenous	311.14	285.17	300.59	244.53	285.03	260.71	25.91	30.46	32.26	34.27	67.69	44.38
GPT	NM_005309.2	NM_005309.2:431	Endogenous	32.19	20.59	16.32	15.09	25.38	17.06	19.93	17.57	26.29	26.05	17.73	12.1
GPX1	NM_000581.2	NM_000581.2:588	Endogenous	6749.44	7348.01	7281.13	6826.34	6653.36	6819.81	4508.15	4513.17	4583.54	4858.33	4662.65	4777.32
GRAP2	NM_001291826.1	NM_001291826.1:848	Endogenous	9.83	13.72	3.44	6.79	13.67	8.12	16.94	15.23	17.92	8.23	14.51	10.76
GRB7	NM_001242443.1	NM_001242443.1:1301	Endogenous	533.77	628.28	604.61	562.26	571.04	552.28	614.84	579.96	563.98	583.99	473.84	505.71
GREM1	NM_013372.5	NM_013372.5:575	Endogenous	14.31	3.05	11.16	5.28	4.88	4.87	10.96	11.72	3.58	5.48	16.12	16.14
GRHL2	NM_024915.3	NM_024915.3:639	Endogenous	8.05	1.52	2.58	1.51	2.93	12.18	778.26	729.93	808.93	896.54	897.72	883.64
GSK3B	NM_001146156.1	NM_001146156.1:1686	Endogenous	557.91	616.08	641.54	622.63	614.97	609.13	451.41	476.86	517.38	464.72	425.49	438.46
GSR	NM_000637.2	NM_000637.2:1525	Endogenous	489.96	479.6	486.95	590.94	530.04	567.71	700.54	678.38	682.27	933.56	904.16	944.17
GSTM4	NM_000850.4	NM_000850.4:60	Endogenous	113.55	166.22	188.08	156.98	163.02	138.88	235.17	236.67	261.68	250.87	244.98	209.81
GTSE1	NM_016426.5	NM_016426.5:305	Endogenous	26.82	16.77	15.46	18.11	24.4	17.87	17.94	18.75	23.9	26.05	24.18	20.17
GZMA	NM_006144.3	NM_006144.3:215	Endogenous	16.09	9.91	6.01	8.3	5.86	8.12	11.96	16.4	15.53	16.45	14.51	12.1
GZMB	NM_004131.4	NM_004131.4:621	Endogenous	14.31	3.05	3.44	7.55	8.79	7.31	1.99	8.2	16.73	15.08	9.67	13.45
GZMH	NM_033423.3	NM_033423.3:705	Endogenous	13.41	8.39	6.01	7.55	2.93	4.06	6.98	11.72	11.95	9.6	9.67	10.76
GZMK	NM_002104.2	NM_002104.2:634	Endogenous	8.94	6.1	5.15	6.04	2.93	4.06	4.98	8.2	11.95	10.97	17.73	9.41
H2AX	NM_002105.2	NM_002105.2:98	Endogenous	22.35	11.44	14.6	21.89	8.79	9.75	19.93	24.6	28.68	32.9	20.95	37.66
HAVCR2	NM_032782.3	NM_032782.3:955	Endogenous	16.99	9.15	8.59	11.32	11.71	16.24	10.96	24.6	17.92	10.97	16.12	20.17
HCK	NM_001172129.1	NM_001172129.1:325	Endogenous	9.83	7.62	3.44	5.28	2.93	2.44	8.97	14.06	9.56	5.48	4.84	5.38
HDAC1	NM_004964.3	NM_004964.3:1180	Endogenous	448.83	406.4	414.81	398.49	388.5	397.15	403.58	413.59	417.01	405.77	422.27	462.67
HDC	NM_002112.3	NM_002112.3:1646	Endogenous	7.15	4.57	6.87	6.04	7.81	4.87	8.97	11.72	5.97	5.48	6.45	8.07
HGF	NM_000601.4	NM_000601.4:315	Endogenous	12.52	6.1	11.16	8.3	4.88	3.25	7.97	14.06	11.95	12.34	19.34	12.1
HIF1A	NM_181054.2	NM_181054.2:930	Endogenous	11261.9	11188.6	11005.9	9864.04	9849.23	9880.88	3408.02	3422.37	3425.71	3110.48	2989.7	3199.67
HJURP	NM_018410.5	NM_018410.5:642	Endogenous	15.2	18.3	12.02	17.36	10.74	15.43	7.97	16.4	9.56	8.23	12.89	17.48
HK2	NM_000189.4	NM_000189.4:2883	Endogenous	369.26	423.94	424.26	305.66	323.1	290.76	551.06	592.85	565.18	552.46	533.47	594.47
HLA-A	NM_002116.5	NM_002116.5:1000	Endogenous	6705.63	5579.06	5547.16	5920.69	6024.72	5897.99	1590.41	1632.1	1509.13	1358.52	1281.3	1261.58
HLA-B	NM_005514.6	NM_005514.6:1247	Endogenous	4694.84	5179.52	5310.13	5716.92	5548.37	5791.6	1266.55	1271.23	1277.32	1133.7	1007.31	1093.46
HLA-C	NM_002117.4	NM_002117.4:898	Endogenous	2836.93	2715.19	2738.8	2745.63	2770.28	2762.2	1739.88	1753.95	1831.74	1717.69	1669.72	1716.18
HLA-DQA1	NM_002122.3	NM_002122.3:258	Endogenous	4.47	3.81	3.44	3.77	1.95	4.06	2.99	10.54	2.39	6.85	6.45	8.07
HLA-DRB1	NM_002124.3	NM_002124.3:1016	Endogenous	23.25	22.87	25.76	6.04	7.81	6.5	8.97	11.72	15.53	19.19	6.45	9.41
HLA-E	NM_005516.5	NM_005516.5:1287	Endogenous	1131.91	1171.17	1243.58	1169.8	1089.37	1135.42	765.31	786.17	801.76	546.97	541.53	536.64
HMGA1	NM_145902.2	NM_145902.2:906	Endogenous	461.35	528.4	516.15	501.13	546.64	497.05	536.12	564.73	512.6	418.11	427.1	434.42
HMOX1	NM_002133.2	NM_002133.2:781	Endogenous	58.12	50.32	61.84	41.51	58.57	42.23	75.73	91.39	83.64	127.49	140.22	164.09
HRAS	NM_005343.3	NM_005343.3:842	Endogenous	506.05	530.69	479.23	444.52	422.67	426.39	3207.72	3097.82	3092.34	3719.14	3602.15	3635.44
HSD11B1	NM_181755.2	NM_181755.2:590	Endogenous	17.88	14.49	16.32	30.19	30.26	35.74	7.97	10.54	13.14	6.85	9.67	6.72
HSPB1	NM_001540.3	NM_001540.3:681	Endogenous	5689.06	6336.2	6424.02	4925.98	4947.07	5144.3	3491.73	3580.54	3381.5	2815.75	2675.42	2808.29
HUWE1	NM_031407.7	NM_031407.7:11006	Endogenous	303.99	351.5	350.4	425.66	404.12	416.64	426.5	405.39	360.85	405.77	410.98	434.42
ICAM1	NM_000201.2	NM_000201.2:2253	Endogenous	255.71	311.09	280.84	198.49	203.04	219.29	12.95	21.09	16.73	23.3	16.12	9.41
ICOS	NM_012092.3	NM_012092.3:591	Endogenous	7.15	3.81	1	5.28	4.88	2.44	5.98	7.03	3.58	8.23	9.67	5.38
IDH1	NM_005896.3	NM_005896.3:418	Endogenous	1453.78	1429.65	1336.33	1670.17	1532.54	1639.77	8109.49	8005.84	7956.67	8695.36	8638.71	8804.15
IDH2	NM_002168.2	NM_002168.2:642	Endogenous	125.17	139.53	139.13	103.4	92.73	103.15	789.23	795.55	774.28	526.41	523.8	476.12
IDO1	NM_002164.5	NM_002164.5:52	Endogenous	316.51	324.05	320.34	593.96	588.61	641.62	27.9	15.23	25.09	16.45	12.89	8.07
IDO2	NM_194294.2	NM_194294.2:712	Endogenous	8.05	3.05	2.58	4.53	2.93	1.62	5.98	3.51	3.58	6.85	11.28	6.72
IFNA1	NM_024013.1	NM_024013.1:667	Endogenous	4.47	3.05	6.01	3.77	6.83	7.31	4.98	7.03	10.75	15.08	6.45	4.03
IFNAR1	NM_000629.2	NM_000629.2:461	Endogenous	821.66	783.83	784.97	793.95	814.1	895.01	872.93	851.78	798.18	670.35	759.11	714.18
IFNAR2	NM_000874.3	NM_000874.3:631	Endogenous	447.94	386.58	455.18	488.3	504.66	488.12	302.94	333.92	316.64	311.19	333.62	310.69
IFNG	NM_000619.2	NM_000619.2:450	Endogenous	8.05	5.34	8.59	6.79	4.88	4.06	10.96	7.03	7.17	10.97	9.67	8.07
IFNGR2	NM_005534.3	NM_005534.3:1963	Endogenous	1367.06	1768.95	1644.65	1498.85	1435.9	1538.25	1488.77	1437.61	1406.37	1444.89	1427.97	1525.19
IGF1R	NM_000875.3	NM_000875.3:976	Endogenous	1112.24	1049.93	1086.42	1127.53	1050.32	1119.17	512.2	499.12	512.6	663.5	676.91	633.48
IGFBP3	NM_000598.4	NM_000598.4:634	Endogenous	12426	15855.8	15464	22956.7	22869.9	23846.2	22212.9	22148.8	21877	29744.9	29648.8	30267.1
IKBKG	NM_001099856.4	NM_001099856.4:1719	Endogenous	91.2	63.29	59.26	81.51	68.33	64.16	55.8	67.96	75.28	69.91	72.53	71.28
IL10	NM_000572.2	NM_000572.2:240	Endogenous	7.15	5.34	5.15	3.77	4.88	3.25	7.97	14.06	5.97	5.48	9.67	18.83
IL10RA	NM_001558.2	NM_001558.2:150	Endogenous	16.09	8.39	15.46	6.79	4.88	12.18	19.93	17.57	20.31	9.6	25.79	18.83
IL11	NM_000641.3	NM_000641.3:1723	Endogenous	121.6	145.63	138.27	200	194.25	219.29	25.91	22.26	17.92	32.9	41.9	22.86
IL12B	NM_002187.2	NM_002187.2:73	Endogenous	9.83	9.15	6.01	6.79	6.83	8.93	15.94	8.2	9.56	12.34	24.18	12.1
IL12RB1	NM_005535.1	NM_005535.1:448	Endogenous	9.83	3.05	4.29	6.04	1.95	4.06	5.98	11.72	15.53	8.23	17.73	13.45
IL15	NM_000585.4	NM_000585.4:715	Endogenous	99.24	80.06	86.74	116.23	100.54	96.65	41.85	45.69	41.82	58.95	46.74	44.38
IL15RA	NM_002189.2	NM_002189.2:503	Endogenous	84.04	85.4	70.42	73.21	89.8	71.47	54.81	57.41	57.35	67.17	72.53	52.45
IL21R	NM_021798.3	NM_021798.3:744	Endogenous	9.83	6.1	4.29	3.77	2.93	5.69	3.99	10.54	4.78	15.08	11.28	9.41
IL22RA2	NM_052962.2	NM_052962.2:950	Endogenous	41.13	40.41	41.22	24.91	24.4	32.49	19.93	16.4	19.12	30.16	19.34	8.07
IL27RA	NM_004843.3	NM_004843.3:1640	Endogenous	25.03	19.06	26.62	13.58	24.4	16.24	12.95	25.78	21.51	15.08	19.34	22.86
IL2RA	NM_000417.2	NM_000417.2:1222	Endogenous	10.73	3.81	7.73	3.77	7.81	4.87	4.98	9.37	8.36	6.85	9.67	9.41
IL2RB	NM_000878.2	NM_000878.2:1980	Endogenous	16.09	6.86	6.01	10.57	8.79	5.69	5.98	11.72	16.73	10.97	11.28	9.41
IL2RG	NM_000206.1	NM_000206.1:595	Endogenous	19.67	16.77	15.46	6.04	14.64	20.3	5.98	10.54	10.75	5.48	6.45	8.07
IL3RA	NM_002183.2	NM_002183.2:745	Endogenous	16.09	12.2	5.15	9.81	12.69	12.18	17.94	14.06	15.53	12.34	29.01	13.45
IL4R	NM_000418.2	NM_000418.2:950	Endogenous	276.27	405.64	363.28	289.05	322.13	328.93	138.51	157	154.14	168.62	136.99	145.26
IL6	NM_000600.3	NM_000600.3:484	Endogenous	16.09	13.72	13.74	19.62	13.67	13.81	5.98	7.03	4.78	10.97	9.67	14.79
IL6ST	NM_002184.2	NM_002184.2:2505	Endogenous	1278.54	1395.34	1393.88	1378.85	1395.88	1444.85	597.9	612.77	615.36	622.37	601.16	613.3
IL7	NM_001199886.1	NM_001199886.1:652	Endogenous	33.08	37.36	39.51	47.55	55.64	46.29	18.93	14.06	21.51	12.34	20.95	14.79
IL7R	NM_002185.3	NM_002185.3:1355	Endogenous	18.78	9.91	16.32	8.3	5.86	5.69	6.98	17.57	13.14	17.82	11.28	12.1
IL9R	XM_011531151.1	XM_011531151.1:802	Endogenous	14.31	12.2	9.45	5.28	8.79	6.5	12.95	17.57	22.7	12.34	16.12	25.55
INHBA	NM_002192.2	NM_002192.2:1914	Endogenous	55.43	51.09	48.95	36.23	25.38	26.8	307.92	309.31	289.16	207	230.47	220.57
IQGAP1	NM_003870.3	NM_003870.3:820	Endogenous	2255.78	2294.3	2306.81	2277.71	2312.47	2357.73	2443.41	2369.06	2499.68	2397.63	2362.75	2346.97
IRF1	NM_002198.2	NM_002198.2:557	Endogenous	587.41	573.38	570.26	476.98	479.28	499.49	506.22	543.64	518.58	519.56	491.57	477.46
IRF3	NM_001197122.1	NM_001197122.1:607	Endogenous	278.95	240.18	219	236.98	241.11	243.65	380.66	323.37	347.71	407.15	420.65	425.01
IRF4	NM_002460.1	NM_002460.1:325	Endogenous	8.94	9.15	6.87	2.26	6.83	6.5	9.96	15.23	16.73	9.6	9.67	5.38
IRF7	NM_004029.2	NM_004029.2:1705	Endogenous	199.38	205.87	200.11	233.96	222.56	247.71	231.19	229.64	207.91	361.91	315.89	348.35
ITGA1	NM_181501.1	NM_181501.1:502	Endogenous	95.67	86.16	101.34	58.87	54.66	53.6	22.92	16.4	15.53	26.05	20.95	29.59
ITGA11	NM_001004439.1	NM_001004439.1:3320	Endogenous	17.88	15.25	14.6	13.58	13.67	13.81	10.96	8.2	9.56	16.45	20.95	2.69
ITGA5	NM_002205.2	NM_002205.2:2628	Endogenous	1779.23	2057.93	1931.5	1507.15	1418.33	1529.32	103.64	91.39	107.54	89.11	88.64	99.53
ITGA8	NM_003638.3	NM_003638.3:1659	Endogenous	9.83	3.81	6.01	2.26	1.95	3.25	7.97	10.54	3.58	9.6	3.22	9.41
ITGAL	NM_002209.2	NM_002209.2:3905	Endogenous	8.94	3.81	7.73	3.02	4.88	4.06	4.98	3.51	4.78	6.85	3.22	2.69
ITGAM	NM_000632.3	NM_000632.3:1400	Endogenous	8.05	17.54	12.88	10.57	10.74	5.69	3.99	12.89	2.39	9.6	12.89	5.38
ITGAV	NM_001144999.2	NM_001144999.2:2701	Endogenous	1321.46	1455.57	1476.32	1505.64	1509.11	1553.68	915.78	937.31	917.66	904.77	842.92	858.09
ITGAX	NM_000887.4	NM_000887.4:561	Endogenous	53.65	35.07	34.35	27.17	27.33	30.86	16.94	32.81	17.92	38.38	12.89	17.48
ITGB1	NM_002211.3	NM_002211.3:534	Endogenous	7234.93	7977.05	7874.58	7524.45	7254.66	7566.19	4824.04	4708.83	4736.48	4962.51	4809.31	5007.31
ITGB2	NM_000211.3	NM_000211.3:1412	Endogenous	46.49	39.65	44.66	90.57	102.49	121.01	63.78	84.36	58.55	97.33	82.2	91.46
ITGB3	NM_000212.2	NM_000212.2:4485	Endogenous	86.73	64.81	85.88	115.47	104.45	113.7	161.43	162.86	185.21	419.48	399.7	414.25
ITGB5	NM_002213.3	NM_002213.3:2560	Endogenous	698.28	707.58	708.53	746.41	687.2	700.9	2177.35	1935.55	2057.57	2431.91	2464.29	2578.3
ITGB6	NM_001282353.2	NM_001282353.2:1290	Endogenous	1055.91	1143.72	1151.69	784.14	744.79	787.81	2929.7	2920.91	2871.28	2935.01	2991.32	2940.1
ITGB8	NM_002214.2	NM_002214.2:2609	Endogenous	1936.59	1998.46	1877.4	1719.98	1643.82	1781.9	1680.09	1622.73	1604.72	1739.62	1719.68	1806.29
ITK	NM_005546.3	NM_005546.3:1019	Endogenous	13.41	5.34	7.73	5.28	2.93	5.69	4.98	15.23	8.36	10.97	12.89	13.45
ITPR1	NM_001099952.3	NM_001099952.3:5573	Endogenous	34.87	67.1	85.02	62.64	80.04	63.35	277.03	272.99	258.09	346.83	372.3	369.87
ITPR3	NM_002224.4	NM_002224.4:3296	Endogenous	212.79	188.33	178.64	197.73	218.65	195.73	84.7	76.16	86.03	122.01	140.22	142.57
JAG1	NM_000214.2	NM_000214.2:3509	Endogenous	968.29	1158.97	1035.75	1012.82	943.93	944.56	282.01	263.62	236.59	278.28	307.83	281.1
JAK1	NM_002227.1	NM_002227.1:285	Endogenous	729.57	860.08	803	781.12	771.15	824.35	750.36	760.4	769.5	940.41	828.41	945.51
JAK2	NM_004972.2	NM_004972.2:455	Endogenous	203.85	195.19	193.24	252.83	229.39	211.98	218.23	237.84	227.03	238.53	233.7	256.89
JAK3	NM_000215.2	NM_000215.2:1715	Endogenous	40.23	35.84	33.49	32.45	38.07	26.8	48.83	62.1	45.41	61.69	72.53	57.83
JMJD1C	NM_032776.1	NM_032776.1:4820	Endogenous	253.03	279.83	276.54	313.96	347.51	377.66	302.94	316.34	369.22	337.23	381.97	403.49
JUN	NM_002228.4	NM_002228.4:1542	Endogenous	286.11	247.81	265.38	312.45	335.79	325.68	171.4	187.46	195.96	294.73	323.95	274.37
JUP	NM_001352773.1	NM_001352773.1:849	Endogenous	1095.25	1045.36	1058.93	883.01	815.08	834.91	813.14	811.95	834.02	771.79	783.29	688.62
KAT2B	NM_003884.4	NM_003884.4:1180	Endogenous	158.25	187.57	191.52	212.07	177.66	192.48	186.34	210.9	212.69	256.35	277.21	267.65
KAT6A	NM_001099412.1	NM_001099412.1:971	Endogenous	490.85	519.25	484.38	609.8	572.99	618.06	420.52	542.47	486.31	623.74	599.55	615.99
KAT6B	NM_012330.1	NM_012330.1:4630	Endogenous	168.98	196.72	199.25	173.58	192.3	192.48	206.27	229.64	229.42	209.74	233.7	193.68
KDM1A	NM_015013.4	NM_015013.4:714	Endogenous	595.46	625.23	579.71	698.86	689.15	761.82	586.94	567.08	572.35	530.52	586.66	590.44
KDM3B	NM_016604.3	NM_016604.3:535	Endogenous	668.78	828.05	839.93	906.41	911.71	941.31	1130.03	1175.16	1230.72	1283.12	1418.3	1353.04
KDM5A	NM_001042603.3	NM_001042603.3:846	Endogenous	541.82	543.65	536.77	556.98	528.09	597.76	476.33	435.85	468.39	482.54	488.35	453.25
KDM6A	NM_021140.2	NM_021140.2:2590	Endogenous	332.6	318.72	315.19	328.3	307.48	343.55	388.63	383.13	383.55	409.89	431.94	410.21
KDR	NM_002253.2	NM_002253.2:336	Endogenous	8.94	3.81	6.87	4.53	4.88	4.87	1.99	4.69	2.39	6.85	6.45	9.41
KEAP1	NM_012289.4	NM_012289.4:1444	Endogenous	537.34	468.92	510.14	516.22	481.24	476.74	509.21	504.98	529.33	559.31	456.11	482.84
KIF20A	NM_005733.2	NM_005733.2:1209	Endogenous	24.14	19.82	32.64	15.85	17.57	16.24	11.96	17.57	25.09	19.19	24.18	16.14
KIF23	NM_138555.4	NM_138555.4:1387	Endogenous	41.13	21.35	27.48	22.64	26.36	16.24	29.89	26.95	37.04	32.9	35.46	37.66
KIF2C	NM_006845.2	NM_006845.2:1020	Endogenous	19.67	19.06	17.18	24.15	24.4	17.87	19.93	30.46	29.87	26.05	38.68	33.62
KIR2DL3	NM_015868.2	NM_015868.2:145	Endogenous	6.26	4.57	3.44	5.28	8.79	4.87	3.99	11.72	4.78	9.6	8.06	2.69
KIR2DL4	NM_001080770.1	NM_001080770.1:841	Endogenous	8.05	8.39	7.73	1	8.79	4.87	2.99	7.03	5.97	8.23	12.89	13.45
KIR2DS4	NM_178228.2	NM_178228.2:380	Endogenous	25.93	10.67	14.6	12.08	9.76	8.93	9.96	21.09	15.53	15.08	25.79	18.83
KIR3DL1	NM_001322168.1	NM_001322168.1:466	Endogenous	7.15	4.57	6.87	4.53	1.95	6.5	5.98	9.37	3.58	6.85	19.34	5.38
KIR3DL2	NM_006737.2	NM_006737.2:884	Endogenous	28.61	9.91	8.59	10.57	6.83	14.62	15.94	18.75	17.92	19.19	19.34	21.52
KIT	NM_000222.2	NM_000222.2:802	Endogenous	3.58	2.29	1.72	6.79	10.74	3.25	9.96	9.37	9.56	8.23	12.89	12.1
KLF5	NM_001730.3	NM_001730.3:1342	Endogenous	3369.8	3415.14	3402.67	3233.93	3202.71	3368.08	1473.82	1417.69	1529.44	1562.78	1585.91	1753.84
KLK2	NM_005551.4	NM_005551.4:550	Endogenous	7.15	3.05	2.58	3.02	2.93	3.25	2.99	9.37	7.17	5.48	11.28	5.38
KLK3	NM_001030049.1	NM_001030049.1:433	Endogenous	8.05	6.86	9.45	4.53	2.93	1.62	14.95	8.2	11.95	10.97	17.73	21.52
KLK4	NM_004917.3	NM_004917.3:368	Endogenous	5.36	4.57	6.01	4.53	6.83	2.44	1.99	10.54	11.95	16.45	4.84	12.1
KLRB1	NM_002258.2	NM_002258.2:85	Endogenous	12.52	2.29	5.15	2.26	8.79	5.69	7.97	8.2	9.56	6.85	6.45	5.38
KLRD1	NM_002262.3	NM_002262.3:393	Endogenous	2.68	9.91	6.01	6.79	1	4.06	5.98	3.51	8.36	8.23	8.06	10.76
KLRG1	NM_001329099.1	NM_001329099.1:462	Endogenous	12.52	9.91	10.31	9.06	4.88	15.43	9.96	11.72	5.97	13.71	14.51	9.41
KLRK1	NM_007360.3	NM_007360.3:522	Endogenous	16.09	6.1	6.87	15.85	13.67	18.68	6.98	11.72	10.75	8.23	1.61	8.07
KMT2A	NM_005933.3	NM_005933.3:6379	Endogenous	387.14	353.79	397.64	443.01	464.64	448.32	314.89	318.69	320.23	434.56	417.43	387.35
KMT2D	NM_003482.3	NM_003482.3:8455	Endogenous	347.8	372.09	363.28	388.68	390.46	404.46	417.53	374.93	388.33	549.71	564.1	551.44
KPNA2	NM_002266.2	NM_002266.2:1280	Endogenous	666.09	700.72	676.76	673.95	666.7	670.85	956.64	912.71	961.87	759.46	794.57	788.15
KRAS	NM_004985.3	NM_004985.3:1790	Endogenous	346.9	353.03	369.3	362.26	343.6	357.36	443.44	386.64	385.94	482.54	523.8	505.71
KRT16	NM_005557.3	NM_005557.3:1379	Endogenous	222.63	213.49	205.26	160.75	163.99	169.74	465.36	516.69	475.56	137.09	122.49	123.74
KRT17	NM_000422.2	NM_000422.2:514	Endogenous	9032.04	9899.26	9887.67	8340.29	8359.65	8346.69	3778.72	3798.47	3800.9	2888.4	2884.94	2913.2
LAG3	NM_002286.5	NM_002286.5:1736	Endogenous	8.94	5.34	3.44	9.06	4.88	8.93	9.96	9.37	4.78	8.23	9.67	8.07
LAIR1	NM_001289023.2	NM_001289023.2:864	Endogenous	7.15	6.1	7.73	3.02	8.79	6.5	3.99	5.86	3.58	6.85	4.84	12.1
LAMA2	NM_000426.3	NM_000426.3:1964	Endogenous	9.83	3.81	2.58	9.06	6.83	4.06	3.99	9.37	15.53	9.6	8.06	8.07
LAMA4	NM_001105206.2	NM_001105206.2:406	Endogenous	6.26	4.57	4.29	1.51	6.83	4.06	31.89	31.63	31.07	46.61	32.23	39
LAMB1	NM_002291.2	NM_002291.2:5604	Endogenous	857.43	902.01	883.73	647.54	617.9	668.42	224.21	291.74	249.73	222.08	233.7	205.78
LAMB3	NM_000228.2	NM_000228.2:3350	Endogenous	7401.23	6897.38	6788.17	5107.11	4935.35	5022.47	1770.78	1803.16	1709.87	1498.35	1547.23	1523.85
LAMC1	NM_002293.3	NM_002293.3:4915	Endogenous	1114.92	1085.01	1087.27	950.93	984.92	982.73	371.69	369.07	383.55	404.4	348.13	344.31
LAMC2	NM_005562.2	NM_005562.2:1027	Endogenous	15043.9	14542.8	14320.1	9621.78	9552.49	9760.68	808.16	810.78	759.94	435.93	459.33	474.77
LAMTOR1	NM_017907.2	NM_017907.2:344	Endogenous	208.32	215.78	195.81	200.75	210.85	175.43	180.37	202.69	200.74	198.77	183.73	185.61
LAMTOR2	NM_001145264.2	NM_001145264.2:102	Endogenous	1056.81	1069	1090.71	905.65	913.67	975.42	875.92	885.76	920.05	769.05	749.44	757.22
LAMTOR4	NM_001008395.4	NM_001008395.4:140	Endogenous	762.65	696.91	714.54	684.52	707.7	719.58	738.4	732.28	768.3	749.86	686.58	702.07
LAMTOR5	NM_006402.2	NM_006402.2:141	Endogenous	17.88	18.3	12.02	19.62	14.64	16.24	24.91	24.6	16.73	12.34	24.18	17.48
LAT	NM_001014987.1	NM_001014987.1:843	Endogenous	42.92	27.45	37.79	33.21	29.28	33.3	32.88	32.81	41.82	49.35	38.68	33.62
LATS1	NM_004690.2	NM_004690.2:1090	Endogenous	327.23	311.09	279.98	367.54	397.29	363.04	340.8	329.23	286.77	409.89	441.61	403.49
LCK	NM_005356.4	NM_005356.4:1723	Endogenous	14.31	6.1	9.45	6.79	6.83	8.93	5.98	16.4	11.95	10.97	20.95	13.45
LCN2	NM_005564.3	NM_005564.3:505	Endogenous	32404.3	30942.9	30606.9	36885.6	36229.4	37491.5	46129.8	45496.1	45478.1	61638	61070.6	61781
LDHA	NM_001135239.1	NM_001135239.1:1053	Endogenous	14637.1	16182.9	16130.5	12165.9	12116.8	12250.8	3415	3391.91	3380.3	3830.18	3611.82	3837.19
LIG1	NM_000234.2	NM_000234.2:1170	Endogenous	110.87	119.71	98.77	98.87	100.54	97.46	158.44	148.8	142.19	159.02	141.83	138.53
LILRB2	NM_001278405.1	NM_001278405.1:256	Endogenous	13.41	4.57	8.59	2.26	10.74	2.44	12.95	14.06	13.14	21.93	12.89	6.72
LIN9	NM_001366238.1	NM_001366238.1:1626	Endogenous	70.63	67.86	60.98	72.45	58.57	55.23	57.8	62.1	64.52	54.83	54.8	56.49
LMNB1	NM_005573.4	NM_005573.4:774	Endogenous	32.19	31.26	25.76	30.19	22.45	22.74	39.86	46.87	47.8	32.9	38.68	37.66
LOX	NM_002317.5	NM_002317.5:1518	Endogenous	468.5	582.53	611.48	293.58	269.41	290.76	84.7	94.9	100.37	61.69	62.86	47.07
LRRC32	NM_005512.2	NM_005512.2:3852	Endogenous	19.67	11.44	12.88	8.3	9.76	11.37	9.96	16.4	22.7	19.19	25.79	18.83
LTA	NM_000595.3	NM_000595.3:417	Endogenous	8.05	8.39	3.44	2.26	3.9	4.06	1	8.2	5.97	10.97	9.67	9.41
LTB	NM_002341.1	NM_002341.1:330	Endogenous	47.39	31.26	26.62	26.41	21.48	14.62	9.96	15.23	5.97	9.6	11.28	12.1
LTBP1	NM_000627.3	NM_000627.3:1970	Endogenous	269.12	278.3	285.99	276.22	251.84	287.51	252.11	224.96	224.64	290.62	257.87	285.13
LTBR	XM_006718983.2	XM_006718983.2:680	Endogenous	597.25	632.09	620.93	593.96	569.09	570.14	460.38	465.14	440.91	490.77	488.35	537.99
LY96	NM_001195797.1	NM_001195797.1:135	Endogenous	42.02	35.07	30.92	39.24	31.24	30.05	12.95	12.89	13.14	15.08	8.06	8.07
LYN	NM_002350.3	NM_002350.3:700	Endogenous	385.35	410.98	381.32	351.69	350.43	303.75	266.06	284.71	262.87	278.28	288.49	268.99
MAFG	NM_002359.4	NM_002359.4:1873	Endogenous	393.4	339.3	362.42	332.07	332.86	349.23	288.98	314	277.21	376.99	390.03	363.14
MAGEC1	NM_005462.4	NM_005462.4:338	Endogenous	12.52	7.62	18.89	14.34	23.43	13.81	21.92	14.06	15.53	15.08	17.73	18.83
MAGEC2	NM_016249.3	NM_016249.3:327	Endogenous	12.52	4.57	5.15	3.02	8.79	4.06	2.99	7.03	7.17	9.6	8.06	4.03
MALL	NM_005434.5	NM_005434.5:360	Endogenous	405.02	401.06	418.25	346.41	330.91	350.86	1228.68	1289.98	1350.21	1133.7	1105.63	1081.35
MAML2	NM_032427.1	NM_032427.1:4125	Endogenous	103.71	88.45	84.17	91.32	90.78	108.83	261.08	239.02	270.04	271.43	259.48	270.34
MAP2K1	NM_002755.3	NM_002755.3:1060	Endogenous	822.56	910.4	864.84	876.97	873.64	920.19	915.78	1039.25	1022.81	1102.17	1054.05	1123.05
MAP2K2	NM_030662.3	NM_030662.3:375	Endogenous	562.38	561.18	567.68	538.86	559.33	519.79	612.85	613.94	585.49	564.79	531.86	536.64
MAP3K14	NM_003954.1	NM_003954.1:620	Endogenous	40.23	38.89	45.52	47.55	49.78	46.29	57.8	82.02	66.91	82.25	70.91	71.28
MAP3K7	NM_003188.3	NM_003188.3:1178	Endogenous	518.57	460.54	497.26	518.48	481.24	553.09	416.54	420.62	393.11	438.68	486.73	422.32
MAPK1	NM_138957.2	NM_138957.2:644	Endogenous	978.13	989.7	1031.45	1021.12	1017.14	1132.98	1076.22	1062.68	1016.84	1144.67	1084.67	1192.98
MAPK13	NM_002754.3	NM_002754.3:1050	Endogenous	266.44	303.47	283.41	258.11	263.56	266.39	629.79	608.08	626.11	641.56	680.14	695.35
MAPK14	NM_139014.2	NM_139014.2:590	Endogenous	633.01	686.23	687.92	767.54	783.84	762.63	662.67	679.55	673.91	749.86	693.03	706.11
MAPK3	NM_001040056.3	NM_001040056.3:939	Endogenous	262.86	235.61	311.75	271.7	286.01	271.27	212.25	209.72	176.84	193.29	195.02	196.37
MAPK8	NM_002750.2	NM_002750.2:1047	Endogenous	103.71	144.11	133.98	113.21	128.85	130.76	136.52	123.02	136.22	123.38	119.27	119.7
MCL1	NM_021960.5	NM_021960.5:644	Endogenous	420.22	430.8	481.8	440.75	411.93	421.52	324.86	314	323.81	409.89	361.02	392.73
MCM2	NM_004526.4	NM_004526.4:1566	Endogenous	57.22	70.91	51.53	72.45	63.45	57.66	48.83	59.75	70.5	39.75	35.46	48.42
MCM4	NM_182746.1	NM_182746.1:1200	Endogenous	194.02	219.59	231.02	280.75	275.27	272.89	240.16	261.28	259.29	180.95	217.58	188.3
MDM2	NM_006878.3	NM_006878.3:919	Endogenous	4068.09	4651.88	4638.52	3658.07	3615.62	3718.93	2553.03	2434.68	2557.03	1954.85	1866.35	1935.41
MET	NM_000245.2	NM_000245.2:1488	Endogenous	1499.38	1646.19	1603.43	1304.14	1295.34	1310.03	420.52	417.11	446.88	614.15	699.48	656.34
MGA	NM_001080541.2	NM_001080541.2:7507	Endogenous	182.39	196.72	176.06	226.41	203.04	198.98	78.72	108.96	93.2	146.68	107.98	95.49
MKI67	NM_002417.2	NM_002417.2:2005	Endogenous	52.75	32.79	27.48	29.43	22.45	30.05	31.89	31.63	21.51	38.38	30.62	41.69
MLANA	NM_005511.1	NM_005511.1:246	Endogenous	12.52	9.15	6.87	6.79	7.81	8.12	11.96	21.09	14.34	17.82	19.34	12.1
MLH1	NM_000249.2	NM_000249.2:1605	Endogenous	266.44	244.76	237.04	250.56	286.01	268.02	253.11	263.62	260.48	253.61	265.93	224.61
MLST8	NM_001199173.1	NM_001199173.1:810	Endogenous	275.38	282.88	266.24	249.05	245.01	258.27	316.89	291.74	304.69	244.01	214.36	211.16
MMP9	NM_004994.2	NM_004994.2:2011	Endogenous	38.45	37.36	33.49	20.38	17.57	26.8	13.95	17.57	15.53	17.82	11.28	14.79
MNDA	NM_002432.1	NM_002432.1:787	Endogenous	20.56	5.34	3.44	3.77	11.71	4.06	7.97	11.72	16.73	16.45	19.34	16.14
MS4A1	NM_021950.3	NM_021950.3:161	Endogenous	13.41	11.44	10.31	8.3	7.81	8.12	13.95	19.92	19.12	21.93	16.12	17.48
MS4A2	NM_000139.3	NM_000139.3:126	Endogenous	1.79	6.86	5.15	2.26	6.83	1	7.97	4.69	13.14	5.48	4.84	14.79
MS4A4A	NM_001243266.1	NM_001243266.1:692	Endogenous	10.73	8.39	9.45	10.57	6.83	5.69	4.98	7.03	13.14	15.08	8.06	6.72
MSH2	NM_000251.1	NM_000251.1:2514	Endogenous	141.27	150.21	156.31	207.54	183.51	197.36	256.1	276.51	227.03	278.28	230.47	213.85
MSLN	NM_005823.5	NM_005823.5:1714	Endogenous	441.68	506.29	530.76	673.95	658.89	658.67	12.95	10.54	8.36	8.23	16.12	17.48
MST1R	NM_002447.2	NM_002447.2:1995	Endogenous	160.94	150.21	128.82	126.79	136.66	164.87	66.77	58.58	51.38	74.03	90.26	69.94
MTHFD2	NM_006636.3	NM_006636.3:1005	Endogenous	278.06	301.18	315.19	249.05	224.51	241.21	189.33	190.98	180.43	209.74	193.4	201.74
MTOR	NM_004958.3	NM_004958.3:3444	Endogenous	243.19	286.69	272.25	270.94	271.37	297.25	302.94	314	303.5	302.96	333.62	286.48
MUC1	NM_001044392.2	NM_001044392.2:466	Endogenous	10038.8	8465.8	8161.43	5895.03	5746.52	6040.93	1214.73	1271.23	1290.47	817.03	789.73	868.85
MUC16	NM_024690.2	NM_024690.2:41510	Endogenous	793.95	866.94	803	1231.68	1251.41	1301.91	705.52	644.4	700.2	525.04	615.67	560.85
MX1	NM_001144925.2	NM_001144925.2:1369	Endogenous	32.19	30.5	27.48	36.23	41.97	35.74	19.93	23.43	20.31	28.79	33.85	12.1
MYB	NM_001130172.2	NM_001130172.2:826	Endogenous	16.99	13.72	11.16	12.08	11.71	8.93	8.97	18.75	25.09	23.3	22.56	20.17
MYBL2	NM_002466.4	NM_002466.4:1204	Endogenous	57.22	64.81	69.56	65.66	76.14	56.85	99.65	113.65	109.93	104.19	88.64	150.64
MYC	NM_002467.3	NM_002467.3:1615	Endogenous	676.82	706.06	722.27	617.35	578.85	618.87	422.51	396.02	390.72	500.36	501.24	524.54
MYD88	NM_002468.3	NM_002468.3:2145	Endogenous	751.03	668.69	698.23	570.56	547.61	553.9	1007.46	1080.26	992.94	941.78	907.39	932.06
MYL9	NM_181526.2	NM_181526.2:364	Endogenous	121.6	163.93	155.45	240.75	249.89	268.02	13.95	11.72	11.95	16.45	27.4	24.21
NANOG	NM_024865.2	NM_024865.2:380	Endogenous	17.88	5.34	6.01	7.55	9.76	14.62	17.94	23.43	17.92	10.97	19.34	18.83
NBL1	NM_182744.3	NM_182744.3:1842	Endogenous	247.66	276.78	302.31	323.77	279.18	346.8	212.25	241.36	203.13	220.71	227.25	248.82
NCAPG	NM_022346.4	NM_022346.4:446	Endogenous	7.15	6.1	17.18	8.3	8.79	10.56	5.98	16.4	17.92	21.93	27.4	6.72
NCF1	NM_000265.5	NM_000265.5:370	Endogenous	19.67	4.57	8.59	4.53	6.83	8.93	13.95	9.37	10.75	16.45	16.12	13.45
NCF2	NM_001127651.2	NM_001127651.2:290	Endogenous	529.3	528.4	518.73	583.39	512.47	579.89	20.93	29.29	23.9	35.64	29.01	39
NCK1	NM_006153.3	NM_006153.3:377	Endogenous	981.7	1131.52	1149.97	1020.37	1029.83	1094	415.54	378.44	417.01	471.58	457.72	480.15
NCOA2	NM_006540.4	NM_006540.4:1090	Endogenous	321.87	292.79	325.5	335.85	362.15	349.23	386.64	426.48	385.94	387.95	399.7	384.66
NCOR1	NM_001190438.1	NM_001190438.1:2045	Endogenous	171.66	192.14	148.58	167.55	158.13	181.93	185.35	169.89	175.65	241.27	207.91	235.37
NCR1	NM_001145457.2	NM_001145457.2:409	Endogenous	9.83	9.15	1.72	6.04	5.86	10.56	9.96	11.72	5.97	4.11	4.84	8.07
NDUFA2	NM_002488.4	NM_002488.4:412	Endogenous	3131.08	3199.36	3093.49	3233.17	3253.47	3327.47	3952.11	4123.01	4036.29	3610.84	3436.15	3570.88
NDUFB1	NM_004545.4	NM_004545.4:139	Endogenous	1873.11	2098.34	2095.54	1879.22	1803.9	1893.98	2376.65	2403.04	2315.67	1958.96	1958.22	2055.11
NEIL3	NM_018248.2	NM_018248.2:974	Endogenous	11.62	6.86	8.59	6.79	8.79	8.93	13.95	7.03	10.75	5.48	19.34	10.76
NEK2	NM_001204182.1	NM_001204182.1:1094	Endogenous	20.56	12.2	10.31	11.32	12.69	10.56	10.96	16.4	14.34	13.71	6.45	9.41
NF1	NM_000267.3	NM_000267.3:1260	Endogenous	289.68	332.44	320.34	365.28	348.48	327.31	253.11	209.72	256.9	286.51	296.55	281.1
NFAM1	NM_145912.5	NM_145912.5:5290	Endogenous	16.99	8.39	10.31	10.57	12.69	8.12	8.97	7.03	8.36	10.97	6.45	10.76
NFATC2	NM_173091.2	NM_173091.2:1840	Endogenous	25.93	23.64	16.32	25.66	19.52	21.93	33.88	33.98	27.48	32.9	32.23	30.93
NFE2L2	NM_006164.3	NM_006164.3:995	Endogenous	1339.34	1690.42	1573.37	1624.89	1638.94	1746.17	1052.3	1029.87	893.77	1183.05	1202.33	1156.67
NFKB1	NM_003998.3	NM_003998.3:2920	Endogenous	958.46	984.36	994.52	945.65	963.45	958.36	497.25	447.57	456.44	442.79	414.21	466.7
NFKB2	NM_001077494.3	NM_001077494.3:1986	Endogenous	556.12	558.13	568.54	486.79	509.54	517.35	202.29	187.46	164.89	256.35	185.35	207.12
NKG7	NM_005601.3	NM_005601.3:633	Endogenous	8.05	6.1	4.29	3.77	7.81	4.06	11.96	9.37	10.75	8.23	17.73	6.72
NKX3-1	NM_006167.3	NM_006167.3:552	Endogenous	33.08	26.69	33.49	25.66	34.16	28.43	32.88	52.72	28.68	35.64	38.68	33.62
NME1	NM_000269.2	NM_000269.2:462	Endogenous	607.98	725.88	702.52	733.58	651.08	766.69	730.43	717.05	685.86	782.76	712.37	749.15
NOS2	NM_000625.4	NM_000625.4:1005	Endogenous	8.94	5.34	5.15	5.28	10.74	4.87	11.96	15.23	13.14	12.34	17.73	13.45
NOS3	NM_001160111.1	NM_001160111.1:364	Endogenous	8.05	4.57	6.87	6.04	5.86	7.31	13.95	15.23	9.56	8.23	12.89	12.1
NOTCH3	NM_000435.2	NM_000435.2:5284	Endogenous	124.28	112.85	109.93	113.21	113.23	125.07	266.06	299.94	286.77	265.95	222.41	302.62
NRAS	NM_002524.4	NM_002524.4:2168	Endogenous	631.22	683.18	683.63	602.26	625.7	635.93	474.33	492.09	495.87	544.23	499.63	504.36
NSD1	NM_022455.4	NM_022455.4:3140	Endogenous	598.14	606.93	597.74	539.62	575.92	574.21	570.99	509.66	559.2	619.63	699.48	609.27
NT5E	NM_002526.3	NM_002526.3:3526	Endogenous	268.23	262.29	273.97	160	172.78	157.56	185.35	215.58	175.65	176.84	143.44	193.68
NUDT2	NM_001161.5	NM_001161.5:506	Endogenous	84.94	62.52	61.84	65.66	65.4	73.91	126.56	108.96	120.68	93.22	104.76	112.98
NUF2	NM_145697.2	NM_145697.2:387	Endogenous	24.14	19.06	20.61	19.62	12.69	10.56	11.96	10.54	15.53	12.34	12.89	10.76
OAS1	NM_001032409.1	NM_001032409.1:805	Endogenous	1088.1	1172.69	1204.08	1441.49	1396.85	1418.05	1590.41	1609.84	1464.92	2367.47	2348.25	2458.6
OAS2	NM_016817.2	NM_016817.2:380	Endogenous	135.01	129.62	131.4	98.87	101.52	107.21	29.89	24.6	34.65	16.45	29.01	24.21
OAS3	NM_006187.3	NM_006187.3:2354	Endogenous	262.86	256.19	246.48	220.37	225.49	224.16	94.67	79.67	82.45	102.81	114.43	111.63
OSM	NM_020530.4	NM_020530.4:580	Endogenous	8.94	3.05	2.58	1	5.86	4.06	7.97	9.37	5.97	8.23	3.22	10.76
OSMR	NM_003999.2	NM_003999.2:710	Endogenous	1672.83	2014.47	1985.61	1414.32	1494.47	1520.39	402.58	400.7	443.3	435.93	452.89	451.91
P4HA2	NM_001017973.1	NM_001017973.1:1748	Endogenous	810.04	768.58	815.89	732.07	713.56	722.02	213.25	217.93	229.42	239.9	277.21	231.33
P4HB	NM_000918.4	NM_000918.4:1091	Endogenous	7439.68	6901.96	6813.07	3809.77	3768.87	3900.86	4096.6	4072.63	4321.86	2915.82	2796.3	2952.2
PA2G4	NM_006191.2	NM_006191.2:680	Endogenous	712.59	878.38	793.56	862.63	843.38	894.2	1296.44	1366.14	1353.79	1221.44	1055.66	1205.09
PAK2	NM_002577.4	NM_002577.4:629	Endogenous	867.26	801.37	776.38	774.33	781.89	890.14	812.15	816.64	780.25	937.67	989.58	921.3
PARD3	NM_019619.3	NM_019619.3:3035	Endogenous	309.35	369.8	363.28	323.02	300.65	338.68	409.56	349.15	444.49	442.79	465.78	451.91
PARP1	NM_001618.3	NM_001618.3:1511	Endogenous	977.23	875.33	907.78	919.99	859.98	934	352.76	353.84	317.84	275.54	246.59	278.41
PARP2	NM_005484.3	NM_005484.3:746	Endogenous	113.55	100.65	100.48	123.02	117.14	108.83	139.51	148.8	136.22	176.84	177.29	122.39
PARP3	NM_005485.4	NM_005485.4:566	Endogenous	120.7	114.37	119.38	107.17	121.04	110.46	114.6	128.88	131.44	126.12	106.37	130.46
PARVA	NM_018222.5	NM_018222.5:481	Endogenous	518.57	571.86	584.86	581.88	547.61	584.76	828.09	768.6	727.68	647.05	705.92	759.91
PBRM1	NM_018313.4	NM_018313.4:206	Endogenous	242.3	244.76	275.68	251.32	252.82	262.33	310.91	308.14	357.27	356.42	354.57	330.86
PCLAF	NM_014736.4	NM_014736.4:235	Endogenous	55.43	55.66	66.99	49.06	41.97	49.54	86.7	111.31	102.76	113.78	93.48	72.63
PCNA	NM_182649.1	NM_182649.1:215	Endogenous	349.59	320.24	339.24	353.2	373.86	331.37	281.01	274.16	283.19	301.59	306.22	322.79
PDCD1	NM_005018.1	NM_005018.1:175	Endogenous	11.62	9.15	9.45	6.04	4.88	6.5	11.96	12.89	14.34	9.6	6.45	8.07
PDCD1LG2	NM_025239.3	NM_025239.3:235	Endogenous	12.52	12.2	8.59	6.04	10.74	11.37	6.98	2.34	5.97	1.37	1.61	6.72
PDGFB	NM_002608.2	NM_002608.2:1941	Endogenous	15.2	12.2	8.59	2.26	6.83	4.87	15.94	19.92	20.31	30.16	17.73	32.28
PDGFRA	NM_006206.3	NM_006206.3:1925	Endogenous	15.2	6.1	6.87	6.04	4.88	9.75	7.97	9.37	4.78	10.97	11.28	6.72
PDGFRB	NM_002609.3	NM_002609.3:460	Endogenous	8.94	5.34	1.72	4.53	4.88	8.12	6.98	3.51	9.56	8.23	9.67	9.41
PDK1	NM_002610.3	NM_002610.3:401	Endogenous	360.32	317.95	328.93	279.24	289.91	303.75	309.91	285.88	256.9	290.62	307.83	320.1
PDLIM5	NM_001256428.2	NM_001256428.2:728	Endogenous	1242.78	1467.01	1454.85	1626.4	1581.34	1633.28	1617.31	1646.16	1597.55	1893.16	1893.75	1909.85
PDPK1	NM_002613.5	NM_002613.5:1056	Endogenous	472.08	520.77	523.88	524.52	505.64	574.21	527.15	455.77	488.7	544.23	578.6	558.16
PFKFB3	NM_004566.3	NM_004566.3:1925	Endogenous	215.47	169.27	180.35	123.77	133.73	114.52	306.92	317.52	348.9	372.87	404.54	329.52
PFKP	NM_002627.4	NM_002627.4:1238	Endogenous	2250.41	2489.49	2490.6	2327.52	2214.86	2352.86	1290.46	1313.41	1316.75	1395.54	1516.61	1487.53
PGF	NM_002632.5	NM_002632.5:621	Endogenous	32.19	26.69	28.34	15.85	18.55	12.18	19.93	19.92	27.48	21.93	29.01	16.14
PGK1	NM_000291.3	NM_000291.3:964	Endogenous	4640.3	4267.59	4386.03	2844.5	2741.97	2920.57	2507.19	2326.88	2248.76	2887.03	2728.61	2952.2
PHB	NM_002634.2	NM_002634.2:1270	Endogenous	103.71	68.62	81.59	86.79	80.04	94.21	164.42	127.71	149.36	148.05	149.89	164.09
PIK3CA	NM_006218.2	NM_006218.2:3296	Endogenous	455.98	419.36	415.67	465.66	452.93	514.92	301.94	328.06	307.08	381.1	361.02	348.35
PIK3CB	NM_001256045.1	NM_001256045.1:1112	Endogenous	405.02	385.05	368.44	410.56	390.46	402.03	229.19	239.02	246.14	215.22	219.19	254.2
PIK3CD	NM_001350234.1	NM_001350234.1:664	Endogenous	75.1	70.15	84.17	64.15	88.83	82.84	13.95	24.6	14.34	16.45	12.89	26.9
PIK3R1	NM_001242466.1	NM_001242466.1:889	Endogenous	124.28	102.17	117.66	112.45	104.45	118.58	322.87	309.31	297.52	270.06	244.98	258.23
PIK3R2	NM_005027.3	NM_005027.3:344	Endogenous	254.81	256.96	243.05	242.26	204.01	232.28	241.15	220.27	244.95	165.87	185.35	197.71
PIK3R3	NM_001114172.1	NM_001114172.1:759	Endogenous	194.02	205.11	227.59	189.43	196.2	160	589.93	588.16	661.96	387.95	348.13	384.66
PIK3R4	NM_014602.2	NM_014602.2:2160	Endogenous	208.32	221.88	174.34	241.51	216.7	250.15	223.22	220.27	225.83	242.64	259.48	291.86
PIK3R5	NM_014308.3	NM_014308.3:3275	Endogenous	8.94	6.1	2.58	8.3	8.79	8.93	4.98	10.54	8.36	5.48	8.06	6.72
PKM	NM_001206796.2	NM_001206796.2:1533	Endogenous	18593.4	18375.7	18013	16659.4	16634.4	17197.7	12717.3	12631.5	12849.7	15695	15651.2	15958
PLA2G4A	NM_024420.2	NM_024420.2:1670	Endogenous	148.42	134.96	124.53	163.77	147.4	170.56	176.38	198.01	166.09	171.36	198.24	185.61
PLAU	NM_002658.4	NM_002658.4:1066	Endogenous	6206.74	6425.41	6578.61	5157.68	5031.99	5075.26	112.6	107.79	106.34	126.12	136.99	122.39
PLCB3	NM_000932.3	NM_000932.3:1220	Endogenous	346.9	322.53	298.87	276.22	278.2	263.14	188.34	198.01	219.86	256.35	233.7	256.89
PLCG2	NM_002661.3	NM_002661.3:406	Endogenous	70.63	67.86	57.54	76.98	67.35	56.85	74.74	69.13	70.5	84.99	83.81	68.59
PLEK2	NM_016445.3	NM_016445.3:359	Endogenous	207.43	170.03	139.13	94.34	107.38	108.02	34.88	25.78	34.65	45.24	53.19	36.31
PLK1	NM_005030.3	NM_005030.3:491	Endogenous	36.66	58.71	48.09	49.06	55.64	56.85	77.73	64.44	66.91	68.54	64.47	69.94
PMAIP1	NM_021127.2	NM_021127.2:275	Endogenous	213.69	207.39	205.26	181.88	214.75	194.11	98.65	85.53	94.4	123.38	116.04	117.01
PNOC	NM_001284244.1	NM_001284244.1:241	Endogenous	13.41	8.39	7.73	12.08	12.69	8.93	12.95	15.23	11.95	20.56	19.34	25.55
POLE	NM_006231.4	NM_006231.4:4973	Endogenous	73.31	74.72	64.41	65.66	58.57	64.97	50.82	48.04	50.18	54.83	46.74	64.56
POU5F1	NM_002701.4	NM_002701.4:947	Endogenous	38.45	9.91	12.02	14.34	18.55	12.99	19.93	17.57	14.34	9.6	11.28	6.72
PPAN	NM_020230.6	NM_020230.6:1688	Endogenous	67.95	65.57	62.69	58.87	56.62	56.85	52.81	72.64	70.5	101.44	80.59	98.18
PRDX1	NM_002574.3	NM_002574.3:765	Endogenous	3890.16	4607.66	4429.83	4610.52	4587.85	4757.7	4039.8	3823.07	3865.42	4856.96	4657.81	4780.01
PRDX2	NM_005809.6	NM_005809.6:200	Endogenous	2476.61	2560.4	2449.37	2311.67	2278.31	2305.76	3039.32	3001.75	2919.08	2689.63	2706.04	2707.42
PRDX6	NM_004905.3	NM_004905.3:619	Endogenous	1806.05	2042.68	1987.33	2095.07	2011.82	2158.75	1283.49	1237.26	1254.62	1180.31	1116.91	1153.98
PRF1	NM_001083116.1	NM_001083116.1:631	Endogenous	8.05	3.05	6.87	3.02	10.74	6.5	10.96	9.37	7.17	8.23	14.51	16.14
PRIM1	NM_000946.2	NM_000946.2:1041	Endogenous	42.02	30.5	30.06	49.81	40.02	46.29	37.87	29.29	37.04	41.13	29.01	33.62
PRKACA	NM_002730.3	NM_002730.3:266	Endogenous	485.49	535.26	508.43	550.18	513.45	570.14	732.43	728.76	721.7	651.16	651.13	659.03
PRKCA	NM_002737.2	NM_002737.2:818	Endogenous	92.98	77.77	85.02	71.7	82.97	73.91	165.42	178.09	136.22	250.87	233.7	232.68
PRKCB	NM_212535.2	NM_212535.2:1532	Endogenous	3.58	3.05	2.58	1.51	6.83	6.5	3.99	5.86	5.97	4.11	12.89	1.34
PSMB10	NM_002801.3	NM_002801.3:249	Endogenous	578.47	547.46	558.24	476.22	491	539.28	697.55	734.62	783.84	586.73	564.1	598.51
PSMB7	NM_002799.4	NM_002799.4:20	Endogenous	1079.16	1142.19	1052.06	1015.08	1019.09	1014.4	1840.53	1847.68	1859.23	1510.69	1539.17	1627.41
PSMB9	NM_002800.4	NM_002800.4:394	Endogenous	86.73	89.21	76.44	92.07	98.59	94.21	40.86	42.18	52.57	39.75	49.96	56.49
PTCH1	NM_000264.5	NM_000264.5:4324	Endogenous	37.55	23.64	43.8	52.07	41	46.29	132.53	97.25	126.66	113.78	87.03	80.7
PTCH2	NM_003738.4	NM_003738.4:1982	Endogenous	16.09	9.15	12.02	9.06	16.59	5.69	7.97	19.92	13.14	12.34	19.34	18.83
PTEN	NM_000314.6	NM_000314.6:6696	Endogenous	349.59	381.24	371.87	376.6	356.29	348.42	228.2	201.52	217.47	216.6	244.98	242.09
PTGER1	NM_000955.2	NM_000955.2:885	Endogenous	16.99	8.39	9.45	7.55	11.71	9.75	12.95	24.6	26.29	17.82	25.79	12.1
PTGER2	NM_000956.3	NM_000956.3:834	Endogenous	11.62	11.44	5.15	8.3	13.67	8.12	10.96	9.37	9.56	10.97	9.67	4.03
PTGER3	NM_000957.2	NM_000957.2:895	Endogenous	16.99	6.1	5.15	8.3	10.74	8.12	11.96	8.2	15.53	6.85	14.51	10.76
PTGER4	NM_000958.2	NM_000958.2:975	Endogenous	15.2	10.67	10.31	10.57	8.79	4.06	42.85	49.21	50.18	57.58	33.85	59.18
PTGS2	NM_000963.1	NM_000963.1:495	Endogenous	974.55	912.69	942.99	914.71	890.24	983.54	16.94	17.57	28.68	26.05	22.56	26.9
PTPN6	NM_002831.6	NM_002831.6:1246	Endogenous	331.71	302.7	298.01	304.15	319.2	345.17	306.92	296.43	287.96	329.01	269.15	285.13
PTPRC	NM_080921.3	NM_080921.3:99	Endogenous	15.2	4.57	2.58	6.04	2.93	5.69	6.98	10.54	2.39	16.45	16.12	10.76
RAC3	NM_001316307.1	NM_001316307.1:169	Endogenous	49.17	51.85	43.8	57.36	65.4	50.35	146.49	133.57	123.07	149.42	119.27	138.53
RAD51	NM_133487.3	NM_133487.3:1570	Endogenous	11.62	12.2	11.16	15.09	17.57	9.75	14.95	19.92	13.14	8.23	11.28	13.45
RAD51AP1	NM_006479.4	NM_006479.4:1075	Endogenous	15.2	12.2	17.18	24.91	18.55	24.37	13.95	17.57	19.12	17.82	8.06	25.55
RAD54B	NM_012415.2	NM_012415.2:826	Endogenous	35.76	25.16	30.92	51.32	42.95	44.67	57.8	43.35	64.52	50.72	51.57	44.38
RAD54L	NM_003579.4	NM_003579.4:2069	Endogenous	6.26	9.91	8.59	12.08	7.81	8.93	1.99	10.54	9.56	4.11	12.89	6.72
RAF1	NM_002880.2	NM_002880.2:1990	Endogenous	675.93	670.22	680.19	651.31	638.39	665.17	621.81	672.52	655.99	630.6	649.52	660.38
RASA1	NM_002890.2	NM_002890.2:980	Endogenous	692.02	710.63	694.79	748.67	719.41	751.26	2883.86	2777.97	2848.58	2752.69	2654.47	2607.89
RB1	NM_000321.2	NM_000321.2:2769	Endogenous	666.99	715.21	651.85	701.12	654.99	745.57	491.27	510.84	507.82	460.61	488.35	459.98
RB1CC1	NM_001083617.1	NM_001083617.1:2922	Endogenous	860.11	891.34	900.05	931.31	887.31	952.68	840.05	807.26	753.97	830.74	834.86	867.5
RBBP5	NM_005057.4	NM_005057.4:989	Endogenous	311.14	295.08	310.9	360	390.46	398.78	184.35	178.09	207.91	231.68	238.53	212.5
RBL1	NM_002895.2	NM_002895.2:2915	Endogenous	98.35	80.06	85.02	101.13	116.16	96.65	29.89	44.52	37.04	64.43	66.08	55.14
RBX1	NM_014248.3	NM_014248.3:183	Endogenous	1214.17	1306.13	1255.6	1329.04	1335.36	1371.76	1462.86	1449.32	1445.8	1321.51	1363.5	1250.82
REL	NM_002908.3	NM_002908.3:1472	Endogenous	928.06	860.08	904.34	919.99	894.14	925.88	450.42	432.34	461.22	530.52	556.04	512.43
RELB	NM_006509.3	NM_006509.3:956	Endogenous	296.84	354.55	371.87	291.32	298.7	305.38	138.51	115.99	146.97	142.57	148.28	146.6
RET	NM_020630.4	NM_020630.4:1581	Endogenous	12.52	8.39	7.73	6.79	9.76	14.62	4.98	16.4	8.36	12.34	16.12	13.45
RFC2	NM_181471.3	NM_181471.3:483	Endogenous	120.7	115.9	103.92	104.9	107.38	129.14	132.53	123.02	174.45	101.44	104.76	91.46
RFC3	NM_002915.3	NM_002915.3:740	Endogenous	53.65	58.71	48.95	56.6	58.57	60.1	117.59	105.45	111.12	61.69	93.48	69.94
RFC4	NM_181573.2	NM_181573.2:1035	Endogenous	96.56	110.56	103.06	120	117.14	147	115.59	99.59	107.54	127.49	93.48	103.56
RICTOR	NM_001285439.1	NM_001285439.1:117	Endogenous	892.3	861.6	820.18	1015.84	1053.25	1040.39	566.01	585.82	593.85	801.95	826.8	734.35
RIMKLB	NM_020734.2	NM_020734.2:1840	Endogenous	154.68	131.91	144.28	135.85	132.75	137.26	107.62	92.56	99.17	115.15	111.21	102.22
RNF111	NM_017610.6	NM_017610.6:925	Endogenous	447.94	526.11	508.43	553.2	614.97	652.17	483.3	472.17	491.09	574.39	567.32	628.1
ROCK1	NM_005406.2	NM_005406.2:3796	Endogenous	223.52	289.74	292	283.02	291.87	308.63	355.75	331.58	291.55	334.49	348.13	360.45
ROCK2	NM_001321643.2	NM_001321643.2:1952	Endogenous	172.56	147.92	164.04	190.94	183.51	224.97	281.01	274.16	254.51	356.42	367.47	345.66
RPA3	NM_002947.5	NM_002947.5:1196	Endogenous	413.96	338.54	322.06	298.86	320.17	357.36	404.58	400.7	407.45	324.89	325.56	351.04
RPTOR	NM_001163034.1	NM_001163034.1:3139	Endogenous	128.75	110.56	114.22	109.43	95.66	93.4	101.64	80.84	88.42	105.56	95.09	103.56
RRAGC	NM_001271851.1	NM_001271851.1:1166	Endogenous	351.38	330.92	342.67	337.35	335.79	381.72	196.31	210.9	191.18	215.22	180.51	165.43
RRM2	NM_001034.1	NM_001034.1:490	Endogenous	68.84	73.96	86.74	76.23	64.43	62.54	62.78	74.99	66.91	60.32	91.87	64.56
RUNX1	NM_001001890.2	NM_001001890.2:1969	Endogenous	1195.39	1267.24	1265.05	1450.55	1377.33	1434.3	2015.91	2036.32	2171.09	2174.18	2127.44	2224.57
RUVBL1	NM_003707.3	NM_003707.3:1105	Endogenous	270.91	250.09	270.53	273.2	252.82	276.95	243.15	292.91	260.48	233.05	207.91	243.44
S100A12	NM_005621.1	NM_005621.1:260	Endogenous	5267.95	6257.66	6171.53	9336.5	9120.06	9498.35	6.98	5.86	10.75	8.23	11.28	6.72
SAV1	NM_021818.4	NM_021818.4:1088	Endogenous	407.7	420.89	397.64	455.09	454.88	440.2	299.95	370.24	330.98	350.94	314.28	367.18
SDC1	NM_001006946.1	NM_001006946.1:980	Endogenous	3562.93	2987.39	3012.76	2313.18	2259.76	2305.76	1050.31	1027.53	982.19	987.02	1076.62	980.48
SELL	NM_000655.4	NM_000655.4:1872	Endogenous	23.25	11.44	12.02	8.3	10.74	7.31	19.93	22.26	25.09	20.56	17.73	20.17
SERPINB5	NM_002639.4	NM_002639.4:90	Endogenous	3608.53	3714.03	3570.14	3403.74	3367.68	3539.44	3025.37	2957.23	3066.05	2630.68	2517.48	2489.53
SERPINE1	NM_000602.4	NM_000602.4:577	Endogenous	194.02	176.13	173.48	174.34	161.06	190.86	28.9	37.49	37.04	34.27	41.9	26.9
SETD2	NM_014159.6	NM_014159.6:6160	Endogenous	291.47	286.69	286.85	326.79	320.17	321.62	336.82	335.09	322.62	345.46	399.7	365.83
SF3B1	NM_001005526.1	NM_001005526.1:74	Endogenous	1325.93	1291.64	1308.85	1362.25	1380.26	1383.94	1520.65	1489.16	1536.61	1830.1	1768.04	1708.11
SFN	NM_006142.3	NM_006142.3:579	Endogenous	3933.97	4272.17	4305.3	3363.74	3401.84	3417.62	689.58	676.04	683.47	649.79	664.02	708.8
SH2D1A	NM_001114937.2	NM_001114937.2:418	Endogenous	9.83	3.05	4.29	4.53	3.9	4.06	4.98	9.37	7.17	10.97	4.84	9.41
SH3PXD2A	NM_014631.2	NM_014631.2:2273	Endogenous	101.93	99.12	94.47	82.26	85.9	88.53	152.46	127.71	143.39	146.68	136.99	133.15
SHH	NM_001310462.2	NM_001310462.2:633	Endogenous	9.83	6.86	3.44	5.28	8.79	4.06	7.97	8.2	9.56	5.48	14.51	13.45
SIGLEC5	NM_003830.3	NM_003830.3:2082	Endogenous	16.99	8.39	12.88	5.28	10.74	8.93	10.96	15.23	3.58	12.34	6.45	9.41
SIGLEC9	NM_001198558.1	NM_001198558.1:1052	Endogenous	4.47	3.81	1.72	1.51	4.88	3.25	3.99	7.03	4.78	8.23	1.61	6.72
SIN3A	NM_001145357.2	NM_001145357.2:1421	Endogenous	481.02	432.33	424.26	440.75	433.41	459.69	392.62	378.44	388.33	397.55	388.42	439.8
SIRPA	NM_001040023.1	NM_001040023.1:3355	Endogenous	683.08	703.01	721.41	572.82	562.26	583.14	23.92	33.98	33.46	26.05	17.73	32.28
SKA1	NM_145060.4	NM_145060.4:163	Endogenous	15.2	17.54	5.15	6.04	13.67	8.12	14.95	12.89	14.34	10.97	6.45	14.79
SKIL	NM_005414.5	NM_005414.5:812	Endogenous	944.15	954.62	941.27	940.37	849.24	921.81	1321.36	1214.99	1240.28	1398.28	1379.62	1406.83
SKP2	NM_005983.2	NM_005983.2:615	Endogenous	96.56	93.78	112.51	110.94	87.85	94.21	89.68	85.53	97.98	72.66	85.42	96.84
SLC1A5	NM_001145144.1	NM_001145144.1:648	Endogenous	907.5	963.01	961.89	854.33	824.84	829.23	2266.03	2262.44	2298.94	2105.64	2069.42	2207.09
SLC2A1	NM_006516.2	NM_006516.2:264	Endogenous	95.67	73.96	83.31	79.24	70.28	86.9	86.7	82.02	101.56	112.41	88.64	117.01
SLC7A5	NM_003486.6	NM_003486.6:2011	Endogenous	2397.94	1957.28	1956.41	1782.62	1747.29	1764.04	5110.04	5108.37	4973.07	4733.58	4715.84	4836.5
SLIT2	NM_004787.1	NM_004787.1:3909	Endogenous	50.96	38.89	39.51	30.94	26.36	21.12	15.94	15.23	14.34	8.23	8.06	20.17
SLPI	NM_003064.3	NM_003064.3:65	Endogenous	10819.3	12330	12128.4	8544.81	8515.83	8821	15790.5	15954.3	15670.8	18679.3	18626.4	18925
SMAD7	NM_005904.3	NM_005904.3:1375	Endogenous	161.83	193.67	190.66	203.77	172.78	206.29	84.7	108.96	80.06	128.86	116.04	130.46
SMC3	NM_005445.3	NM_005445.3:785	Endogenous	326.34	360.65	341.81	418.11	418.76	430.45	325.85	304.63	334.57	329.01	390.03	375.25
SMO	NM_005631.5	NM_005631.5:2781	Endogenous	6.26	4.57	4.29	4.53	3.9	5.69	1.99	8.2	8.36	12.34	12.89	5.38
SMS	NM_004595.2	NM_004595.2:1024	Endogenous	514.1	510.86	498.12	535.09	548.59	545.78	1573.47	1527.82	1470.89	1565.52	1697.12	1693.31
SNAI1	NM_005985.3	NM_005985.3:960	Endogenous	48.28	57.95	55.82	46.04	64.43	64.16	56.8	59.75	68.11	78.14	70.91	69.94
SNAI2	NM_003068.5	NM_003068.5:254	Endogenous	71.53	99.88	103.92	83.02	87.85	82.03	10.96	18.75	16.73	35.64	35.46	33.62
SOCS1	NM_003745.1	NM_003745.1:1022	Endogenous	45.6	36.6	30.92	54.34	37.09	44.67	85.7	96.07	111.12	122.01	151.5	164.09
SOCS3	NM_003955.4	NM_003955.4:614	Endogenous	202.06	182.23	197.53	93.58	101.52	90.15	81.71	86.7	95.59	76.77	78.97	99.53
SOD1	NM_000454.4	NM_000454.4:164	Endogenous	818.09	843.3	810.73	871.69	894.14	900.7	885.89	871.7	851.95	863.64	823.58	932.06
SORD	NM_003104.5	NM_003104.5:1090	Endogenous	142.16	103.7	108.21	112.45	102.49	99.08	295.96	331.58	363.24	263.21	225.64	246.13
SOS1	NM_005633.3	NM_005633.3:3332	Endogenous	379.09	398.01	419.11	481.5	426.57	446.69	393.62	369.07	363.24	422.22	359.41	384.66
SOX2	NM_003106.2	NM_003106.2:151	Endogenous	15.2	3.81	10.31	8.3	5.86	4.06	13.95	12.89	10.75	15.08	11.28	12.1
SOX7	NM_031439.4	NM_031439.4:1027	Endogenous	272.7	263.06	277.4	253.58	258.68	259.89	48.83	45.69	57.35	56.21	59.63	49.76
SPDEF	XM_011514457.1	XM_011514457.1:1116	Endogenous	17.88	25.16	19.75	13.58	7.81	11.37	9.96	15.23	15.53	9.6	6.45	5.38
SPHK2	NM_001204159.3	NM_001204159.3:1329	Endogenous	32.19	34.31	27.48	34.72	29.28	31.67	49.82	50.38	46.6	53.46	51.57	63.21
SPIB	NM_003121.3	NM_003121.3:1029	Endogenous	3.58	2.29	1	1	2.93	2.44	1	5.86	3.58	2.74	8.06	9.41
SPINT1	NM_001032367.2	NM_001032367.2:1260	Endogenous	1789.06	1854.35	1803.54	1526.78	1485.68	1595.11	1623.29	1609.84	1638.17	1656	1616.54	1807.63
SPINT2	NM_001166103.1	NM_001166103.1:625	Endogenous	4296.08	4965.26	4923.65	4685.23	4599.56	4837.29	10382.5	10359.7	10204.2	10436.4	10432.5	10454.4
SQLE	NM_003129.4	NM_003129.4:1353	Endogenous	294.15	325.58	287.71	282.26	283.08	309.44	129.54	123.02	117.1	146.68	135.38	137.19
SQSTM1	NM_003900.5	NM_003900.5:459	Endogenous	5841.05	5686.57	5753.28	5977.29	5953.47	5963.78	5841.47	5807.84	5588.43	10223.9	10232.7	10333.4
SRC	NM_005417.4	NM_005417.4:1132	Endogenous	65.27	48.04	45.52	28.68	57.59	49.54	39.86	45.69	44.21	41.13	33.85	44.38
SREBF1	NM_001005291.1	NM_001005291.1:1392	Endogenous	1578.06	1485.31	1559.63	1355.46	1317.79	1491.96	7649.11	7585.22	7478.72	8736.49	8666.11	9238.57
SRM	NM_003132.2	NM_003132.2:254	Endogenous	518.57	488.75	517.87	486.79	498.81	493.8	428.49	458.11	471.98	483.91	393.25	403.49
SSRP1	NM_003146.3	NM_003146.3:345	Endogenous	524.83	509.34	515.3	539.62	539.8	533.6	550.07	596.37	579.51	504.48	596.33	547.4
STAG2	NM_001042749.2	NM_001042749.2:1772	Endogenous	814.51	906.59	933.54	919.99	963.45	963.24	816.13	766.25	806.54	764.94	770.39	767.98
STAT1	NM_007315.3	NM_007315.3:239	Endogenous	640.16	603.88	582.28	622.63	594.47	596.13	714.49	727.59	730.07	623.74	609.22	649.62
STAT3	NM_003150.3	NM_003150.3:2936	Endogenous	2633.08	2651.14	2670.95	2284.5	2383.73	2395.91	2173.36	2196.83	2129.27	1932.91	1847.01	2030.9
STAT4	NM_001243835.1	NM_001243835.1:808	Endogenous	36.66	27.45	42.08	22.64	15.62	24.37	34.88	39.84	33.46	49.35	33.85	40.35
STING1	NM_198282.1	NM_198282.1:725	Endogenous	494.43	614.56	623.51	446.79	451.95	462.13	240.16	246.05	248.53	175.47	166.01	141.22
STIP1	NM_006819.3	NM_006819.3:100	Endogenous	940.58	934.04	959.31	1027.91	1027.87	1106.18	938.7	895.14	905.72	1040.48	941.23	1027.55
STK3	NM_006281.4	NM_006281.4:978	Endogenous	60.8	59.47	61.84	56.6	67.35	69.03	90.68	76.16	81.25	126.12	91.87	135.84
STK4	NR_147975.1	NR_147975.1:111	Endogenous	346.9	359.13	357.27	427.17	390.46	402.84	257.1	247.22	253.31	276.91	290.11	286.48
SUPT16H	NM_007192.4	NM_007192.4:547	Endogenous	146.63	171.56	166.61	179.62	192.3	194.11	181.36	164.03	155.33	171.36	196.63	203.09
SYK	NM_003177.5	NM_003177.5:808	Endogenous	13.41	16.77	18.04	23.4	11.71	25.99	59.79	66.78	66.91	86.36	90.26	84.73
TAP1	NM_000593.5	NM_000593.5:1000	Endogenous	287	292.79	283.41	271.7	247.94	307	127.55	128.88	126.66	124.75	90.26	111.63
TAP2	NM_018833.2	NM_018833.2:912	Endogenous	234.25	208.16	209.55	227.92	230.37	231.47	159.44	175.75	158.92	189.18	159.56	170.81
TAPBP	NM_003190.4	NM_003190.4:1082	Endogenous	2272.76	1992.36	1882.55	1775.83	1784.38	1751.04	1433.96	1471.58	1429.07	1384.57	1408.63	1455.25
TAZ	NM_181313.4	NM_181313.4:433	Endogenous	202.06	189.09	197.53	197.73	198.16	207.92	166.42	165.2	198.35	248.13	225.64	250.16
TBRG4	NM_004749.2	NM_004749.2:1405	Endogenous	280.74	310.33	265.38	264.15	266.49	259.89	357.74	406.56	376.39	341.34	340.07	375.25
TBX21	NM_013351.1	NM_013351.1:1380	Endogenous	8.94	7.62	6.87	6.79	5.86	8.93	4.98	9.37	10.75	12.34	8.06	12.1
TCF7	NM_003202.3	NM_003202.3:909	Endogenous	3.58	9.91	7.73	5.28	11.71	11.37	47.83	63.27	68.11	50.72	32.23	72.63
TCL1A	NM_001098725.1	NM_001098725.1:370	Endogenous	6.26	4.57	2.58	3.02	12.69	4.06	4.98	8.2	16.73	13.71	14.51	10.76
TCOF1	NM_000356.3	NM_000356.3:536	Endogenous	82.26	81.59	77.29	92.83	82	98.27	99.65	86.7	100.37	113.78	116.04	92.8
TEAD1	NM_021961.5	NM_021961.5:1238	Endogenous	453.3	441.48	468.06	455.09	382.65	425.58	340.8	385.47	342.93	392.07	349.74	386.01
TEAD2	NM_003598.2	NM_003598.2:1302	Endogenous	185.97	158.6	167.47	139.62	117.14	138.88	217.24	195.66	199.54	207	211.13	201.74
TEK	NM_000459.4	NM_000459.4:1911	Endogenous	8.94	5.34	4.29	1.51	7.81	7.31	7.97	9.37	7.17	13.71	4.84	5.38
TERF2IP	NM_018975.4	NM_018975.4:809	Endogenous	118.91	150.21	159.74	156.98	162.04	159.19	117.59	120.68	119.49	131.6	138.61	146.6
TERT	NM_198253.2	NM_198253.2:3131	Endogenous	1.79	4.57	1.72	3.02	3.9	1	1	4.69	7.17	4.11	11.28	5.38
TET2	NM_001127208.2	NM_001127208.2:2882	Endogenous	423.8	385.05	461.19	396.98	364.1	441.01	423.51	424.13	445.69	511.33	491.57	503.02
TFDP1	NM_007111.4	NM_007111.4:551	Endogenous	427.37	341.59	346.97	379.62	378.74	380.91	356.75	331.58	351.29	394.81	385.2	344.31
TGFB1	NM_000660.4	NM_000660.4:1473	Endogenous	700.07	685.47	679.33	561.5	541.76	546.59	157.45	169.89	146.97	152.17	140.22	158.71
TGFB2	NM_001135599.3	NM_001135599.3:1972	Endogenous	152.89	173.08	155.45	183.39	185.47	194.11	439.46	462.8	376.39	1063.79	1047.61	1028.9
TGFB3	NM_001329938.1	NM_001329938.1:262	Endogenous	34.87	31.26	20.61	33.21	25.38	29.24	89.68	78.5	63.33	87.74	91.87	96.84
TGFBR2	NM_001024847.2	NM_001024847.2:870	Endogenous	921.8	1168.12	1072.67	1009.05	1027.87	1103.74	1467.84	1456.35	1527.05	1898.64	1929.21	1857.4
TGM2	NM_004613.2	NM_004613.2:590	Endogenous	133.22	103.7	81.59	44.53	44.9	54.42	415.54	399.53	391.92	389.32	401.31	453.25
THBS1	NM_003246.2	NM_003246.2:3816	Endogenous	401.44	394.2	367.58	303.39	285.03	292.38	3953.1	3914.46	3971.76	3827.44	3781.05	3799.53
THBS2	NM_003247.3	NM_003247.3:872	Endogenous	9.83	6.86	12.88	6.04	8.79	8.12	4.98	4.69	3.58	8.23	6.45	8.07
TIGIT	NM_173799.2	NM_173799.2:1968	Endogenous	8.94	2.29	1	1	2.93	5.69	9.96	15.23	9.56	15.08	9.67	13.45
TIMELESS	NM_003920.5	NM_003920.5:398	Endogenous	109.08	112.08	148.58	123.02	106.4	142.13	129.54	137.08	120.68	127.49	107.98	134.5
TJP1	NM_175610.2	NM_175610.2:4065	Endogenous	805.57	853.98	746.32	895.08	890.24	860.09	814.14	840.07	802.96	793.73	801.02	769.32
TLR3	NM_003265.2	NM_003265.2:37	Endogenous	255.71	327.1	282.55	339.62	299.67	329.74	211.26	237.84	242.56	186.44	211.13	207.12
TLR4	NR_024168.1	NR_024168.1:2575	Endogenous	22.35	19.82	25.76	18.11	16.59	25.99	351.76	381.96	374	418.11	370.69	416.94
TMPRSS2	NM_005656.3	NM_005656.3:551	Endogenous	29.5	26.69	33.49	22.64	17.57	21.93	145.49	128.88	150.55	208.37	161.17	177.54
TNF	NM_000594.3	NM_000594.3:1366	Endogenous	39.34	29.74	23.19	27.17	25.38	20.3	5.98	10.54	7.17	10.97	14.51	10.76
TNFAIP3	NM_001270508.1	NM_001270508.1:3240	Endogenous	275.38	308.8	263.66	252.07	232.32	237.15	36.87	23.43	23.9	32.9	43.52	29.59
TNFRSF17	NM_001192.2	NM_001192.2:305	Endogenous	13.41	5.34	11.16	8.3	10.74	7.31	10.96	21.09	14.34	13.71	17.73	17.48
TNFRSF18	NM_148901.1	NM_148901.1:282	Endogenous	22.35	9.15	11.16	9.81	10.74	12.99	20.93	30.46	20.31	26.05	24.18	29.59
TNFRSF4	NM_003327.3	NM_003327.3:981	Endogenous	22.35	11.44	12.02	12.83	14.64	8.93	19.93	17.57	27.48	24.68	27.4	25.55
TNFRSF9	NM_001561.5	NM_001561.5:567	Endogenous	26.82	29.74	27.48	18.11	18.55	21.12	11.96	9.37	19.12	12.34	19.34	16.14
TNFSF11	NM_003701.2	NM_003701.2:490	Endogenous	38.45	43.46	41.22	15.85	21.48	24.37	17.94	22.26	22.7	9.6	16.12	18.83
TNFSF13B	NM_001145645.2	NM_001145645.2:142	Endogenous	24.14	21.35	25.76	24.15	23.43	21.12	17.94	18.75	10.75	26.05	37.07	20.17
TNFSF14	NM_003807.3	NM_003807.3:612	Endogenous	325.45	374.38	367.58	547.92	524.19	534.41	62.78	79.67	59.74	57.58	67.69	52.45
TNFSF8	NM_001244.3	NM_001244.3:399	Endogenous	8.94	8.39	8.59	4.53	1.95	4.87	11.96	8.2	7.17	10.97	9.67	6.72
TNS1	NM_022648.5	NM_022648.5:4583	Endogenous	4.47	4.57	6.87	8.3	4.88	5.69	7.97	9.37	4.78	5.48	4.84	9.41
TNS4	NM_032865.5	NM_032865.5:541	Endogenous	1003.16	968.35	879.44	713.2	664.75	759.38	131.54	137.08	133.83	98.7	106.37	95.49
TOP2A	NM_001067.3	NM_001067.3:4233	Endogenous	73.31	67.86	70.42	55.09	62.47	70.66	67.76	52.72	54.96	64.43	74.14	61.87
TOX	NM_014729.2	NM_014729.2:574	Endogenous	5.36	1	6.01	4.53	2.93	4.06	8.97	21.09	10.75	12.34	14.51	6.72
TOX2	NM_001098798.1	NM_001098798.1:784	Endogenous	18.78	20.59	20.61	10.57	10.74	13.81	5.98	10.54	10.75	17.82	8.06	8.07
TOX3	NM_001080430.4	NM_001080430.4:1450	Endogenous	10.73	5.34	3.44	1	4.88	4.06	10.96	4.69	13.14	8.23	8.06	5.38
TOX4	NM_014828.2	NM_014828.2:1125	Endogenous	476.55	501.71	531.61	448.3	433.41	450.76	533.13	581.14	561.59	520.93	480.29	455.94
TP53	NM_000546.2	NM_000546.2:1330	Endogenous	523.93	523.82	549.65	453.58	426.57	477.56	700.54	676.04	726.48	567.54	562.48	578.34
TP73	NM_005427.4	NM_005427.4:1042	Endogenous	15.2	9.91	12.02	12.83	8.79	11.37	7.97	3.51	3.58	5.48	4.84	8.07
TPD52	NM_001025252.3	NM_001025252.3:647	Endogenous	328.13	409.45	423.4	434.71	409	400.4	937.7	927.94	909.3	936.3	950.9	979.14
TPI1	NM_000365.5	NM_000365.5:153	Endogenous	5969.8	5980.88	5843.46	4612.78	4440.45	4598.52	3404.03	3301.69	3443.63	3475.13	3423.25	3611.23
TPSAB1/B2	NM_003294.3	NM_003294.3:556	Endogenous	8.94	6.1	5.15	3.77	1.95	1.62	2.99	4.69	7.17	9.6	8.06	4.03
TPX2	NM_012112.4	NM_012112.4:764	Endogenous	80.47	46.51	54.11	62.64	65.4	47.92	26.91	39.84	32.26	35.64	25.79	33.62
TRAF1	NM_001190945.1	NM_001190945.1:712	Endogenous	16.99	9.91	10.31	13.58	6.83	8.12	25.91	22.26	25.09	27.42	29.01	26.9
TRAF6	NM_145803.1	NM_145803.1:865	Endogenous	202.06	186.04	189.8	249.05	211.82	224.16	238.16	291.74	255.7	249.5	267.54	250.16
TRAT1	NM_016388.3	NM_016388.3:578	Endogenous	8.05	9.91	5.15	3.77	10.74	2.44	7.97	15.23	17.92	6.85	12.89	6.72
TRRAP	NM_003496.2	NM_003496.2:770	Endogenous	361.21	432.33	377.88	461.13	450	463.75	446.43	441.71	414.62	546.97	518.97	578.34
TSPAN1	NM_005727.4	NM_005727.4:841	Endogenous	2733.22	2892.08	2815.23	2313.18	2291	2274.08	2297.92	2271.82	2212.91	1566.89	1529.5	1495.6
TTK	NM_003318.4	NM_003318.4:2434	Endogenous	17.88	14.49	12.88	13.58	13.67	18.68	15.94	11.72	11.95	15.08	22.56	9.41
TUBG1	NM_001070.5	NM_001070.5:1219	Endogenous	160.04	175.37	162.32	179.62	199.13	217.66	150.47	155.83	156.53	200.15	209.52	182.92
TXN	NM_003329.2	NM_003329.2:55	Endogenous	6356.94	6524.53	6493.59	6948.6	6814.42	7090.26	8700.42	8653.76	8618.63	10107.4	9986.1	10155.8
TXN2	NM_012473.3	NM_012473.3:192	Endogenous	561.49	523.06	540.2	523.77	512.47	538.47	640.75	653.78	608.19	459.24	448.05	513.78
TXNRD2	NM_006440.3	NM_006440.3:495	Endogenous	382.67	401.06	402.79	433.2	410.95	433.7	437.46	447.57	451.66	493.51	506.07	536.64
TYROBP	NM_003332.3	NM_003332.3:188	Endogenous	10.73	9.15	8.59	8.3	10.74	9.75	10.96	16.4	16.73	20.56	11.28	9.41
UBE2C	NM_007019.2	NM_007019.2:445	Endogenous	47.39	52.61	50.67	45.28	43.93	43.05	29.89	23.43	26.29	50.72	41.9	44.38
UBE2T	NM_014176.1	NM_014176.1:50	Endogenous	33.98	32.79	56.68	49.81	51.74	46.29	16.94	24.6	22.7	26.05	19.34	13.45
UCHL5	NM_001199261.3	NM_001199261.3:478	Endogenous	285.21	313.38	274.82	328.3	376.79	380.1	290.98	275.34	309.47	319.41	220.8	287.82
UGDH	NM_003359.4	NM_003359.4:855	Endogenous	162.72	153.26	181.21	178.87	181.56	195.73	104.63	92.56	114.71	104.19	90.26	133.15
VAV1	NM_001258206.1	NM_001258206.1:803	Endogenous	14.31	8.39	3.44	4.53	6.83	4.06	4.98	12.89	10.75	15.08	11.28	8.07
VCP	NM_007126.5	NM_007126.5:2112	Endogenous	1027.3	1325.95	1228.12	1190.18	1169.41	1248.31	2448.39	2385.47	2432.77	2105.64	1996.9	2076.63
VEGFA	NM_001171623.1	NM_001171623.1:2212	Endogenous	508.73	472.74	464.63	418.11	401.19	410.15	277.03	248.39	268.85	418.11	399.7	434.42
VEGFB	NM_003377.3	NM_003377.3:687	Endogenous	444.36	427.75	408.8	388.68	423.64	402.84	333.83	323.37	286.77	381.1	346.52	305.31
VEGFC	NM_005429.4	NM_005429.4:588	Endogenous	525.72	537.55	618.36	518.48	532.97	514.92	348.77	328.06	336.95	445.53	428.71	441.15
VEGFD	NM_004469.4	NM_004469.4:474	Endogenous	13.41	12.2	24.05	18.87	20.5	25.18	23.92	16.4	22.7	35.64	17.73	26.9
VWF	NM_000552.3	NM_000552.3:279	Endogenous	1.79	3.81	6.01	6.04	4.88	5.69	4.98	5.86	9.56	16.45	8.06	14.79
WASF2	NM_006990.5	NM_006990.5:510	Endogenous	1604.88	1697.28	1624.04	1526.78	1458.35	1528.51	1314.38	1240.77	1303.61	1392.79	1440.86	1409.52
WEE1	NM_003390.4	NM_003390.4:922	Endogenous	276.27	337.02	352.12	334.34	357.27	344.36	514.19	543.64	497.07	536.01	547.98	531.26
WNT5A	NM_003392.3	NM_003392.3:987	Endogenous	925.38	863.89	840.79	983.39	992.73	965.67	98.65	80.84	69.3	142.57	133.77	107.6
WRAP53	NM_001143991.2	NM_001143991.2:417	Endogenous	88.51	73.96	83.31	78.49	68.33	82.84	84.7	80.84	84.84	75.4	91.87	63.21
WWC1	NM_015238.2	NM_015238.2:2146	Endogenous	67.95	86.16	85.02	101.89	103.47	104.77	318.88	316.34	310.67	366.02	349.74	357.76
WWTR1	NM_001168278.1	NM_001168278.1:1050	Endogenous	376.41	329.39	364.14	341.13	361.17	367.1	647.72	674.87	644.04	522.3	539.92	529.92
XBP1	NM_005080.2	NM_005080.2:440	Endogenous	529.3	487.22	482.66	376.6	396.31	397.15	715.48	654.95	694.22	821.15	752.66	797.56
XCL1/2	NM_002995.2	NM_002995.2:266	Endogenous	5.36	3.81	5.15	1.51	1.95	3.25	4.98	8.2	8.36	16.45	4.84	4.03
XRCC2	NM_005431.1	NM_005431.1:600	Endogenous	21.46	16.77	16.32	16.6	16.59	20.3	10.96	16.4	20.31	24.68	14.51	9.41
YAP1	NM_001130145.2	NM_001130145.2:835	Endogenous	700.07	839.49	888.03	910.18	852.17	931.56	557.04	550.67	497.07	582.62	607.61	598.51
ZAP70	NM_001079.3	NM_001079.3:1175	Endogenous	6.26	3.05	6.01	3.02	1.95	4.06	6.98	8.2	8.36	2.74	6.45	2.69
ZEB1	NM_001128128.2	NM_001128128.2:2292	Endogenous	42.92	25.92	31.78	26.41	32.21	26.8	13.95	28.12	21.51	23.3	22.56	17.48
ZMYM2	NM_003453.5	NM_003453.5:3118	Endogenous	445.25	548.22	514.44	566.79	527.11	547.4	647.72	642.06	628.5	710.11	704.31	683.24
ABCF1	NM_001090.2	NM_001090.2:857	Housekeeping	421.11	497.14	476.65	500.37	514.42	540.09	471.34	458.11	475.56	548.34	507.69	527.23
DNAJC14	NM_032364.5	NM_032364.5:787	Housekeeping	263.75	269.92	261.08	280	268.44	272.89	232.18	249.56	229.42	223.45	243.37	216.54
ERCC3	NM_000122.1	NM_000122.1:1624	Housekeeping	645.53	776.2	769.51	824.14	805.31	797.55	705.52	748.68	702.59	730.67	638.23	653.65
G6PD	NM_000402.4	NM_000402.4:923	Housekeeping	341.54	358.37	377.88	343.39	344.58	331.37	447.43	459.28	420.6	734.78	681.75	723.59
GUSB	NM_000181.1	NM_000181.1:1350	Housekeeping	345.12	337.02	340.95	319.24	319.2	305.38	416.54	421.79	382.36	311.19	285.27	294.55
MRPL19	NM_014763.3	NM_014763.3:385	Housekeeping	320.98	276.78	300.59	329.81	321.15	315.12	359.74	346.81	408.65	333.12	341.68	316.07
NRDE2	NM_017970.3	NM_017970.3:3233	Housekeeping	140.37	157.83	158.02	187.92	189.37	178.68	115.59	133.57	100.37	117.89	114.43	121.05
OAZ1	NM_004152.2	NM_004152.2:313	Housekeeping	5608.59	5267.2	5289.51	5190.89	5202.82	5327.03	4991.45	5011.12	4835.66	4898.08	4564.34	4953.51
POLR2A	NM_000937.2	NM_000937.2:3775	Housekeeping	451.51	423.94	443.15	354.71	324.08	357.36	456.4	393.67	438.52	366.02	415.82	400.8
PSMC4	NM_006503.2	NM_006503.2:300	Housekeeping	516.78	453.67	449.17	426.41	447.07	406.09	653.7	591.68	658.38	601.81	622.12	556.82
PUM1	NM_001020658.1	NM_001020658.1:640	Housekeeping	967.4	995.8	975.63	1036.22	1021.04	1016.03	1148.96	1188.05	1211.6	1303.69	1237.79	1323.45
SDHA	NM_004168.3	NM_004168.3:342	Housekeeping	870.84	697.67	797.85	763.77	777.98	817.04	847.02	865.84	845.97	1013.07	967.02	960.31
SF3A1	NM_005877.4	NM_005877.4:1485	Housekeeping	454.19	459.01	474.93	431.69	418.76	447.51	481.31	504.98	573.54	588.1	536.7	484.19
STK11IP	NM_052902.2	NM_052902.2:565	Housekeeping	109.97	112.08	105.64	114.72	116.16	109.64	136.52	121.85	149.36	116.52	117.65	146.6
TBC1D10B	NM_015527.3	NM_015527.3:2915	Housekeeping	134.11	128.1	115.08	126.04	139.59	134.01	97.66	103.1	114.71	90.48	99.93	103.56
TBP	NM_001172085.1	NM_001172085.1:587	Housekeeping	308.46	314.9	287.71	353.2	317.24	321.62	336.82	295.25	327.4	309.81	344.9	328.17
TFRC	NM_003234.1	NM_003234.1:1220	Housekeeping	2332.67	2686.21	2713.03	2223.37	2267.57	2309	888.88	854.13	811.32	1017.18	968.63	1010.07
TLK2	NM_006852.3	NM_006852.3:2286	Housekeeping	325.45	333.2	311.75	327.54	339.7	350.86	325.85	377.27	319.03	341.34	359.41	365.83
TMUB2	NM_177441.2	NM_177441.2:1416	Housekeeping	411.28	374.38	402.79	348.68	378.74	367.1	439.46	440.54	406.26	424.97	489.96	427.7
UBB	NM_018955.3	NM_018955.3:1052	Housekeeping	7308.25	7359.44	7281.99	7253.51	7071.14	7322.54	8296.83	8071.45	8086.92	6096.21	6292.08	6072.52
NEG_A	ERCC_00096.1	ERCC_00096.1:230	Negative	5	9	9	7	7	7	5	4	9	4	3	7
NEG_B	ERCC_00041.1	ERCC_00041.1:440	Negative	19	4	10	3	7	8	9	9	14	7	11	11
NEG_C	ERCC_00019.1	ERCC_00019.1:140	Negative	15	7	11	11	10	4	17	11	9	13	16	5
NEG_D	ERCC_00076.1	ERCC_00076.1:355	Negative	8	8	6	5	3	4	7	8	5	3	7	4
NEG_E	ERCC_00098.1	ERCC_00098.1:785	Negative	9	9	16	11	10	10	9	13	8	12	6	10
NEG_F	ERCC_00126.1	ERCC_00126.1:220	Negative	23	10	9	7	9	12	11	10	20	11	23	12
NEG_G	ERCC_00144.1	ERCC_00144.1:15	Negative	3	8	7	8	2	4	5	8	9	8	6	7
NEG_H	ERCC_00154.1	ERCC_00154.1:115	Negative	16	13	2	10	11	5	9	9	10	10	7	9
POS_A	ERCC_00117.1	ERCC_00117.1:385	Positive	49311	59949	57474	64127	54838	57843	64150	60972	59409	62959	56089	62485
POS_B	ERCC_00112.1	ERCC_00112.1:695	Positive	16746	17913	17494	19296	16500	17404	19869	18775	18138	19467	16851	19125
POS_C	ERCC_00002.1	ERCC_00002.1:850	Positive	3985	4373	4287	4760	3998	4395	4698	4528	4412	4721	4111	4654
POS_D	ERCC_00092.1	ERCC_00092.1:540	Positive	882	1091	1067	1170	931	1054	1132	1130	1039	1127	996	1109
POS_E	ERCC_00035.1	ERCC_00035.1:485	Positive	208	214	192	225	179	213	228	214	200	209	186	206
POS_F	ERCC_00034.1	ERCC_00034.1:195	Positive	58	75	68	80	76	71	79	70	71	76	54	81

## Sheet: MII_vs_MI
Column1	Column2	Column3	Column4	Column5	Column6	Column7	Column8	Column9	Column10	Column11	Column12	Column13
Gene	Log2 fold change	std error (log2)	Lower confidence limit (log2)	Upper confidence limit (log2)	Linear fold change	Lower confidence limit (linear)	Upper confidence limit (linear)	P-value	BH.p.value	method	probe.ID	-log10FDR
RASA1	1.94	0.0325	1.88	2.01	3.85	3.68	4.02	4.13e-14	1 ,96e-11	loglinear	NM_002890.2:980	10.7077
PLAU	-5.75	0.102	-5.95	-5.55	0.0186	0.0162	0.0214	7.61e-14	1 ,96e-11	lm.nb	NM_002658.4:1066	10.7077
SOX7	-2.66	0.0589	-2.77	-2.54	0.159	0.147	0.172	6.89e-13	9 ,34e-11	loglinear	NM_031439.4:1027	10.0297
IL6ST	-1.2	0.0267	-1.25	-1.15	0.436	0.42	0.452	7.27e-13	9 ,34e-11	loglinear	NM_002184.2:2505	10.0297
CEACAM1	4.97	0.114	4.75	5.2	31.4	26.9	36.6	9.5e-13	9 ,57e-11	lm.nb	NM_001712.4:508	10.0191
IDH1	2.48	0.0577	2.36	2.59	5.57	5.15	6.03	1.12e-12	9 ,57e-11	loglinear	NM_005896.3:418	10.0191
EPCAM	3.6	0.0909	3.42	3.77	12.1	10.7	13.7	2.55e-12	1 ,79e-10	loglinear	NM_002354.2:499	9.74715
SMS	1.6	0.0415	1.52	1.68	3.04	2.87	3.21	3.2e-12	1 ,79e-10	loglinear	NM_004595.2:1024	9.74715
HRAS	2.87	0.0747	2.73	3.02	7.33	6.63	8.12	3.34e-12	1 ,79e-10	loglinear	NM_005343.3:842	9.74715
THBS1	3.55	0.0928	3.37	3.73	11.7	10.3	13.3	3.58e-12	1 ,79e-10	loglinear	NM_003246.2:3816	9.74715
ERBB3	1.23	0.0323	1.16	1.29	2.34	2.24	2.44	3.83e-12	1 ,79e-10	loglinear	NM_001982.3:549	9.74715
ITGA5	-4.33	0.118	-4.56	-4.09	0.0499	0.0425	0.0585	5.45e-12	2 ,32e-10	lm.nb	NM_002205.2:2628	9.63451
SREBF1	2.49	0.0685	2.36	2.63	5.63	5.13	6.18	5.86e-12	2 ,32e-10	loglinear	NM_001005291.1:1392	9.63451
SPINT2	1.14	0.0324	1.08	1.2	2.2	2.11	2.3	8.25e-12	3 ,02e-10	loglinear	NM_001166103.1:625	9.51999
SFN	-2.49	0.0714	-2.63	-2.35	0.177	0.161	0.196	8.82e-12	3 ,02e-10	loglinear	NM_006142.3:579	9.51999
HLA-C	-0.675	0.0205	-0.715	-0.634	0.626	0.609	0.644	1.58e-11	5 ,07e-10	loglinear	NM_002117.4:898	9.29499
HIF1A	-1.69	0.0527	-1.8	-1.59	0.309	0.288	0.332	2.03e-11	6 ,14e-10	loglinear	NM_181054.2:930	9.21183
ERBB2	1.67	0.0561	1.57	1.78	3.19	2.96	3.45	4.15e-11	1 ,19e-09	loglinear	NM_004448.2:2405	8.92445
TNF	-4.28	0.145	-4.56	-3.99	0.0515	0.0423	0.0627	4.78e-11	1 ,29e-09	loglinear	NM_000594.3:1366	8.88941
HLA-B	-2.21	0.0755	-2.36	-2.06	0.216	0.195	0.24	5.09e-11	1 ,3e-09	loglinear	NM_005514.6:1247	8.88606
SIRPA	-5.28	0.181	-5.63	-4.92	0.0258	0.0201	0.033	5.32e-11	1 ,3e-09	lm.nb	NM_001040023.1:3355	8.88606
CXXC5	2	0.0704	1.87	2.14	4.01	3.65	4.41	6.62e-11	1 ,53e-09	loglinear	NM_016463.9:654	8.81531
P4HA2	-1.76	0.062	-1.88	-1.64	0.295	0.271	0.321	6.85e-11	1 ,53e-09	loglinear	NM_001017973.1:1748	8.81531
FRMD6	-2.58	0.0918	-2.76	-2.4	0.167	0.147	0.189	7.48e-11	1 ,6e-09	loglinear	NM_152330.3:1748	8.79588
LAMC1	-1.52	0.0545	-1.63	-1.41	0.349	0.324	0.375	8.12e-11	1 ,67e-09	loglinear	NM_002293.3:4915	8.77728
JAG1	-1.93	0.0703	-2.07	-1.8	0.262	0.238	0.288	9.34e-11	1 ,82e-09	loglinear	NM_000214.2:3509	8.73993
ESRP2	1.49	0.0543	1.38	1.6	2.81	2.61	3.02	9.56e-11	1 ,82e-09	loglinear	NM_024939.3:668	8.73993
NFKB1	-1.12	0.0413	-1.2	-1.04	0.46	0.434	0.486	1.06e-10	1 ,94e-09	loglinear	NM_003998.3:2920	8.7122
CDCP1	-1.59	0.0591	-1.71	-1.48	0.331	0.306	0.359	1.14e-10	2 ,02e-09	loglinear	NM_022842.4:378	8.69465
SLC1A5	1.31	0.0491	1.22	1.41	2.48	2.32	2.65	1.24e-10	2 ,12e-09	loglinear	NM_001145144.1:648	8.67366
TLR4	4.76	0.179	4.41	5.11	27.1	21.2	34.5	1.31e-10	2 ,17e-09	loglinear	NR_024168.1:2575	8.66354
HLA-A	-2.06	0.0781	-2.22	-1.91	0.239	0.215	0.266	1.39e-10	2 ,23e-09	loglinear	NM_002116.5:1000	8.6517
MAPK13	1.25	0.0476	1.16	1.35	2.38	2.23	2.54	1.45e-10	2 ,25e-09	loglinear	NM_002754.3:1050	8.64782
PTGS2	-6.48	0.253	-6.97	-5.98	0.0112	0.00797	0.0158	1.88e-10	2 ,84e-09	loglinear	NM_000963.1:495	8.54668
ITGB5	1.68	0.0692	1.55	1.82	3.21	2.92	3.53	3.16e-10	4 ,64e-09	loglinear	NM_002213.3:2560	8.33348
KLF5	-1.11	0.0459	-1.2	-1.02	0.463	0.435	0.493	3.25e-10	4 ,64e-09	loglinear	NM_001730.3:1342	8.33348
ESRP1	6.9	0.286	6.34	7.46	120	81.1	176	3.4e-10	4 ,73e-09	loglinear	NM_017697.3:1264	8.32514
SERPINE1	-2.95	0.123	-3.19	-2.71	0.13	0.11	0.153	3.55e-10	4 ,8e-09	loglinear	NM_000602.4:577	8.31876
FZD7	2.01	0.0844	1.85	2.18	4.04	3.6	4.53	3.8e-10	5 ,01e-09	loglinear	NM_003507.1:1600	8.30016
CD68	-2.9	0.122	-3.14	-2.66	0.134	0.114	0.158	3.98e-10	5 ,11e-09	lm.nb	NM_001251.2:1140	8.29158
TGFB1	-2.1	0.0892	-2.28	-1.93	0.233	0.206	0.263	4.33e-10	5 ,42e-09	loglinear	NM_000660.4:1473	8.266
ITGB1	-0.647	0.0281	-0.702	-0.592	0.639	0.615	0.663	5.32e-10	6 ,51e-09	loglinear	NM_002211.3:534	8.18642
WNT5A	-3.3	0.145	-3.58	-3.01	0.102	0.0833	0.124	6.24e-10	7 ,46e-09	lm.nb	NM_003392.3:987	8.12726
MAML2	1.52	0.0686	1.39	1.65	2.87	2.61	3.15	7.81e-10	9 ,13e-09	loglinear	NM_032427.1:4125	8.03953
CACYBP	-0.947	0.043	-1.03	-0.863	0.519	0.489	0.55	8.38e-10	9 ,58e-09	loglinear	NM_014412.2:906	8.01863
NCF2	-5	0.228	-5.45	-4.56	0.0312	0.0229	0.0425	8.74e-10	9 ,76e-09	loglinear	NM_001127651.2:290	8.01055
OSMR	-2	0.0921	-2.18	-1.82	0.25	0.221	0.283	9.53e-10	1 ,04e-08	lm.nb	NM_003999.2:710	7.98297
LDHA	-1.95	0.0905	-2.13	-1.78	0.258	0.228	0.292	1.02e-09	1 ,09e-08	loglinear	NM_001135239.1:1053	7.96257
TNS4	-2.97	0.138	-3.24	-2.7	0.128	0.106	0.154	1.07e-09	1 ,12e-08	lm.nb	NM_032865.5:541	7.95078
CDK6	0.834	0.0389	0.757	0.91	1.78	1.69	1.88	1.1e-09	1 ,13e-08	loglinear	NM_001145306.1:1373	7.94692
MALL	1.69	0.079	1.53	1.84	3.22	2.89	3.59	1.12e-09	1 ,13e-08	loglinear	NM_005434.5:360	7.94692
CCND2	-7.15	0.339	-7.81	-6.48	0.00706	0.00445	0.0112	1.29e-09	1 ,28e-08	loglinear	NM_001759.2:5825	7.89279
LAMC2	-4.31	0.206	-4.71	-3.9	0.0505	0.0382	0.0668	1.38e-09	1 ,33e-08	lm.nb	NM_005562.2:1027	7.87615
S100A12	-12.9	0.619	-14.1	-11.7	0.000134	5.77e-05	0.00031	1.47e-09	1 ,4e-08	lm.nb	NM_005621.1:260	7.85387
SQLE	-1.28	0.063	-1.41	-1.16	0.411	0.378	0.448	1.81e-09	1 ,68e-08	loglinear	NM_003129.4:1353	7.77469
GRHL2	9.15	0.451	8.27	10	568	308	1050	1.85e-09	1 ,68e-08	loglinear	NM_024915.3:639	7.77469
DUSP6	-1.75	0.0861	-1.91	-1.58	0.298	0.265	0.335	1.87e-09	1 ,68e-08	loglinear	NM_022652.2:1095	7.77469
COL6A1	-4.34	0.214	-4.76	-3.92	0.0494	0.0369	0.0661	1.91e-09	1 ,69e-08	lm.nb	NM_001848.2:2302	7.77211
NCK1	-1.32	0.0663	-1.45	-1.19	0.4	0.365	0.437	2.18e-09	1 ,9e-08	loglinear	NM_006153.3:377	7.72125
EGFR	-1.84	0.0931	-2.02	-1.66	0.28	0.247	0.318	2.44e-09	2 ,09e-08	loglinear	NM_005228.3:2760	7.67985
ACSL3	1.46	0.0745	1.32	1.61	2.76	2.49	3.05	2.58e-09	2 ,17e-08	loglinear	NM_203372.1:1219	7.66354
MSLN	-7.91	0.409	-8.71	-7.1	0.00417	0.00239	0.00726	2.97e-09	2 ,46e-08	lm.nb	NM_005823.5:1714	7.60906
AKT2	1.05	0.0543	0.943	1.16	2.07	1.92	2.23	3.01e-09	2 ,46e-08	loglinear	NM_001626.4:1584	7.60906
FGFR3	-7.47	0.39	-8.23	-6.7	0.00565	0.00333	0.0096	3.27e-09	2 ,63e-08	loglinear	NM_000142.4:1532	7.58004
TPD52	1.24	0.0651	1.12	1.37	2.37	2.17	2.59	3.36e-09	2 ,66e-08	loglinear	NM_001025252.3:647	7.57512
GPX1	-0.581	0.0305	-0.64	-0.521	0.669	0.642	0.697	3.5e-09	2 ,73e-08	loglinear	NM_000581.2:588	7.56384
FSTL1	-2.33	0.125	-2.58	-2.08	0.199	0.168	0.236	4.4e-09	3 ,38e-08	loglinear	NM_007085.4:701	7.47108
SLC7A5	1.35	0.0735	1.21	1.5	2.56	2.31	2.83	4.78e-09	3 ,61e-08	loglinear	NM_003486.6:2011	7.44249
GPNMB	-3.34	0.186	-3.7	-2.97	0.0989	0.0768	0.127	6.2e-09	4 ,62e-08	lm.nb	NM_001005340.1:600	7.33536
ICAM1	-5.49	0.307	-6.09	-4.89	0.0223	0.0147	0.0338	6.3e-09	4 ,63e-08	lm.nb	NM_000201.2:2253	7.33442
TNFSF14	-3.1	0.175	-3.44	-2.75	0.117	0.0922	0.148	6.94e-09	5 ,02e-08	lm.nb	NM_003807.3:612	7.2993
CDH1	0.944	0.0539	0.839	1.05	1.92	1.79	2.07	7.75e-09	5 ,53e-08	loglinear	NM_004360.3:379	7.25727
ABCC4	2.49	0.143	2.21	2.77	5.62	4.63	6.84	8.46e-09	5 ,96e-08	lm.nb	NM_001105515.2:1774	7.22475
LAMB3	-1.88	0.111	-2.1	-1.67	0.271	0.233	0.315	1.02e-08	7 ,1e-08	lm.nb	NM_000228.2:3350	7.14874
ATR	1.05	0.0619	0.928	1.17	2.07	1.9	2.25	1.07e-08	7 ,31e-08	loglinear	NM_001184.3:368	7.13608
ITGAV	-0.726	0.043	-0.81	-0.642	0.605	0.57	0.641	1.11e-08	7 ,49e-08	loglinear	NM_001144999.2:2701	7.12552
PARP1	-1.65	0.0984	-1.84	-1.45	0.32	0.28	0.365	1.22e-08	8 ,13e-08	loglinear	NM_001618.3:1511	7.08991
BRAF	0.834	0.0509	0.734	0.934	1.78	1.66	1.91	1.5e-08	9 ,87e-08	loglinear	NM_004333.6:1089	7.00568
TNFAIP3	-3.76	0.231	-4.21	-3.31	0.0738	0.0539	0.101	1.62e-08	1 ,05e-07	loglinear	NM_001270508.1:3240	6.97881
TMPRSS2	3.05	0.189	2.68	3.42	8.29	6.41	10.7	1.71e-08	1 ,1e-07	lm.nb	NM_005656.3:551	6.95861
PIK3CB	-0.803	0.0499	-0.901	-0.706	0.573	0.535	0.613	1.76e-08	1 ,11e-07	loglinear	NM_001256045.1:1112	6.95468
PIK3R1	1.35	0.0839	1.19	1.52	2.55	2.28	2.86	1.77e-08	1 ,11e-07	loglinear	NM_001242466.1:889	6.95468
MUC1	-2.84	0.179	-3.19	-2.49	0.139	0.109	0.178	2.05e-08	1 ,27e-07	lm.nb	NM_001044392.2:466	6.8962
DCN	-9.57	0.605	-10.8	-8.38	0.00132	0.000578	0.00299	2.1e-08	1 ,29e-07	lm.nb	NM_001920.3:458	6.88941
EP300	1.02	0.0647	0.895	1.15	2.03	1.86	2.22	2.15e-08	1 ,3e-07	loglinear	NM_001429.4:2658	6.88606
FBN1	-4.7	0.299	-5.29	-4.11	0.0385	0.0256	0.0578	2.24e-08	1 ,34e-07	lm.nb	NM_000138.4:8578	6.8729
KRT17	-1.43	0.0912	-1.61	-1.25	0.371	0.328	0.42	2.3e-08	1 ,36e-07	lm.nb	NM_000422.2:514	6.86646
OAS2	-2.9	0.186	-3.27	-2.54	0.134	0.104	0.172	2.38e-08	1 ,39e-07	lm.nb	NM_016817.2:380	6.85699
PFKP	-0.773	0.0498	-0.871	-0.676	0.585	0.547	0.626	2.51e-08	1 ,45e-07	loglinear	NM_002627.4:1238	6.83863
PRDX6	-0.753	0.0493	-0.849	-0.656	0.593	0.555	0.635	2.92e-08	1 ,65e-07	loglinear	NM_004905.3:619	6.78252
RELB	-1.29	0.0843	-1.45	-1.12	0.409	0.365	0.459	2.92e-08	1 ,65e-07	loglinear	NM_006509.3:956	6.78252
FAM83A	-1.96	0.129	-2.22	-1.71	0.256	0.215	0.305	3.03e-08	1 ,68e-07	lm.nb	NM_207006.2:2072	6.77469
NOTCH3	1.25	0.0823	1.09	1.41	2.38	2.13	2.67	3.04e-08	1 ,68e-07	loglinear	NM_000435.2:5284	6.77469
ITGB6	1.64	0.108	1.43	1.85	3.11	2.69	3.61	3.14e-08	1 ,72e-07	lm.nb	NM_001282353.2:1290	6.76447
BAX	1.18	0.078	1.02	1.33	2.26	2.03	2.51	3.33e-08	1 ,8e-07	loglinear	NM_004324.3:330	6.74473
REL	-0.914	0.061	-1.03	-0.795	0.531	0.488	0.576	3.54e-08	1 ,89e-07	loglinear	NM_002908.3:1472	6.72354
WWC1	1.96	0.131	1.71	2.22	3.9	3.27	4.66	3.58e-08	1 ,89e-07	loglinear	NM_015238.2:2146	6.72354
IDH2	2.53	0.169	2.19	2.86	5.76	4.58	7.26	3.71e-08	1 ,95e-07	lm.nb	NM_002168.2:642	6.70997
PTEN	-0.746	0.0504	-0.845	-0.647	0.596	0.557	0.638	3.99e-08	2 ,07e-07	loglinear	NM_000314.6:6696	6.68403
NFKB2	-1.49	0.102	-1.69	-1.29	0.355	0.309	0.408	4.33e-08	2 ,22e-07	loglinear	NM_001077494.3:1986	6.65365
AKT3	-0.88	0.06	-0.998	-0.762	0.543	0.501	0.59	4.36e-08	2 ,22e-07	loglinear	NM_001206729.1:674	6.65365
CASP3	0.817	0.0562	0.707	0.927	1.76	1.63	1.9	4.67e-08	2 ,35e-07	loglinear	NM_032991.2:1002	6.62893
LAMB1	-1.74	0.12	-1.98	-1.51	0.299	0.254	0.352	4.76e-08	2 ,38e-07	lm.nb	NM_002291.2:5604	6.62342
INHBA	2.89	0.2	2.5	3.28	7.41	5.65	9.72	5e-08	2 ,47e-07	lm.nb	NM_002192.2:1914	6.6073
OAS3	-1.45	0.106	-1.66	-1.24	0.365	0.317	0.422	8.22e-08	4 ,02e-07	loglinear	NM_006187.3:2354	6.39577
BIRC3	-4.7	0.346	-5.38	-4.02	0.0385	0.0241	0.0615	8.95e-08	4 ,34e-07	loglinear	NM_001165.4:6567	6.36251
SDC1	-1.44	0.107	-1.65	-1.23	0.368	0.318	0.425	9.46e-08	4 ,55e-07	lm.nb	NM_001006946.1:980	6.34199
CGAS	-1.82	0.137	-2.09	-1.55	0.284	0.235	0.342	1.15e-07	5 ,44e-07	lm.nb	NM_138441.2:1198	6.2644
FGFBP1	-4.22	0.319	-4.84	-3.6	0.0537	0.0348	0.0827	1.15e-07	5 ,44e-07	lm.nb	NM_005130.4:585	6.2644
RUNX1	0.677	0.0524	0.574	0.779	1.6	1.49	1.72	1.46e-07	6 ,83e-07	loglinear	NM_001001890.2:1969	6.16558
CHEK1	-1.78	0.14	-2.05	-1.5	0.292	0.241	0.353	1.76e-07	8 ,1e-07	lm.nb	NM_001114122.2:1834	6.09151
RRAGC	-0.911	0.072	-1.05	-0.77	0.532	0.482	0.586	1.77e-07	8 ,1e-07	loglinear	NM_001271851.1:1166	6.09151
IL11	-3.43	0.273	-3.97	-2.9	0.0926	0.064	0.134	1.86e-07	8 ,47e-07	lm.nb	NM_000641.3:1723	6.07212
CHMP2A	0.557	0.0445	0.469	0.644	1.47	1.38	1.56	1.98e-07	8 ,92e-07	loglinear	NM_198426.1:382	6.04964
B2M	-0.435	0.0349	-0.503	-0.367	0.74	0.705	0.776	2.07e-07	9 ,23e-07	loglinear	NM_004048.2:573	6.0348
ERO1A	-1.76	0.143	-2.04	-1.48	0.294	0.242	0.358	2.31e-07	1 ,02e-06	lm.nb	NM_014584.2:963	5.9914
RB1	-0.523	0.0433	-0.608	-0.438	0.696	0.656	0.738	2.76e-07	1 ,21e-06	loglinear	NM_000321.2:2769	5.91721
PIK3CD	-3.3	0.274	-3.83	-2.76	0.102	0.0701	0.147	2.8e-07	1 ,22e-06	lm.nb	NM_001350234.1:664	5.91364
VCP	0.903	0.0751	0.756	1.05	1.87	1.69	2.07	2.84e-07	1 ,23e-06	loglinear	NM_007126.5:2112	5.91009
IDO1	-5.96	0.496	-6.94	-4.99	0.016	0.00817	0.0314	2.86e-07	1 ,23e-06	lm.nb	NM_002164.5:52	5.91009
MYL9	-4.97	0.416	-5.78	-4.15	0.0319	0.0181	0.0561	3.03e-07	1 ,29e-06	lm.nb	NM_181526.2:364	5.88941
TAP1	-1.38	0.116	-1.61	-1.16	0.383	0.327	0.449	3.19e-07	1 ,35e-06	loglinear	NM_000593.5:1000	5.86967
ATP7A	1.54	0.129	1.28	1.79	2.9	2.43	3.46	3.24e-07	1 ,35e-06	loglinear	NM_000052.7:3777	5.86967
ITPR1	2.38	0.201	1.99	2.78	5.22	3.97	6.85	3.25e-07	1 ,35e-06	lm.nb	NM_001099952.3:5573	5.86967
BCL2A1	-5.33	0.45	-6.21	-4.45	0.0249	0.0135	0.0459	3.3e-07	1 ,36e-06	lm.nb	NM_004049.3:419	5.86646
IL4R	-1.22	0.103	-1.42	-1.02	0.429	0.373	0.493	3.33e-07	1 ,36e-06	loglinear	NM_000418.2:950	5.86646
ATF7IP	0.643	0.0546	0.536	0.75	1.56	1.45	1.68	3.5e-07	1 ,42e-06	loglinear	NM_018179.3:2505	5.84771
CTNNA1	0.416	0.0355	0.346	0.486	1.33	1.27	1.4	3.68e-07	1 ,48e-06	loglinear	NM_001903.2:1766	5.82974
RAC3	1.43	0.125	1.19	1.68	2.7	2.28	3.2	4.55e-07	1 ,81e-06	loglinear	NM_001316307.1:169	5.74232
SKIL	0.517	0.0452	0.428	0.605	1.43	1.35	1.52	4.62e-07	1 ,83e-06	loglinear	NM_005414.5:812	5.73755
COL4A2	-4.02	0.363	-4.74	-3.31	0.0615	0.0375	0.101	6.1e-07	2 ,39e-06	lm.nb	NM_001846.2:1150	5.6216
PMAIP1	-1.07	0.0975	-1.26	-0.882	0.475	0.416	0.543	6.57e-07	2 ,56e-06	loglinear	NM_021127.2:275	5.59176
ABCG2	4.27	0.389	3.5	5.03	19.2	11.3	32.6	6.84e-07	2 ,64e-06	lm.nb	NM_001257386.1:2020	5.5784
IGF1R	-0.937	0.0868	-1.11	-0.766	0.522	0.464	0.588	7.9e-07	3 ,03e-06	loglinear	NM_000875.3:976	5.51856
PSMB7	0.689	0.0642	0.563	0.815	1.61	1.48	1.76	8.34e-07	3 ,18e-06	loglinear	NM_002799.4:20	5.49757
IL15	-1.38	0.13	-1.63	-1.12	0.385	0.323	0.459	9.08e-07	3 ,43e-06	loglinear	NM_000585.4:715	5.46471
CFLAR	-0.583	0.0551	-0.691	-0.475	0.668	0.619	0.72	9.5e-07	3 ,56e-06	loglinear	NM_001127183.1:653	5.44855
SORD	1.4	0.133	1.14	1.67	2.65	2.21	3.17	1e-06	3 ,73e-06	lm.nb	NM_003104.5:1090	5.42829
WEE1	0.667	0.0639	0.541	0.792	1.59	1.46	1.73	1.08e-06	4 ,01e-06	loglinear	NM_003390.4:922	5.39686
AIMP2	0.835	0.0807	0.677	0.993	1.78	1.6	1.99	1.17e-06	4 ,3e-06	loglinear	NM_006303.3:507	5.36653
PSMB9	-1.25	0.122	-1.49	-1.01	0.421	0.357	0.497	1.24e-06	4 ,52e-06	loglinear	NM_002800.4:394	5.34486
MET	-1.44	0.14	-1.71	-1.16	0.369	0.305	0.447	1.25e-06	4 ,52e-06	lm.nb	NM_000245.2:1488	5.34486
TGM2	2.5	0.245	2.02	2.98	5.65	4.05	7.88	1.35e-06	4 ,85e-06	lm.nb	NM_004613.2:590	5.31426
LY96	-3.93	0.387	-4.69	-3.18	0.0654	0.0387	0.111	1.36e-06	4 ,86e-06	loglinear	NM_001195797.1:135	5.31336
CTNNB1	0.43	0.0439	0.344	0.516	1.35	1.27	1.43	1.93e-06	6 ,82e-06	loglinear	NM_001098209.1:1938	5.16622
EIF4EBP1	0.641	0.0655	0.513	0.77	1.56	1.43	1.7	1.94e-06	6 ,82e-06	loglinear	NM_004095.3:673	5.16622
CD276	-0.536	0.0554	-0.644	-0.427	0.69	0.64	0.744	2.16e-06	7 ,54e-06	loglinear	NM_001024736.1:2119	5.12263
LOX	-2.7	0.28	-3.25	-2.15	0.153	0.105	0.225	2.22e-06	7 ,7e-06	lm.nb	NM_002317.5:1518	5.11351
PLEK2	-2.31	0.244	-2.79	-1.84	0.201	0.144	0.28	2.58e-06	8 ,91e-06	lm.nb	NM_016445.3:359	5.05012
WWTR1	0.726	0.0771	0.575	0.877	1.65	1.49	1.84	2.76e-06	9 ,47e-06	loglinear	NM_001168278.1:1050	5.02365
NRAS	-0.378	0.0403	-0.457	-0.299	0.77	0.728	0.813	2.86e-06	9 ,75e-06	loglinear	NM_002524.4:2168	5.011
SH3PXD2A	0.592	0.0647	0.466	0.719	1.51	1.38	1.65	3.53e-06	1 ,19e-05	loglinear	NM_014631.2:2273	4.92445
IFNAR2	-0.566	0.0622	-0.688	-0.444	0.676	0.621	0.735	3.75e-06	1 ,26e-05	loglinear	NM_000874.3:631	4.89963
ALDH1A3	0.788	0.0877	0.616	0.96	1.73	1.53	1.94	4.2e-06	1 ,4e-05	loglinear	NM_000693.2:1375	4.85387
CXCL11	-4.41	0.491	-5.37	-3.44	0.0472	0.0242	0.092	4.28e-06	1 ,42e-05	lm.nb	NM_005409.4:333	4.84771
TGFB3	1.75	0.195	1.36	2.13	3.36	2.58	4.38	4.34e-06	1 ,43e-05	loglinear	NM_001329938.1:262	4.84466
ELOVL5	-0.412	0.0462	-0.502	-0.321	0.752	0.706	0.8	4.48e-06	1 ,47e-05	loglinear	NM_001242828.1:468	4.83268
STING1	-1.41	0.16	-1.73	-1.1	0.375	0.302	0.467	4.91e-06	1 ,6e-05	lm.nb	NM_198282.1:725	4.79588
HSPB1	-0.839	0.0954	-1.03	-0.652	0.559	0.491	0.636	5.05e-06	1 ,63e-05	lm.nb	NM_001540.3:681	4.78781
MST1R	-1.31	0.148	-1.6	-1.01	0.405	0.331	0.495	5.09e-06	1 ,64e-05	loglinear	NM_002447.2:1995	4.78516
RIMKLB	-0.517	0.059	-0.633	-0.402	0.699	0.645	0.757	5.24e-06	1 ,67e-05	loglinear	NM_020734.2:1840	4.77728
PRKCA	1.35	0.155	1.05	1.66	2.55	2.07	3.15	5.39e-06	1 ,71e-05	lm.nb	NM_002737.2:818	4.767
TXN	0.48	0.0555	0.371	0.588	1.39	1.29	1.5	5.97e-06	1 ,88e-05	loglinear	NM_003329.2:55	4.72584
PFKFB3	1.16	0.136	0.898	1.43	2.24	1.86	2.7	6.57e-06	2 ,04e-05	lm.nb	NM_004566.3:1925	4.69037
MDM2	-0.878	0.103	-1.08	-0.676	0.544	0.473	0.626	6.59e-06	2 ,04e-05	lm.nb	NM_006878.3:919	4.69037
CYFIP1	0.371	0.0434	0.286	0.456	1.29	1.22	1.37	6.6e-06	2 ,04e-05	loglinear	NM_014608.2:2423	4.69037
SYK	2.55	0.303	1.96	3.14	5.86	3.88	8.83	7.43e-06	2 ,29e-05	lm.nb	NM_003177.5:808	4.64016
STK4	-0.54	0.0644	-0.667	-0.414	0.688	0.63	0.75	7.71e-06	2 ,36e-05	loglinear	NR_147975.1:111	4.62709
AXL	-3.89	0.463	-4.79	-2.98	0.0676	0.036	0.127	7.78e-06	2 ,36e-05	lm.nb	NM_001699.4:1535	4.62709
BHLHE40	-0.913	0.11	-1.13	-0.697	0.531	0.457	0.617	8.72e-06	2 ,64e-05	lm.nb	NM_003670.3:1007	4.5784
EGF	4.09	0.495	3.12	5.06	17	8.67	33.3	8.98e-06	2 ,7e-05	lm.nb	NM_001178130.2:2167	4.56864
SOCS1	1.67	0.204	1.27	2.07	3.19	2.42	4.21	9.44e-06	2 ,82e-05	lm.nb	NM_003745.1:1022	4.54975
TAP2	-0.467	0.057	-0.579	-0.355	0.724	0.67	0.782	9.63e-06	2 ,86e-05	loglinear	NM_018833.2:912	4.54363
IRF3	0.652	0.0797	0.495	0.808	1.57	1.41	1.75	9.79e-06	2 ,89e-05	loglinear	NM_001197122.1:607	4.5391
MGA	-1.03	0.126	-1.27	-0.78	0.491	0.413	0.582	1.01e-05	2 ,96e-05	lm.nb	NM_001080541.2:7507	4.52871
KDM6A	0.295	0.0363	0.224	0.366	1.23	1.17	1.29	1.03e-05	3 ,01e-05	loglinear	NM_021140.2:2590	4.52143
GSK3B	-0.423	0.0522	-0.526	-0.321	0.746	0.695	0.8	1.04e-05	3 ,02e-05	loglinear	NM_001146156.1:1686	4.51999
ITGA1	-2.73	0.338	-3.39	-2.07	0.151	0.0952	0.239	1.09e-05	3 ,15e-05	lm.nb	NM_181501.1:502	4.50169
YAP1	-0.609	0.0762	-0.759	-0.46	0.655	0.591	0.727	1.18e-05	3 ,39e-05	loglinear	NM_001130145.2:835	4.4698
PIK3R3	1.35	0.17	1.02	1.69	2.56	2.03	3.22	1.25e-05	3 ,58e-05	lm.nb	NM_001114172.1:759	4.44612
ARID4B	-0.763	0.0967	-0.953	-0.573	0.589	0.517	0.672	1.33e-05	3 ,78e-05	loglinear	NM_016374.6:3368	4.42251
CDKN2A	0.9	0.114	0.675	1.12	1.87	1.6	2.18	1.38e-05	3 ,89e-05	loglinear	NM_000077.4:1052	4.41005
PHB	0.822	0.105	0.616	1.03	1.77	1.53	2.04	1.45e-05	4 ,07e-05	loglinear	NM_002634.2:1270	4.39041
PBRM1	0.388	0.0498	0.29	0.485	1.31	1.22	1.4	1.49e-05	4 ,17e-05	loglinear	NM_018313.4:206	4.37986
TGFB2	2.12	0.276	1.57	2.66	4.34	2.98	6.31	1.72e-05	4 ,78e-05	lm.nb	NM_001135599.3:1972	4.32057
XBP1	0.74	0.0967	0.55	0.929	1.67	1.46	1.9	1.74e-05	4 ,8e-05	loglinear	NM_005080.2:440	4.31876
PA2G4	0.586	0.0778	0.434	0.739	1.5	1.35	1.67	1.98e-05	5 ,43e-05	loglinear	NM_006191.2:680	4.2652
CSF3R	-4.57	0.607	-5.76	-3.38	0.0422	0.0185	0.0962	2e-05	5 ,47e-05	lm.nb	NM_000760.3:2066	4.26201
ATG4B	0.38	0.0505	0.281	0.478	1.3	1.21	1.39	2.02e-05	5 ,49e-05	loglinear	NM_013325.5:945	4.26043
RBBP5	-0.774	0.105	-0.979	-0.569	0.585	0.507	0.674	2.29e-05	6 ,21e-05	loglinear	NM_005057.4:989	4.20691
PRKACA	0.384	0.0521	0.282	0.486	1.3	1.22	1.4	2.39e-05	6 ,44e-05	loglinear	NM_002730.3:266	4.19111
LIG1	0.486	0.0663	0.356	0.616	1.4	1.28	1.53	2.52e-05	6 ,74e-05	loglinear	NM_000234.2:1170	4.17134
BCAP31	0.277	0.0379	0.203	0.351	1.21	1.15	1.28	2.59e-05	6 ,9e-05	loglinear	NM_001139441.1:752	4.16115
BYSL	0.655	0.0898	0.479	0.831	1.57	1.39	1.78	2.63e-05	6 ,96e-05	loglinear	NM_004053.4:1099	4.15739
HLA-E	-0.821	0.113	-1.04	-0.6	0.566	0.486	0.66	2.64e-05	6 ,97e-05	lm.nb	NM_005516.5:1287	4.15677
TGFBR2	0.678	0.0939	0.494	0.862	1.6	1.41	1.82	2.84e-05	7 ,46e-05	loglinear	NM_001024847.2:870	4.12726
MYD88	0.636	0.0881	0.463	0.808	1.55	1.38	1.75	2.87e-05	7 ,49e-05	loglinear	NM_002468.3:2145	4.12552
SMAD7	-0.915	0.127	-1.16	-0.666	0.53	0.446	0.63	2.91e-05	7 ,55e-05	lm.nb	NM_005904.3:1375	4.12205
MAPK3	-0.521	0.0723	-0.663	-0.379	0.697	0.632	0.769	2.93e-05	7 ,56e-05	loglinear	NM_001040056.3:939	4.12148
UGDH	-0.846	0.118	-1.08	-0.615	0.556	0.474	0.653	2.95e-05	7 ,59e-05	loglinear	NM_003359.4:855	4.11976
SLPI	0.761	0.107	0.552	0.97	1.69	1.47	1.96	3.19e-05	8 ,17e-05	lm.nb	NM_003064.3:65	4.08778
E2F1	0.862	0.121	0.624	1.1	1.82	1.54	2.14	3.26e-05	8 ,3e-05	loglinear	NM_005225.1:935	4.08092
CBX2	1.49	0.213	1.07	1.91	2.81	2.1	3.75	3.69e-05	9 ,33e-05	loglinear	NM_032647.3:85	4.03012
PTCH1	1.48	0.212	1.07	1.9	2.8	2.1	3.73	3.71e-05	9 ,35e-05	lm.nb	NM_000264.5:4324	4.02919
TAPBP	-0.418	0.0599	-0.535	-0.3	0.748	0.69	0.812	3.83e-05	9 ,62e-05	loglinear	NM_003190.4:1082	4.01682
KDM5A	-0.255	0.0367	-0.327	-0.183	0.838	0.797	0.881	3.91e-05	9 ,75e-05	loglinear	NM_001042603.3:846	4.011
LTBR	-0.335	0.0485	-0.43	-0.24	0.793	0.742	0.847	4.21e-05	0 ,000105	loglinear	XM_006718983.2:680	3.97881
TBRG4	0.405	0.0588	0.29	0.52	1.32	1.22	1.43	4.26e-05	0 ,000105	loglinear	NM_004749.2:1405	3.97881
TPI1	-0.597	0.0877	-0.769	-0.425	0.661	0.587	0.745	4.71e-05	0 ,000116	loglinear	NM_000365.5:153	3.93554
SNAI2	-2.6	0.383	-3.35	-1.85	0.165	0.098	0.278	4.81e-05	0 ,000118	lm.nb	NM_003068.5:254	3.92812
CDH5	-1.4	0.208	-1.81	-0.991	0.379	0.286	0.503	5.2e-05	0 ,000127	loglinear	NM_001795.3:3405	3.8962
HK2	0.679	0.101	0.48	0.877	1.6	1.39	1.84	5.36e-05	0 ,00013	loglinear	NM_000189.4:2883	3.88606
LYN	-0.435	0.0651	-0.563	-0.308	0.74	0.677	0.808	5.45e-05	0 ,000131	loglinear	NM_002350.3:700	3.88273
SLIT2	-2.69	0.403	-3.48	-1.9	0.155	0.0899	0.268	5.54e-05	0 ,000133	lm.nb	NM_004787.1:3909	3.87615
TPX2	-1.37	0.206	-1.77	-0.966	0.387	0.292	0.512	5.76e-05	0 ,000138	lm.nb	NM_012112.4:764	3.86012
AURKA	-0.9	0.136	-1.17	-0.633	0.536	0.446	0.645	5.98e-05	0 ,000141	loglinear	NM_001323303.1:503	3.85078
ROCK2	0.794	0.12	0.558	1.03	1.73	1.47	2.04	6e-05	0 ,000141	lm.nb	NM_001321643.2:1952	3.85078
RBL1	-1.25	0.189	-1.62	-0.878	0.421	0.326	0.544	6.01e-05	0 ,000141	lm.nb	NM_002895.2:2915	3.85078
FAS	-1.76	0.266	-2.28	-1.24	0.296	0.206	0.425	6.02e-05	0 ,000141	lm.nb	NM_000043.3:90	3.85078
NFE2L2	-0.573	0.087	-0.743	-0.402	0.672	0.597	0.757	6.24e-05	0 ,000146	loglinear	NM_006164.3:995	3.83565
LCN2	0.653	0.1	0.456	0.849	1.57	1.37	1.8	6.82e-05	0 ,000159	lm.nb	NM_005564.3:505	3.7986
LTB	-3.61	0.557	-4.7	-2.52	0.082	0.0385	0.175	7.07e-05	0 ,000164	lm.nb	NM_002341.1:330	3.78516
ITPR3	-0.988	0.153	-1.29	-0.688	0.504	0.409	0.621	7.36e-05	0 ,00017	lm.nb	NM_002224.4:3296	3.76955
KDM3B	0.578	0.0906	0.401	0.756	1.49	1.32	1.69	8e-05	0 ,000183	loglinear	NM_016604.3:535	3.73755
NUDT2	0.678	0.106	0.469	0.886	1.6	1.38	1.85	8.06e-05	0 ,000184	loglinear	NM_001161.5:506	3.73518
PIK3CA	-0.457	0.0719	-0.598	-0.316	0.729	0.661	0.803	8.27e-05	0 ,000188	loglinear	NM_006218.2:3296	3.72584
PARVA	0.38	0.06	0.263	0.498	1.3	1.2	1.41	8.53e-05	0 ,000193	loglinear	NM_018222.5:481	3.71444
ERN1	-0.774	0.122	-1.01	-0.534	0.585	0.495	0.691	8.67e-05	0 ,000195	loglinear	NM_001433.5:1305	3.70997
DOCK1	0.62	0.0985	0.427	0.814	1.54	1.34	1.76	8.93e-05	2e-04	loglinear	NM_001380.3:840	3.69897
UBE2T	-2.12	0.338	-2.78	-1.46	0.23	0.145	0.364	9.15e-05	0 ,000204	lm.nb	NM_014176.1:50	3.69037
FGFR2	1.64	0.262	1.12	2.15	3.11	2.18	4.43	9.56e-05	0 ,000213	lm.nb	NM_000141.4:2704	3.67162
ACKR2	2.63	0.424	1.79	3.46	6.17	3.47	11	0.000103	0 ,000227	lm.nb	NM_001296.5:741	3.64397
CPT2	0.481	0.0778	0.329	0.634	1.4	1.26	1.55	0.000103	0 ,000227	loglinear	NM_000098.3:321	3.64397
PCLAF	0.882	0.144	0.601	1.16	1.84	1.52	2.24	0.000109	0 ,000239	lm.nb	NM_014736.4:235	3.6216
CTNND1	0.531	0.087	0.36	0.701	1.44	1.28	1.63	0.000116	0 ,000254	loglinear	NM_001206889.1:852	3.59517
CDK2	0.456	0.0752	0.309	0.604	1.37	1.24	1.52	0.000122	0 ,000265	loglinear	NM_001290230.1:1543	3.57675
IL15RA	-0.577	0.0957	-0.765	-0.389	0.67	0.589	0.763	0.000127	0 ,000275	loglinear	NM_002189.2:503	3.56067
GSR	0.621	0.103	0.418	0.823	1.54	1.34	1.77	0.000129	0 ,000278	lm.nb	NM_000637.2:1525	3.55596
MTHFD2	-0.51	0.0864	-0.679	-0.34	0.702	0.625	0.79	0.000151	0 ,000325	loglinear	NM_006636.3:1005	3.48812
TLR3	-0.548	0.0931	-0.73	-0.365	0.684	0.603	0.776	0.000155	0 ,000331	loglinear	NM_003265.2:37	3.48017
MYC	-0.548	0.0937	-0.732	-0.364	0.684	0.602	0.777	0.000162	0 ,000346	loglinear	NM_002467.3:1615	3.46092
EIF4G1	0.366	0.0626	0.243	0.488	1.29	1.18	1.4	0.000163	0 ,000346	loglinear	NM_001194946.1:4987	3.46092
SERPINB5	-0.354	0.0607	-0.473	-0.235	0.783	0.721	0.85	0.000167	0 ,000353	loglinear	NM_002639.4:90	3.45223
SAV1	-0.372	0.064	-0.498	-0.247	0.773	0.708	0.843	0.00017	0 ,000358	loglinear	NM_021818.4:1088	3.44612
EGLN3	-1.89	0.331	-2.54	-1.24	0.27	0.172	0.422	0.000192	0 ,000404	lm.nb	NM_022073.4:749	3.39362
SPHK2	0.728	0.128	0.477	0.979	1.66	1.39	1.97	2e-04	0 ,000418	loglinear	NM_001204159.3:1329	3.37882
STAG2	-0.239	0.0422	-0.322	-0.156	0.847	0.8	0.898	0.000212	0 ,000441	loglinear	NM_001042749.2:1772	3.35556
ZMYM2	0.348	0.0616	0.227	0.468	1.27	1.17	1.38	0.000216	0 ,000447	loglinear	NM_003453.5:3118	3.34969
VEGFB	-0.37	0.0658	-0.499	-0.241	0.774	0.707	0.846	0.000219	0 ,000452	loglinear	NM_003377.3:687	3.34486
FOXA1	1.01	0.181	0.656	1.36	2.01	1.58	2.57	0.00023	0 ,000473	lm.nb	NM_004496.5:1132	3.32514
GLUL	-0.425	0.0761	-0.574	-0.276	0.745	0.672	0.826	0.000234	0 ,000479	loglinear	NM_002065.6:1485	3.31966
PRDX2	0.244	0.0438	0.158	0.33	1.18	1.12	1.26	0.000236	0 ,00048	loglinear	NM_005809.6:200	3.31876
ITGB3	1.66	0.298	1.08	2.24	3.16	2.11	4.74	0.00024	0 ,000488	lm.nb	NM_000212.2:4485	3.31158
HMOX1	1.17	0.214	0.751	1.59	2.25	1.68	3.01	0.000275	0 ,000556	lm.nb	NM_002133.2:781	3.25493
VEGFC	-0.516	0.0952	-0.703	-0.329	0.699	0.614	0.796	0.000293	0 ,000591	loglinear	NM_005429.4:588	3.22841
FOXM1	-1.52	0.282	-2.07	-0.963	0.35	0.238	0.513	0.000311	0 ,000625	lm.nb	NM_001243088.1:893	3.20412
EZH2	0.443	0.0831	0.28	0.606	1.36	1.21	1.52	0.000333	0 ,000666	loglinear	NM_004456.4:1596	3.17653
PCNA	-0.256	0.0482	-0.35	-0.161	0.838	0.785	0.894	0.000344	0 ,000686	loglinear	NM_182649.1:215	3.16368
JAK3	0.74	0.14	0.467	1.01	1.67	1.38	2.02	0.000345	0 ,000686	loglinear	NM_000215.2:1715	3.16368
MAP3K14	0.671	0.127	0.422	0.92	1.59	1.34	1.89	0.000353	0 ,000698	loglinear	NM_003954.1:620	3.15614
CA9	-3.41	0.646	-4.68	-2.15	0.0938	0.039	0.226	0.000357	0 ,000702	lm.nb	NM_001216.2:960	3.15366
GSTM4	0.647	0.124	0.405	0.889	1.57	1.32	1.85	0.00038	0 ,000746	loglinear	NM_000850.4:60	3.12726
MYBL2	0.773	0.148	0.483	1.06	1.71	1.4	2.09	0.000388	0 ,000759	lm.nb	NM_002466.4:1204	3.11976
FANCI	-0.331	0.0634	-0.455	-0.207	0.795	0.729	0.867	0.000391	0 ,000762	loglinear	NM_001113378.1:541	3.11805
SF3B1	0.284	0.0545	0.177	0.391	1.22	1.13	1.31	0.000394	0 ,000765	loglinear	NM_001005526.1:74	3.11634
ALDOA	-0.442	0.0851	-0.609	-0.275	0.736	0.656	0.826	0.000407	0 ,000783	loglinear	NM_000034.3:2049	3.10624
MUC16	-0.754	0.145	-1.04	-0.469	0.593	0.487	0.722	0.000407	0 ,000783	lm.nb	NM_024690.2:41510	3.10624
KPNA2	0.339	0.0655	0.211	0.468	1.27	1.16	1.38	0.000414	0 ,000793	loglinear	NM_002266.2:1280	3.10073
ZEB1	-1.47	0.289	-2.04	-0.908	0.36	0.243	0.533	0.000463	0 ,000885	loglinear	NM_001128128.2:2292	3.05306
STAT3	-0.292	0.0575	-0.404	-0.179	0.817	0.756	0.883	0.000482	0 ,000918	loglinear	NM_003150.3:2936	3.03716
ASH1L	-0.436	0.0872	-0.607	-0.265	0.739	0.657	0.832	0.000542	0 ,00103	loglinear	NM_018489.3:5629	2.98716
NDUFA2	0.236	0.0474	0.143	0.329	1.18	1.1	1.26	0.000553	0 ,00104	loglinear	NM_002488.4:412	2.98297
WASF2	-0.227	0.046	-0.317	-0.137	0.854	0.803	0.909	0.000587	0 ,0011	loglinear	NM_006990.5:510	2.95861
EIF2AK3	-0.448	0.0912	-0.626	-0.269	0.733	0.648	0.83	0.000613	0 ,00115	loglinear	NM_004836.6:1195	2.9393
MAP2K1	0.241	0.0491	0.145	0.337	1.18	1.11	1.26	0.000615	0 ,00115	loglinear	NM_002755.3:1060	2.9393
NCOA2	0.244	0.0513	0.143	0.344	1.18	1.1	1.27	0.000775	0 ,00144	loglinear	NM_006540.4:1090	2.84164
TEAD1	-0.282	0.0594	-0.398	-0.165	0.823	0.759	0.892	0.000782	0 ,00145	loglinear	NM_021961.5:1238	2.83863
NBL1	-0.43	0.0907	-0.608	-0.253	0.742	0.656	0.839	0.000785	0 ,00145	loglinear	NM_182744.3:1842	2.83863
ATG101	0.178	0.0379	0.104	0.253	1.13	1.07	1.19	0.000835	0 ,00154	loglinear	NM_001098673.2:555	2.81248
POLE	-0.576	0.123	-0.818	-0.335	0.671	0.567	0.793	0.000871	0 ,0016	loglinear	NM_006231.4:4973	2.79588
CD44	-1.12	0.241	-1.59	-0.648	0.46	0.332	0.638	0.000907	0 ,00166	lm.nb	NM_001001392.1:566	2.77989
FPR1	-1.89	0.408	-2.69	-1.09	0.27	0.155	0.47	0.000938	0 ,00171	lm.nb	NM_002029.3:625	2.767
PLCB3	-0.449	0.0981	-0.641	-0.256	0.733	0.641	0.837	0.00102	0 ,00186	loglinear	NM_000932.3:1220	2.73049
CRK	-0.346	0.076	-0.495	-0.197	0.787	0.71	0.872	0.00105	0 ,0019	loglinear	NM_016823.4:455	2.72125
FGFR1	-1.44	0.315	-2.05	-0.817	0.37	0.241	0.567	0.00106	0 ,0019	lm.nb	NM_001174064.1:1756	2.72125
CLOCK	-0.534	0.117	-0.764	-0.304	0.691	0.589	0.81	0.00106	0 ,0019	lm.nb	NM_001267843.1:2212	2.72125
IL22RA2	-1.8	0.397	-2.58	-1.03	0.287	0.167	0.491	0.00107	0 ,00191	lm.nb	NM_052962.2:950	2.71897
AKT1S1	0.449	0.0989	0.255	0.643	1.37	1.19	1.56	0.00107	0 ,00192	loglinear	NM_032375.5:1301	2.7167
MAP3K7	-0.254	0.0564	-0.364	-0.143	0.839	0.777	0.906	0.00115	0 ,00204	loglinear	NM_003188.3:1178	2.69037
MSH2	0.505	0.112	0.285	0.726	1.42	1.22	1.65	0.00115	0 ,00204	lm.nb	NM_000251.1:2514	2.69037
RICTOR	-0.483	0.109	-0.695	-0.27	0.716	0.618	0.829	0.00124	0 ,0022	lm.nb	NM_001285439.1:117	2.65758
MX1	-1.31	0.296	-1.89	-0.734	0.403	0.269	0.601	0.00125	0 ,0022	lm.nb	NM_001144925.2:1369	2.65758
SIN3A	-0.185	0.0423	-0.268	-0.102	0.879	0.83	0.931	0.00137	0 ,0024	loglinear	NM_001145357.2:1421	2.61979
TEAD2	0.438	0.1	0.242	0.635	1.36	1.18	1.55	0.00139	0 ,00243	loglinear	NM_003598.2:1302	2.61439
MCL1	-0.326	0.0751	-0.473	-0.179	0.798	0.72	0.883	0.00146	0 ,00255	loglinear	NM_021960.5:644	2.59346
OAS1	0.616	0.143	0.334	0.897	1.53	1.26	1.86	0.00158	0 ,00275	lm.nb	NM_001032409.1:805	2.56067
PARD3	0.343	0.0813	0.184	0.502	1.27	1.14	1.42	0.00178	0 ,00307	loglinear	NM_019619.3:3035	2.51286
ADORA2B	0.782	0.188	0.413	1.15	1.72	1.33	2.22	0.00196	0 ,00338	lm.nb	NM_000676.2:1043	2.47108
PKM	-0.31	0.075	-0.457	-0.163	0.806	0.728	0.893	0.00202	0 ,00347	loglinear	NM_001206796.2:1533	2.45967
KRAS	0.336	0.0812	0.176	0.495	1.26	1.13	1.41	0.00203	0 ,00348	loglinear	NM_004985.3:1790	2.45842
NF1	-0.365	0.0904	-0.543	-0.188	0.776	0.686	0.878	0.00236	0 ,00403	loglinear	NM_000267.3:1260	2.39469
ATF2	-0.425	0.106	-0.632	-0.217	0.745	0.645	0.86	0.00247	0 ,0042	lm.nb	NM_001880.4:655	2.37675
RFC3	0.733	0.184	0.373	1.09	1.66	1.3	2.13	0.00255	0 ,00432	lm.nb	NM_002915.3:740	2.36452
RB1CC1	-0.147	0.0369	-0.219	-0.0743	0.903	0.859	0.95	0.00264	0 ,00446	loglinear	NM_001083617.1:2922	2.35067
LAMTOR2	-0.29	0.0737	-0.435	-0.146	0.818	0.74	0.904	0.00276	0 ,00466	loglinear	NM_001145264.2:102	2.33161
STK3	0.672	0.171	0.338	1.01	1.59	1.26	2.01	0.00278	0 ,00466	lm.nb	NM_006281.4:978	2.33161
PARP2	0.407	0.104	0.203	0.611	1.33	1.15	1.53	0.00289	0 ,00485	loglinear	NM_005484.3:746	2.31426
TP53	0.357	0.0916	0.178	0.537	1.28	1.13	1.45	0.00295	0 ,00492	loglinear	NM_000546.2:1330	2.30803
TNFSF11	-1.8	0.469	-2.72	-0.877	0.288	0.152	0.545	0.00333	0 ,00554	lm.nb	NM_003701.2:490	2.25649
SRM	-0.211	0.0552	-0.319	-0.103	0.864	0.802	0.931	0.00336	0 ,00557	loglinear	NM_003132.2:254	2.25414
BMPR2	-0.181	0.0474	-0.274	-0.0877	0.882	0.827	0.941	0.00343	0 ,00567	loglinear	NM_001204.7:1683	2.24642
ADORA2A	0.838	0.22	0.407	1.27	1.79	1.33	2.41	0.00344	0 ,00567	lm.nb	NM_000675.5:951	2.24642
CAV1	-0.447	0.117	-0.677	-0.217	0.734	0.625	0.861	0.00347	0 ,00569	lm.nb	NM_001753.4:555	2.24489
SOCS3	-0.881	0.234	-1.34	-0.423	0.543	0.395	0.746	0.00366	0 ,006	lm.nb	NM_003955.4:614	2.22185
ARID1A	0.176	0.0477	0.0823	0.269	1.13	1.06	1.21	0.00423	0 ,0069	loglinear	NM_006015.4:1670	2.16115
CCNK	0.141	0.0384	0.0661	0.217	1.1	1.05	1.16	0.00425	0 ,00692	loglinear	NM_003858.3:1425	2.15989
CCNF	0.424	0.116	0.196	0.652	1.34	1.15	1.57	0.00451	0 ,00731	loglinear	NM_001761.3:878	2.13608
TXNRD2	0.207	0.0572	0.0953	0.32	1.15	1.07	1.25	0.00464	0 ,0075	loglinear	NM_006440.3:495	2.12494
TRAF6	0.284	0.0807	0.126	0.442	1.22	1.09	1.36	0.00551	0 ,00888	loglinear	NM_145803.1:865	2.05159
IQGAP1	0.0598	0.0171	0.0264	0.0933	1.04	1.02	1.07	0.00567	0 ,0091	loglinear	NM_003870.3:820	2.04096
GLUD1	-0.136	0.0398	-0.214	-0.0577	0.91	0.862	0.961	0.00665	0 ,0106	loglinear	NM_005271.2:2680	1.97469
UBE2C	-0.741	0.221	-1.17	-0.308	0.598	0.443	0.808	0.00727	0 ,0116	lm.nb	NM_007019.2:445	1.93554
EPAS1	-0.381	0.114	-0.604	-0.158	0.768	0.658	0.896	0.0074	0 ,0118	lm.nb	NM_001430.5:884	1.92812
TSPAN1	-0.435	0.131	-0.691	-0.178	0.74	0.62	0.884	0.00768	0 ,0122	lm.nb	NM_005727.4:841	1.91364
PGK1	-0.482	0.145	-0.767	-0.197	0.716	0.588	0.872	0.00781	0 ,0124	lm.nb	NM_000291.3:964	1.90658
JUP	-0.29	0.0876	-0.461	-0.118	0.818	0.726	0.921	0.0079	0 ,0125	loglinear	NM_001352773.1:849	1.90309
ABL1	0.241	0.0733	0.0972	0.384	1.18	1.07	1.31	0.00821	0 ,0129	loglinear	NM_005157.5:1830	1.88941
COP1	-0.171	0.053	-0.275	-0.0675	0.888	0.826	0.954	0.00898	0 ,0141	loglinear	NM_001001740.3:2110	1.85078
CREBBP	-0.213	0.0665	-0.343	-0.0825	0.863	0.788	0.944	0.00946	0 ,0148	loglinear	NM_001079846.1:4818	1.82974
PLA2G4A	0.279	0.0878	0.107	0.451	1.21	1.08	1.37	0.00978	0 ,0152	loglinear	NM_024420.2:1670	1.81816
PSMB10	0.298	0.0937	0.114	0.482	1.23	1.08	1.4	0.00983	0 ,0153	loglinear	NM_002801.3:249	1.81531
AGO2	-0.368	0.117	-0.597	-0.138	0.775	0.661	0.909	0.0105	0 ,0163	loglinear	NM_012154.5:980	1.78781
LIN9	-0.3	0.096	-0.488	-0.112	0.812	0.713	0.926	0.0109	0 ,0167	loglinear	NM_001366238.1:1626	1.77728
CD274	-0.647	0.209	-1.06	-0.238	0.639	0.481	0.848	0.0113	0 ,0173	loglinear	NM_014143.3:1243	1.76195
KDM1A	-0.211	0.0685	-0.345	-0.0766	0.864	0.787	0.948	0.0117	0 ,0179	loglinear	NM_015013.4:714	1.74715
BAD	-0.351	0.114	-0.574	-0.127	0.784	0.672	0.916	0.0117	0 ,0179	loglinear	NM_004322.3:963	1.74715
SETD2	0.182	0.0597	0.0653	0.299	1.13	1.05	1.23	0.0122	0 ,0186	loglinear	NM_014159.6:6160	1.73049
P4HB	-0.628	0.209	-1.04	-0.219	0.647	0.487	0.859	0.0132	0 ,0201	lm.nb	NM_000918.4:1091	1.6968
KAT2B	0.315	0.105	0.109	0.522	1.24	1.08	1.44	0.0134	0 ,0204	lm.nb	NM_003884.4:1180	1.69037
TERF2IP	-0.293	0.0981	-0.486	-0.101	0.816	0.714	0.932	0.0136	0 ,0205	loglinear	NM_018975.4:809	1.68825
KAT6B	0.187	0.0636	0.0629	0.312	1.14	1.04	1.24	0.0146	0 ,0219	loglinear	NM_012330.1:4630	1.65956
GALNT3	0.267	0.091	0.0887	0.445	1.2	1.06	1.36	0.0149	0 ,0224	loglinear	NM_004482.3:655	1.64975
CCS	0.262	0.0895	0.0862	0.437	1.2	1.06	1.35	0.0152	0 ,0228	loglinear	NM_005125.1:34	1.64207
CD14	0.436	0.15	0.143	0.729	1.35	1.1	1.66	0.0155	0 ,0231	lm.nb	NM_001174105.1:1020	1.63639
KMT2D	0.318	0.11	0.102	0.534	1.25	1.07	1.45	0.0163	0 ,0242	lm.nb	NM_003482.3:8455	1.61618
CCNE1	-0.529	0.184	-0.89	-0.167	0.693	0.54	0.89	0.0167	0 ,0248	lm.nb	NM_001238.1:1155	1.60555
VEGFA	-0.416	0.146	-0.702	-0.13	0.75	0.615	0.914	0.0173	0 ,0256	lm.nb	NM_001171623.1:2212	1.59176
DKC1	0.186	0.0656	0.0577	0.315	1.14	1.04	1.24	0.0176	0 ,026	loglinear	NM_001142463.2:210	1.58503
CCNB2	-0.573	0.202	-0.968	-0.177	0.672	0.511	0.884	0.0176	0 ,026	lm.nb	NM_004701.3:333	1.58503
PDLIM5	0.228	0.0806	0.0703	0.386	1.17	1.05	1.31	0.0178	0 ,0261	loglinear	NM_001256428.2:728	1.58336
ROCK1	0.249	0.0882	0.0763	0.422	1.19	1.05	1.34	0.018	0 ,0263	loglinear	NM_005406.2:3796	1.58004
CD3E	0.731	0.259	0.223	1.24	1.66	1.17	2.36	0.0181	0 ,0265	lm.nb	NM_000733.3:233	1.57675
MTOR	0.15	0.0534	0.0451	0.254	1.11	1.03	1.19	0.0186	0 ,0271	loglinear	NM_004958.3:3444	1.56703
RPTOR	-0.278	0.0994	-0.473	-0.0831	0.825	0.721	0.944	0.0189	0 ,0275	loglinear	NM_001163034.1:3139	1.56067
CXCL10	-1.19	0.428	-2.03	-0.354	0.438	0.245	0.782	0.0192	0 ,0278	lm.nb	NM_001565.3:122	1.55596
LMNB1	0.491	0.178	0.142	0.84	1.41	1.1	1.79	0.0201	0 ,029	loglinear	NM_005573.4:774	1.5376
SKP2	-0.282	0.103	-0.483	-0.0797	0.823	0.715	0.946	0.021	0 ,0303	loglinear	NM_005983.2:615	1.51856
IGFBP3	0.459	0.169	0.128	0.79	1.37	1.09	1.73	0.0216	0 ,031	lm.nb	NM_000598.4:634	1.50864
FZD8	0.394	0.147	0.107	0.681	1.31	1.08	1.6	0.0227	0 ,0325	loglinear	NM_031866.1:890	1.48812
SOS1	-0.174	0.0657	-0.303	-0.0453	0.886	0.811	0.969	0.0243	0 ,0348	loglinear	NM_005633.3:3332	1.45842
STAT1	0.143	0.0541	0.0371	0.249	1.1	1.03	1.19	0.0245	0 ,0349	loglinear	NM_007315.3:239	1.45717
SQSTM1	0.449	0.17	0.116	0.782	1.36	1.08	1.72	0.0246	0 ,035	lm.nb	NM_003900.5:459	1.45593
EPC1	0.126	0.0484	0.0311	0.221	1.09	1.02	1.17	0.0263	0 ,0373	loglinear	NM_025209.4:1098	1.42829
SRC	-0.51	0.197	-0.896	-0.125	0.702	0.537	0.917	0.0267	0 ,0377	lm.nb	NM_005417.4:1132	1.42366
ITGAX	-1.25	0.489	-2.21	-0.294	0.42	0.216	0.816	0.0283	0 ,0398	lm.nb	NM_000887.4:561	1.40012
DNMT1	0.226	0.0883	0.0528	0.399	1.17	1.04	1.32	0.0285	0 ,04	loglinear	NM_001130823.2:2500	1.39794
PRIM1	-0.533	0.211	-0.947	-0.119	0.691	0.519	0.921	0.0302	0 ,0423	lm.nb	NM_000946.2:1041	1.37366
BMPR1A	-0.123	0.0498	-0.221	-0.0253	0.918	0.858	0.983	0.0332	0 ,0464	loglinear	NM_004329.2:649	1.33348
MCM2	-0.517	0.21	-0.928	-0.106	0.699	0.526	0.929	0.0333	0 ,0464	lm.nb	NM_004526.4:1566	1.33348
IRF7	0.355	0.146	0.0697	0.641	1.28	1.05	1.56	0.0349	0 ,0485	lm.nb	NM_004029.2:1705	1.31426
CHEK2	-0.509	0.214	-0.927	-0.0905	0.703	0.526	0.939	0.0383	0 ,0531	lm.nb	NM_001005735.1:894	1.27491
BCL2L1	0.164	0.0693	0.0285	0.3	1.12	1.02	1.23	0.0392	0 ,0541	loglinear	NM_001191.3:1421	1.2668
CREB1	0.151	0.0638	0.0262	0.276	1.11	1.02	1.21	0.0393	0 ,0541	loglinear	NM_004379.3:618	1.2668
PLK1	0.404	0.171	0.0692	0.739	1.32	1.05	1.67	0.0396	0 ,0545	loglinear	NM_005030.3:491	1.2636
IL27RA	-0.848	0.359	-1.55	-0.144	0.556	0.341	0.905	0.0399	0 ,0547	lm.nb	NM_004843.3:1640	1.26201
AKT1	-0.126	0.0536	-0.231	-0.0212	0.916	0.852	0.985	0.0403	0 ,0551	loglinear	NM_005163.2:2207	1.25885
NDUFB1	0.16	0.069	0.0252	0.296	1.12	1.02	1.23	0.0424	0 ,0578	loglinear	NM_004545.4:139	1.23807
H2AX	1.03	0.447	0.155	1.91	2.04	1.11	3.75	0.0437	0 ,0594	lm.nb	NM_002105.2:98	1.22621
TET2	0.167	0.0731	0.0238	0.31	1.12	1.02	1.24	0.0453	0 ,0614	loglinear	NM_001127208.2:2882	1.21183
ABI1	-0.103	0.0451	-0.191	-0.0145	0.931	0.876	0.99	0.0456	0 ,0617	loglinear	NM_001012750.2:733	1.20971
FOS	0.755	0.333	0.103	1.41	1.69	1.07	2.65	0.0466	0 ,0629	lm.nb	NM_005252.3:301	1.20135
TOP2A	-0.239	0.106	-0.447	-0.0306	0.847	0.733	0.979	0.0483	0 ,065	loglinear	NM_001067.3:4233	1.18709
PTPN6	-0.128	0.0574	-0.241	-0.0154	0.915	0.846	0.989	0.05	0 ,067	loglinear	NM_002831.6:1246	1.17393
ATRX	0.13	0.0585	0.0156	0.245	1.09	1.01	1.19	0.0501	0 ,067	loglinear	NM_000489.4:2877	1.17393
PIK3R2	-0.246	0.112	-0.466	-0.0262	0.843	0.724	0.982	0.053	0 ,0708	loglinear	NM_005027.3:344	1.14997
CD47	-0.151	0.0691	-0.286	-0.0153	0.901	0.82	0.989	0.0541	0 ,0721	loglinear	NM_001777.3:901	1.14206
ITGB8	-0.11	0.051	-0.21	-0.00989	0.927	0.865	0.993	0.0567	0 ,0753	loglinear	NM_002214.2:2609	1.12321
UCHL5	-0.231	0.108	-0.442	-0.0204	0.852	0.736	0.986	0.0571	0 ,0756	lm.nb	NM_001199261.3:478	1.12148
ASXL2	0.175	0.0813	0.0153	0.334	1.13	1.01	1.26	0.0573	0 ,0757	loglinear	NM_018263.4:3360	1.1209
ATF4	0.206	0.0969	0.0159	0.396	1.15	1.01	1.32	0.0596	0 ,0786	loglinear	NM_001675.4:1584	1.10458
KMT2A	-0.209	0.0985	-0.402	-0.0154	0.865	0.757	0.989	0.0604	0 ,0794	lm.nb	NM_005933.3:6379	1.10018
TRRAP	0.2	0.095	0.0138	0.386	1.15	1.01	1.31	0.0615	0 ,0807	lm.nb	NM_003496.2:770	1.09313
JUN	-0.333	0.161	-0.648	-0.0182	0.794	0.638	0.987	0.0649	0 ,0849	lm.nb	NM_002228.4:1542	1.07109
NFATC2	0.434	0.209	0.0234	0.844	1.35	1.02	1.8	0.0651	0 ,0849	loglinear	NM_173091.2:1840	1.07109
FZD1	0.172	0.0844	0.00696	0.338	1.13	1	1.26	0.0684	0 ,089	loglinear	NM_003505.2:1141	1.05061
RAF1	-0.0449	0.0221	-0.0882	-0.00154	0.969	0.941	0.999	0.0698	0 ,0906	loglinear	NM_002880.2:1990	1.04287
PPAN	0.306	0.152	0.00899	0.604	1.24	1.01	1.52	0.0711	0 ,092	lm.nb	NM_020230.6:1688	1.03621
TCOF1	0.189	0.0949	0.00266	0.375	1.14	1	1.3	0.0749	0 ,0967	loglinear	NM_000356.3:536	1.01457
NCOR1	0.217	0.11	0.00253	0.432	1.16	1	1.35	0.0755	0 ,0972	loglinear	NM_001190438.1:2045	1.01233
LAMTOR1	-0.108	0.0546	-0.215	-0.000641	0.928	0.862	1	0.0769	0 ,0988	loglinear	NM_017907.2:344	1.00524
SSRP1	0.0797	0.0409	-0.000351	0.16	1.06	1	1.12	0.0796	0 ,102	loglinear	NM_003146.3:345	0.9914
SMC3	-0.177	0.0919	-0.357	0.00298	0.884	0.781	1	0.0828	0 ,106	loglinear	NM_005445.3:785	0.974694
ARID2	0.138	0.0732	-0.00519	0.282	1.1	0.996	1.22	0.0882	0 ,112	loglinear	NM_152641.4:2760	0.950782
LTBP1	-0.141	0.0753	-0.289	0.00643	0.907	0.819	1	0.0903	0 ,115	loglinear	NM_000627.3:1970	0.939302
DNA2	-0.431	0.231	-0.884	0.0215	0.742	0.542	1.01	0.0915	0 ,116	loglinear	NM_001080449.2:1998	0.935542
ATG2B	-0.202	0.109	-0.415	0.0109	0.869	0.75	1.01	0.0926	0 ,117	lm.nb	NM_018036.5:1722	0.931814
MAPK1	0.0861	0.0463	-0.00474	0.177	1.06	0.997	1.13	0.0929	0 ,117	loglinear	NM_138957.2:644	0.931814
RUVBL1	-0.148	0.0799	-0.305	0.00829	0.902	0.81	1.01	0.0931	0 ,117	loglinear	NM_003707.3:1105	0.931814
KIF2C	0.438	0.242	-0.0359	0.912	1.35	0.975	1.88	0.1	0 ,126	loglinear	NM_006845.2:1020	0.899629
NT5E	-0.3	0.171	-0.634	0.0347	0.813	0.644	1.02	0.11	0 ,137	lm.nb	NM_002526.3:3526	0.863279
RAD54B	0.356	0.205	-0.0455	0.758	1.28	0.969	1.69	0.113	0 ,141	lm.nb	NM_012415.2:826	0.850781
TOX4	0.127	0.0729	-0.0162	0.27	1.09	0.989	1.21	0.113	0 ,141	loglinear	NM_014828.2:1125	0.850781
RBX1	0.0805	0.0464	-0.0105	0.171	1.06	0.993	1.13	0.114	0 ,141	loglinear	NM_014248.3:183	0.850781
FEN1	-0.252	0.146	-0.537	0.0338	0.84	0.689	1.02	0.115	0 ,142	loglinear	NM_004111.4:425	0.847712
KRT16	0.696	0.405	-0.0982	1.49	1.62	0.934	2.81	0.117	0 ,144	lm.nb	NM_005557.3:1379	0.841638
CDK1	-0.265	0.157	-0.572	0.042	0.832	0.673	1.03	0.122	0 ,15	loglinear	NM_001786.4:133	0.823909
SLC2A1	0.199	0.119	-0.0347	0.433	1.15	0.976	1.35	0.126	0 ,155	loglinear	NM_006516.2:264	0.809668
JMJD1C	0.174	0.105	-0.0311	0.38	1.13	0.979	1.3	0.127	0 ,156	lm.nb	NM_032776.1:4820	0.806875
AGO4	0.167	0.101	-0.0312	0.364	1.12	0.979	1.29	0.13	0 ,159	loglinear	NM_017629.4:2304	0.798603
TJP1	-0.0744	0.0455	-0.164	0.0148	0.95	0.893	1.01	0.133	0 ,163	loglinear	NM_175610.2:4065	0.787812
ABCC1	0.116	0.0707	-0.023	0.254	1.08	0.984	1.19	0.133	0 ,163	loglinear	NM_004996.3:570	0.787812
GNAI3	-0.0436	0.0272	-0.0969	0.00971	0.97	0.935	1.01	0.14	0 ,171	loglinear	NM_006496.3:760	0.767004
PDK1	-0.112	0.072	-0.254	0.0289	0.925	0.839	1.02	0.15	0 ,182	loglinear	NM_002610.3:401	0.739929
BRCA2	-0.494	0.317	-1.12	0.128	0.71	0.462	1.09	0.151	0 ,183	lm.nb	NM_000059.3:1373	0.737549
JAK2	0.113	0.0734	-0.0308	0.257	1.08	0.979	1.19	0.155	0 ,187	loglinear	NM_004972.2:455	0.728158
CEACAM3	1.17	0.768	-0.338	2.67	2.25	0.791	6.38	0.159	0 ,192	lm.nb	NM_001277163.2:807	0.716699
GABARAP	0.106	0.07	-0.0315	0.243	1.08	0.978	1.18	0.162	0 ,195	loglinear	NM_007278.1:233	0.709965
RFC4	-0.18	0.12	-0.416	0.0565	0.883	0.75	1.04	0.167	0 ,2	lm.nb	NM_181573.2:1035	0.69897
CCNA2	-0.438	0.294	-1.01	0.138	0.738	0.495	1.1	0.167	0 ,2	lm.nb	NM_001237.3:538	0.69897
CDKN1A	0.214	0.145	-0.0698	0.497	1.16	0.953	1.41	0.17	0 ,203	lm.nb	NM_000389.2:1975	0.692504
CDK4	0.15	0.102	-0.0509	0.351	1.11	0.965	1.28	0.174	0 ,208	lm.nb	NM_000075.3:1098	0.681937
FANCD2	-0.563	0.389	-1.33	0.199	0.677	0.399	1.15	0.178	0 ,212	lm.nb	NM_001018115.1:750	0.673664
IFNGR2	-0.0844	0.0585	-0.199	0.0302	0.943	0.871	1.02	0.179	0 ,213	loglinear	NM_005534.3:1963	0.67162
SNAI1	0.186	0.129	-0.0678	0.439	1.14	0.954	1.36	0.182	0 ,215	loglinear	NM_005985.3:960	0.667562
ATXN7	0.205	0.146	-0.0811	0.49	1.15	0.945	1.4	0.191	0 ,225	lm.nb	NM_000333.3:2548	0.647817
IKBKG	-0.164	0.117	-0.393	0.0652	0.893	0.761	1.05	0.191	0 ,225	loglinear	NM_001099856.4:1719	0.647817
PAK2	0.0936	0.0668	-0.0373	0.224	1.07	0.974	1.17	0.191	0 ,225	loglinear	NM_002577.4:629	0.647817
B4GALT1	-0.138	0.1	-0.334	0.0579	0.909	0.793	1.04	0.197	0 ,231	lm.nb	NM_001497.3:587	0.636388
BUB1	0.354	0.258	-0.152	0.86	1.28	0.9	1.82	0.2	0 ,234	lm.nb	NM_004336.3:1978	0.630784
MCM4	-0.166	0.124	-0.409	0.0769	0.891	0.753	1.05	0.21	0 ,245	lm.nb	NM_182746.1:1200	0.610834
TFDP1	-0.0799	0.0606	-0.199	0.0388	0.946	0.871	1.03	0.217	0 ,252	loglinear	NM_007111.4:551	0.598599
RRM2	-0.163	0.124	-0.407	0.0805	0.893	0.754	1.06	0.219	0 ,254	loglinear	NM_001034.1:490	0.595166
PIK3R4	0.134	0.104	-0.0697	0.338	1.1	0.953	1.26	0.226	0 ,262	loglinear	NM_014602.2:2160	0.581699
CCND1	-0.209	0.162	-0.527	0.109	0.865	0.694	1.08	0.227	0 ,262	lm.nb	NM_053056.2:857	0.581699
BRMS1	-0.149	0.117	-0.377	0.0796	0.902	0.77	1.06	0.231	0 ,266	lm.nb	NM_015399.4:133	0.575118
STAT4	0.336	0.27	-0.193	0.865	1.26	0.875	1.82	0.242	0 ,278	lm.nb	NM_001243835.1:808	0.555955
STIP1	-0.0684	0.0551	-0.176	0.0395	0.954	0.885	1.03	0.242	0 ,279	loglinear	NM_006819.3:100	0.554396
IFNAR1	-0.0834	0.0686	-0.218	0.051	0.944	0.86	1.04	0.252	0 ,289	loglinear	NM_000629.2:461	0.539102
HUWE1	0.111	0.0912	-0.0682	0.289	1.08	0.954	1.22	0.253	0 ,29	loglinear	NM_031407.7:11006	0.537602
CDK12	-0.0737	0.0611	-0.193	0.046	0.95	0.875	1.03	0.256	0 ,292	loglinear	NM_015083.2:1806	0.534617
BRCA1	0.315	0.266	-0.206	0.836	1.24	0.867	1.79	0.263	0 ,3	loglinear	NM_007294.3:4677	0.522879
CHD8	-0.0764	0.0665	-0.207	0.054	0.948	0.866	1.04	0.277	0 ,315	loglinear	NM_020920.4:3646	0.501689
HMGA1	-0.102	0.0887	-0.276	0.0721	0.932	0.826	1.05	0.278	0 ,315	loglinear	NM_145902.2:906	0.501689
IRF1	-0.071	0.0633	-0.195	0.053	0.952	0.874	1.04	0.288	0 ,326	loglinear	NM_002198.2:557	0.486782
GMPS	-0.104	0.0945	-0.289	0.0809	0.93	0.818	1.06	0.295	0 ,334	loglinear	NM_003875.2:385	0.476254
MAFG	-0.103	0.0936	-0.287	0.0804	0.931	0.82	1.06	0.297	0 ,334	loglinear	NM_002359.4:1873	0.476254
KIF23	0.244	0.224	-0.195	0.683	1.18	0.874	1.6	0.302	0 ,339	loglinear	NM_138555.4:1387	0.4698
PLCG2	0.103	0.0961	-0.0852	0.292	1.07	0.943	1.22	0.308	0 ,346	loglinear	NM_002661.3:406	0.460924
MLH1	-0.0588	0.0552	-0.167	0.0493	0.96	0.891	1.03	0.311	0 ,349	loglinear	NM_000249.2:1605	0.457175
BLM	0.274	0.258	-0.232	0.779	1.21	0.852	1.72	0.313	0 ,35	lm.nb	NM_000057.3:1434	0.455932
MAPK14	-0.0607	0.0577	-0.174	0.0525	0.959	0.887	1.04	0.318	0 ,355	loglinear	NM_139014.2:590	0.449772
MKI67	-0.291	0.283	-0.846	0.265	0.818	0.556	1.2	0.329	0 ,366	lm.nb	NM_002417.2:2005	0.436519
GRB7	-0.0733	0.072	-0.214	0.0677	0.95	0.862	1.05	0.332	0 ,369	loglinear	NM_001242443.1:1301	0.432974
MAP2K2	0.0442	0.0441	-0.0422	0.131	1.03	0.971	1.09	0.339	0 ,376	loglinear	NM_030662.3:375	0.424812
NME1	0.0581	0.0596	-0.0588	0.175	1.04	0.96	1.13	0.353	0 ,39	loglinear	NM_000269.2:462	0.408935
RPA3	0.0925	0.0956	-0.0949	0.28	1.07	0.936	1.21	0.356	0 ,393	loglinear	NM_002947.5:1196	0.405607
CCNT1	-0.0652	0.0704	-0.203	0.0727	0.956	0.869	1.05	0.376	0 ,413	loglinear	NM_001240.2:1849	0.38405
CDCA5	0.214	0.235	-0.246	0.674	1.16	0.843	1.6	0.383	0 ,421	loglinear	NM_080668.3:205	0.375718
WRAP53	-0.0886	0.101	-0.287	0.11	0.94	0.82	1.08	0.403	0 ,441	loglinear	NM_001143991.2:417	0.355561
TUBG1	-0.0984	0.114	-0.322	0.126	0.934	0.8	1.09	0.409	0 ,448	loglinear	NM_001070.5:1219	0.348722
LATS1	0.0948	0.113	-0.126	0.316	1.07	0.916	1.24	0.42	0 ,458	lm.nb	NM_004690.2:1090	0.339135
JAK1	0.0537	0.072	-0.0875	0.195	1.04	0.941	1.14	0.473	0 ,515	loglinear	NM_002227.1:285	0.288193
PRDX1	-0.053	0.078	-0.206	0.1	0.964	0.867	1.07	0.513	0 ,557	loglinear	NM_002574.3:765	0.254145
NKX3-1	0.134	0.198	-0.255	0.522	1.1	0.838	1.44	0.516	0 ,559	lm.nb	NM_006167.3:552	0.252588
ARID1B	-0.0385	0.06	-0.156	0.0791	0.974	0.897	1.06	0.535	0 ,579	loglinear	NM_020732.3:2978	0.237321
FOXP1	-0.0173	0.0276	-0.0714	0.0368	0.988	0.952	1.03	0.545	0 ,588	loglinear	NM_032682.5:1276	0.230623
LAMTOR4	0.0205	0.0333	-0.0449	0.0858	1.01	0.969	1.06	0.553	0 ,596	loglinear	NM_001008395.4:140	0.224754
HDAC1	0.0242	0.0411	-0.0564	0.105	1.02	0.962	1.08	0.57	0 ,612	loglinear	NM_004964.3:1180	0.213249
BIRC5	0.159	0.284	-0.397	0.716	1.12	0.759	1.64	0.587	0 ,629	lm.nb	NM_001168.2:1215	0.201349
BRIP1	-0.158	0.282	-0.711	0.394	0.896	0.611	1.31	0.587	0 ,629	lm.nb	NM_032043.2:1570	0.201349
EHHADH	-0.0577	0.106	-0.265	0.149	0.961	0.832	1.11	0.597	0 ,638	loglinear	NM_001166415.1:2022	0.195179
RNF111	-0.0525	0.098	-0.245	0.139	0.964	0.844	1.1	0.604	0 ,644	lm.nb	NM_017610.6:925	0.191114
CCNB1	-0.0584	0.112	-0.277	0.161	0.96	0.825	1.12	0.612	0 ,652	lm.nb	NM_031966.2:710	0.185752
GABPA	0.0478	0.0956	-0.14	0.235	1.03	0.908	1.18	0.628	0 ,667	loglinear	NM_001197297.1:952	0.175874
MAPK8	-0.046	0.0959	-0.234	0.142	0.969	0.85	1.1	0.642	0 ,68	loglinear	NM_002750.2:1047	0.167491
ATOX1	-0.0381	0.0835	-0.202	0.126	0.974	0.869	1.09	0.658	0 ,696	loglinear	NM_004045.3:143	0.157391
SOD1	0.0172	0.0379	-0.0571	0.0914	1.01	0.961	1.07	0.66	0 ,697	loglinear	NM_000454.4:164	0.156767
TXN2	0.0423	0.0955	-0.145	0.229	1.03	0.904	1.17	0.667	0 ,703	lm.nb	NM_012473.3:192	0.153045
TAZ	0.0434	0.104	-0.161	0.247	1.03	0.895	1.19	0.686	0 ,721	lm.nb	NM_181313.4:433	0.142065
PARP3	0.0276	0.0695	-0.109	0.164	1.02	0.927	1.12	0.7	0 ,734	loglinear	NM_005485.4:566	0.134304
APC	0.0279	0.0708	-0.111	0.167	1.02	0.926	1.12	0.701	0 ,734	loglinear	NM_001127510.2:462	0.134304
ARID4A	-0.0551	0.142	-0.334	0.224	0.963	0.793	1.17	0.707	0 ,739	lm.nb	NM_023001.2:3225	0.131356
CHUK	-0.0216	0.0615	-0.142	0.0989	0.985	0.906	1.07	0.732	0 ,763	loglinear	NM_001278.4:3263	0.117475
ATM	0.0221	0.0633	-0.102	0.146	1.02	0.932	1.11	0.734	0 ,764	loglinear	NM_000051.3:393	0.116907
FZD4	0.0529	0.166	-0.273	0.379	1.04	0.828	1.3	0.757	0 ,786	lm.nb	NM_012193.3:417	0.104577
LAT	-0.0448	0.159	-0.356	0.267	0.969	0.781	1.2	0.784	0 ,812	loglinear	NM_001014987.1:843	0.090444
ADM	0.0419	0.163	-0.278	0.362	1.03	0.825	1.29	0.803	0 ,83	lm.nb	NM_001124.2:1413	0.0809219
RFC2	0.039	0.153	-0.262	0.34	1.03	0.834	1.27	0.804	0 ,83	lm.nb	NM_181471.3:483	0.0809219
SPINT1	-0.015	0.0619	-0.136	0.106	0.99	0.91	1.08	0.813	0 ,836	loglinear	NM_001032367.2:1260	0.0777937
CDC25A	-0.0719	0.297	-0.655	0.511	0.951	0.635	1.42	0.814	0 ,836	lm.nb	NM_001789.2:1229	0.0777937
DICER1	-0.00817	0.041	-0.0885	0.0721	0.994	0.941	1.05	0.846	0 ,866	loglinear	NM_177438.2:5060	0.0624821
MLST8	-0.0215	0.108	-0.233	0.19	0.985	0.851	1.14	0.846	0 ,866	lm.nb	NM_001199173.1:810	0.0624821
NSD1	0.0133	0.0675	-0.119	0.146	1.01	0.921	1.11	0.848	0 ,867	loglinear	NM_022455.4:3140	0.0619809
TIMELESS	-0.0209	0.117	-0.25	0.208	0.986	0.841	1.16	0.862	0 ,879	loglinear	NM_003920.5:398	0.0560111
GLUD2	-0.0152	0.0888	-0.189	0.159	0.99	0.877	1.12	0.868	0 ,883	loglinear	NM_012084.3:1871	0.0540393
KEAP1	0.00871	0.0539	-0.0968	0.114	1.01	0.935	1.08	0.875	0 ,889	loglinear	NM_012289.4:1444	0.0510982
KAT6A	-0.0161	0.102	-0.217	0.184	0.989	0.861	1.14	0.878	0 ,89	lm.nb	NM_001099412.1:971	0.05061
FBLIM1	-0.0145	0.0972	-0.205	0.176	0.99	0.868	1.13	0.884	0 ,895	loglinear	NM_001024215.1:872	0.048177
FANCA	0.0385	0.279	-0.507	0.584	1.03	0.703	1.5	0.893	0 ,902	lm.nb	NM_001018112.1:580	0.0447935
COX5B	-0.00833	0.0689	-0.143	0.127	0.994	0.905	1.09	0.906	0 ,913	loglinear	NM_001862.2:240	0.0395292
SUPT16H	-0.011	0.0959	-0.199	0.177	0.992	0.871	1.13	0.911	0 ,916	loglinear	NM_007192.4:547	0.0381045
VEGFD	0.0412	0.514	-0.966	1.05	1.03	0.512	2.07	0.938	0 ,941	lm.nb	NM_004469.4:474	0.0264104
ITGB2	0.0148	0.321	-0.614	0.644	1.01	0.653	1.56	0.964	0 ,966	lm.nb	NM_000211.3:1412	0.0150229
PDPK1	-0.00105	0.0659	-0.13	0.128	0.999	0.914	1.09	0.988	0 ,988	loglinear	NM_002613.5:1056	0.00524306

## Sheet: MI-D6_vs_MI-D3
Column1	Column2	Column3	Column4	Column5	Column6	Column7	Column8	Column9	Column10	Column11	Column12	Column13
	Log2 fold change	std error (log2)	Lower confidence limit (log2)	Upper confidence limit (log2)	Linear fold change	Lower confidence limit (linear)	Upper confidence limit (linear)	P-value	BH,p,value	method	probe.ID	#VALUE!
HSD11B1	1.7	0.158	1.39	2.01	3.25	2.62	4.02	0.000424	0.00963	loglinear	NM_181755.2:590	2.01637
ITGB2	1.47	0.138	1.2	1.74	2.77	2.29	3.34	0.000444	0.00963	loglinear	NM_000211.3:1412	2.01637
FGF7	1.46	0.452	0.574	2.34	2.75	1.49	5.08	0.0319	0.0992	lm.nb	NM_002009.3:658	1.00349
MAGEC1	1.29	0.804	-0.29	2.86	2.44	0.818	7.27	0.185	0.331	lm.nb	NM_005462.4:338	0.480172
IDO1	0.947	0.044	0.86	1.03	1.93	1.82	2.05	2.76e-05	0.0041	loglinear	NM_002164.5:52	2.38722
VEGFD	0.874	0.569	-0.241	1.99	1.83	0.846	3.97	0.199	0.345	lm.nb	NM_004469.4:474	0.462181
RAD54B	0.848	0.16	0.535	1.16	1.8	1.45	2.24	0.00603	0.0366	loglinear	NM_012415.2:826	1.43652
MYL9	0.845	0.164	0.524	1.17	1.8	1.44	2.25	0.00673	0.037	loglinear	NM_181526.2:364	1.4318
SYK	0.837	0.683	-0.502	2.18	1.79	0.706	4.52	0.288	0.44	lm.nb	NM_003177.5:808	0.356547
CCND1	0.735	0.122	0.496	0.974	1.66	1.41	1.96	0.00381	0.0295	loglinear	NM_053056.2:857	1.53018
DTL	0.729	0.463	-0.18	1.64	1.66	0.883	3.11	0.191	0.336	lm.nb	NM_016448.4:2195	0.473661
B4GALNT1	0.704	0.37	-0.0215	1.43	1.63	0.985	2.69	0.13	0.256	loglinear	NM_001276469.1:1029	0.59176
IGFBP3	0.68	0.114	0.458	0.903	1.6	1.37	1.87	0.00391	0.0296	loglinear	NM_000598.4:634	1.52871
CEACAM3	0.678	0.693	-0.681	2.04	1.6	0.624	4.1	0.383	0.537	lm.nb	NM_001277163.2:807	0.270026
S100A12	0.665	0.0819	0.504	0.825	1.59	1.42	1.77	0.00125	0.0164	loglinear	NM_005621.1:260	1.78516
IL11	0.649	0.115	0.424	0.873	1.57	1.34	1.83	0.00481	0.0327	loglinear	NM_000641.3:1723	1.48545
IL7	0.637	0.186	0.272	1	1.55	1.21	2	0.0268	0.0892	loglinear	NM_001199886.1:652	1.04964
MUC16	0.628	0.0486	0.532	0.723	1.55	1.45	1.65	0.000207	0.00835	loglinear	NM_024690.2:41510	2.07831
KIF2C	0.625	0.236	0.162	1.09	1.54	1.12	2.12	0.0572	0.139	loglinear	NM_006845.2:1020	0.856985
TNFSF14	0.61	0.0737	0.466	0.754	1.53	1.38	1.69	0.00116	0.0159	loglinear	NM_003807.3:612	1.7986
PRIM1	0.6	0.19	0.228	0.972	1.52	1.17	1.96	0.0342	0.105	loglinear	NM_000946.2:1041	0.978811
PTCH1	0.585	0.241	0.113	1.06	1.5	1.08	2.08	0.0721	0.162	lm.nb	NM_000264.5:4324	0.790485
ITGB3	0.577	0.145	0.294	0.861	1.49	1.23	1.82	0.0163	0.063	loglinear	NM_000212.2:4485	1.20066
IL6	0.556	0.356	-0.142	1.25	1.47	0.906	2.39	0.193	0.338	loglinear	NM_000600.3:484	0.471083
ARID4A	0.555	0.158	0.246	0.865	1.47	1.19	1.82	0.0245	0.0846	loglinear	NM_023001.2:3225	1.07263
MX1	0.548	0.102	0.349	0.748	1.46	1.27	1.68	0.00576	0.0363	loglinear	NM_001144925.2:1369	1.44009
FPR1	0.528	0.163	0.208	0.849	1.44	1.16	1.8	0.0319	0.0992	loglinear	NM_002029.3:625	1.00349
LAMTOR5	0.524	0.481	-0.418	1.47	1.44	0.748	2.76	0.337	0.493	loglinear	NM_006402.2:141	0.307153
BUB1	0.51	0.0993	0.316	0.705	1.42	1.24	1.63	0.00679	0.037	loglinear	NM_004336.3:1978	1.4318
COL6A2	0.502	0.277	-0.0418	1.05	1.42	0.971	2.06	0.145	0.279	loglinear	NM_001849.3:1660	0.554396
CEACAM1	0.494	0.0596	0.378	0.611	1.41	1.3	1.53	0.00115	0.0159	loglinear	NM_001712.4:508	1.7986
BRIP1	0.475	0.169	0.143	0.807	1.39	1.1	1.75	0.0487	0.125	loglinear	NM_032043.2:1570	0.90309
WWC1	0.46	0.156	0.154	0.766	1.38	1.11	1.7	0.042	0.118	loglinear	NM_015238.2:2146	0.928118
BRCA2	0.447	0.296	-0.133	1.03	1.36	0.912	2.04	0.205	0.352	lm.nb	NM_000059.3:1373	0.453457
MSLN	0.445	0.0856	0.278	0.613	1.36	1.21	1.53	0.0065	0.0366	loglinear	NM_005823.5:1714	1.43652
MSH2	0.43	0.081	0.271	0.589	1.35	1.21	1.5	0.00604	0.0366	loglinear	NM_000251.1:2514	1.43652
ADORA2B	0.418	0.157	0.111	0.725	1.34	1.08	1.65	0.0561	0.136	loglinear	NM_000676.2:1043	0.866461
DCN	0.412	0.147	0.125	0.7	1.33	1.09	1.62	0.0484	0.125	loglinear	NM_001920.3:458	0.90309
UBE2T	0.409	0.273	-0.127	0.944	1.33	0.916	1.92	0.209	0.354	lm.nb	NM_014176.1:50	0.450997
SOCS1	0.404	0.262	-0.109	0.918	1.32	0.927	1.89	0.198	0.345	loglinear	NM_003745.1:1022	0.462181
CLOCK	0.396	0.134	0.134	0.658	1.32	1.1	1.58	0.0415	0.118	loglinear	NM_001267843.1:2212	0.928118
MCM4	0.392	0.0879	0.22	0.564	1.31	1.16	1.48	0.0112	0.0486	loglinear	NM_182746.1:1200	1.31336
ALDH1A3	0.387	0.0279	0.333	0.442	1.31	1.26	1.36	0.000156	0.00693	loglinear	NM_000693.2:1375	2.15927
TTK	0.381	0.354	-0.313	1.08	1.3	0.805	2.11	0.342	0.495	loglinear	NM_003318.4:2434	0.305395
E2F1	0.379	0.129	0.125	0.632	1.3	1.09	1.55	0.0429	0.12	loglinear	NM_005225.1:935	0.920819
JMJD1C	0.377	0.096	0.189	0.565	1.3	1.14	1.48	0.0171	0.0649	loglinear	NM_032776.1:4820	1.18776
CBX2	0.366	0.304	-0.229	0.962	1.29	0.853	1.95	0.294	0.446	lm.nb	NM_032647.3:85	0.350665
RAC3	0.365	0.145	0.08	0.649	1.29	1.06	1.57	0.066	0.153	loglinear	NM_001316307.1:169	0.815309
EPCAM	0.353	0.0744	0.207	0.499	1.28	1.15	1.41	0.009	0.0438	loglinear	NM_002354.2:499	1.35853
RFC4	0.353	0.14	0.0784	0.628	1.28	1.06	1.55	0.0654	0.153	loglinear	NM_181573.2:1035	0.815309
FANCD2	0.351	0.172	0.0141	0.689	1.28	1.01	1.61	0.111	0.226	loglinear	NM_001018115.1:750	0.645892
ATG2B	0.347	0.127	0.0977	0.596	1.27	1.07	1.51	0.0526	0.132	loglinear	NM_018036.5:1722	0.879426
ATF2	0.344	0.103	0.141	0.547	1.27	1.1	1.46	0.0292	0.0948	loglinear	NM_001880.4:655	1.02319
RBBP5	0.341	0.0503	0.242	0.439	1.27	1.18	1.36	0.00248	0.023	loglinear	NM_005057.4:989	1.63827
GTSE1	0.336	0.328	-0.307	0.978	1.26	0.808	1.97	0.364	0.517	loglinear	NM_016426.5:305	0.286509
MAP3K14	0.335	0.111	0.118	0.552	1.26	1.08	1.47	0.039	0.115	loglinear	NM_003954.1:620	0.939302
ROCK2	0.333	0.112	0.114	0.553	1.26	1.08	1.47	0.0407	0.118	loglinear	NM_001321643.2:1952	0.928118
UCHL5	0.329	0.0922	0.149	0.51	1.26	1.11	1.42	0.0233	0.0816	loglinear	NM_001199261.3:478	1.08831
HUWE1	0.327	0.0808	0.169	0.486	1.25	1.12	1.4	0.0154	0.0605	loglinear	NM_031407.7:11006	1.21824
CDCA8	0.322	0.411	-0.484	1.13	1.25	0.715	2.19	0.477	0.616	lm.nb	NM_018101.3:605	0.210419
HJURP	0.322	0.581	-0.817	1.46	1.25	0.568	2.75	0.609	0.713	lm.nb	NM_018410.5:642	0.14691
SMC3	0.316	0.0507	0.217	0.416	1.25	1.16	1.33	0.00337	0.0266	loglinear	NM_005445.3:785	1.57512
LATS1	0.314	0.0755	0.166	0.462	1.24	1.12	1.38	0.0142	0.0574	loglinear	NM_004690.2:1090	1.24109
RBL1	0.308	0.106	0.101	0.515	1.24	1.07	1.43	0.0434	0.121	loglinear	NM_002895.2:2915	0.917215
RNF111	0.306	0.103	0.104	0.509	1.24	1.07	1.42	0.0415	0.118	loglinear	NM_017610.6:925	0.928118
JUN	0.304	0.0616	0.184	0.425	1.23	1.14	1.34	0.0078	0.0399	loglinear	NM_002228.4:1542	1.39903
OAS1	0.302	0.0477	0.209	0.396	1.23	1.16	1.32	0.00317	0.0261	loglinear	NM_001032409.1:805	1.58336
CCND2	0.293	0.0848	0.126	0.459	1.22	1.09	1.37	0.0261	0.0883	loglinear	NM_001759.2:5825	1.05404
IL15	0.289	0.115	0.0624	0.515	1.22	1.04	1.43	0.0668	0.154	loglinear	NM_000585.4:715	0.812479
TUBG1	0.287	0.0988	0.093	0.48	1.22	1.07	1.39	0.044	0.122	loglinear	NM_001070.5:1219	0.91364
DUSP6	0.282	0.0744	0.136	0.427	1.22	1.1	1.34	0.0194	0.0715	loglinear	NM_022652.2:1095	1.14569
RICTOR	0.279	0.0372	0.206	0.352	1.21	1.15	1.28	0.00171	0.0194	loglinear	NM_001285439.1:117	1.7122
KAT6A	0.278	0.0488	0.183	0.374	1.21	1.13	1.3	0.00468	0.0327	loglinear	NM_001099412.1:971	1.48545
PLK1	0.278	0.224	-0.16	0.717	1.21	0.895	1.64	0.281	0.432	lm.nb	NM_005030.3:491	0.364516
NFATC2	0.275	0.357	-0.425	0.974	1.21	0.745	1.96	0.485	0.619	loglinear	NM_173091.2:1840	0.208309
PLA2G4A	0.274	0.0977	0.0823	0.465	1.21	1.06	1.38	0.0487	0.125	loglinear	NM_024420.2:1670	0.90309
DNA2	0.269	0.167	-0.0576	0.596	1.21	0.961	1.51	0.182	0.328	loglinear	NM_001080449.2:1998	0.484126
KMT2A	0.266	0.053	0.162	0.369	1.2	1.12	1.29	0.00744	0.0398	loglinear	NM_005933.3:6379	1.40012
TRAF6	0.266	0.0777	0.114	0.418	1.2	1.08	1.34	0.0267	0.0892	loglinear	NM_145803.1:865	1.04964
CD47	0.265	0.0566	0.154	0.376	1.2	1.11	1.3	0.0094	0.0441	loglinear	NM_001777.3:901	1.35556
KDM1A	0.263	0.0574	0.15	0.375	1.2	1.11	1.3	0.0102	0.0459	loglinear	NM_015013.4:714	1.33819
CD3E	0.263	0.358	-0.439	0.965	1.2	0.738	1.95	0.503	0.633	lm.nb	NM_000733.3:233	0.198596
CDK4	0.257	0.0371	0.184	0.329	1.19	1.14	1.26	0.00229	0.0219	loglinear	NM_000075.3:1098	1.65956
TGFB2	0.257	0.0751	0.11	0.404	1.19	1.08	1.32	0.0268	0.0892	loglinear	NM_001135599.3:1972	1.04964
DNMT1	0.257	0.106	0.0486	0.465	1.19	1.03	1.38	0.0729	0.163	loglinear	NM_001130823.2:2500	0.787812
SUPT16H	0.256	0.094	0.0715	0.44	1.19	1.05	1.36	0.053	0.132	loglinear	NM_007192.4:547	0.879426
PIK3R4	0.256	0.128	0.00552	0.506	1.19	1	1.42	0.116	0.234	loglinear	NM_014602.2:2160	0.630784
KDM3B	0.254	0.112	0.0348	0.472	1.19	1.02	1.39	0.0855	0.184	loglinear	NM_016604.3:535	0.735182
JAK2	0.248	0.0767	0.0978	0.398	1.19	1.07	1.32	0.0318	0.0992	loglinear	NM_004972.2:455	1.00349
ARID4B	0.247	0.034	0.18	0.314	1.19	1.13	1.24	0.00191	0.0204	loglinear	NM_016374.6:3368	1.69037
TRRAP	0.247	0.0853	0.0799	0.414	1.19	1.06	1.33	0.0443	0.122	loglinear	NM_003496.2:770	0.91364
APC	0.241	0.0456	0.151	0.33	1.18	1.11	1.26	0.00618	0.0366	loglinear	NM_001127510.2:462	1.43652
IRF7	0.239	0.0548	0.132	0.346	1.18	1.1	1.27	0.012	0.0519	loglinear	NM_004029.2:1705	1.28483
LCN2	0.236	0.029	0.179	0.293	1.18	1.13	1.22	0.00124	0.0164	loglinear	NM_005564.3:505	1.78516
CHEK2	0.236	0.298	-0.348	0.82	1.18	0.786	1.76	0.473	0.613	loglinear	NM_001005735.1:894	0.21254
PSMB9	0.231	0.0799	0.0746	0.388	1.17	1.05	1.31	0.0444	0.122	loglinear	NM_002800.4:394	0.91364
TCOF1	0.23	0.0983	0.0374	0.423	1.17	1.03	1.34	0.0794	0.173	loglinear	NM_000356.3:536	0.761954
EHHADH	0.228	0.152	-0.0702	0.527	1.17	0.953	1.44	0.208	0.354	loglinear	NM_001166415.1:2022	0.450997
PDLIM5	0.224	0.0813	0.0651	0.384	1.17	1.05	1.3	0.0508	0.13	loglinear	NM_001256428.2:728	0.886057
ITPR1	0.222	0.395	-0.552	0.996	1.17	0.682	2	0.603	0.711	lm.nb	NM_001099952.3:5573	0.14813
GSR	0.221	0.048	0.127	0.315	1.17	1.09	1.24	0.0101	0.0459	loglinear	NM_000637.2:1525	1.33819
ADM	0.218	0.0763	0.0688	0.368	1.16	1.05	1.29	0.0458	0.123	loglinear	NM_001124.2:1413	0.910095
EIF4EBP1	0.218	0.0947	0.0327	0.404	1.16	1.02	1.32	0.0824	0.179	loglinear	NM_004095.3:673	0.747147
FZD7	0.218	0.125	-0.0275	0.463	1.16	0.981	1.38	0.157	0.294	loglinear	NM_003507.1:1600	0.531653
XRCC2	0.217	0.213	-0.201	0.634	1.16	0.87	1.55	0.366	0.517	loglinear	NM_005431.1:600	0.286509
NBL1	0.215	0.134	-0.047	0.477	1.16	0.968	1.39	0.183	0.329	loglinear	NM_182744.3:1842	0.482804
MAPK14	0.213	0.0443	0.126	0.3	1.16	1.09	1.23	0.00863	0.0428	loglinear	NM_139014.2:590	1.36856
IFNAR2	0.213	0.0748	0.0664	0.36	1.16	1.05	1.28	0.0465	0.124	loglinear	NM_000874.3:631	0.906578
STK4	0.21	0.0455	0.121	0.299	1.16	1.09	1.23	0.00991	0.0457	loglinear	NR_147975.1:111	1.34008
DOCK1	0.209	0.0978	0.0176	0.401	1.16	1.01	1.32	0.0991	0.205	loglinear	NM_001380.3:840	0.688246
RFC3	0.208	0.111	-0.00927	0.424	1.15	0.994	1.34	0.134	0.262	loglinear	NM_002915.3:740	0.581699
TERF2IP	0.202	0.154	-0.0993	0.503	1.15	0.933	1.42	0.259	0.41	loglinear	NM_018975.4:809	0.387216
IDH1	0.201	0.0531	0.0974	0.306	1.15	1.07	1.24	0.0192	0.0715	loglinear	NM_005896.3:418	1.14569
CHUK	0.201	0.0669	0.0698	0.332	1.15	1.05	1.26	0.0398	0.117	loglinear	NM_001278.4:3263	0.931814
MGA	0.201	0.0817	0.0413	0.361	1.15	1.03	1.28	0.0693	0.157	loglinear	NM_001080541.2:7507	0.8041
TGFB3	0.201	0.346	-0.477	0.879	1.15	0.718	1.84	0.593	0.706	loglinear	NM_001329938.1:262	0.151195
RUNX1	0.197	0.0376	0.123	0.271	1.15	1.09	1.21	0.00635	0.0366	loglinear	NM_001001890.2:1969	1.43652
FANCI	0.197	0.0664	0.0672	0.327	1.15	1.05	1.25	0.0411	0.118	loglinear	NM_001113378.1:541	0.928118
MCM2	0.191	0.202	-0.205	0.587	1.14	0.868	1.5	0.397	0.548	loglinear	NM_004526.4:1566	0.261219
AKT3	0.19	0.0537	0.0846	0.295	1.14	1.06	1.23	0.0241	0.0836	loglinear	NM_001206729.1:674	1.07779
SOS1	0.19	0.0705	0.0513	0.328	1.14	1.04	1.26	0.0548	0.134	loglinear	NM_005633.3:3332	0.872895
PARP2	0.189	0.0686	0.0545	0.323	1.14	1.04	1.25	0.0511	0.13	loglinear	NM_005484.3:746	0.886057
UGDH	0.189	0.0861	0.0206	0.358	1.14	1.01	1.28	0.0928	0.194	loglinear	NM_003359.4:855	0.712198
CHD8	0.186	0.065	0.0585	0.313	1.14	1.04	1.24	0.046	0.123	loglinear	NM_020920.4:3646	0.910095
CXXC5	0.186	0.119	-0.0472	0.418	1.14	0.968	1.34	0.193	0.338	loglinear	NM_016463.9:654	0.471083
TLR3	0.184	0.127	-0.0649	0.433	1.14	0.956	1.35	0.221	0.368	loglinear	NM_003265.2:37	0.434152
SNAI1	0.18	0.225	-0.262	0.622	1.13	0.834	1.54	0.469	0.61	loglinear	NM_005985.3:960	0.21467
SETD2	0.177	0.011	0.156	0.199	1.13	1.11	1.15	8.55e-05	0.00457	loglinear	NM_014159.6:6160	2.34008
ASH1L	0.176	0.0268	0.123	0.228	1.13	1.09	1.17	0.00278	0.0244	loglinear	NM_018489.3:5629	1.61261
CD68	0.174	0.0988	-0.0198	0.368	1.13	0.986	1.29	0.153	0.292	loglinear	NM_001251.2:1140	0.534617
HLA-B	0.17	0.0577	0.0572	0.284	1.13	1.04	1.22	0.042	0.118	loglinear	NM_005514.6:1247	0.928118
NCOA2	0.169	0.0549	0.0618	0.277	1.12	1.04	1.21	0.0367	0.11	loglinear	NM_006540.4:1090	0.958607
WNT5A	0.167	0.0411	0.0866	0.248	1.12	1.06	1.19	0.0153	0.0605	loglinear	NM_003392.3:987	1.21824
CGAS	0.166	0.0644	0.0398	0.292	1.12	1.03	1.22	0.0615	0.147	loglinear	NM_138441.2:1198	0.832683
CCNT1	0.166	0.0703	0.0279	0.304	1.12	1.02	1.23	0.0779	0.171	loglinear	NM_001240.2:1849	0.767004
SPHK2	0.166	0.188	-0.202	0.535	1.12	0.869	1.45	0.426	0.578	loglinear	NM_001204159.3:1329	0.238072
BMPR1A	0.163	0.043	0.0788	0.247	1.12	1.06	1.19	0.0192	0.0715	loglinear	NM_004329.2:649	1.14569
GABPA	0.162	0.0945	-0.023	0.347	1.12	0.984	1.27	0.161	0.302	loglinear	NM_001197297.1:952	0.519993
YAP1	0.162	0.114	-0.0621	0.386	1.12	0.958	1.31	0.23	0.377	loglinear	NM_001130145.2:835	0.423659
STIP1	0.161	0.0379	0.0872	0.236	1.12	1.06	1.18	0.0131	0.0555	loglinear	NM_006819.3:100	1.25571
GALNT3	0.161	0.0409	0.0806	0.241	1.12	1.06	1.18	0.0171	0.0649	loglinear	NM_004482.3:655	1.18776
ROCK1	0.16	0.144	-0.123	0.443	1.12	0.919	1.36	0.329	0.483	loglinear	NM_005406.2:3796	0.316053
PIK3CA	0.159	0.0702	0.0215	0.297	1.12	1.02	1.23	0.0861	0.184	loglinear	NM_006218.2:3296	0.735182
FAS	0.159	0.214	-0.261	0.579	1.12	0.834	1.49	0.499	0.633	loglinear	NM_000043.3:90	0.198596
ATM	0.158	0.071	0.0192	0.298	1.12	1.01	1.23	0.0896	0.189	loglinear	NM_000051.3:393	0.723538
NF1	0.158	0.0819	-0.00265	0.318	1.12	0.998	1.25	0.126	0.249	loglinear	NM_000267.3:1260	0.603801
ATP7A	0.155	0.186	-0.209	0.518	1.11	0.865	1.43	0.451	0.595	lm.nb	NM_000052.7:3777	0.225483
BRAF	0.154	0.049	0.0584	0.251	1.11	1.04	1.19	0.0345	0.105	loglinear	NM_004333.6:1089	0.978811
CTNND1	0.15	0.0948	-0.0355	0.336	1.11	0.976	1.26	0.188	0.333	loglinear	NM_001206889.1:852	0.477556
SAV1	0.149	0.0301	0.0899	0.208	1.11	1.06	1.15	0.00776	0.0399	loglinear	NM_021818.4:1088	1.39903
ATR	0.149	0.0898	-0.027	0.325	1.11	0.981	1.25	0.172	0.319	loglinear	NM_001184.3:368	0.496209
STK3	0.145	0.104	-0.0581	0.348	1.11	0.961	1.27	0.234	0.382	loglinear	NM_006281.4:978	0.417937
TJP1	0.144	0.0599	0.0265	0.261	1.1	1.02	1.2	0.0742	0.165	loglinear	NM_175610.2:4065	0.782516
CREB1	0.141	0.0589	0.0252	0.256	1.1	1.02	1.19	0.0753	0.166	loglinear	NM_004379.3:618	0.779892
ATF7IP	0.141	0.0765	-0.0093	0.291	1.1	0.994	1.22	0.14	0.272	loglinear	NM_018179.3:2505	0.565431
KAT2B	0.14	0.131	-0.116	0.396	1.1	0.923	1.32	0.343	0.495	loglinear	NM_003884.4:1180	0.305395
KMT2D	0.139	0.04	0.0608	0.218	1.1	1.04	1.16	0.0254	0.0866	loglinear	NM_003482.3:8455	1.06248
ATXN7	0.138	0.158	-0.172	0.448	1.1	0.888	1.36	0.432	0.58	loglinear	NM_000333.3:2548	0.236572
CACYBP	0.135	0.0411	0.0541	0.215	1.1	1.04	1.16	0.0306	0.098	loglinear	NM_014412.2:906	1.00877
ATRX	0.135	0.0939	-0.0492	0.319	1.1	0.966	1.25	0.224	0.371	loglinear	NM_000489.4:2877	0.430626
PA2G4	0.135	0.0941	-0.0495	0.319	1.1	0.966	1.25	0.225	0.371	loglinear	NM_006191.2:680	0.430626
ZMYM2	0.135	0.0998	-0.0602	0.331	1.1	0.959	1.26	0.246	0.396	loglinear	NM_003453.5:3118	0.402305
ERBB2	0.134	0.084	-0.0307	0.299	1.1	0.979	1.23	0.186	0.332	loglinear	NM_004448.2:2405	0.478862
BIRC3	0.134	0.233	-0.324	0.591	1.1	0.799	1.51	0.597	0.707	loglinear	NM_001165.4:6567	0.150581
NFE2L2	0.131	0.107	-0.0779	0.34	1.09	0.947	1.27	0.286	0.439	loglinear	NM_006164.3:995	0.357535
CDH5	0.131	0.109	-0.0833	0.346	1.1	0.944	1.27	0.297	0.448	loglinear	NM_001795.3:3405	0.348722
TNFSF13B	0.125	0.154	-0.177	0.426	1.09	0.885	1.34	0.463	0.607	loglinear	NM_001145645.2:142	0.216811
EGFR	0.124	0.0313	0.0626	0.185	1.09	1.04	1.14	0.0167	0.0641	loglinear	NM_005228.3:2760	1.19314
EPC1	0.123	0.0452	0.0343	0.211	1.09	1.02	1.16	0.0531	0.132	loglinear	NM_025209.4:1098	0.879426
WEE1	0.122	0.12	-0.113	0.357	1.09	0.925	1.28	0.366	0.517	loglinear	NM_003390.4:922	0.286509
MLH1	0.119	0.0704	-0.0186	0.257	1.09	0.987	1.2	0.165	0.308	loglinear	NM_000249.2:1605	0.511449
TPD52	0.119	0.129	-0.134	0.371	1.09	0.912	1.29	0.408	0.559	loglinear	NM_001025252.3:647	0.252588
TXNRD2	0.117	0.0405	0.0372	0.196	1.08	1.03	1.15	0.0451	0.122	loglinear	NM_006440.3:495	0.91364
AGO4	0.117	0.0881	-0.056	0.289	1.08	0.962	1.22	0.256	0.407	loglinear	NM_017629.4:2304	0.390406
SMAD7	0.116	0.134	-0.147	0.378	1.08	0.903	1.3	0.436	0.582	loglinear	NM_005904.3:1375	0.235077
PRDX1	0.115	0.0762	-0.0345	0.264	1.08	0.976	1.2	0.206	0.353	loglinear	NM_002574.3:765	0.452225
SOD1	0.114	0.0235	0.0677	0.16	1.08	1.05	1.12	0.00842	0.0421	loglinear	NM_000454.4:164	1.37572
MAML2	0.113	0.126	-0.134	0.361	1.08	0.911	1.28	0.42	0.573	loglinear	NM_032427.1:4125	0.241845
MYBL2	0.113	0.177	-0.235	0.46	1.08	0.85	1.38	0.559	0.679	loglinear	NM_002466.4:1204	0.16813
EPAS1	0.112	0.0319	0.0491	0.174	1.08	1.03	1.13	0.0249	0.0854	loglinear	NM_001430.5:884	1.06854
TXN	0.107	0.0204	0.0665	0.147	1.08	1.05	1.11	0.00647	0.0366	loglinear	NM_003329.2:55	1.43652
ITGAV	0.107	0.054	0.00149	0.213	1.08	1	1.16	0.118	0.237	loglinear	NM_001144999.2:2701	0.625252
STAG2	0.107	0.0663	-0.0227	0.237	1.08	0.984	1.18	0.181	0.328	loglinear	NM_001042749.2:1772	0.484126
CSF1R	0.107	0.507	-0.886	1.1	1.08	0.541	2.14	0.843	0.908	lm.nb	NM_005211.3:958	0.0419142
PRDX6	0.106	0.0627	-0.0171	0.229	1.08	0.988	1.17	0.167	0.31	loglinear	NM_004905.3:619	0.508638
SMS	0.105	0.0164	0.0725	0.137	1.08	1.05	1.1	0.00312	0.0261	loglinear	NM_004595.2:1024	1.58336
CDCA5	0.105	0.257	-0.4	0.609	1.08	0.758	1.53	0.705	0.794	loglinear	NM_080668.3:205	0.100179
PRKACA	0.103	0.0648	-0.0244	0.23	1.07	0.983	1.17	0.188	0.333	loglinear	NM_002730.3:266	0.477556
CDK12	0.102	0.0586	-0.0128	0.217	1.07	0.991	1.16	0.156	0.294	loglinear	NM_015083.2:1806	0.531653
BRCA1	0.101	0.37	-0.623	0.826	1.07	0.649	1.77	0.798	0.871	lm.nb	NM_007294.3:4677	0.0599818
TAP2	0.0998	0.0489	0.00393	0.196	1.07	1	1.15	0.111	0.226	loglinear	NM_018833.2:912	0.645892
CTNNA1	0.0996	0.0167	0.0668	0.132	1.07	1.05	1.1	0.00398	0.0296	loglinear	NM_001903.2:1766	1.52871
RBX1	0.0996	0.0353	0.0304	0.169	1.07	1.02	1.12	0.0478	0.125	loglinear	NM_014248.3:183	0.90309
ITPR3	0.0991	0.0846	-0.0668	0.265	1.07	0.955	1.2	0.307	0.46	loglinear	NM_002224.4:3296	0.337242
PHB	0.0972	0.186	-0.267	0.461	1.07	0.831	1.38	0.629	0.733	loglinear	NM_002634.2:1270	0.134896
CDKN2A	0.0947	0.157	-0.214	0.403	1.07	0.862	1.32	0.579	0.697	loglinear	NM_000077.4:1052	0.156767
ARID2	0.0933	0.0419	0.0111	0.175	1.07	1.01	1.13	0.09	0.189	loglinear	NM_152641.4:2760	0.723538
NCF2	0.0924	0.0638	-0.0326	0.217	1.07	0.978	1.16	0.221	0.368	loglinear	NM_001127651.2:290	0.434152
PDPK1	0.0879	0.0778	-0.0646	0.24	1.06	0.956	1.18	0.322	0.474	loglinear	NM_002613.5:1056	0.324222
PLCG2	0.0872	0.164	-0.234	0.409	1.06	0.85	1.33	0.623	0.728	loglinear	NM_002661.3:406	0.137869
RASA1	0.0865	0.0258	0.0359	0.137	1.06	1.03	1.1	0.0285	0.0932	loglinear	NM_002890.2:980	1.03058
NME1	0.0856	0.11	-0.13	0.301	1.06	0.914	1.23	0.479	0.616	loglinear	NM_000269.2:462	0.210419
MAPK1	0.0825	0.0572	-0.0296	0.195	1.06	0.98	1.14	0.223	0.37	loglinear	NM_138957.2:644	0.431798
FOXM1	0.0825	0.258	-0.423	0.588	1.06	0.746	1.5	0.765	0.843	lm.nb	NM_001243088.1:893	0.0741724
MTOR	0.082	0.0931	-0.101	0.264	1.06	0.933	1.2	0.428	0.579	loglinear	NM_004958.3:3444	0.237321
BYSL	0.0819	0.124	-0.161	0.324	1.06	0.895	1.25	0.544	0.667	loglinear	NM_004053.4:1099	0.175874
MAP3K7	0.0791	0.0766	-0.0711	0.229	1.06	0.952	1.17	0.36	0.514	loglinear	NM_003188.3:1178	0.289037
PCNA	0.0786	0.0589	-0.0368	0.194	1.06	0.975	1.14	0.253	0.404	loglinear	NM_182649.1:215	0.393619
PIK3CD	0.0779	0.173	-0.261	0.417	1.06	0.835	1.33	0.676	0.769	loglinear	NM_001350234.1:664	0.114074
CREBBP	0.0761	0.0734	-0.0677	0.22	1.05	0.954	1.16	0.358	0.514	loglinear	NM_001079846.1:4818	0.289037
SF3B1	0.0744	0.0118	0.0513	0.0975	1.05	1.04	1.07	0.00324	0.0262	loglinear	NM_001005526.1:74	1.5817
IFNAR1	0.0691	0.0571	-0.0429	0.181	1.05	0.971	1.13	0.293	0.446	loglinear	NM_000629.2:461	0.350665
RB1CC1	0.0673	0.0384	-0.00797	0.143	1.05	0.994	1.1	0.155	0.293	loglinear	NM_001083617.1:2922	0.533132
ATG4B	0.0667	0.0999	-0.129	0.262	1.05	0.914	1.2	0.541	0.666	loglinear	NM_013325.5:945	0.176526
DICER1	0.0654	0.0357	-0.00462	0.135	1.05	0.997	1.1	0.141	0.274	loglinear	NM_177438.2:5060	0.562249
PTPN6	0.0652	0.0701	-0.0722	0.203	1.05	0.951	1.15	0.405	0.556	loglinear	NM_002831.6:1246	0.254925
SSRP1	0.0647	0.0101	0.045	0.0845	1.05	1.03	1.06	0.00302	0.0257	loglinear	NM_003146.3:345	1.59007
PIK3CB	0.0639	0.0433	-0.0209	0.149	1.05	0.986	1.11	0.214	0.361	loglinear	NM_001256045.1:1112	0.442493
CDC25A	0.0608	0.166	-0.265	0.387	1.04	0.832	1.31	0.733	0.817	loglinear	NM_001789.2:1229	0.0877779
NDUFA2	0.0597	0.0193	0.0218	0.0975	1.04	1.02	1.07	0.0365	0.11	loglinear	NM_002488.4:412	0.958607
KDM5A	0.0573	0.0541	-0.0488	0.163	1.04	0.967	1.12	0.35	0.503	loglinear	NM_001042603.3:846	0.298432
IL6ST	0.0564	0.0481	-0.038	0.151	1.04	0.974	1.11	0.306	0.46	loglinear	NM_002184.2:2505	0.337242
MAPK3	0.0552	0.122	-0.184	0.295	1.04	0.88	1.23	0.675	0.769	loglinear	NM_001040056.3:939	0.114074
TAZ	0.0538	0.0339	-0.0127	0.12	1.04	0.991	1.09	0.188	0.333	loglinear	NM_181313.4:433	0.477556
RB1	0.0513	0.0698	-0.0855	0.188	1.04	0.942	1.14	0.503	0.633	loglinear	NM_000321.2:2769	0.198596
ARID1A	0.0511	0.0738	-0.0936	0.196	1.04	0.937	1.15	0.527	0.654	loglinear	NM_006015.4:1670	0.184422
SQSTM1	0.051	0.011	0.0294	0.0726	1.04	1.02	1.05	0.00981	0.0456	loglinear	NM_003900.5:459	1.34104
IKBKG	0.0504	0.182	-0.307	0.407	1.04	0.809	1.33	0.796	0.871	lm.nb	NM_001099856.4:1719	0.0599818
RRAGC	0.0489	0.0663	-0.0811	0.179	1.03	0.945	1.13	0.502	0.633	loglinear	NM_001271851.1:1166	0.198596
BMPR2	0.0471	0.0455	-0.0421	0.136	1.03	0.971	1.1	0.359	0.514	loglinear	NM_001204.7:1683	0.289037
NOTCH3	0.0469	0.0697	-0.0898	0.183	1.03	0.94	1.14	0.538	0.663	loglinear	NM_000435.2:5284	0.178486
TFDP1	0.046	0.101	-0.153	0.245	1.03	0.899	1.19	0.674	0.769	loglinear	NM_007111.4:551	0.114074
HMGA1	0.0451	0.0784	-0.108	0.199	1.03	0.928	1.15	0.596	0.707	loglinear	NM_145902.2:906	0.150581
MAP2K1	0.0448	0.0514	-0.0559	0.145	1.03	0.962	1.11	0.432	0.58	loglinear	NM_002755.3:1060	0.236572
CDK2	0.0416	0.0531	-0.0625	0.146	1.03	0.958	1.11	0.478	0.616	loglinear	NM_001290230.1:1543	0.210419
PARVA	0.0407	0.066	-0.0887	0.17	1.03	0.94	1.13	0.571	0.691	loglinear	NM_018222.5:481	0.160522
EP300	0.0407	0.107	-0.169	0.251	1.03	0.889	1.19	0.723	0.81	loglinear	NM_001429.4:2658	0.091515
CHMP2A	0.039	0.0461	-0.0513	0.129	1.03	0.965	1.09	0.445	0.589	loglinear	NM_198426.1:382	0.229885
GMPS	0.0379	0.167	-0.29	0.365	1.03	0.818	1.29	0.832	0.897	loglinear	NM_003875.2:385	0.0472076
CDK6	0.0363	0.0405	-0.0431	0.116	1.03	0.971	1.08	0.421	0.574	loglinear	NM_001145306.1:1373	0.241088
TIMELESS	0.0347	0.172	-0.302	0.372	1.02	0.811	1.29	0.85	0.911	lm.nb	NM_003920.5:398	0.0404816
GNAI3	0.0331	0.0341	-0.0338	0.1	1.02	0.977	1.07	0.387	0.538	loglinear	NM_006496.3:760	0.269218
GSK3B	0.0327	0.0644	-0.0936	0.159	1.02	0.937	1.12	0.639	0.739	loglinear	NM_001146156.1:1686	0.131356
RUVBL1	0.0326	0.0567	-0.0785	0.144	1.02	0.947	1.1	0.596	0.707	loglinear	NM_003707.3:1105	0.150581
FZD1	0.0304	0.171	-0.304	0.365	1.02	0.81	1.29	0.867	0.924	loglinear	NM_003505.2:1141	0.034328
REL	0.0293	0.0347	-0.0387	0.0973	1.02	0.974	1.07	0.446	0.589	loglinear	NM_002908.3:1472	0.229885
RFC2	0.0279	0.121	-0.209	0.265	1.02	0.865	1.2	0.829	0.896	loglinear	NM_181471.3:483	0.047692
KDM6A	0.0277	0.0533	-0.0768	0.132	1.02	0.948	1.1	0.631	0.734	loglinear	NM_021140.2:2590	0.134304
NUDT2	0.0266	0.159	-0.284	0.337	1.02	0.821	1.26	0.875	0.931	loglinear	NM_001161.5:506	0.0310503
NKX3-1	0.0261	0.163	-0.293	0.345	1.02	0.816	1.27	0.881	0.935	loglinear	NM_006167.3:552	0.0291884
CCNK	0.0244	0.054	-0.0814	0.13	1.02	0.945	1.09	0.675	0.769	loglinear	NM_003858.3:1425	0.114074
COX5B	0.0242	0.0998	-0.171	0.22	1.02	0.888	1.16	0.82	0.888	loglinear	NM_001862.2:240	0.051587
IGF1R	0.0239	0.0404	-0.0552	0.103	1.02	0.962	1.07	0.585	0.702	loglinear	NM_000875.3:976	0.153663
PBRM1	0.0223	0.0686	-0.112	0.157	1.02	0.925	1.11	0.761	0.842	loglinear	NM_018313.4:206	0.0746879
VCP	0.0212	0.115	-0.205	0.247	1.01	0.868	1.19	0.863	0.924	loglinear	NM_007126.5:2112	0.034328
IQGAP1	0.0204	0.018	-0.0148	0.0556	1.01	0.99	1.04	0.32	0.473	loglinear	NM_003870.3:820	0.325139
CD274	0.02	0.201	-0.374	0.414	1.01	0.771	1.33	0.926	0.965	loglinear	NM_014143.3:1243	0.0154727
ITGB5	0.0173	0.0382	-0.0575	0.0921	1.01	0.961	1.07	0.674	0.769	loglinear	NM_002213.3:2560	0.114074
ARID1B	0.0162	0.0776	-0.136	0.168	1.01	0.91	1.12	0.845	0.908	loglinear	NM_020732.3:2978	0.0419142
ERBB3	0.0159	0.0281	-0.0391	0.071	1.01	0.973	1.05	0.601	0.71	loglinear	NM_001982.3:549	0.148742
ATG101	0.0154	0.0548	-0.092	0.123	1.01	0.938	1.09	0.792	0.869	loglinear	NM_001098673.2:555	0.0609802
TPX2	0.0154	0.228	-0.432	0.463	1.01	0.741	1.38	0.949	0.973	lm.nb	NM_012112.4:764	0.0118872
NCOR1	0.0109	0.132	-0.248	0.27	1.01	0.842	1.21	0.938	0.973	loglinear	NM_001190438.1:2045	0.0118872
WWTR1	0.00936	0.0633	-0.115	0.133	1.01	0.924	1.1	0.89	0.941	loglinear	NM_001168278.1:1050	0.0264104
CYFIP1	0.00808	0.0727	-0.134	0.151	1.01	0.911	1.11	0.917	0.96	loglinear	NM_014608.2:2423	0.0177288
HLA-A	0.00708	0.0902	-0.17	0.184	1	0.889	1.14	0.941	0.973	loglinear	NM_002116.5:1000	0.0118872
MAPK8	0.00644	0.186	-0.358	0.371	1	0.78	1.29	0.974	0.98	loglinear	NM_002750.2:1047	0.00877392
IL15RA	0.00576	0.14	-0.269	0.281	1	0.83	1.21	0.969	0.98	loglinear	NM_002189.2:503	0.00877392
SIN3A	0.00437	0.0599	-0.113	0.122	1	0.925	1.09	0.945	0.973	loglinear	NM_001145357.2:1421	0.0118872
KAT6B	0.00346	0.104	-0.2	0.207	1	0.87	1.15	0.975	0.98	loglinear	NM_012330.1:4630	0.00877392
PAK2	0.00303	0.0803	-0.154	0.16	1	0.899	1.12	0.972	0.98	loglinear	NM_002577.4:629	0.00877392
KRAS	0.000745	0.0402	-0.078	0.0795	1	0.947	1.06	0.986	0.99	loglinear	NM_004985.3:1790	0.00436481
ERN1	-0.000588	0.124	-0.244	0.243	1	0.844	1.18	0.996	0.996	loglinear	NM_001433.5:1305	0.00174066
HLA-C	-0.000887	0.019	-0.0382	0.0364	0.999	0.974	1.03	0.965	0.98	loglinear	NM_002117.4:898	0.00877392
TGFBR2	-0.00106	0.11	-0.217	0.215	0.999	0.86	1.16	0.993	0.995	loglinear	NM_001024847.2:870	0.00217692
ATOX1	-0.00231	0.0536	-0.107	0.103	0.998	0.928	1.07	0.968	0.98	loglinear	NM_004045.3:143	0.00877392
SPINT2	-0.00291	0.0715	-0.143	0.137	0.998	0.906	1.1	0.969	0.98	loglinear	NM_001166103.1:625	0.00877392
JAK1	-0.00294	0.0783	-0.156	0.151	0.998	0.897	1.11	0.972	0.98	loglinear	NM_002227.1:285	0.00877392
ABL1	-0.00442	0.0353	-0.0737	0.0649	0.997	0.95	1.05	0.907	0.951	loglinear	NM_005157.5:1830	0.0218195
STAT1	-0.00474	0.0439	-0.0909	0.0814	0.997	0.939	1.06	0.919	0.961	loglinear	NM_007315.3:239	0.0172766
BCAP31	-0.00486	0.0637	-0.13	0.12	0.997	0.914	1.09	0.943	0.973	loglinear	NM_001139441.1:752	0.0118872
DKC1	-0.0062	0.0901	-0.183	0.17	0.996	0.881	1.13	0.948	0.973	loglinear	NM_001142463.2:210	0.0118872
EZH2	-0.00643	0.12	-0.242	0.229	0.996	0.846	1.17	0.96	0.98	loglinear	NM_004456.4:1596	0.00877392
GSTM4	-0.00824	0.202	-0.404	0.388	0.994	0.756	1.31	0.969	0.98	lm.nb	NM_000850.4:60	0.00877392
PIK3R1	-0.00912	0.0984	-0.202	0.184	0.994	0.869	1.14	0.931	0.967	loglinear	NM_001242466.1:889	0.0145735
AGO2	-0.0106	0.151	-0.306	0.284	0.993	0.809	1.22	0.947	0.973	loglinear	NM_012154.5:980	0.0118872
IRF3	-0.0137	0.0997	-0.209	0.182	0.991	0.865	1.13	0.898	0.945	loglinear	NM_001197122.1:607	0.0245682
ITGA11	-0.015	0.16	-0.328	0.298	0.99	0.797	1.23	0.93	0.967	loglinear	NM_001004439.1:3320	0.0145735
ABCC4	-0.0178	0.0701	-0.155	0.12	0.988	0.898	1.09	0.812	0.883	loglinear	NM_001105515.2:1774	0.0540393
KPNA2	-0.0181	0.0251	-0.0673	0.0312	0.988	0.954	1.02	0.512	0.643	loglinear	NM_002266.2:1280	0.191789
GABARAP	-0.0186	0.0693	-0.155	0.117	0.987	0.898	1.08	0.802	0.873	loglinear	NM_007278.1:233	0.0589858
PTGS2	-0.0192	0.0508	-0.119	0.0804	0.987	0.921	1.06	0.725	0.81	loglinear	NM_000963.1:495	0.091515
PTEN	-0.0197	0.0555	-0.128	0.089	0.986	0.915	1.06	0.74	0.823	loglinear	NM_000314.6:6696	0.0846002
SKP2	-0.0206	0.146	-0.307	0.266	0.986	0.808	1.2	0.895	0.944	loglinear	NM_005983.2:615	0.025028
PARP1	-0.0208	0.0588	-0.136	0.0944	0.986	0.91	1.07	0.741	0.823	loglinear	NM_001618.3:1511	0.0846002
LTBP1	-0.0224	0.0691	-0.158	0.113	0.985	0.896	1.08	0.762	0.842	loglinear	NM_000627.3:1970	0.0746879
MST1R	-0.0225	0.152	-0.32	0.275	0.985	0.801	1.21	0.889	0.941	loglinear	NM_002447.2:1995	0.0264104
LY96	-0.0256	0.196	-0.41	0.359	0.982	0.752	1.28	0.902	0.948	loglinear	NM_001195797.1:135	0.0231917
CCNB1	-0.0273	0.0855	-0.195	0.14	0.981	0.874	1.1	0.766	0.843	loglinear	NM_031966.2:710	0.0741724
ASXL2	-0.0292	0.101	-0.228	0.169	0.98	0.854	1.12	0.787	0.865	loglinear	NM_018263.4:3360	0.0629839
NFKB1	-0.0316	0.0194	-0.0696	0.0064	0.978	0.953	1	0.178	0.327	loglinear	NM_003998.3:2920	0.485452
SERPINE1	-0.0338	0.0889	-0.208	0.14	0.977	0.866	1.1	0.723	0.81	loglinear	NM_000602.4:577	0.091515
KEAP1	-0.034	0.066	-0.163	0.0953	0.977	0.893	1.07	0.634	0.735	loglinear	NM_012289.4:1444	0.133713
EIF2AK3	-0.0364	0.15	-0.33	0.257	0.975	0.795	1.2	0.82	0.888	loglinear	NM_004836.6:1195	0.051587
LAMTOR4	-0.0374	0.0423	-0.12	0.0454	0.974	0.92	1.03	0.426	0.578	loglinear	NM_001008395.4:140	0.238072
SRM	-0.038	0.0275	-0.0919	0.0159	0.974	0.938	1.01	0.239	0.388	loglinear	NM_003132.2:254	0.411168
TXN2	-0.0398	0.0346	-0.108	0.0281	0.973	0.928	1.02	0.315	0.466	loglinear	NM_012473.3:192	0.331614
SQLE	-0.0425	0.0759	-0.191	0.106	0.971	0.876	1.08	0.605	0.712	loglinear	NM_003129.4:1353	0.14752
PARP3	-0.0432	0.051	-0.143	0.0569	0.971	0.906	1.04	0.445	0.589	loglinear	NM_005485.4:566	0.229885
AKT2	-0.0433	0.0376	-0.117	0.0305	0.97	0.922	1.02	0.314	0.466	loglinear	NM_001626.4:1584	0.331614
ABI1	-0.0454	0.0754	-0.193	0.102	0.969	0.875	1.07	0.579	0.697	loglinear	NM_001012750.2:733	0.156767
ITGB1	-0.0456	0.0484	-0.141	0.0493	0.969	0.907	1.03	0.4	0.55	loglinear	NM_002211.3:534	0.259637
RAF1	-0.0479	0.0194	-0.086	-0.00978	0.967	0.942	0.993	0.0695	0.157	loglinear	NM_002880.2:1990	0.8041
NCK1	-0.048	0.0815	-0.208	0.112	0.967	0.866	1.08	0.588	0.704	loglinear	NM_006153.3:377	0.152427
COP1	-0.0501	0.0287	-0.106	0.00621	0.966	0.929	1	0.156	0.294	loglinear	NM_001001740.3:2110	0.531653
CDH1	-0.0516	0.0263	-0.103	5.85e-05	0.965	0.931	1	0.122	0.241	loglinear	NM_004360.3:379	0.617983
KLF5	-0.0548	0.0234	-0.101	-0.00899	0.963	0.933	0.994	0.079	0.173	loglinear	NM_001730.3:1342	0.761954
ABCC1	-0.0563	0.0698	-0.193	0.0806	0.962	0.875	1.06	0.466	0.608	loglinear	NM_004996.3:570	0.216096
MCL1	-0.0566	0.0709	-0.195	0.0823	0.962	0.873	1.06	0.469	0.61	loglinear	NM_021960.5:644	0.21467
TLR4	-0.0566	0.314	-0.671	0.558	0.962	0.628	1.47	0.866	0.924	lm.nb	NR_024168.1:2575	0.034328
FSTL1	-0.0579	0.0703	-0.196	0.0799	0.961	0.873	1.06	0.456	0.6	loglinear	NM_007085.4:701	0.221849
TAP1	-0.0588	0.0958	-0.247	0.129	0.96	0.843	1.09	0.573	0.692	loglinear	NM_000593.5:1000	0.159894
GRB7	-0.0594	0.0767	-0.21	0.0908	0.96	0.865	1.06	0.482	0.618	loglinear	NM_001242443.1:1301	0.209012
MAP2K2	-0.0596	0.0302	-0.119	-0.000538	0.959	0.921	1	0.119	0.238	loglinear	NM_030662.3:375	0.623423
HLA-E	-0.0604	0.0512	-0.161	0.0399	0.959	0.895	1.03	0.303	0.457	loglinear	NM_005516.5:1287	0.340084
B2M	-0.062	0.022	-0.105	-0.0188	0.958	0.93	0.987	0.048	0.125	loglinear	NM_004048.2:573	0.90309
SOX7	-0.0645	0.0238	-0.111	-0.0179	0.956	0.926	0.988	0.0533	0.132	loglinear	NM_031439.4:1027	0.879426
SKIL	-0.0655	0.0468	-0.157	0.0263	0.956	0.897	1.02	0.235	0.382	loglinear	NM_005414.5:812	0.417937
RIMKLB	-0.0657	0.0608	-0.185	0.0535	0.955	0.88	1.04	0.341	0.495	loglinear	NM_020734.2:1840	0.305395
PFKP	-0.0662	0.0567	-0.177	0.0449	0.955	0.884	1.03	0.308	0.46	loglinear	NM_002627.4:1238	0.337242
SLC2A1	-0.0671	0.143	-0.347	0.213	0.955	0.786	1.16	0.663	0.766	loglinear	NM_006516.2:264	0.115771
LIN9	-0.0675	0.147	-0.356	0.221	0.954	0.781	1.17	0.67	0.769	loglinear	NM_001366238.1:1626	0.114074
LAMTOR1	-0.0685	0.09	-0.245	0.108	0.954	0.844	1.08	0.489	0.623	loglinear	NM_017907.2:344	0.205512
WRAP53	-0.0694	0.119	-0.303	0.165	0.953	0.81	1.12	0.593	0.706	loglinear	NM_001143991.2:417	0.151195
VEGFB	-0.0699	0.0476	-0.163	0.0234	0.953	0.893	1.02	0.216	0.363	loglinear	NM_003377.3:687	0.440093
CRK	-0.0713	0.0569	-0.183	0.0403	0.952	0.881	1.03	0.279	0.431	loglinear	NM_016823.4:455	0.365523
GPX1	-0.0734	0.0411	-0.154	0.00706	0.95	0.899	1	0.148	0.285	loglinear	NM_000581.2:588	0.545155
TET2	-0.074	0.112	-0.294	0.146	0.95	0.816	1.11	0.545	0.667	loglinear	NM_001127208.2:2882	0.175874
PMAIP1	-0.0749	0.0692	-0.21	0.0606	0.949	0.864	1.04	0.34	0.495	loglinear	NM_021127.2:275	0.305395
SERPINB5	-0.0786	0.028	-0.134	-0.0237	0.947	0.912	0.984	0.0486	0.125	loglinear	NM_002639.4:90	0.90309
FGFR1	-0.0799	0.197	-0.467	0.307	0.946	0.724	1.24	0.706	0.794	loglinear	NM_001174064.1:1756	0.100179
IFNGR2	-0.0864	0.116	-0.315	0.142	0.942	0.804	1.1	0.499	0.633	loglinear	NM_005534.3:1963	0.198596
FOXP1	-0.0874	0.0287	-0.144	-0.031	0.941	0.905	0.979	0.0384	0.115	loglinear	NM_032682.5:1276	0.939302
GLUD2	-0.0897	0.144	-0.371	0.192	0.94	0.773	1.14	0.566	0.687	loglinear	NM_012084.3:1871	0.163043
NSD1	-0.0898	0.0319	-0.152	-0.0272	0.94	0.9	0.981	0.0482	0.125	loglinear	NM_022455.4:3140	0.90309
LTBR	-0.09	0.0348	-0.158	-0.0218	0.94	0.896	0.985	0.061	0.147	loglinear	XM_006718983.2:680	0.832683
LAT	-0.091	0.218	-0.518	0.336	0.939	0.698	1.26	0.698	0.789	loglinear	NM_001014987.1:843	0.102923
VEGFC	-0.0941	0.0771	-0.245	0.0571	0.937	0.844	1.04	0.289	0.441	loglinear	NM_005429.4:588	0.355561
HDAC1	-0.0942	0.0421	-0.177	-0.0116	0.937	0.885	0.992	0.089	0.188	loglinear	NM_004964.3:1180	0.725842
SNAI2	-0.095	0.171	-0.43	0.24	0.936	0.742	1.18	0.608	0.713	lm.nb	NM_003068.5:254	0.14691
NRAS	-0.0957	0.0478	-0.189	-0.00196	0.936	0.877	0.999	0.116	0.234	loglinear	NM_002524.4:2168	0.630784
GLUD1	-0.0975	0.0455	-0.187	-0.00837	0.935	0.879	0.994	0.0986	0.205	loglinear	NM_005271.2:2680	0.688246
CAV1	-0.0985	0.0964	-0.287	0.0905	0.934	0.819	1.06	0.365	0.517	loglinear	NM_001753.4:555	0.286509
PSMB7	-0.0995	0.0361	-0.17	-0.0287	0.933	0.889	0.98	0.0512	0.13	loglinear	NM_002799.4:20	0.886057
MAFG	-0.102	0.0632	-0.226	0.0216	0.932	0.855	1.02	0.181	0.328	loglinear	NM_002359.4:1873	0.484126
CD276	-0.103	0.0827	-0.265	0.0591	0.931	0.832	1.04	0.281	0.432	loglinear	NM_001024736.1:2119	0.364516
MAPK13	-0.104	0.0644	-0.23	0.0225	0.931	0.853	1.02	0.183	0.329	loglinear	NM_002754.3:1050	0.482804
TBRG4	-0.104	0.0712	-0.243	0.0359	0.931	0.845	1.03	0.219	0.368	loglinear	NM_004749.2:1405	0.434152
PARD3	-0.105	0.105	-0.31	0.101	0.93	0.806	1.07	0.374	0.526	loglinear	NM_019619.3:3035	0.279014
TEAD1	-0.108	0.0795	-0.264	0.0483	0.928	0.833	1.03	0.248	0.397	loglinear	NM_021961.5:1238	0.401209
ESRP2	-0.11	0.0847	-0.276	0.0556	0.926	0.826	1.04	0.262	0.414	loglinear	NM_024939.3:668	0.383
JAK3	-0.116	0.164	-0.437	0.204	0.923	0.739	1.15	0.517	0.644	loglinear	NM_000215.2:1715	0.191114
PRDX2	-0.117	0.0208	-0.158	-0.0766	0.922	0.896	0.948	0.00488	0.0327	loglinear	NM_005809.6:200	1.48545
AKT1	-0.118	0.0528	-0.222	-0.0147	0.921	0.858	0.99	0.0888	0.188	loglinear	NM_005163.2:2207	0.725842
BHLHE40	-0.118	0.0666	-0.249	0.0121	0.921	0.842	1.01	0.15	0.288	loglinear	NM_003670.3:1007	0.540608
NDUFB1	-0.119	0.0598	-0.236	-0.00126	0.921	0.849	0.999	0.119	0.238	loglinear	NM_004545.4:139	0.623423
JAG1	-0.119	0.0852	-0.286	0.0479	0.921	0.82	1.03	0.235	0.382	loglinear	NM_000214.2:3509	0.417937
ELOVL5	-0.122	0.0359	-0.192	-0.0512	0.919	0.875	0.965	0.0276	0.0913	loglinear	NM_001242828.1:468	1.03953
PKM	-0.123	0.0206	-0.163	-0.0825	0.918	0.893	0.944	0.00395	0.0296	loglinear	NM_001206796.2:1533	1.52871
LIG1	-0.123	0.0907	-0.301	0.0545	0.918	0.812	1.04	0.246	0.396	loglinear	NM_000234.2:1170	0.402305
MLST8	-0.124	0.0383	-0.199	-0.0485	0.918	0.871	0.967	0.0321	0.0992	loglinear	NM_001199173.1:810	1.00349
CASP3	-0.124	0.088	-0.297	0.0479	0.917	0.814	1.03	0.23	0.377	loglinear	NM_032991.2:1002	0.423659
BRMS1	-0.124	0.19	-0.496	0.247	0.917	0.709	1.19	0.547	0.667	lm.nb	NM_015399.4:133	0.175874
WASF2	-0.125	0.0345	-0.192	-0.0571	0.917	0.875	0.961	0.0224	0.08	loglinear	NM_006990.5:510	1.09691
CCNF	-0.127	0.193	-0.505	0.252	0.916	0.705	1.19	0.548	0.667	loglinear	NM_001761.3:878	0.175874
RPA3	-0.128	0.133	-0.389	0.133	0.915	0.764	1.1	0.391	0.541	loglinear	NM_002947.5:1196	0.266803
POLE	-0.135	0.106	-0.342	0.072	0.911	0.789	1.05	0.27	0.421	loglinear	NM_006231.4:4973	0.375718
PRKCA	-0.136	0.0828	-0.298	0.0262	0.91	0.813	1.02	0.176	0.323	loglinear	NM_002737.2:818	0.490797
UBE2C	-0.138	0.107	-0.348	0.0719	0.909	0.786	1.05	0.267	0.418	loglinear	NM_007019.2:445	0.378824
P4HA2	-0.14	0.0285	-0.196	-0.0847	0.907	0.873	0.943	0.00783	0.0399	loglinear	NM_001017973.1:1748	1.39903
RRM2	-0.143	0.165	-0.467	0.181	0.906	0.724	1.13	0.435	0.582	loglinear	NM_001034.1:490	0.235077
AIMP2	-0.144	0.115	-0.368	0.0812	0.905	0.775	1.06	0.279	0.431	loglinear	NM_006303.3:507	0.365523
SORD	-0.145	0.148	-0.435	0.146	0.905	0.74	1.11	0.385	0.537	loglinear	NM_003104.5:1090	0.270026
CPT2	-0.147	0.0485	-0.242	-0.0522	0.903	0.845	0.964	0.0385	0.115	loglinear	NM_000098.3:321	0.939302
TOP2A	-0.147	0.117	-0.376	0.083	0.903	0.77	1.06	0.279	0.431	loglinear	NM_001067.3:4233	0.365523
IL4R	-0.147	0.149	-0.439	0.144	0.903	0.738	1.11	0.378	0.53	lm.nb	NM_000418.2:950	0.275724
NFKB2	-0.149	0.0291	-0.206	-0.0923	0.902	0.867	0.938	0.00685	0.037	loglinear	NM_001077494.3:1986	1.4318
PIK3R2	-0.149	0.0845	-0.315	0.0166	0.902	0.804	1.01	0.153	0.291	loglinear	NM_005027.3:344	0.536107
SREBF1	-0.151	0.0607	-0.27	-0.0318	0.901	0.83	0.978	0.068	0.155	loglinear	NM_001005291.1:1392	0.809668
CHEK1	-0.151	0.111	-0.368	0.0664	0.901	0.775	1.05	0.245	0.396	loglinear	NM_001114122.2:1834	0.402305
ZEB1	-0.153	0.221	-0.586	0.281	0.9	0.666	1.21	0.528	0.654	loglinear	NM_001128128.2:2292	0.184422
PPAN	-0.155	0.0425	-0.238	-0.0717	0.898	0.848	0.951	0.0218	0.0783	loglinear	NM_020230.6:1688	1.10624
CFLAR	-0.156	0.0748	-0.303	-0.00959	0.897	0.811	0.993	0.105	0.215	loglinear	NM_001127183.1:653	0.667562
EIF4G1	-0.158	0.0754	-0.305	-0.00997	0.896	0.809	0.993	0.105	0.215	loglinear	NM_001194946.1:4987	0.667562
PSMB10	-0.159	0.0588	-0.274	-0.0437	0.896	0.827	0.97	0.054	0.132	loglinear	NM_002801.3:249	0.879426
BAX	-0.164	0.0658	-0.293	-0.0354	0.892	0.816	0.976	0.067	0.154	loglinear	NM_004324.3:330	0.812479
LAMC1	-0.17	0.0195	-0.208	-0.132	0.889	0.866	0.913	0.000953	0.0146	loglinear	NM_002293.3:4915	1.83565
STAT3	-0.171	0.0227	-0.215	-0.126	0.888	0.861	0.916	0.00166	0.0194	loglinear	NM_003150.3:2936	1.7122
CTNNB1	-0.171	0.0365	-0.243	-0.0999	0.888	0.845	0.933	0.00935	0.0441	loglinear	NM_001098209.1:1938	1.35556
CDCP1	-0.172	0.0325	-0.235	-0.108	0.888	0.85	0.928	0.00615	0.0366	loglinear	NM_022842.4:378	1.43652
SLC1A5	-0.173	0.0348	-0.241	-0.105	0.887	0.846	0.93	0.00767	0.0399	loglinear	NM_001145144.1:648	1.39903
FEN1	-0.174	0.15	-0.468	0.119	0.886	0.723	1.09	0.309	0.46	loglinear	NM_004111.4:425	0.337242
ITGB8	-0.175	0.0433	-0.26	-0.0903	0.886	0.835	0.939	0.0155	0.0605	loglinear	NM_002214.2:2609	1.21824
TOX4	-0.175	0.0532	-0.279	-0.0708	0.886	0.824	0.952	0.0302	0.0973	loglinear	NM_014828.2:1125	1.01189
HIF1A	-0.177	0.00989	-0.196	-0.157	0.885	0.873	0.897	5.75e-05	0.00431	loglinear	NM_181054.2:930	2.36552
GPT	-0.177	0.378	-0.918	0.564	0.885	0.529	1.48	0.664	0.766	lm.nb	NM_005309.2:431	0.115771
GPNMB	-0.178	0.0704	-0.316	-0.0402	0.884	0.803	0.973	0.0646	0.153	loglinear	NM_001005340.1:600	0.815309
RELB	-0.18	0.109	-0.394	0.0348	0.883	0.761	1.02	0.176	0.323	loglinear	NM_006509.3:956	0.490797
CDK1	-0.181	0.168	-0.51	0.148	0.882	0.702	1.11	0.342	0.495	loglinear	NM_001786.4:133	0.305395
E2F2	-0.181	0.434	-1.03	0.67	0.882	0.489	1.59	0.699	0.789	lm.nb	NM_004091.4:1662	0.102923
SH3PXD2A	-0.184	0.0445	-0.271	-0.0971	0.88	0.829	0.935	0.0143	0.0577	loglinear	NM_014631.2:2273	1.23882
OAS3	-0.185	0.0251	-0.234	-0.135	0.88	0.85	0.91	0.00181	0.02	loglinear	NM_006187.3:2354	1.69897
CD14	-0.19	0.0518	-0.291	-0.0883	0.877	0.817	0.941	0.0215	0.0778	loglinear	NM_001174105.1:1020	1.10902
PIK3R3	-0.192	0.119	-0.425	0.0401	0.875	0.745	1.03	0.18	0.328	loglinear	NM_001114172.1:759	0.484126
LMNB1	-0.194	0.241	-0.667	0.278	0.874	0.63	1.21	0.466	0.608	loglinear	NM_005573.4:774	0.216096
ADORA2A	-0.199	0.277	-0.742	0.345	0.871	0.598	1.27	0.514	0.643	loglinear	NM_000675.5:951	0.191789
PDK1	-0.2	0.0613	-0.321	-0.0802	0.87	0.801	0.946	0.0308	0.0982	loglinear	NM_002610.3:401	1.00789
KRT17	-0.201	0.0441	-0.287	-0.115	0.87	0.819	0.924	0.0103	0.0461	loglinear	NM_000422.2:514	1.3363
LAMTOR2	-0.202	0.0375	-0.275	-0.128	0.869	0.826	0.915	0.00573	0.0363	loglinear	NM_001145264.2:102	1.44009
SRC	-0.203	0.293	-0.778	0.372	0.869	0.583	1.29	0.527	0.654	lm.nb	NM_005417.4:1132	0.184422
TAPBP	-0.206	0.0804	-0.363	-0.0481	0.867	0.777	0.967	0.0627	0.149	loglinear	NM_003190.4:1082	0.826814
BAD	-0.206	0.16	-0.519	0.107	0.867	0.698	1.08	0.267	0.418	loglinear	NM_004322.3:963	0.378824
MYC	-0.212	0.045	-0.3	-0.123	0.864	0.812	0.918	0.00932	0.0441	loglinear	NM_002467.3:1615	1.35556
TNFAIP3	-0.224	0.0829	-0.387	-0.0619	0.856	0.765	0.958	0.0537	0.132	loglinear	NM_001270508.1:3240	0.879426
HRAS	-0.225	0.0501	-0.323	-0.127	0.856	0.799	0.916	0.0109	0.0479	loglinear	NM_005343.3:842	1.31966
LYN	-0.226	0.0789	-0.38	-0.071	0.855	0.768	0.952	0.046	0.123	loglinear	NM_002350.3:700	0.910095
VEGFA	-0.23	0.0418	-0.312	-0.148	0.853	0.806	0.902	0.00528	0.0341	loglinear	NM_001171623.1:2212	1.46725
TP53	-0.233	0.0554	-0.341	-0.124	0.851	0.789	0.917	0.0136	0.057	loglinear	NM_000546.2:1330	1.24413
RPTOR	-0.233	0.0948	-0.419	-0.0471	0.851	0.748	0.968	0.0699	0.158	loglinear	NM_001163034.1:3139	0.801343
CXCL11	-0.236	0.277	-0.78	0.307	0.849	0.582	1.24	0.442	0.588	lm.nb	NM_005409.4:333	0.230623
PLCB3	-0.237	0.064	-0.363	-0.112	0.848	0.778	0.925	0.0206	0.0756	loglinear	NM_000932.3:1220	1.12148
SPINT1	-0.241	0.0347	-0.309	-0.173	0.846	0.807	0.887	0.00226	0.0219	loglinear	NM_001032367.2:1260	1.65956
FGFR3	-0.241	0.0418	-0.323	-0.159	0.846	0.799	0.896	0.00447	0.0323	loglinear	NM_000142.4:1532	1.4908
HMOX1	-0.245	0.189	-0.616	0.126	0.844	0.652	1.09	0.265	0.416	loglinear	NM_002133.2:781	0.380907
SLC7A5	-0.246	0.0976	-0.438	-0.055	0.843	0.738	0.963	0.0651	0.153	loglinear	NM_003486.6:2011	0.815309
IRF1	-0.248	0.0246	-0.296	-0.199	0.842	0.815	0.871	0.000547	0.0108	loglinear	NM_002198.2:557	1.96658
MALL	-0.249	0.0347	-0.317	-0.181	0.842	0.803	0.882	0.002	0.0206	loglinear	NM_005434.5:360	1.68613
FANCA	-0.257	0.378	-0.998	0.483	0.837	0.501	1.4	0.534	0.659	lm.nb	NM_001018112.1:580	0.181115
CCNE1	-0.258	0.139	-0.531	0.014	0.836	0.692	1.01	0.136	0.266	loglinear	NM_001238.1:1155	0.575118
BLM	-0.26	0.364	-0.975	0.454	0.835	0.509	1.37	0.514	0.643	loglinear	NM_000057.3:1434	0.191789
ACSL3	-0.262	0.0466	-0.353	-0.17	0.834	0.783	0.889	0.00495	0.0327	loglinear	NM_203372.1:1219	1.48545
BCL2L1	-0.262	0.0558	-0.372	-0.153	0.834	0.773	0.899	0.00932	0.0441	loglinear	NM_001191.3:1421	1.35556
BUB1B	-0.263	0.603	-1.44	0.918	0.833	0.367	1.89	0.685	0.777	lm.nb	NM_001211.4:835	0.109579
FBLIM1	-0.267	0.111	-0.484	-0.0497	0.831	0.715	0.966	0.0737	0.164	loglinear	NM_001024215.1:872	0.785156
BIRC5	-0.274	0.355	-0.971	0.423	0.827	0.51	1.34	0.484	0.619	lm.nb	NM_001168.2:1215	0.208309
MDM2	-0.278	0.0655	-0.407	-0.15	0.825	0.754	0.901	0.0132	0.0555	loglinear	NM_006878.3:919	1.25571
MET	-0.279	0.042	-0.361	-0.196	0.824	0.779	0.873	0.00267	0.0238	loglinear	NM_000245.2:1488	1.62342
TNF	-0.282	0.293	-0.856	0.292	0.823	0.552	1.22	0.391	0.541	loglinear	NM_000594.3:1366	0.266803
CCS	-0.287	0.0517	-0.388	-0.186	0.82	0.764	0.879	0.00516	0.0337	loglinear	NM_005125.1:34	1.47237
CCNB2	-0.292	0.3	-0.881	0.296	0.817	0.543	1.23	0.386	0.537	loglinear	NM_004701.3:333	0.270026
SIRPA	-0.293	0.0303	-0.352	-0.233	0.816	0.783	0.851	0.000644	0.0116	loglinear	NM_001040023.1:3355	1.93554
TSPAN1	-0.295	0.0253	-0.344	-0.245	0.815	0.788	0.844	0.000312	0.00835	loglinear	NM_005727.4:841	2.07831
HSPB1	-0.295	0.0593	-0.411	-0.179	0.815	0.752	0.884	0.00763	0.0399	loglinear	NM_001540.3:681	1.39903
AURKA	-0.295	0.131	-0.551	-0.039	0.815	0.683	0.973	0.0868	0.185	loglinear	NM_001323303.1:503	0.732828
SFN	-0.296	0.0427	-0.379	-0.212	0.815	0.769	0.863	0.00229	0.0219	loglinear	NM_006142.3:579	1.65956
GLUL	-0.307	0.0388	-0.383	-0.231	0.809	0.767	0.852	0.00138	0.0172	loglinear	NM_002065.6:1485	1.76447
FRMD6	-0.314	0.0331	-0.379	-0.25	0.804	0.769	0.841	0.000687	0.0119	loglinear	NM_152330.3:1748	1.92445
MTHFD2	-0.32	0.0777	-0.472	-0.167	0.801	0.721	0.891	0.0147	0.0586	loglinear	NM_006636.3:1005	1.2321
TGFB1	-0.323	0.0197	-0.361	-0.284	0.8	0.779	0.821	8.19e-05	0.00457	loglinear	NM_000660.4:1473	2.34008
CD86	-0.323	0.37	-1.05	0.402	0.799	0.483	1.32	0.432	0.58	loglinear	NM_001206924.1:1685	0.236572
PCLAF	-0.324	0.166	-0.649	0.000247	0.799	0.638	1	0.122	0.241	loglinear	NM_014736.4:235	0.617983
AKT1S1	-0.325	0.0575	-0.438	-0.212	0.798	0.738	0.863	0.00483	0.0327	loglinear	NM_032375.5:1301	1.48545
FZD4	-0.326	0.212	-0.741	0.089	0.798	0.598	1.06	0.198	0.345	loglinear	NM_012193.3:417	0.462181
PLAU	-0.331	0.0268	-0.384	-0.279	0.795	0.766	0.824	0.000247	0.00835	loglinear	NM_002658.4:1066	2.07831
JUP	-0.337	0.0396	-0.415	-0.259	0.792	0.75	0.835	0.00105	0.0154	loglinear	NM_001352773.1:849	1.81248
MYD88	-0.339	0.0503	-0.437	-0.24	0.791	0.739	0.847	0.00254	0.023	loglinear	NM_002468.3:2145	1.63827
STING1	-0.339	0.115	-0.563	-0.114	0.791	0.677	0.924	0.0417	0.118	loglinear	NM_198282.1:725	0.928118
CD44	-0.351	0.0492	-0.448	-0.255	0.784	0.733	0.838	0.00204	0.0206	loglinear	NM_001001392.1:566	1.68613
OSMR	-0.352	0.0931	-0.535	-0.17	0.783	0.69	0.889	0.0194	0.0715	loglinear	NM_003999.2:710	1.14569
XBP1	-0.356	0.0464	-0.447	-0.265	0.782	0.734	0.832	0.00156	0.019	loglinear	NM_005080.2:440	1.72125
POU5F1	-0.358	0.799	-1.92	1.21	0.78	0.264	2.31	0.678	0.77	lm.nb	NM_002701.4:947	0.113509
LDHA	-0.36	0.0479	-0.454	-0.266	0.779	0.73	0.831	0.00167	0.0194	loglinear	NM_001135239.1:1053	1.7122
B4GALT1	-0.361	0.036	-0.432	-0.291	0.778	0.741	0.817	0.000553	0.0108	loglinear	NM_001497.3:587	1.96658
OAS2	-0.361	0.0403	-0.44	-0.282	0.779	0.737	0.822	0.000856	0.0135	loglinear	NM_016817.2:380	1.86967
ALDOA	-0.363	0.0536	-0.468	-0.257	0.778	0.723	0.837	0.0025	0.023	loglinear	NM_000034.3:2049	1.63827
ITGA5	-0.371	0.0708	-0.509	-0.232	0.773	0.702	0.851	0.00635	0.0366	loglinear	NM_002205.2:2628	1.43652
KRT16	-0.373	0.0387	-0.449	-0.297	0.772	0.733	0.814	0.000652	0.0116	loglinear	NM_005557.3:1379	1.93554
TEAD2	-0.373	0.111	-0.59	-0.155	0.772	0.664	0.898	0.0286	0.0932	loglinear	NM_003598.2:1302	1.03058
TPI1	-0.382	0.0208	-0.423	-0.342	0.767	0.746	0.789	5.14e-05	0.00431	loglinear	NM_000365.5:153	2.36552
ATF4	-0.389	0.085	-0.556	-0.223	0.764	0.68	0.857	0.0102	0.0459	loglinear	NM_001675.4:1584	1.33819
THBS1	-0.4	0.0473	-0.493	-0.307	0.758	0.711	0.808	0.00107	0.0154	loglinear	NM_003246.2:3816	1.81248
HK2	-0.402	0.0845	-0.567	-0.236	0.757	0.675	0.849	0.00892	0.0438	loglinear	NM_000189.4:2883	1.35853
IL27RA	-0.41	0.373	-1.14	0.321	0.753	0.453	1.25	0.333	0.489	loglinear	NM_004843.3:1640	0.310691
AXL	-0.415	0.0706	-0.554	-0.277	0.75	0.681	0.825	0.00417	0.0305	loglinear	NM_001699.4:1535	1.5157
CCNA2	-0.415	0.315	-1.03	0.203	0.75	0.489	1.15	0.259	0.41	lm.nb	NM_001237.3:538	0.387216
TNS4	-0.416	0.0801	-0.573	-0.259	0.75	0.672	0.836	0.00657	0.0366	loglinear	NM_032865.5:541	1.43652
COL6A1	-0.421	0.0652	-0.548	-0.293	0.747	0.684	0.816	0.00297	0.0256	loglinear	NM_001848.2:2302	1.59176
IDH2	-0.431	0.096	-0.62	-0.243	0.742	0.651	0.845	0.0109	0.0479	loglinear	NM_002168.2:642	1.31966
SLPI	-0.445	0.0617	-0.566	-0.324	0.735	0.676	0.799	0.00196	0.0206	loglinear	NM_003064.3:65	1.68613
ICAM1	-0.445	0.103	-0.646	-0.245	0.734	0.639	0.844	0.0122	0.0522	loglinear	NM_000201.2:2253	1.28233
LAMB1	-0.451	0.0419	-0.533	-0.369	0.731	0.691	0.774	0.000421	0.00963	loglinear	NM_002291.2:5604	2.01637
CXCL10	-0.458	0.304	-1.05	0.139	0.728	0.481	1.1	0.207	0.353	loglinear	NM_001565.3:122	0.452225
SDC1	-0.471	0.0831	-0.634	-0.308	0.722	0.645	0.808	0.00479	0.0327	loglinear	NM_001006946.1:980	1.48545
KIF23	-0.478	0.315	-1.1	0.14	0.718	0.468	1.1	0.204	0.351	lm.nb	NM_138555.4:1387	0.454693
LAMB3	-0.484	0.0407	-0.564	-0.404	0.715	0.676	0.756	0.000287	0.00835	loglinear	NM_000228.2:3350	2.07831
MKI67	-0.485	0.32	-1.11	0.141	0.714	0.463	1.1	0.204	0.351	lm.nb	NM_002417.2:2005	0.454693
FZD8	-0.486	0.193	-0.864	-0.108	0.714	0.549	0.928	0.0655	0.153	loglinear	NM_031866.1:890	0.815309
CDKN1A	-0.495	0.0459	-0.584	-0.405	0.71	0.667	0.755	0.000421	0.00963	loglinear	NM_000389.2:1975	2.01637
ITGAX	-0.528	0.232	-0.982	-0.0738	0.693	0.506	0.95	0.0849	0.184	loglinear	NM_000887.4:561	0.735182
ITGB6	-0.533	0.0503	-0.631	-0.434	0.691	0.646	0.74	0.00045	0.00963	loglinear	NM_001282353.2:1290	2.01637
FAM83A	-0.558	0.047	-0.65	-0.466	0.679	0.637	0.724	0.000289	0.00835	loglinear	NM_207006.2:2072	2.07831
FOXA1	-0.567	0.22	-0.999	-0.136	0.675	0.5	0.91	0.0615	0.147	lm.nb	NM_004496.5:1132	0.832683
TNFRSF9	-0.584	0.215	-1	-0.163	0.667	0.498	0.893	0.0531	0.132	loglinear	NM_001561.5:567	0.879426
MUC1	-0.587	0.0943	-0.772	-0.402	0.666	0.586	0.757	0.00339	0.0266	loglinear	NM_001044392.2:466	1.57512
TMPRSS2	-0.587	0.273	-1.12	-0.052	0.666	0.46	0.965	0.0979	0.204	loglinear	NM_005656.3:551	0.69037
LAMC2	-0.601	0.0228	-0.646	-0.557	0.659	0.639	0.68	1.24e-05	0.00331	loglinear	NM_005562.2:1027	2.48017
COL4A2	-0.602	0.144	-0.884	-0.32	0.659	0.542	0.801	0.0139	0.0574	loglinear	NM_001846.2:1150	1.24109
PFKFB3	-0.607	0.116	-0.834	-0.38	0.657	0.561	0.768	0.00634	0.0366	loglinear	NM_004566.3:1925	1.43652
PGK1	-0.644	0.0442	-0.731	-0.557	0.64	0.603	0.679	0.000129	0.00627	loglinear	NM_000291.3:964	2.20273
FBN1	-0.652	0.0709	-0.791	-0.513	0.636	0.578	0.701	0.000774	0.0125	loglinear	NM_000138.4:8578	1.90309
IL22RA2	-0.652	0.206	-1.06	-0.249	0.636	0.481	0.841	0.0338	0.104	loglinear	NM_052962.2:950	0.982967
ERO1A	-0.663	0.0243	-0.711	-0.615	0.632	0.611	0.653	1.08e-05	0.00331	loglinear	NM_014584.2:963	2.48017
BCL2A1	-0.692	0.0593	-0.808	-0.576	0.619	0.571	0.671	0.000308	0.00835	loglinear	NM_004049.3:419	2.07831
NT5E	-0.725	0.0417	-0.806	-0.643	0.605	0.572	0.64	6.45e-05	0.00431	loglinear	NM_002526.3:3526	2.36552
KIF20A	-0.745	0.327	-1.39	-0.103	0.597	0.383	0.931	0.0852	0.184	lm.nb	NM_005733.2:1209	0.735182
PLEK2	-0.756	0.156	-1.06	-0.451	0.592	0.479	0.732	0.00832	0.042	lm.nb	NM_016445.3:359	1.37675
ITGA1	-0.794	0.0855	-0.962	-0.627	0.577	0.513	0.648	0.000747	0.0125	loglinear	NM_181501.1:502	1.90309
CDC20	-0.811	0.225	-1.25	-0.37	0.57	0.42	0.774	0.0227	0.0803	loglinear	NM_001255.1:915	1.09528
SLIT2	-0.819	0.223	-1.26	-0.382	0.567	0.419	0.768	0.0214	0.0778	loglinear	NM_004787.1:3909	1.10902
FGFBP1	-0.854	0.0703	-0.991	-0.716	0.553	0.503	0.609	0.000263	0.00835	loglinear	NM_005130.4:585	2.07831
LTB	-0.857	0.342	-1.53	-0.187	0.552	0.347	0.879	0.0663	0.154	lm.nb	NM_002341.1:330	0.812479
STAT4	-0.872	0.302	-1.46	-0.28	0.546	0.362	0.824	0.0447	0.122	lm.nb	NM_001243835.1:808	0.91364
P4HB	-0.882	0.0421	-0.964	-0.799	0.543	0.513	0.575	3.06e-05	0.0041	loglinear	NM_000918.4:1091	2.38722
MMP9	-0.923	0.312	-1.53	-0.313	0.527	0.345	0.805	0.0414	0.118	loglinear	NM_004994.2:2011	0.928118
INHBA	-0.932	0.224	-1.37	-0.494	0.524	0.387	0.71	0.014	0.0574	loglinear	NM_002192.2:1914	1.24109
CSF3R	-0.961	0.269	-1.49	-0.435	0.514	0.356	0.74	0.0232	0.0816	loglinear	NM_000760.3:2066	1.08831
LOX	-0.962	0.131	-1.22	-0.705	0.513	0.43	0.613	0.00183	0.02	loglinear	NM_002317.5:1518	1.69897
EGLN3	-0.989	0.083	-1.15	-0.826	0.504	0.45	0.564	0.000285	0.00835	loglinear	NM_022073.4:749	2.07831
SOCS3	-1.06	0.0593	-1.18	-0.945	0.479	0.442	0.519	5.72e-05	0.00431	loglinear	NM_003955.4:614	2.36552
FGFR2	-1.07	0.328	-1.71	-0.425	0.477	0.305	0.745	0.0312	0.0989	lm.nb	NM_000141.4:2704	1.0048
PGF	-1.18	0.226	-1.62	-0.736	0.442	0.325	0.6	0.00641	0.0366	loglinear	NM_002632.5:621	1.43652
TNFSF11	-1.22	0.291	-1.79	-0.646	0.43	0.29	0.639	0.014	0.0574	loglinear	NM_003701.2:490	1.24109
TGM2	-1.23	0.216	-1.65	-0.805	0.427	0.318	0.572	0.00472	0.0327	lm.nb	NM_004613.2:590	1.48545
FOS	-1.37	0.138	-1.64	-1.1	0.386	0.32	0.465	0.000567	0.0108	loglinear	NM_005252.3:301	1.96658
CA9	-1.57	0.194	-1.95	-1.19	0.338	0.259	0.44	0.00129	0.0164	loglinear	NM_001216.2:960	1.78516

## Sheet: MII-D6_vs_MII-D3
Column1	Column2	Column3	Column4	Column5	Column6	Column7	Column8	Column9	Column10	Column102	Column11	Column12
	Log2 fold change	std error (log2)	Lower confidence limit (log2)	Upper confidence limit (log2)	Linear fold change	Lower confidence limit (linear)	Upper confidence limit (linear)	P-value	FDR	-log10FDR	method	probe.ID
KRT17	-0.392	0.00556	-0.403	-0.381	0.762	0.756	0.768	2.42e-07	8e-04	3.09691	loglinear	NM_000422.2:514
LCN2	0.428	0.00851	0.412	0.445	1.35	1.33	1.36	9.31e-07	0.00154	2.81248	loglinear	NM_005564.3:505
SQSTM1	0.838	0.021	0.797	0.879	1.79	1.74	1.84	2.34e-06	0.0019	2.72125	loglinear	NM_003900.5:459
IGFBP3	0.437	0.0115	0.414	0.459	1.35	1.33	1.38	2.9e-06	0.0019	2.72125	loglinear	NM_000598.4:634
EPAS1	0.547	0.0151	0.518	0.577	1.46	1.43	1.49	3.42e-06	0.0019	2.72125	loglinear	NM_001430.5:884
CD44	-1.15	0.0316	-1.21	-1.08	0.452	0.433	0.472	3.45e-06	0.0019	2.72125	loglinear	NM_001001392.1:566
CDKN1A	-0.502	0.0169	-0.535	-0.469	0.706	0.69	0.722	7.7e-06	0.00363	2.44009	loglinear	NM_000389.2:1975
HLA-E	-0.55	0.0198	-0.588	-0.511	0.683	0.665	0.702	1e-05	0.00401	2.39686	loglinear	NM_005516.5:1287
PKM	0.308	0.0114	0.286	0.331	1.24	1.22	1.26	1.09e-05	0.00401	2.39686	loglinear	NM_001206796.2:1533
TXN	0.22	0.00854	0.203	0.237	1.16	1.15	1.18	1.36e-05	0.00448	2.34872	loglinear	NM_003329.2:55
KRT16	-2.05	0.0839	-2.22	-1.89	0.241	0.215	0.27	1.65e-05	0.00495	2.30539	loglinear	NM_005557.3:1379
SLPI	0.246	0.0104	0.226	0.266	1.19	1.17	1.2	1.9e-05	0.00523	2.2815	loglinear	NM_003064.3:65
ABCC4	0.629	0.0273	0.576	0.683	1.55	1.49	1.61	2.11e-05	0.00535	2.27165	loglinear	NM_001105515.2:1774
TSPAN1	-0.568	0.0257	-0.619	-0.518	0.674	0.651	0.698	2.49e-05	0.00587	2.23136	loglinear	NM_005727.4:841
ITGB3	1.33	0.0657	1.2	1.45	2.51	2.29	2.74	3.57e-05	0.00787	2.10403	loglinear	NM_000212.2:4485
CD14	-0.7	0.0408	-0.78	-0.62	0.615	0.582	0.651	6.77e-05	0.0137	1.86328	loglinear	NM_001174105.1:1020
ARID4B	0.346	0.0206	0.306	0.387	1.27	1.24	1.31	7.36e-05	0.0137	1.86328	loglinear	NM_016374.6:3368
LAMC2	-0.819	0.0495	-0.916	-0.722	0.567	0.53	0.606	7.79e-05	0.0137	1.86328	loglinear	NM_005562.2:1027
ADORA2B	0.771	0.0468	0.68	0.863	1.71	1.6	1.82	7.92e-05	0.0137	1.86328	loglinear	NM_000676.2:1043
PDLIM5	0.229	0.014	0.201	0.256	1.17	1.15	1.19	8.32e-05	0.0137	1.86328	loglinear	NM_001256428.2:728
GSR	0.435	0.027	0.382	0.488	1.35	1.3	1.4	8.76e-05	0.0138	1.86012	loglinear	NM_000637.2:1525
TNS4	-0.504	0.0328	-0.569	-0.44	0.705	0.674	0.737	0.000105	0.015	1.82391	loglinear	NM_032865.5:541
GABARAP	-0.278	0.0182	-0.313	-0.242	0.825	0.805	0.846	0.000108	0.015	1.82391	loglinear	NM_007278.1:233
CEACAM1	0.266	0.0175	0.231	0.3	1.2	1.17	1.23	0.000109	0.015	1.82391	loglinear	NM_001712.4:508
P4HB	-0.531	0.0366	-0.602	-0.459	0.692	0.659	0.728	0.000131	0.0173	1.76195	loglinear	NM_000918.4:1091
COX5B	-0.231	0.0163	-0.263	-0.199	0.852	0.833	0.871	0.000143	0.0181	1.74232	loglinear	NM_001862.2:240
TGFBR2	0.354	0.0253	0.304	0.403	1.28	1.23	1.32	0.000152	0.0186	1.73049	loglinear	NM_001024847.2:870
TGFB2	1.32	0.0961	1.13	1.51	2.5	2.19	2.85	0.000162	0.0192	1.7167	loglinear	NM_001135599.3:1972
IDH2	-0.648	0.0476	-0.741	-0.554	0.638	0.598	0.681	0.000169	0.0193	1.71444	loglinear	NM_002168.2:642
PRKACA	-0.162	0.0122	-0.186	-0.139	0.894	0.879	0.908	0.000182	0.0196	1.70774	loglinear	NM_002730.3:266
CDK4	-0.42	0.0315	-0.481	-0.358	0.748	0.716	0.78	0.000184	0.0196	1.70774	loglinear	NM_000075.3:1098
WWTR1	-0.317	0.0246	-0.365	-0.269	0.803	0.776	0.83	0.000208	0.0209	1.67985	loglinear	NM_001168278.1:1050
IGF1R	0.375	0.0291	0.318	0.432	1.3	1.25	1.35	0.00021	0.0209	1.67985	loglinear	NM_000875.3:976
OAS1	0.624	0.0488	0.528	0.72	1.54	1.44	1.65	0.000216	0.0209	1.67985	loglinear	NM_001032409.1:805
B4GALT1	0.32	0.0254	0.27	0.37	1.25	1.21	1.29	0.000229	0.0216	1.66555	loglinear	NM_001497.3:587
MDM2	-0.394	0.0318	-0.456	-0.332	0.761	0.729	0.795	0.000243	0.022	1.65758	loglinear	NM_006878.3:919
MUC1	-0.621	0.0503	-0.72	-0.523	0.65	0.607	0.696	0.000247	0.022	1.65758	loglinear	NM_001044392.2:466
FSTL1	0.531	0.0471	0.439	0.624	1.45	1.36	1.54	0.000352	0.0306	1.51428	loglinear	NM_007085.4:701
SYK	0.462	0.0421	0.379	0.544	1.38	1.3	1.46	0.00039	0.0331	1.48017	loglinear	NM_003177.5:808
CTNND1	0.3	0.0282	0.244	0.355	1.23	1.18	1.28	0.000444	0.0367	1.43533	loglinear	NM_001206889.1:852
MET	0.623	0.0601	0.505	0.741	1.54	1.42	1.67	0.000489	0.0392	1.40671	loglinear	NM_000245.2:1488
VEGFC	0.379	0.0368	0.306	0.451	1.3	1.24	1.37	0.000504	0.0392	1.40671	loglinear	NM_005429.4:588
VEGFA	0.671	0.0654	0.543	0.799	1.59	1.46	1.74	0.00051	0.0392	1.40671	loglinear	NM_001171623.1:2212
LAMTOR2	-0.245	0.0241	-0.292	-0.197	0.844	0.817	0.872	0.000535	0.0393	1.40561	loglinear	NM_001145264.2:102
IDH1	0.119	0.0117	0.0956	0.141	1.09	1.07	1.1	0.000535	0.0393	1.40561	loglinear	NM_005896.3:418
KMT2D	0.503	0.0502	0.405	0.601	1.42	1.32	1.52	0.000557	0.04	1.39794	loglinear	NM_003482.3:8455
ATXN7	0.614	0.0623	0.492	0.736	1.53	1.41	1.67	0.000592	0.0416	1.38091	loglinear	NM_000333.3:2548
HRAS	0.221	0.0227	0.177	0.266	1.17	1.13	1.2	0.000618	0.0424	1.37263	loglinear	NM_005343.3:842
ABL1	0.313	0.0323	0.25	0.377	1.24	1.19	1.3	0.000634	0.0424	1.37263	loglinear	NM_005157.5:1830
HSPB1	-0.335	0.0348	-0.404	-0.267	0.793	0.756	0.831	0.000647	0.0424	1.37263	loglinear	NM_001540.3:681
ASH1L	0.337	0.035	0.268	0.405	1.26	1.2	1.32	0.000655	0.0424	1.37263	loglinear	NM_018489.3:5629
B2M	-0.134	0.0141	-0.161	-0.106	0.912	0.894	0.929	0.000699	0.0444	1.35262	loglinear	NM_004048.2:573
TP53	-0.311	0.0333	-0.376	-0.246	0.806	0.77	0.843	0.000731	0.0447	1.34969	loglinear	NM_000546.2:1330
PRDX1	0.286	0.0306	0.226	0.346	1.22	1.17	1.27	0.000731	0.0447	1.34969	loglinear	NM_002574.3:765
PIK3R3	-0.742	0.0804	-0.9	-0.584	0.598	0.536	0.667	0.000767	0.0461	1.3363	loglinear	NM_001114172.1:759
KPNA2	-0.282	0.0307	-0.342	-0.221	0.823	0.789	0.858	0.000784	0.0462	1.33536	loglinear	NM_002266.2:1280
INHBA	-0.499	0.0551	-0.607	-0.391	0.707	0.656	0.762	0.00082	0.0475	1.32331	loglinear	NM_002192.2:1914
BHLHE40	0.51	0.0565	0.399	0.621	1.42	1.32	1.54	0.000836	0.0476	1.32239	loglinear	NM_003670.3:1007
VCP	-0.237	0.0267	-0.289	-0.185	0.848	0.818	0.88	0.000894	0.0501	1.30016	loglinear	NM_007126.5:2112
ITPR1	0.436	0.0495	0.339	0.533	1.35	1.26	1.45	0.000918	0.0506	1.29585	loglinear	NM_001099952.3:5573
NDUFB1	-0.252	0.0291	-0.309	-0.195	0.84	0.807	0.874	0.00098	0.0524	1.28067	loglinear	NM_004545.4:139
CDK12	0.219	0.0253	0.169	0.268	1.16	1.12	1.2	0.000984	0.0524	1.28067	loglinear	NM_015083.2:1806
SERPINB5	-0.247	0.0289	-0.304	-0.191	0.843	0.81	0.876	0.00102	0.0532	1.27409	loglinear	NM_002639.4:90
JUN	0.707	0.0829	0.544	0.869	1.63	1.46	1.83	0.00104	0.0532	1.27409	loglinear	NM_002228.4:1542
BAX	-0.271	0.0318	-0.333	-0.208	0.829	0.794	0.865	0.00105	0.0532	1.27409	loglinear	NM_004324.3:330
RICTOR	0.438	0.0531	0.334	0.542	1.35	1.26	1.46	0.00118	0.0588	1.23062	loglinear	NM_001285439.1:117
PRDX2	-0.147	0.018	-0.182	-0.111	0.903	0.881	0.926	0.00124	0.0613	1.21254	loglinear	NM_005809.6:200
LAMB3	-0.213	0.0263	-0.265	-0.161	0.863	0.832	0.894	0.00127	0.0616	1.21042	loglinear	NM_000228.2:3350
GLUL	0.122	0.0152	0.0922	0.152	1.09	1.07	1.11	0.00132	0.0631	1.19997	loglinear	NM_002065.6:1485
CDH1	-0.222	0.0279	-0.277	-0.168	0.857	0.825	0.89	0.00135	0.0637	1.19586	loglinear	NM_004360.3:379
ADM	0.735	0.0933	0.552	0.917	1.66	1.47	1.89	0.0014	0.0653	1.18509	loglinear	NM_001124.2:1413
KMT2A	0.379	0.0487	0.284	0.474	1.3	1.22	1.39	0.00147	0.0665	1.17718	loglinear	NM_005933.3:6379
ITPR3	0.766	0.0984	0.573	0.959	1.7	1.49	1.94	0.00147	0.0665	1.17718	loglinear	NM_002224.4:3296
HMGA1	-0.35	0.0464	-0.441	-0.259	0.785	0.737	0.836	0.00166	0.0734	1.1343	loglinear	NM_145902.2:906
PSMB7	-0.251	0.0333	-0.316	-0.185	0.84	0.803	0.879	0.00167	0.0734	1.1343	loglinear	NM_002799.4:20
SREBF1	0.23	0.0308	0.169	0.29	1.17	1.12	1.22	0.00173	0.0746	1.12726	loglinear	NM_001005291.1:1392
ROCK2	0.407	0.0547	0.3	0.515	1.33	1.23	1.43	0.00174	0.0746	1.12726	loglinear	NM_001321643.2:1952
TET2	0.218	0.0303	0.158	0.277	1.16	1.12	1.21	0.00199	0.0838	1.07676	loglinear	NM_001127208.2:2882
MYC	0.337	0.0472	0.245	0.43	1.26	1.19	1.35	0.00202	0.0838	1.07676	loglinear	NM_002467.3:1615
EGFR	0.378	0.0531	0.274	0.482	1.3	1.21	1.4	0.00205	0.0838	1.07676	loglinear	NM_005228.3:2760
FOS	0.867	0.122	0.628	1.11	1.82	1.55	2.15	0.00207	0.0838	1.07676	loglinear	NM_005252.3:301
CTNNA1	0.115	0.0162	0.0831	0.146	1.08	1.06	1.11	0.00208	0.0838	1.07676	loglinear	NM_001903.2:1766
SF3B1	0.222	0.0316	0.16	0.284	1.17	1.12	1.22	0.00216	0.0852	1.06956	loglinear	NM_001005526.1:74
IRF7	0.632	0.09	0.455	0.808	1.55	1.37	1.75	0.00217	0.0852	1.06956	loglinear	NM_004029.2:1705
STING1	-0.671	0.0967	-0.861	-0.482	0.628	0.551	0.716	0.00226	0.088	1.05552	loglinear	NM_198282.1:725
TUBG1	0.359	0.0525	0.257	0.462	1.28	1.19	1.38	0.00238	0.0907	1.04239	loglinear	NM_001070.5:1219
RPA3	-0.297	0.0434	-0.382	-0.212	0.814	0.767	0.864	0.00239	0.0907	1.04239	loglinear	NM_002947.5:1196
DOCK1	0.321	0.0472	0.229	0.414	1.25	1.17	1.33	0.00244	0.0907	1.04239	loglinear	NM_001380.3:840
ABCC1	0.267	0.0393	0.19	0.344	1.2	1.14	1.27	0.00247	0.0907	1.04239	loglinear	NM_004996.3:570
ARID2	0.29	0.0429	0.206	0.374	1.22	1.15	1.3	0.00249	0.0907	1.04239	loglinear	NM_152641.4:2760
STAT1	-0.216	0.032	-0.279	-0.153	0.861	0.824	0.899	0.0025	0.0907	1.04239	loglinear	NM_007315.3:239
NDUFA2	-0.192	0.0284	-0.247	-0.136	0.876	0.842	0.91	0.00253	0.0907	1.04239	loglinear	NM_002488.4:412
THBS1	-0.0546	0.00825	-0.0708	-0.0385	0.963	0.952	0.974	0.0027	0.0959	1.01818	loglinear	NM_003246.2:3816
CASP3	-0.123	0.0188	-0.16	-0.0866	0.918	0.895	0.942	0.00277	0.0975	1.011	loglinear	NM_032991.2:1002
PAK2	0.241	0.0368	0.169	0.313	1.18	1.12	1.24	0.00283	0.0982	1.00789	loglinear	NM_002577.4:629
CAV1	0.548	0.084	0.383	0.712	1.46	1.3	1.64	0.00286	0.0982	1.00789	loglinear	NM_001753.4:555
ATF2	0.325	0.0504	0.227	0.424	1.25	1.17	1.34	0.00295	0.101	0.995679	loglinear	NM_001880.4:655
EPCAM	-0.13	0.0202	-0.17	-0.0906	0.914	0.889	0.939	0.00298	0.101	0.995679	loglinear	NM_002354.2:499
ELOVL5	-0.144	0.0227	-0.188	-0.0992	0.905	0.878	0.934	0.00318	0.106	0.974694	loglinear	NM_001242828.1:468
PSMB10	-0.352	0.0559	-0.462	-0.243	0.783	0.726	0.845	0.00324	0.107	0.970616	loglinear	NM_002801.3:249
STK4	0.166	0.0265	0.114	0.218	1.12	1.08	1.16	0.00331	0.108	0.966576	loglinear	NR_147975.1:111
KAT2B	0.401	0.0643	0.275	0.527	1.32	1.21	1.44	0.00339	0.109	0.962574	loglinear	NM_003884.4:1180
ATOX1	-0.341	0.0547	-0.448	-0.233	0.79	0.733	0.851	0.00339	0.109	0.962574	loglinear	NM_004045.3:143
REL	0.249	0.0407	0.17	0.329	1.19	1.12	1.26	0.00361	0.115	0.939302	loglinear	NM_002908.3:1472
HLA-A	-0.283	0.0477	-0.377	-0.19	0.822	0.77	0.877	0.00403	0.127	0.896196	loglinear	NM_002116.5:1000
TXN2	-0.44	0.0743	-0.585	-0.294	0.737	0.667	0.816	0.00409	0.128	0.89279	loglinear	NM_012473.3:192
LOX	-0.917	0.157	-1.22	-0.61	0.53	0.428	0.655	0.00425	0.129	0.88941	loglinear	NM_002317.5:1518
WWC1	0.178	0.0305	0.118	0.238	1.13	1.09	1.18	0.00427	0.129	0.88941	loglinear	NM_015238.2:2146
MAFG	0.365	0.0625	0.242	0.487	1.29	1.18	1.4	0.0043	0.129	0.88941	loglinear	NM_002359.4:1873
MLST8	-0.487	0.0835	-0.651	-0.323	0.714	0.637	0.799	0.0043	0.129	0.88941	loglinear	NM_001199173.1:810
GALNT3	0.345	0.0595	0.228	0.461	1.27	1.17	1.38	0.00442	0.132	0.879426	loglinear	NM_004482.3:655
HMOX1	0.838	0.146	0.553	1.12	1.79	1.47	2.18	0.00454	0.134	0.872895	loglinear	NM_002133.2:781
ZMYM2	0.126	0.0223	0.0821	0.17	1.09	1.06	1.12	0.00489	0.143	0.844664	loglinear	NM_003453.5:3118
RNF111	0.289	0.0526	0.186	0.392	1.22	1.14	1.31	0.00533	0.154	0.812479	loglinear	NM_017610.6:925
TRRAP	0.336	0.0629	0.213	0.459	1.26	1.16	1.38	0.00593	0.17	0.769551	loglinear	NM_003496.2:770
MALL	-0.225	0.0432	-0.31	-0.14	0.856	0.807	0.907	0.00649	0.185	0.732828	loglinear	NM_005434.5:360
SLC7A5	-0.0896	0.0177	-0.124	-0.0548	0.94	0.917	0.963	0.00723	0.204	0.69037	loglinear	NM_003486.6:2011
MCM4	-0.416	0.083	-0.579	-0.253	0.75	0.67	0.839	0.00745	0.209	0.679854	loglinear	NM_182746.1:1200
ITGB5	0.278	0.0561	0.168	0.388	1.21	1.12	1.31	0.00774	0.215	0.667562	loglinear	NM_002213.3:2560
TXNRD2	0.197	0.04	0.119	0.276	1.15	1.09	1.21	0.00786	0.216	0.665546	loglinear	NM_006440.3:495
LDHA	0.146	0.0298	0.0874	0.204	1.11	1.06	1.15	0.00809	0.219	0.659556	loglinear	NM_001135239.1:1053
HIF1A	-0.143	0.0293	-0.201	-0.0859	0.905	0.87	0.942	0.0081	0.219	0.659556	loglinear	NM_181054.2:930
KDM6A	0.11	0.0227	0.0658	0.155	1.08	1.05	1.11	0.0083	0.223	0.651695	loglinear	NM_021140.2:2590
GRHL2	0.209	0.0435	0.124	0.294	1.16	1.09	1.23	0.00865	0.23	0.638272	loglinear	NM_024915.3:639
EP300	0.176	0.0369	0.103	0.248	1.13	1.07	1.19	0.00888	0.235	0.628932	loglinear	NM_001429.4:2658
PGK1	0.275	0.0586	0.16	0.39	1.21	1.12	1.31	0.00936	0.245	0.610834	loglinear	NM_000291.3:964
WASF2	0.136	0.0294	0.0784	0.193	1.1	1.06	1.14	0.00981	0.255	0.59346	loglinear	NM_006990.5:510
HLA-B	-0.246	0.0532	-0.35	-0.141	0.843	0.785	0.907	0.00992	0.256	0.59176	loglinear	NM_005514.6:1247
CEACAM3	3.85	0.842	2.2	5.5	14.4	4.6	45.4	0.0102	0.262	0.581699	loglinear	NM_001277163.2:807
LMNB1	-0.551	0.122	-0.789	-0.312	0.683	0.579	0.805	0.0106	0.269	0.570248	loglinear	NM_005573.4:774
PFKP	0.164	0.0366	0.0926	0.236	1.12	1.07	1.18	0.0109	0.275	0.560667	loglinear	NM_002627.4:1238
PRDX6	-0.134	0.03	-0.193	-0.0752	0.911	0.875	0.949	0.0111	0.276	0.559091	loglinear	NM_004905.3:619
ERBB2	0.118	0.0265	0.0662	0.17	1.09	1.05	1.13	0.0112	0.276	0.559091	loglinear	NM_004448.2:2405
PIK3R1	-0.291	0.0654	-0.42	-0.163	0.817	0.748	0.893	0.0112	0.276	0.559091	loglinear	NM_001242466.1:889
TAZ	0.462	0.104	0.258	0.666	1.38	1.2	1.59	0.0113	0.278	0.555955	loglinear	NM_181313.4:433
FZD4	-0.549	0.125	-0.793	-0.304	0.684	0.577	0.81	0.0118	0.286	0.543634	loglinear	NM_012193.3:417
PRKCA	0.61	0.139	0.336	0.883	1.53	1.26	1.84	0.012	0.287	0.542118	loglinear	NM_002737.2:818
LATS1	0.399	0.0912	0.22	0.577	1.32	1.16	1.49	0.012	0.287	0.542118	loglinear	NM_004690.2:1090
PIK3R2	-0.407	0.094	-0.591	-0.223	0.754	0.664	0.857	0.0123	0.293	0.533132	loglinear	NM_005027.3:344
PARP1	-0.384	0.0893	-0.559	-0.209	0.766	0.679	0.865	0.0126	0.298	0.525784	loglinear	NM_001618.3:1511
RBX1	-0.152	0.0358	-0.222	-0.0816	0.9	0.858	0.945	0.0132	0.31	0.508638	loglinear	NM_014248.3:183
PLAU	0.233	0.055	0.125	0.341	1.18	1.09	1.27	0.0133	0.31	0.508638	loglinear	NM_002658.4:1066
MCL1	0.27	0.064	0.145	0.396	1.21	1.11	1.32	0.0134	0.31	0.508638	loglinear	NM_021960.5:644
CHMP2A	-0.155	0.0371	-0.228	-0.0824	0.898	0.854	0.944	0.0139	0.319	0.496209	loglinear	NM_198426.1:382
RBL1	0.91	0.218	0.483	1.34	1.88	1.4	2.53	0.014	0.319	0.496209	loglinear	NM_002895.2:2915
PMAIP1	0.366	0.0887	0.192	0.54	1.29	1.14	1.45	0.0145	0.328	0.484126	loglinear	NM_021127.2:275
CREBBP	0.222	0.0543	0.115	0.328	1.17	1.08	1.26	0.015	0.335	0.474955	loglinear	NM_001079846.1:4818
SORD	-0.462	0.114	-0.685	-0.24	0.726	0.622	0.847	0.0152	0.335	0.474955	loglinear	NM_003104.5:1090
MAP2K2	-0.16	0.0393	-0.237	-0.0827	0.895	0.849	0.944	0.0153	0.335	0.474955	loglinear	NM_030662.3:375
KRAS	0.318	0.0782	0.164	0.471	1.25	1.12	1.39	0.0153	0.335	0.474955	loglinear	NM_004985.3:1790
NCK1	0.218	0.0536	0.113	0.323	1.16	1.08	1.25	0.0153	0.335	0.474955	loglinear	NM_006153.3:377
CHEK1	-0.743	0.183	-1.1	-0.384	0.597	0.466	0.766	0.0154	0.335	0.474955	loglinear	NM_001114122.2:1834
ESRP1	-0.103	0.0258	-0.154	-0.0527	0.931	0.899	0.964	0.0161	0.348	0.458421	loglinear	NM_017697.3:1264
AGO4	0.356	0.0896	0.181	0.532	1.28	1.13	1.45	0.0164	0.352	0.453457	loglinear	NM_017629.4:2304
PIK3CA	0.216	0.0543	0.109	0.322	1.16	1.08	1.25	0.0165	0.352	0.453457	loglinear	NM_006218.2:3296
NCOR1	0.368	0.0933	0.185	0.551	1.29	1.14	1.47	0.0169	0.357	0.447332	loglinear	NM_001190438.1:2045
GABPA	0.31	0.0789	0.155	0.465	1.24	1.11	1.38	0.0171	0.36	0.443697	loglinear	NM_001197297.1:952
AKT2	0.201	0.0524	0.0987	0.304	1.15	1.07	1.23	0.0184	0.384	0.415669	loglinear	NM_001626.4:1584
STAT3	-0.165	0.0432	-0.25	-0.0806	0.892	0.841	0.946	0.0187	0.387	0.412289	loglinear	NM_003150.3:2936
RB1	-0.11	0.0288	-0.167	-0.0537	0.927	0.891	0.963	0.0187	0.387	0.412289	loglinear	NM_000321.2:2769
PCNA	0.144	0.0378	0.0697	0.218	1.1	1.05	1.16	0.019	0.391	0.407823	loglinear	NM_182649.1:215
SKIL	0.148	0.0389	0.0713	0.224	1.11	1.05	1.17	0.0192	0.392	0.406714	loglinear	NM_005414.5:812
IFNAR1	-0.244	0.0648	-0.371	-0.117	0.844	0.773	0.922	0.0197	0.399	0.399027	loglinear	NM_000629.2:461
RFC3	-0.723	0.193	-1.1	-0.344	0.606	0.466	0.788	0.0201	0.4	0.39794	loglinear	NM_002915.3:740
UBE2C	1.06	0.283	0.504	1.61	2.08	1.42	3.06	0.0201	0.4	0.39794	loglinear	NM_007019.2:445
ARID1A	0.128	0.0344	0.061	0.196	1.09	1.04	1.15	0.0202	0.4	0.39794	loglinear	NM_006015.4:1670
TERF2IP	0.211	0.0565	0.1	0.322	1.16	1.07	1.25	0.0202	0.4	0.39794	loglinear	NM_018975.4:809
JAK1	0.248	0.0666	0.117	0.378	1.19	1.08	1.3	0.0204	0.402	0.395774	loglinear	NM_002227.1:285
GPX1	0.071	0.0192	0.0333	0.109	1.05	1.02	1.08	0.0209	0.408	0.38934	loglinear	NM_000581.2:588
RFC2	-0.608	0.165	-0.932	-0.284	0.656	0.524	0.821	0.0212	0.411	0.386158	loglinear	NM_181471.3:483
KDM3B	0.196	0.0535	0.0913	0.301	1.15	1.07	1.23	0.0215	0.414	0.383	loglinear	NM_016604.3:535
MUC16	-0.282	0.0776	-0.434	-0.13	0.823	0.74	0.914	0.0221	0.424	0.372634	loglinear	NM_024690.2:41510
AR	0.706	0.195	0.325	1.09	1.63	1.25	2.13	0.0222	0.424	0.372634	loglinear	NM_000044.6:1427
LIN9	-0.267	0.0744	-0.412	-0.121	0.831	0.751	0.92	0.023	0.434	0.36251	loglinear	NM_001366238.1:1626
MYD88	-0.152	0.0426	-0.236	-0.0688	0.9	0.849	0.953	0.0233	0.434	0.36251	loglinear	NM_002468.3:2145
BCL2L1	-0.106	0.0297	-0.165	-0.048	0.929	0.892	0.967	0.0233	0.434	0.36251	loglinear	NM_001191.3:1421
PLCB3	0.302	0.0845	0.136	0.467	1.23	1.1	1.38	0.0233	0.434	0.36251	loglinear	NM_000932.3:1220
FAM83A	-0.195	0.0549	-0.302	-0.0872	0.874	0.811	0.941	0.0239	0.443	0.353596	loglinear	NM_207006.2:2072
XBP1	0.198	0.056	0.0885	0.308	1.15	1.06	1.24	0.024	0.443	0.353596	loglinear	NM_005080.2:440
CCND1	0.206	0.0586	0.0914	0.321	1.15	1.07	1.25	0.0245	0.449	0.347754	loglinear	NM_053056.2:857
SOCS1	0.606	0.173	0.266	0.945	1.52	1.2	1.92	0.0249	0.454	0.342944	loglinear	NM_003745.1:1022
EGF	0.703	0.206	0.3	1.11	1.63	1.23	2.15	0.0268	0.487	0.312471	loglinear	NM_001178130.2:2167
IRF3	0.254	0.075	0.107	0.401	1.19	1.08	1.32	0.0275	0.496	0.304518	loglinear	NM_001197122.1:607
SLC1A5	-0.1	0.0296	-0.158	-0.0419	0.933	0.896	0.971	0.0279	0.501	0.300162	loglinear	NM_001145144.1:648
OAS3	0.372	0.111	0.155	0.589	1.29	1.11	1.5	0.0283	0.506	0.295849	loglinear	NM_006187.3:2354
ACSL3	-0.157	0.0477	-0.251	-0.0636	0.897	0.84	0.957	0.0302	0.536	0.270835	loglinear	NM_203372.1:1219
NFE2L2	0.255	0.0777	0.102	0.407	1.19	1.07	1.33	0.0306	0.541	0.266803	loglinear	NM_006164.3:995
RBBP5	0.259	0.0795	0.103	0.415	1.2	1.07	1.33	0.0312	0.548	0.261219	loglinear	NM_005057.4:989
ITGB8	0.1	0.0309	0.0397	0.161	1.07	1.03	1.12	0.0315	0.551	0.258848	loglinear	NM_002214.2:2609
KAT6A	0.352	0.109	0.139	0.566	1.28	1.1	1.48	0.0318	0.553	0.257275	loglinear	NM_001099412.1:971
CPT2	-0.254	0.0793	-0.41	-0.099	0.838	0.753	0.934	0.0326	0.564	0.248721	loglinear	NM_000098.3:321
TOX4	-0.215	0.0675	-0.347	-0.0827	0.862	0.786	0.944	0.0333	0.571	0.243364	loglinear	NM_014828.2:1125
AKT3	-0.133	0.0417	-0.214	-0.0509	0.912	0.862	0.965	0.0335	0.571	0.243364	loglinear	NM_001206729.1:674
CLOCK	0.229	0.072	0.0878	0.37	1.17	1.06	1.29	0.0335	0.571	0.243364	loglinear	NM_001267843.1:2212
RASA1	-0.0884	0.0282	-0.144	-0.0332	0.941	0.905	0.977	0.035	0.592	0.227678	loglinear	NM_002890.2:980
ALDH1A3	-0.0208	0.00685	-0.0343	-0.00739	0.986	0.977	0.995	0.0384	0.648	0.188425	loglinear	NM_000693.2:1375
WNT5A	0.684	0.231	0.231	1.14	1.61	1.17	2.2	0.0415	0.695	0.158015	loglinear	NM_003392.3:987
CDK2	0.262	0.0887	0.0885	0.436	1.2	1.06	1.35	0.0416	0.695	0.158015	loglinear	NM_001290230.1:1543
AKT1S1	-0.229	0.0782	-0.382	-0.0753	0.853	0.768	0.949	0.0431	0.715	0.145694	loglinear	NM_032375.5:1301
NSD1	0.232	0.0796	0.0758	0.388	1.17	1.05	1.31	0.0436	0.72	0.142668	loglinear	NM_022455.4:3140
PA2G4	-0.214	0.0736	-0.358	-0.0695	0.862	0.78	0.953	0.0439	0.722	0.141463	loglinear	NM_006191.2:680
PDPK1	0.192	0.0675	0.0597	0.324	1.14	1.04	1.25	0.0466	0.762	0.118045	loglinear	NM_002613.5:1056
MAPK13	0.11	0.0387	0.034	0.186	1.08	1.02	1.14	0.0469	0.764	0.116907	loglinear	NM_002754.3:1050
PIK3R4	0.239	0.0851	0.0721	0.406	1.18	1.05	1.32	0.0485	0.785	0.10513	loglinear	NM_014602.2:2160
FPR1	-2.37	0.848	-4.03	-0.709	0.193	0.061	0.612	0.049	0.787	0.104025	loglinear	NM_002029.3:625
ESRP2	0.109	0.0391	0.0326	0.186	1.08	1.02	1.14	0.0491	0.787	0.104025	loglinear	NM_024939.3:668
TLR3	-0.222	0.08	-0.379	-0.0655	0.857	0.769	0.956	0.0498	0.792	0.101275	loglinear	NM_003265.2:37
CCNE1	-0.828	0.298	-1.41	-0.244	0.563	0.376	0.844	0.0499	0.792	0.101275	loglinear	NM_001238.1:1155
ITGAV	-0.0945	0.0346	-0.162	-0.0266	0.937	0.894	0.982	0.0526	0.828	0.0819697	loglinear	NM_001144999.2:2701
EGLN3	1.19	0.437	0.335	2.05	2.28	1.26	4.13	0.0527	0.828	0.0819697	loglinear	NM_022073.4:749
SMAD7	0.49	0.181	0.136	0.844	1.4	1.1	1.8	0.0536	0.838	0.076756	loglinear	NM_005904.3:1375
LTBP1	0.246	0.0912	0.0675	0.425	1.19	1.05	1.34	0.054	0.839	0.076238	loglinear	NM_000627.3:1970
NF1	0.269	0.0995	0.0737	0.464	1.2	1.05	1.38	0.0541	0.839	0.076238	loglinear	NM_000267.3:1260
GPNMB	0.918	0.343	0.246	1.59	1.89	1.19	3.01	0.0554	0.854	0.0685421	lm.nb	NM_001005340.1:600
STK3	0.542	0.203	0.144	0.94	1.46	1.1	1.92	0.0559	0.857	0.0670192	lm.nb	NM_006281.4:978
YAP1	0.156	0.0584	0.0412	0.27	1.11	1.03	1.21	0.0561	0.857	0.0670192	loglinear	NM_001130145.2:835
MCM2	-0.835	0.317	-1.46	-0.214	0.561	0.365	0.862	0.0578	0.88	0.0555173	loglinear	NM_004526.4:1566
MAPK8	-0.17	0.0647	-0.297	-0.0433	0.889	0.814	0.97	0.0582	0.882	0.0545314	loglinear	NM_002750.2:1047
ACKR2	-0.758	0.289	-1.33	-0.191	0.591	0.399	0.876	0.0589	0.888	0.051587	lm.nb	NM_001296.5:741
CCNB1	-0.439	0.168	-0.769	-0.109	0.738	0.587	0.927	0.0596	0.895	0.048177	loglinear	NM_031966.2:710
PPAN	0.556	0.216	0.133	0.98	1.47	1.1	1.97	0.0616	0.918	0.0371573	loglinear	NM_020230.6:1688
LTBR	0.146	0.0567	0.0348	0.257	1.11	1.02	1.2	0.0617	0.918	0.0371573	loglinear	XM_006718983.2:680
ARID4A	0.25	0.0974	0.0591	0.441	1.19	1.04	1.36	0.0622	0.921	0.0357404	loglinear	NM_023001.2:3225
CCNT1	0.177	0.0712	0.0379	0.317	1.13	1.03	1.25	0.0673	0.993	0.00305075	loglinear	NM_001240.2:1849
TMPRSS2	0.362	0.146	0.076	0.649	1.29	1.05	1.57	0.0682	0.998	0.000869459	loglinear	NM_005656.3:551
STIP1	0.132	0.0533	0.0277	0.237	1.1	1.02	1.18	0.0683	0.998	0.000869459	loglinear	NM_006819.3:100
CD47	-0.0867	0.035	-0.155	-0.018	0.942	0.898	0.988	0.0687	0.999	0.000434512	loglinear	NM_001777.3:901
COL6A1	-0.921	0.373	-1.65	-0.19	0.528	0.318	0.877	0.069	0.999	0.000434512	lm.nb	NM_001848.2:2302
SETD2	0.153	0.0632	0.0292	0.277	1.11	1.02	1.21	0.0726	1	0	loglinear	NM_014159.6:6160
AGO2	0.33	0.137	0.0622	0.598	1.26	1.04	1.51	0.0732	1	0	loglinear	NM_012154.5:980
JUP	-0.141	0.0586	-0.256	-0.0262	0.907	0.837	0.982	0.0738	1	0	loglinear	NM_001352773.1:849
SMS	0.115	0.0481	0.0203	0.209	1.08	1.01	1.16	0.0758	1	0	loglinear	NM_004595.2:1024
TJP1	-0.0609	0.0257	-0.111	-0.0106	0.959	0.926	0.993	0.0764	1	0	loglinear	NM_175610.2:4065
HLA-C	-0.0637	0.0269	-0.116	-0.011	0.957	0.922	0.992	0.0768	1	0	loglinear	NM_002117.4:898
KLF5	0.147	0.0619	0.0253	0.268	1.11	1.02	1.2	0.0769	1	0	loglinear	NM_001730.3:1342
CDKN2A	0.3	0.127	0.0514	0.548	1.23	1.04	1.46	0.0772	1	0	loglinear	NM_000077.4:1052
ITGB1	0.0499	0.0211	0.00849	0.0913	1.04	1.01	1.07	0.0775	1	0	loglinear	NM_002211.3:534
EHHADH	-0.213	0.0909	-0.391	-0.0345	0.863	0.763	0.976	0.0794	1	0	loglinear	NM_001166415.1:2022
ATM	0.142	0.0609	0.0223	0.261	1.1	1.02	1.2	0.0806	1	0	loglinear	NM_000051.3:393
GNAI3	-0.0718	0.0312	-0.133	-0.0107	0.951	0.912	0.993	0.0827	1	0	loglinear	NM_006496.3:760
MAPK14	0.0876	0.0382	0.0127	0.163	1.06	1.01	1.12	0.0837	1	0	loglinear	NM_139014.2:590
MAPK1	0.114	0.0499	0.0165	0.212	1.08	1.01	1.16	0.0839	1	0	loglinear	NM_138957.2:644
ATP7A	0.235	0.103	0.0334	0.436	1.18	1.02	1.35	0.0843	1	0	loglinear	NM_000052.7:3777
MST1R	0.443	0.195	0.0615	0.825	1.36	1.04	1.77	0.0852	1	0	loglinear	NM_002447.2:1995
ATG4B	-0.0609	0.0268	-0.113	-0.00844	0.959	0.924	0.994	0.0853	1	0	loglinear	NM_013325.5:945
SNAI1	0.235	0.104	0.0303	0.439	1.18	1.02	1.36	0.0876	1	0	loglinear	NM_005985.3:960
ATRX	0.091	0.0408	0.0111	0.171	1.07	1.01	1.13	0.0895	1	0	loglinear	NM_000489.4:2877
APC	0.137	0.0617	0.0164	0.258	1.1	1.01	1.2	0.0901	1	0	loglinear	NM_001127510.2:462
PLEK2	0.614	0.283	0.0598	1.17	1.53	1.04	2.25	0.0956	1	0	loglinear	NM_016445.3:359
MAP2K1	0.139	0.064	0.0134	0.264	1.1	1.01	1.2	0.0958	1	0	loglinear	NM_002755.3:1060
P4HA2	0.171	0.0788	0.0161	0.325	1.13	1.01	1.25	0.0965	1	0	loglinear	NM_001017973.1:1748
SQLE	0.171	0.0794	0.0155	0.327	1.13	1.01	1.25	0.0975	1	0	loglinear	NM_003129.4:1353
NUDT2	-0.258	0.121	-0.494	-0.021	0.836	0.71	0.986	0.0997	1	0	loglinear	NM_001161.5:506
RUVBL1	-0.246	0.115	-0.472	-0.0193	0.843	0.721	0.987	0.101	1	0	loglinear	NM_003707.3:1105
SPINT2	0.0172	0.00808	0.00135	0.033	1.01	1	1.02	0.101	1	0	loglinear	NM_001166103.1:625
PTCH1	-0.415	0.197	-0.801	-0.0286	0.75	0.574	0.98	0.103	1	0	lm.nb	NM_000264.5:4324
SMC3	0.175	0.0839	0.0102	0.339	1.13	1.01	1.26	0.106	1	0	loglinear	NM_005445.3:785
OSMR	0.101	0.0485	0.00575	0.196	1.07	1	1.15	0.106	1	0	loglinear	NM_003999.2:710
STAG2	-0.0575	0.0287	-0.114	-0.00126	0.961	0.924	0.999	0.116	1	0	loglinear	NM_001042749.2:1772
CCNA2	0.8	0.4	0.016	1.58	1.74	1.01	3	0.116	1	0	lm.nb	NM_001237.3:538
ALDOA	0.0315	0.0157	0.000611	0.0623	1.02	1	1.04	0.116	1	0	loglinear	NM_000034.3:2049
BYSL	-0.216	0.108	-0.428	-0.00354	0.861	0.743	0.998	0.117	1	0	loglinear	NM_004053.4:1099
ATG2B	0.231	0.117	0.00216	0.459	1.17	1	1.37	0.119	1	0	loglinear	NM_018036.5:1722
CDC25A	-0.895	0.454	-1.78	-0.00603	0.538	0.29	0.996	0.12	1	0	lm.nb	NM_001789.2:1229
CREB1	0.153	0.0779	0.000322	0.306	1.11	1	1.24	0.121	1	0	loglinear	NM_004379.3:618
CACYBP	0.0763	0.0397	-0.00151	0.154	1.05	0.999	1.11	0.127	1	0	loglinear	NM_014412.2:906
CD68	-0.453	0.237	-0.918	0.012	0.731	0.529	1.01	0.129	1	0	loglinear	NM_001251.2:1140
OAS2	-1.01	0.531	-2.05	0.0318	0.497	0.242	1.02	0.13	1	0	loglinear	NM_016817.2:380
GSK3B	-0.132	0.0696	-0.268	0.00442	0.913	0.83	1	0.131	1	0	loglinear	NM_001146156.1:1686
IL11	0.823	0.435	-0.0286	1.67	1.77	0.98	3.19	0.131	1	0	lm.nb	NM_000641.3:1723
LAMB1	-0.231	0.122	-0.47	0.00851	0.852	0.722	1.01	0.132	1	0	loglinear	NM_002291.2:5604
CCNF	0.223	0.119	-0.00976	0.455	1.17	0.993	1.37	0.134	1	0	loglinear	NM_001761.3:878
ITGB2	0.428	0.229	-0.0218	0.877	1.35	0.985	1.84	0.136	1	0	loglinear	NM_000211.3:1412
MAP3K7	0.125	0.0674	-0.00682	0.257	1.09	0.995	1.2	0.137	1	0	loglinear	NM_003188.3:1178
AKT1	-0.122	0.0662	-0.252	0.00789	0.919	0.84	1.01	0.139	1	0	loglinear	NM_005163.2:2207
DICER1	0.105	0.0573	-0.00699	0.217	1.08	0.995	1.16	0.14	1	0	loglinear	NM_177438.2:5060
DNMT1	0.142	0.0786	-0.0116	0.297	1.1	0.992	1.23	0.144	1	0	loglinear	NM_001130823.2:2500
PFKFB3	0.179	0.0986	-0.0146	0.372	1.13	0.99	1.29	0.144	1	0	loglinear	NM_004566.3:1925
ITGB6	0.0226	0.0125	-0.0019	0.0471	1.02	0.999	1.03	0.145	1	0	loglinear	NM_001282353.2:1290
GRB7	-0.185	0.103	-0.387	0.016	0.879	0.765	1.01	0.146	1	0	loglinear	NM_001242443.1:1301
IRF1	-0.0847	0.0478	-0.178	0.00902	0.943	0.884	1.01	0.151	1	0	loglinear	NM_002198.2:557
RUNX1	0.0678	0.0384	-0.00756	0.143	1.05	0.995	1.1	0.153	1	0	loglinear	NM_001001890.2:1969
IQGAP1	-0.0424	0.0241	-0.0896	0.00486	0.971	0.94	1	0.153	1	0	loglinear	NM_003870.3:820
ERO1A	0.143	0.0817	-0.0172	0.303	1.1	0.988	1.23	0.155	1	0	loglinear	NM_014584.2:963
TPD52	0.0434	0.025	-0.00557	0.0924	1.03	0.996	1.07	0.157	1	0	loglinear	NM_001025252.3:647
BMPR2	-0.121	0.0702	-0.259	0.016	0.919	0.836	1.01	0.158	1	0	loglinear	NM_001204.7:1683
DLL3	-0.623	0.36	-1.33	0.0825	0.649	0.398	1.06	0.159	1	0	loglinear	NM_203486.2:1703
BRCA1	0.411	0.239	-0.0569	0.878	1.33	0.961	1.84	0.16	1	0	loglinear	NM_007294.3:4677
FANCA	-0.828	0.482	-1.77	0.116	0.563	0.293	1.08	0.161	1	0	loglinear	NM_001018112.1:580
BRAF	0.0883	0.0514	-0.0124	0.189	1.06	0.991	1.14	0.161	1	0	loglinear	NM_004333.6:1089
PARD3	0.181	0.105	-0.0255	0.387	1.13	0.982	1.31	0.161	1	0	loglinear	NM_019619.3:3035
NCF2	0.585	0.342	-0.0854	1.26	1.5	0.943	2.39	0.162	1	0	lm.nb	NM_001127651.2:290
ARID1B	0.142	0.0831	-0.0209	0.305	1.1	0.986	1.24	0.163	1	0	loglinear	NM_020732.3:2978
ABCG2	0.411	0.241	-0.0614	0.883	1.33	0.958	1.84	0.163	1	0	loglinear	NM_001257386.1:2020
TAP1	-0.311	0.183	-0.67	0.0477	0.806	0.628	1.03	0.164	1	0	loglinear	NM_000593.5:1000
GLUD2	-0.167	0.0989	-0.361	0.0269	0.891	0.779	1.02	0.167	1	0	loglinear	NM_012084.3:1871
E2F1	-0.186	0.111	-0.402	0.0313	0.879	0.757	1.02	0.169	1	0	loglinear	NM_005225.1:935
GLUD1	-0.0756	0.0451	-0.164	0.0128	0.949	0.893	1.01	0.169	1	0	loglinear	NM_005271.2:2680
NRAS	0.0761	0.0458	-0.0138	0.166	1.05	0.991	1.12	0.172	1	0	loglinear	NM_002524.4:2168
TPI1	0.0493	0.0297	-0.00891	0.108	1.03	0.994	1.08	0.172	1	0	loglinear	NM_000365.5:153
BAD	-0.217	0.131	-0.473	0.0395	0.861	0.721	1.03	0.173	1	0	loglinear	NM_004322.3:963
TBRG4	-0.124	0.0754	-0.272	0.0236	0.918	0.828	1.02	0.175	1	0	loglinear	NM_004749.2:1405
MTHFD2	0.0965	0.0586	-0.0184	0.211	1.07	0.987	1.16	0.175	1	0	loglinear	NM_006636.3:1005
PARVA	-0.146	0.089	-0.32	0.0287	0.904	0.801	1.02	0.177	1	0	loglinear	NM_018222.5:481
SUPT16H	0.182	0.112	-0.0371	0.402	1.13	0.975	1.32	0.179	1	0	loglinear	NM_007192.4:547
ITGA5	-0.186	0.115	-0.412	0.0394	0.879	0.752	1.03	0.181	1	0	loglinear	NM_002205.2:2628
EDN1	0.885	0.548	-0.189	1.96	1.85	0.877	3.89	0.182	1	0	lm.nb	NM_001955.2:770
LAMTOR4	-0.0732	0.0457	-0.163	0.0163	0.951	0.893	1.01	0.184	1	0	loglinear	NM_001008395.4:140
FRMD6	-0.159	0.1	-0.355	0.037	0.896	0.782	1.03	0.187	1	0	loglinear	NM_152330.3:1748
JAG1	0.146	0.0927	-0.0359	0.328	1.11	0.975	1.25	0.191	1	0	loglinear	NM_000214.2:3509
JAK3	0.319	0.204	-0.0814	0.72	1.25	0.945	1.65	0.193	1	0	loglinear	NM_000215.2:1715
JMJD1C	0.181	0.116	-0.0465	0.408	1.13	0.968	1.33	0.194	1	0	loglinear	NM_032776.1:4820
TLR4	0.115	0.0737	-0.0298	0.259	1.08	0.98	1.2	0.195	1	0	loglinear	NR_024168.1:2575
EZH2	-0.174	0.112	-0.393	0.0456	0.886	0.761	1.03	0.196	1	0	loglinear	NM_004456.4:1596
CDCP1	-0.117	0.0753	-0.264	0.0309	0.922	0.833	1.02	0.196	1	0	loglinear	NM_022842.4:378
TNFSF14	-0.285	0.186	-0.648	0.079	0.821	0.638	1.06	0.2	1	0	loglinear	NM_003807.3:612
TFDP1	0.105	0.069	-0.0302	0.24	1.08	0.979	1.18	0.203	1	0	loglinear	NM_007111.4:551
AURKA	0.28	0.185	-0.0826	0.642	1.21	0.944	1.56	0.205	1	0	loglinear	NM_001323303.1:503
FGFR2	0.305	0.202	-0.0908	0.702	1.24	0.939	1.63	0.205	1	0	loglinear	NM_000141.4:2704
CCS	-0.156	0.103	-0.358	0.0473	0.898	0.78	1.03	0.207	1	0	loglinear	NM_005125.1:34
MGA	0.32	0.217	-0.105	0.746	1.25	0.93	1.68	0.214	1	0	lm.nb	NM_001080541.2:7507
FEN1	-0.326	0.222	-0.762	0.109	0.798	0.59	1.08	0.216	1	0	loglinear	NM_004111.4:425
FZD8	0.124	0.085	-0.0427	0.291	1.09	0.971	1.22	0.219	1	0	loglinear	NM_031866.1:890
NFKB2	0.22	0.154	-0.0827	0.522	1.16	0.944	1.44	0.227	1	0	lm.nb	NM_001077494.3:1986
RB1CC1	0.0751	0.0528	-0.0284	0.179	1.05	0.981	1.13	0.228	1	0	loglinear	NM_001083617.1:2922
FOXA1	0.3	0.213	-0.118	0.717	1.23	0.921	1.64	0.233	1	0	loglinear	NM_004496.5:1132
PTEN	0.111	0.0803	-0.0463	0.269	1.08	0.968	1.2	0.239	1	0	loglinear	NM_000314.6:6696
CFLAR	0.0668	0.0488	-0.0287	0.162	1.05	0.98	1.12	0.242	1	0	loglinear	NM_001127183.1:653
FGFR1	-0.869	0.637	-2.12	0.38	0.548	0.23	1.3	0.244	1	0	lm.nb	NM_001174064.1:1756
CHUK	-0.0736	0.0547	-0.181	0.0335	0.95	0.882	1.02	0.249	1	0	loglinear	NM_001278.4:3263
TGFB3	0.274	0.205	-0.129	0.676	1.21	0.915	1.6	0.253	1	0	loglinear	NM_001329938.1:262
NME1	0.0688	0.052	-0.0331	0.171	1.05	0.977	1.13	0.256	1	0	loglinear	NM_000269.2:462
RAD54B	-0.288	0.219	-0.717	0.141	0.819	0.608	1.1	0.258	1	0	loglinear	NM_012415.2:826
JAK2	0.0823	0.0628	-0.0408	0.205	1.06	0.972	1.15	0.26	1	0	loglinear	NM_004972.2:455
WRAP53	-0.207	0.158	-0.518	0.103	0.866	0.698	1.07	0.261	1	0	loglinear	NM_001143991.2:417
TAPBP	-0.0319	0.0257	-0.0824	0.0185	0.978	0.945	1.01	0.283	1	0	loglinear	NM_003190.4:1082
WEE1	0.0504	0.041	-0.0299	0.131	1.04	0.979	1.09	0.286	1	0	loglinear	NM_003390.4:922
NFKB1	-0.0929	0.0758	-0.241	0.0556	0.938	0.846	1.04	0.288	1	0	loglinear	NM_003998.3:2920
RIMKLB	0.116	0.0961	-0.0719	0.305	1.08	0.951	1.24	0.292	1	0	loglinear	NM_020734.2:1840
CTNNB1	-0.0319	0.0264	-0.0837	0.0199	0.978	0.944	1.01	0.294	1	0	loglinear	NM_001098209.1:1938
MLH1	-0.0835	0.0703	-0.221	0.0543	0.944	0.858	1.04	0.301	1	0	loglinear	NM_000249.2:1605
PBRM1	0.0888	0.0748	-0.0578	0.235	1.06	0.961	1.18	0.301	1	0	loglinear	NM_018313.4:206
TCOF1	0.151	0.128	-0.1	0.402	1.11	0.933	1.32	0.304	1	0	loglinear	NM_000356.3:536
ATF7IP	0.0649	0.0554	-0.0436	0.173	1.05	0.97	1.13	0.306	1	0	loglinear	NM_018179.3:2505
BUB1	0.465	0.398	-0.314	1.24	1.38	0.804	2.37	0.307	1	0	lm.nb	NM_004336.3:1978
SRC	-0.332	0.285	-0.89	0.226	0.794	0.54	1.17	0.308	1	0	loglinear	NM_005417.4:1132
CDCA5	-0.454	0.394	-1.23	0.318	0.73	0.427	1.25	0.313	1	0	loglinear	NM_080668.3:205
ERBB3	0.0654	0.0574	-0.047	0.178	1.05	0.968	1.13	0.318	1	0	loglinear	NM_001982.3:549
NT5E	-0.208	0.183	-0.568	0.151	0.866	0.675	1.11	0.32	1	0	loglinear	NM_002526.3:3526
SKP2	-0.174	0.155	-0.477	0.129	0.886	0.718	1.09	0.323	1	0	loglinear	NM_005983.2:615
SPINT1	0.0571	0.0509	-0.0426	0.157	1.04	0.971	1.11	0.325	1	0	loglinear	NM_001032367.2:1260
TNFAIP3	0.397	0.354	-0.297	1.09	1.32	0.814	2.13	0.325	1	0	lm.nb	NM_001270508.1:3240
SIN3A	0.0712	0.0638	-0.0539	0.196	1.05	0.963	1.15	0.327	1	0	loglinear	NM_001145357.2:1421
DNA2	0.394	0.354	-0.299	1.09	1.31	0.813	2.13	0.328	1	0	lm.nb	NM_001080449.2:1998
SIRPA	-0.727	0.657	-2.01	0.56	0.604	0.248	1.47	0.33	1	0	lm.nb	NM_001040023.1:3355
TOP2A	0.185	0.17	-0.147	0.518	1.14	0.903	1.43	0.337	1	0	loglinear	NM_001067.3:4233
SLC2A1	0.213	0.195	-0.17	0.596	1.16	0.889	1.51	0.337	1	0	loglinear	NM_006516.2:264
ATG101	-0.061	0.0566	-0.172	0.05	0.959	0.888	1.04	0.342	1	0	loglinear	NM_001098673.2:555
RPTOR	0.155	0.144	-0.128	0.438	1.11	0.915	1.35	0.343	1	0	loglinear	NM_001163034.1:3139
PDK1	0.103	0.0974	-0.0875	0.294	1.07	0.941	1.23	0.348	1	0	loglinear	NM_002610.3:401
GMPS	0.12	0.113	-0.102	0.341	1.09	0.932	1.27	0.35	1	0	loglinear	NM_003875.2:385
RELB	0.116	0.11	-0.1	0.332	1.08	0.933	1.26	0.353	1	0	loglinear	NM_006509.3:956
CYFIP1	-0.0593	0.057	-0.171	0.0525	0.96	0.888	1.04	0.357	1	0	loglinear	NM_014608.2:2423
MKI67	0.415	0.402	-0.372	1.2	1.33	0.773	2.3	0.36	1	0	lm.nb	NM_002417.2:2005
BRIP1	-0.49	0.476	-1.42	0.442	0.712	0.373	1.36	0.361	1	0	lm.nb	NM_032043.2:1570
CXCR4	-0.527	0.518	-1.54	0.488	0.694	0.343	1.4	0.366	1	0	loglinear	NM_001008540.1:1060
SSRP1	-0.0768	0.0757	-0.225	0.0715	0.948	0.856	1.05	0.367	1	0	loglinear	NM_003146.3:345
VEGFB	0.121	0.12	-0.115	0.357	1.09	0.924	1.28	0.371	1	0	loglinear	NM_003377.3:687
TGFB1	-0.104	0.104	-0.307	0.0994	0.931	0.809	1.07	0.374	1	0	loglinear	NM_000660.4:1473
KAT6B	-0.0855	0.087	-0.256	0.085	0.942	0.837	1.06	0.381	1	0	loglinear	NM_012330.1:4630
RRAGC	-0.127	0.13	-0.382	0.128	0.916	0.768	1.09	0.384	1	0	loglinear	NM_001271851.1:1166
PLCG2	0.116	0.118	-0.117	0.348	1.08	0.922	1.27	0.385	1	0	loglinear	NM_002661.3:406
IL15RA	0.14	0.146	-0.146	0.425	1.1	0.904	1.34	0.391	1	0	loglinear	NM_002189.2:503
SRM	-0.102	0.107	-0.312	0.108	0.932	0.805	1.08	0.396	1	0	loglinear	NM_003132.2:254
BMPR1A	-0.0534	0.0566	-0.164	0.0576	0.964	0.892	1.04	0.399	1	0	loglinear	NM_004329.2:649
BLM	-0.529	0.571	-1.65	0.589	0.693	0.319	1.5	0.406	1	0	loglinear	NM_000057.3:1434
KIF2C	0.312	0.339	-0.352	0.976	1.24	0.783	1.97	0.409	1	0	loglinear	NM_006845.2:1020
HDAC1	0.0554	0.0608	-0.0637	0.175	1.04	0.957	1.13	0.414	1	0	loglinear	NM_004964.3:1180
NOTCH3	-0.14	0.154	-0.441	0.161	0.908	0.737	1.12	0.414	1	0	loglinear	NM_000435.2:5284
ROCK1	0.0892	0.098	-0.103	0.281	1.06	0.931	1.22	0.415	1	0	loglinear	NM_005406.2:3796
CGAS	0.268	0.298	-0.315	0.852	1.2	0.804	1.8	0.419	1	0	lm.nb	NM_138441.2:1198
LAMTOR1	-0.0612	0.0684	-0.195	0.0729	0.958	0.873	1.05	0.421	1	0	loglinear	NM_017907.2:344
CCNK	0.0533	0.0602	-0.0647	0.171	1.04	0.956	1.13	0.426	1	0	loglinear	NM_003858.3:1425
TNFRSF4	0.293	0.334	-0.361	0.947	1.23	0.779	1.93	0.429	1	0	loglinear	NM_003327.3:981
SPHK2	0.156	0.183	-0.202	0.515	1.11	0.869	1.43	0.441	1	0	loglinear	NM_001204159.3:1329
PIK3CB	-0.0766	0.0898	-0.253	0.0995	0.948	0.839	1.07	0.442	1	0	loglinear	NM_001256045.1:1112
BRMS1	0.121	0.143	-0.159	0.401	1.09	0.896	1.32	0.445	1	0	loglinear	NM_015399.4:133
EPC1	-0.0595	0.0708	-0.198	0.0792	0.96	0.872	1.06	0.448	1	0	loglinear	NM_025209.4:1098
GSTM4	-0.0772	0.0927	-0.259	0.105	0.948	0.836	1.08	0.452	1	0	loglinear	NM_000850.4:60
PCLAF	-0.157	0.189	-0.528	0.213	0.897	0.694	1.16	0.452	1	0	lm.nb	NM_014736.4:235
TEAD1	0.0696	0.0847	-0.0964	0.236	1.05	0.935	1.18	0.457	1	0	loglinear	NM_021961.5:1238
NCOA2	-0.0412	0.0506	-0.14	0.0579	0.972	0.907	1.04	0.461	1	0	loglinear	NM_006540.4:1090
IL15	0.167	0.207	-0.238	0.572	1.12	0.848	1.49	0.465	1	0	loglinear	NM_000585.4:715
FZD7	-0.067	0.0835	-0.231	0.0965	0.955	0.852	1.07	0.467	1	0	loglinear	NM_003507.1:1600
CBX2	0.113	0.142	-0.165	0.391	1.08	0.892	1.31	0.469	1	0	loglinear	NM_032647.3:85
COP1	-0.0828	0.104	-0.287	0.122	0.944	0.819	1.09	0.472	1	0	loglinear	NM_001001740.3:2110
LAMA4	0.268	0.344	-0.406	0.943	1.2	0.755	1.92	0.479	1	0	loglinear	NM_001105206.2:406
TCF7	-0.331	0.428	-1.17	0.507	0.795	0.445	1.42	0.482	1	0	lm.nb	NM_003202.3:909
HUWE1	0.0654	0.0847	-0.101	0.232	1.05	0.933	1.17	0.483	1	0	loglinear	NM_031407.7:11006
TIMELESS	-0.112	0.147	-0.399	0.175	0.925	0.758	1.13	0.487	1	0	loglinear	NM_003920.5:398
MAML2	0.047	0.0617	-0.074	0.168	1.03	0.95	1.12	0.489	1	0	loglinear	NM_032427.1:4125
ABI1	-0.0449	0.059	-0.16	0.0707	0.969	0.895	1.05	0.489	1	0	loglinear	NM_001012750.2:733
KDM5A	0.0387	0.0511	-0.0615	0.139	1.03	0.958	1.1	0.491	1	0	loglinear	NM_001042603.3:846
CXXC5	-0.0319	0.0424	-0.115	0.0512	0.978	0.923	1.04	0.494	1	0	loglinear	NM_016463.9:654
NBL1	0.0757	0.101	-0.122	0.274	1.05	0.919	1.21	0.495	1	0	loglinear	NM_182744.3:1842
PLK1	-0.109	0.146	-0.395	0.178	0.927	0.76	1.13	0.499	1	0	loglinear	NM_005030.3:491
TPX2	-0.236	0.327	-0.877	0.404	0.849	0.545	1.32	0.51	1	0	lm.nb	NM_012112.4:764
SERPINE1	-0.175	0.244	-0.653	0.302	0.886	0.636	1.23	0.511	1	0	loglinear	NM_000602.4:577
NKX3-1	-0.241	0.336	-0.901	0.418	0.846	0.536	1.34	0.513	1	0	lm.nb	NM_006167.3:552
FBLIM1	0.0883	0.123	-0.154	0.33	1.06	0.899	1.26	0.514	1	0	loglinear	NM_001024215.1:872
PARP2	0.135	0.19	-0.237	0.507	1.1	0.849	1.42	0.516	1	0	loglinear	NM_005484.3:746
SOCS3	-0.119	0.167	-0.446	0.209	0.921	0.734	1.16	0.517	1	0	loglinear	NM_003955.4:614
SOX7	0.0818	0.119	-0.151	0.314	1.06	0.901	1.24	0.528	1	0	loglinear	NM_031439.4:1027
UCHL5	-0.0986	0.145	-0.382	0.185	0.934	0.767	1.14	0.533	1	0	lm.nb	NM_001199261.3:478
FANCI	-0.0492	0.0733	-0.193	0.0944	0.966	0.875	1.07	0.539	1	0	loglinear	NM_001113378.1:541
PARP3	-0.092	0.138	-0.362	0.178	0.938	0.778	1.13	0.541	1	0	loglinear	NM_005485.4:566
H2AX	0.348	0.522	-0.676	1.37	1.27	0.626	2.59	0.542	1	0	lm.nb	NM_002105.2:98
CDK1	0.185	0.279	-0.362	0.732	1.14	0.778	1.66	0.544	1	0	loglinear	NM_001786.4:133
LIG1	-0.0626	0.0946	-0.248	0.123	0.958	0.842	1.09	0.545	1	0	loglinear	NM_000234.2:1170
FGFBP1	-0.358	0.562	-1.46	0.743	0.78	0.364	1.67	0.559	1	0	lm.nb	NM_005130.4:585
MSH2	-0.0954	0.151	-0.392	0.201	0.936	0.762	1.15	0.562	1	0	loglinear	NM_000251.1:2514
LAMC1	-0.0511	0.0812	-0.21	0.108	0.965	0.864	1.08	0.563	1	0	loglinear	NM_002293.3:4915
TRAF1	0.12	0.193	-0.257	0.498	1.09	0.837	1.41	0.566	1	0	loglinear	NM_001190945.1:712
SFN	-0.0255	0.0411	-0.106	0.055	0.982	0.929	1.04	0.569	1	0	loglinear	NM_006142.3:579
LYN	0.0277	0.045	-0.0605	0.116	1.02	0.959	1.08	0.571	1	0	loglinear	NM_002350.3:700
EIF4G1	-0.0515	0.0837	-0.216	0.113	0.965	0.861	1.08	0.572	1	0	loglinear	NM_001194946.1:4987
KEAP1	-0.057	0.0951	-0.243	0.129	0.961	0.845	1.09	0.581	1	0	loglinear	NM_012289.4:1444
AIMP2	-0.0685	0.115	-0.293	0.156	0.954	0.816	1.11	0.582	1	0	loglinear	NM_006303.3:507
BIRC5	-0.241	0.409	-1.04	0.561	0.846	0.485	1.48	0.588	1	0	lm.nb	NM_001168.2:1215
IKBKG	0.0733	0.127	-0.175	0.322	1.05	0.886	1.25	0.594	1	0	loglinear	NM_001099856.4:1719
ADORA2A	0.181	0.314	-0.435	0.796	1.13	0.74	1.74	0.596	1	0	lm.nb	NM_000675.5:951
KIF23	0.121	0.218	-0.306	0.549	1.09	0.809	1.46	0.608	1	0	loglinear	NM_138555.4:1387
ATR	0.0398	0.0716	-0.101	0.18	1.03	0.933	1.13	0.608	1	0	loglinear	NM_001184.3:368
HK2	-0.0325	0.0594	-0.149	0.0839	0.978	0.902	1.06	0.613	1	0	loglinear	NM_000189.4:2883
PRIM1	-0.213	0.395	-0.988	0.562	0.863	0.504	1.48	0.618	1	0	loglinear	NM_000946.2:1041
CCNB2	-0.177	0.343	-0.848	0.495	0.885	0.555	1.41	0.633	1	0	lm.nb	NM_004701.3:333
TAP2	0.052	0.103	-0.151	0.255	1.04	0.901	1.19	0.641	1	0	loglinear	NM_018833.2:912
SH3PXD2A	-0.0495	0.0991	-0.244	0.145	0.966	0.845	1.11	0.644	1	0	loglinear	NM_014631.2:2273
VEGFD	0.401	0.803	-1.17	1.97	1.32	0.443	3.93	0.644	1	0	lm.nb	NM_004469.4:474
CDH5	0.216	0.434	-0.635	1.07	1.16	0.644	2.09	0.645	1	0	loglinear	NM_001795.3:3405
TRAF6	-0.0453	0.0911	-0.224	0.133	0.969	0.856	1.1	0.645	1	0	loglinear	NM_145803.1:865
MAPK3	-0.0494	0.0994	-0.244	0.145	0.966	0.844	1.11	0.645	1	0	loglinear	NM_001040056.3:939
MAP3K14	0.0954	0.195	-0.286	0.477	1.07	0.82	1.39	0.65	1	0	loglinear	NM_003954.1:620
IFNGR2	0.0191	0.0397	-0.0588	0.0969	1.01	0.96	1.07	0.656	1	0	loglinear	NM_005534.3:1963
SOS1	0.0402	0.0849	-0.126	0.207	1.03	0.916	1.15	0.661	1	0	loglinear	NM_005633.3:3332
NFATC2	-0.124	0.263	-0.64	0.393	0.918	0.642	1.31	0.663	1	0	loglinear	NM_173091.2:1840
KDM1A	-0.0239	0.0527	-0.127	0.0794	0.984	0.916	1.06	0.674	1	0	loglinear	NM_015013.4:714
TGM2	0.0328	0.0776	-0.119	0.185	1.02	0.921	1.14	0.694	1	0	loglinear	NM_004613.2:590
PHB	0.053	0.133	-0.208	0.314	1.04	0.866	1.24	0.711	1	0	loglinear	NM_002634.2:1270
LAT	0.0961	0.273	-0.438	0.631	1.07	0.738	1.55	0.742	1	0	loglinear	NM_001014987.1:843
POLE	0.0828	0.242	-0.391	0.557	1.06	0.763	1.47	0.749	1	0	loglinear	NM_006231.4:4973
CD276	0.0253	0.0754	-0.123	0.173	1.02	0.919	1.13	0.755	1	0	loglinear	NM_001024736.1:2119
RAF1	-0.0126	0.0381	-0.0872	0.0621	0.991	0.941	1.04	0.758	1	0	loglinear	NM_002880.2:1990
PTPN6	-0.0317	0.101	-0.23	0.167	0.978	0.852	1.12	0.77	1	0	loglinear	NM_002831.6:1246
SAV1	0.0365	0.117	-0.193	0.266	1.03	0.875	1.2	0.771	1	0	loglinear	NM_021818.4:1088
ERN1	-0.0532	0.183	-0.412	0.306	0.964	0.752	1.24	0.786	1	0	lm.nb	NM_001433.5:1305
STAT4	0.0973	0.35	-0.589	0.784	1.07	0.665	1.72	0.795	1	0	loglinear	NM_001243835.1:808
CHEK2	-0.102	0.371	-0.828	0.624	0.932	0.563	1.54	0.797	1	0	lm.nb	NM_001005735.1:894
MYBL2	0.0614	0.233	-0.395	0.518	1.04	0.761	1.43	0.805	1	0	lm.nb	NM_002466.4:1204
FOXP1	0.0077	0.0325	-0.056	0.0714	1.01	0.962	1.05	0.825	1	0	loglinear	NM_032682.5:1276
PLA2G4A	0.0236	0.101	-0.173	0.221	1.02	0.887	1.17	0.826	1	0	loglinear	NM_024420.2:1670
RFC4	-0.043	0.186	-0.407	0.321	0.971	0.754	1.25	0.828	1	0	loglinear	NM_181573.2:1035
IL4R	-0.0277	0.122	-0.266	0.21	0.981	0.832	1.16	0.831	1	0	loglinear	NM_000418.2:950
SDC1	-0.0117	0.0516	-0.113	0.0894	0.992	0.925	1.06	0.831	1	0	loglinear	NM_001006946.1:980
BRCA2	-0.133	0.592	-1.29	1.03	0.912	0.408	2.04	0.833	1	0	lm.nb	NM_000059.3:1373
CD3E	-0.0693	0.327	-0.711	0.572	0.953	0.611	1.49	0.843	1	0	lm.nb	NM_000733.3:233
FZD1	0.0166	0.0788	-0.138	0.171	1.01	0.909	1.13	0.843	1	0	loglinear	NM_003505.2:1141
BCAP31	0.011	0.0556	-0.0981	0.12	1.01	0.934	1.09	0.853	1	0	loglinear	NM_001139441.1:752
UGDH	0.0321	0.188	-0.337	0.401	1.02	0.792	1.32	0.873	1	0	lm.nb	NM_003359.4:855
IFNAR2	-0.00783	0.0488	-0.103	0.0878	0.995	0.931	1.06	0.88	1	0	loglinear	NM_000874.3:631
MTOR	-0.00993	0.0622	-0.132	0.112	0.993	0.913	1.08	0.881	1	0	loglinear	NM_004958.3:3444
DKC1	-0.0169	0.115	-0.243	0.209	0.988	0.845	1.16	0.891	1	0	loglinear	NM_001142463.2:210
CHD8	0.0125	0.096	-0.176	0.201	1.01	0.885	1.15	0.903	1	0	loglinear	NM_020920.4:3646
IL6ST	0.00261	0.0213	-0.0391	0.0443	1	0.973	1.03	0.908	1	0	loglinear	NM_002184.2:2505
ATF4	-0.00508	0.0424	-0.0882	0.0781	0.996	0.941	1.06	0.91	1	0	loglinear	NM_001675.4:1584
PSMB9	0.0275	0.232	-0.428	0.483	1.02	0.743	1.4	0.911	1	0	loglinear	NM_002800.4:394
EIF4EBP1	-0.00277	0.0237	-0.0493	0.0438	0.998	0.966	1.03	0.913	1	0	loglinear	NM_004095.3:673
RAC3	-0.0173	0.155	-0.321	0.287	0.988	0.8	1.22	0.917	1	0	loglinear	NM_001316307.1:169
CRK	0.0148	0.156	-0.291	0.321	1.01	0.817	1.25	0.929	1	0	loglinear	NM_016823.4:455
RRM2	0.018	0.212	-0.397	0.433	1.01	0.759	1.35	0.936	1	0	loglinear	NM_001034.1:490
DUSP6	0.00807	0.108	-0.204	0.22	1.01	0.868	1.16	0.944	1	0	loglinear	NM_022652.2:1095
ASXL2	0.00818	0.15	-0.286	0.303	1.01	0.82	1.23	0.959	1	0	loglinear	NM_018263.4:3360
TEAD2	0.00228	0.0559	-0.107	0.112	1	0.928	1.08	0.969	1	0	loglinear	NM_003598.2:1302
CDK6	0.00199	0.0749	-0.145	0.149	1	0.905	1.11	0.98	1	0	loglinear	NM_001145306.1:1373
SOD1	-0.000564	0.0582	-0.115	0.114	1	0.924	1.08	0.993	1	0	loglinear	NM_000454.4:164
EIF2AK3	-0.000121	0.137	-0.268	0.268	1	0.83	1.2	0.999	1	0	loglinear	NM_004836.6:1195
PTGER4	-1.86e-16	0.335	-0.657	0.657	1	0.634	1.58	1	1	0	lm.nb	NM_000958.2:975
TNFRSF18	1.93e-16	0.435	-0.854	0.854	1	0.553	1.81	1	1	0	lm.nb	NM_148901.1:282

## Sheet: MII-D3_vs_MI-D3
Column1	Column2	Column3	Column4	Column5	Column6	Column7	Column8	Column9	Column10	Column11	Column12	Column13
	Log2 fold change	std error (log2)	Lower confidence limit (log2)	Upper confidence limit (log2)	Linear fold change	Lower confidence limit (linear)	Upper confidence limit (linear)	P-value	FDR	method	probe.ID	-log10FDR
GRHL2	9.58	0.0431	9.5	9.67	768	724	814	2.45e-09	8.7e-06	loglinear	NM_024915.3:639	5.06048
HIF1A	-1.71	0.00996	-1.73	-1.69	0.306	0.302	0.31	6.92e-09	1.17e-05	loglinear	NM_181054.2:930	4.93181
S100A12	-12.6	0.0801	-12.7	-12.4	0.000164	0.000147	0.000182	9.88e-09	1.17e-05	loglinear	NM_005621.1:260	4.93181
CEACAM1	5.1	0.0369	5.03	5.17	34.3	32.7	36.1	1.64e-08	1.46e-05	loglinear	NM_001712.4:508	4.83565
EPCAM	3.84	0.0303	3.78	3.9	14.3	13.7	14.9	2.34e-08	1.61e-05	loglinear	NM_002354.2:499	4.79317
PLAU	-6.03	0.0495	-6.12	-5.93	0.0153	0.0143	0.0164	2.72e-08	1.61e-05	loglinear	NM_002658.4:1066	4.79317
LAMC2	-4.23	0.0387	-4.3	-4.15	0.0535	0.0507	0.0563	4.24e-08	2.15e-05	loglinear	NM_005562.2:1027	4.66756
RASA1	2.03	0.0216	1.99	2.07	4.09	3.97	4.21	7.69e-08	3.41e-05	loglinear	NM_002890.2:980	4.46725
THBS1	3.38	0.0379	3.3	3.45	10.4	9.85	10.9	9.55e-08	3.67e-05	loglinear	NM_003246.2:3816	4.43533
LAMC1	-1.58	0.0181	-1.61	-1.54	0.335	0.327	0.343	1.03e-07	3.67e-05	loglinear	NM_002293.3:4915	4.43533
SREBF1	2.3	0.0276	2.25	2.36	4.93	4.75	5.12	1.24e-07	4e-05	loglinear	NM_001005291.1:1392	4.39794
IDH1	2.52	0.0377	2.45	2.59	5.73	5.45	6.03	2.99e-07	8.85e-05	loglinear	NM_005896.3:418	4.05306
SFN	-2.63	0.0433	-2.71	-2.54	0.162	0.152	0.171	4.39e-07	0.00012	loglinear	NM_006142.3:579	3.92082
FSTL1	-2.62	0.0451	-2.71	-2.54	0.162	0.153	0.172	5.21e-07	0.000127	loglinear	NM_007085.4:701	3.8962
EGFR	-1.96	0.034	-2.03	-1.9	0.256	0.245	0.268	5.36e-07	0.000127	loglinear	NM_005228.3:2760	3.8962
HRAS	2.65	0.0475	2.56	2.74	6.28	5.89	6.7	6.16e-07	0.000137	loglinear	NM_005343.3:842	3.86328
INHBA	2.74	0.0512	2.64	2.84	6.67	6.23	7.16	7.32e-07	0.000153	loglinear	NM_002192.2:1914	3.81531
P4HA2	-1.92	0.0365	-1.99	-1.84	0.265	0.252	0.279	7.85e-07	0.000155	loglinear	NM_001017973.1:1748	3.80967
ALDH1A3	0.992	0.0195	0.954	1.03	1.99	1.94	2.04	8.99e-07	0.00016	loglinear	NM_000693.2:1375	3.79588
GPNMB	-3.96	0.0792	-4.11	-3.8	0.0645	0.0579	0.0718	9.64e-07	0.00016	loglinear	NM_001005340.1:600	3.79588
SMS	1.6	0.0321	1.54	1.66	3.03	2.9	3.16	9.69e-07	0.00016	loglinear	NM_004595.2:1024	3.79588
TNS4	-2.93	0.0591	-3.05	-2.82	0.131	0.121	0.142	9.88e-07	0.00016	loglinear	NM_032865.5:541	3.79588
TAP1	-1.26	0.0257	-1.31	-1.21	0.418	0.404	0.433	1.04e-06	0.000161	loglinear	NM_000593.5:1000	3.79317
LAMA4	4.4	0.0919	4.22	4.58	21.1	18.7	23.9	1.14e-06	0.000168	loglinear	NM_001105206.2:406	3.77469
LDHA	-2.21	0.0479	-2.3	-2.11	0.217	0.203	0.231	1.33e-06	0.000186	loglinear	NM_001135239.1:1053	3.73049
ESRP1	6.74	0.148	6.45	7.03	107	87.3	130	1.39e-06	0.000186	loglinear	NM_017697.3:1264	3.73049
CDCP1	-1.62	0.0359	-1.69	-1.55	0.325	0.309	0.341	1.43e-06	0.000186	loglinear	NM_022842.4:378	3.73049
LAMB3	-2	0.0447	-2.09	-1.92	0.249	0.235	0.265	1.48e-06	0.000186	loglinear	NM_000228.2:3350	3.73049
ITGA5	-4.41	0.0991	-4.61	-4.22	0.047	0.0411	0.0538	1.52e-06	0.000186	loglinear	NM_002205.2:2628	3.73049
IGF1R	-1.11	0.0261	-1.16	-1.06	0.463	0.447	0.479	1.82e-06	0.000216	loglinear	NM_000875.3:976	3.66555
ACSL3	1.41	0.0337	1.34	1.48	2.66	2.54	2.78	1.94e-06	0.000219	loglinear	NM_203372.1:1219	3.65956
ERO1A	-2.13	0.0511	-2.23	-2.03	0.228	0.213	0.244	1.97e-06	0.000219	loglinear	NM_014584.2:963	3.65956
SLC1A5	1.28	0.0314	1.21	1.34	2.42	2.32	2.53	2.2e-06	0.000236	loglinear	NM_001145144.1:648	3.62709
FAM83A	-2.12	0.0535	-2.23	-2.02	0.23	0.214	0.247	2.4e-06	0.000251	loglinear	NM_207006.2:2072	3.60033
MALL	1.68	0.0431	1.59	1.76	3.2	3.01	3.39	2.61e-06	0.000258	loglinear	NM_005434.5:360	3.58838
TPI1	-0.813	0.021	-0.854	-0.772	0.569	0.553	0.586	2.65e-06	0.000258	loglinear	NM_000365.5:153	3.58838
CACYBP	-0.918	0.0238	-0.965	-0.871	0.529	0.512	0.547	2.69e-06	0.000258	loglinear	NM_014412.2:906	3.58838
KLF5	-1.21	0.0319	-1.27	-1.15	0.432	0.413	0.451	2.88e-06	0.000269	loglinear	NM_001730.3:1342	3.57025
MET	-1.92	0.0509	-2.01	-1.82	0.265	0.247	0.284	2.97e-06	0.00027	loglinear	NM_000245.2:1488	3.56864
ABCC4	2.13	0.0574	2.02	2.25	4.39	4.06	4.75	3.11e-06	0.000277	loglinear	NM_001105515.2:1774	3.55752
HLA-B	-2	0.0548	-2.11	-1.89	0.25	0.232	0.269	3.35e-06	0.00029	loglinear	NM_005514.6:1247	3.5376
IDH2	2.62	0.0724	2.48	2.76	6.15	5.57	6.78	3.49e-06	0.000295	loglinear	NM_002168.2:642	3.53018
CDH1	1.03	0.0287	0.974	1.09	2.04	1.96	2.12	3.59e-06	0.000297	loglinear	NM_004360.3:379	3.52724
PKM	-0.526	0.0151	-0.555	-0.496	0.695	0.68	0.709	4.03e-06	0.000325	loglinear	NM_001206796.2:1533	3.48812
TXN	0.423	0.0126	0.398	0.448	1.34	1.32	1.36	4.65e-06	0.000367	loglinear	NM_003329.2:55	3.43533
ITGB6	1.39	0.0433	1.3	1.47	2.61	2.46	2.77	5.69e-06	0.000433	loglinear	NM_001282353.2:1290	3.36351
CSF3R	-5.17	0.162	-5.49	-4.86	0.0277	0.0222	0.0345	5.73e-06	0.000433	loglinear	NM_000760.3:2066	3.36351
ITGB5	1.55	0.0505	1.45	1.65	2.93	2.74	3.14	6.68e-06	0.00049	loglinear	NM_002213.3:2560	3.3098
TGFB1	-2.21	0.0721	-2.35	-2.07	0.216	0.196	0.238	6.76e-06	0.00049	loglinear	NM_000660.4:1473	3.3098
KRT17	-1.34	0.0441	-1.43	-1.26	0.394	0.371	0.419	6.95e-06	0.000494	loglinear	NM_000422.2:514	3.30627
MUC1	-2.83	0.0953	-3.01	-2.64	0.141	0.124	0.161	7.71e-06	0.000537	loglinear	NM_001044392.2:466	3.27003
AR	4.42	0.15	4.12	4.71	21.4	17.4	26.2	7.92e-06	0.000541	loglinear	NM_000044.6:1427	3.2668
AKT2	0.927	0.0317	0.865	0.99	1.9	1.82	1.99	8.17e-06	0.000547	loglinear	NM_001626.4:1584	3.26201
EPAS1	-0.623	0.0215	-0.665	-0.581	0.649	0.631	0.668	8.35e-06	0.000549	loglinear	NM_001430.5:884	3.26043
GSR	0.502	0.0174	0.468	0.536	1.42	1.38	1.45	8.52e-06	0.000551	loglinear	NM_000637.2:1525	3.25885
SIRPA	-5.16	0.194	-5.54	-4.78	0.0279	0.0214	0.0363	1.18e-05	0.000749	loglinear	NM_001040023.1:3355	3.12552
SOX7	-2.73	0.103	-2.93	-2.53	0.151	0.131	0.174	1.23e-05	0.000766	loglinear	NM_031439.4:1027	3.11577
FRMD6	-2.66	0.102	-2.86	-2.46	0.158	0.138	0.182	1.26e-05	0.00077	loglinear	NM_152330.3:1748	3.11351
IL6ST	-1.17	0.0449	-1.26	-1.08	0.444	0.418	0.472	1.28e-05	0.00077	loglinear	NM_002184.2:2505	3.11351
CTNNA1	0.408	0.0159	0.377	0.44	1.33	1.3	1.36	1.35e-05	0.000801	loglinear	NM_001903.2:1766	3.09637
CASP3	0.817	0.0322	0.754	0.88	1.76	1.69	1.84	1.44e-05	0.000836	loglinear	NM_032991.2:1002	3.07779
REL	-1.02	0.0406	-1.1	-0.945	0.492	0.465	0.519	1.46e-05	0.000837	loglinear	NM_002908.3:1472	3.07727
CD14	0.653	0.0263	0.601	0.704	1.57	1.52	1.63	1.57e-05	0.000884	loglinear	NM_001174105.1:1020	3.05355
ARID4B	-0.813	0.0346	-0.88	-0.745	0.569	0.543	0.597	1.94e-05	0.00108	loglinear	NM_016374.6:3368	2.96658
TLR4	4.66	0.202	4.27	5.06	25.3	19.2	33.3	2.09e-05	0.00113	loglinear	NR_024168.1:2575	2.94692
CXXC5	2.11	0.0917	1.93	2.29	4.33	3.82	4.9	2.1e-05	0.00113	loglinear	NM_016463.9:654	2.94692
NCF2	-5.25	0.229	-5.7	-4.8	0.0263	0.0192	0.0359	2.16e-05	0.00114	loglinear	NM_001127651.2:290	2.9431
ASH1L	-0.516	0.0228	-0.561	-0.471	0.699	0.678	0.721	2.25e-05	0.00117	loglinear	NM_018489.3:5629	2.93181
ERBB3	1.2	0.0534	1.1	1.31	2.3	2.14	2.47	2.31e-05	0.00119	loglinear	NM_001982.3:549	2.92445
OSMR	-2.21	0.0987	-2.41	-2.02	0.216	0.188	0.246	2.34e-05	0.00119	loglinear	NM_003999.2:710	2.92445
HLA-C	-0.643	0.0291	-0.7	-0.586	0.64	0.615	0.666	2.49e-05	0.00124	loglinear	NM_002117.4:898	2.90658
KRT16	1.21	0.0548	1.1	1.31	2.31	2.14	2.49	2.52e-05	0.00124	loglinear	NM_005557.3:1379	2.90658
ESRP2	1.38	0.0629	1.26	1.5	2.6	2.39	2.83	2.56e-05	0.00124	loglinear	NM_024939.3:668	2.90658
SERPINE1	-2.88	0.133	-3.14	-2.62	0.136	0.114	0.163	2.72e-05	0.00131	loglinear	NM_000602.4:577	2.88273
PSMB7	0.764	0.0363	0.693	0.835	1.7	1.62	1.78	3e-05	0.00142	loglinear	NM_002799.4:20	2.84771
LCN2	0.546	0.0261	0.495	0.597	1.46	1.41	1.51	3.08e-05	0.00144	loglinear	NM_005564.3:505	2.84164
NOTCH3	1.35	0.0648	1.22	1.47	2.54	2.33	2.78	3.18e-05	0.00147	loglinear	NM_000435.2:5284	2.83268
NFKB1	-1.09	0.0533	-1.2	-0.987	0.469	0.437	0.505	3.36e-05	0.00153	loglinear	NM_003998.3:2920	2.81531
DUSP6	-1.61	0.0793	-1.76	-1.45	0.328	0.294	0.365	3.48e-05	0.00155	loglinear	NM_022652.2:1095	2.80967
ERBB2	1.68	0.083	1.52	1.85	3.21	2.87	3.59	3.5e-05	0.00155	loglinear	NM_004448.2:2405	2.80967
PARP1	-1.46	0.0726	-1.61	-1.32	0.362	0.328	0.4	3.56e-05	0.00156	loglinear	NM_001618.3:1511	2.80688
HLA-A	-1.92	0.096	-2.11	-1.73	0.265	0.232	0.302	3.71e-05	0.00161	loglinear	NM_002116.5:1000	2.79317
AKT3	-0.719	0.0362	-0.79	-0.648	0.608	0.578	0.638	3.8e-05	0.00163	loglinear	NM_001206729.1:674	2.78781
LOX	-2.72	0.139	-2.99	-2.45	0.152	0.126	0.183	4.01e-05	0.0017	loglinear	NM_002317.5:1518	2.76955
GLUL	-0.639	0.033	-0.704	-0.574	0.642	0.614	0.672	4.22e-05	0.00176	loglinear	NM_002065.6:1485	2.75449
STAT3	-0.294	0.0153	-0.324	-0.265	0.815	0.799	0.832	4.26e-05	0.00176	loglinear	NM_003150.3:2936	2.75449
B2M	-0.399	0.0211	-0.441	-0.358	0.758	0.737	0.78	4.6e-05	0.00188	loglinear	NM_004048.2:573	2.72584
SDC1	-1.65	0.0878	-1.82	-1.48	0.318	0.283	0.359	4.7e-05	0.00188	loglinear	NM_001006946.1:980	2.72584
SOCS3	-1.27	0.0674	-1.4	-1.14	0.415	0.379	0.455	4.71e-05	0.00188	loglinear	NM_003955.4:614	2.72584
BHLHE40	-1.25	0.0676	-1.38	-1.12	0.421	0.384	0.462	5.07e-05	0.00198	loglinear	NM_003670.3:1007	2.70333
WNT5A	-3.61	0.196	-4	-3.23	0.0817	0.0626	0.107	5.08e-05	0.00198	loglinear	NM_003392.3:987	2.70333
BAX	1.23	0.0675	1.1	1.36	2.34	2.14	2.57	5.35e-05	0.00207	loglinear	NM_004324.3:330	2.68403
JAG1	-2.07	0.114	-2.29	-1.84	0.239	0.204	0.279	5.49e-05	0.00208	loglinear	NM_000214.2:3509	2.68194
JUP	-0.388	0.0214	-0.43	-0.346	0.764	0.742	0.787	5.5e-05	0.00208	loglinear	NM_001352773.1:849	2.68194
PTGS2	-6.6	0.373	-7.33	-5.87	0.0103	0.0062	0.0171	6e-05	0.00222	loglinear	NM_000963.1:495	2.65365
PFKP	-0.888	0.0503	-0.987	-0.79	0.54	0.504	0.578	6.05e-05	0.00222	loglinear	NM_002627.4:1238	2.65365
MAPK13	1.15	0.065	1.02	1.27	2.21	2.03	2.42	6.05e-05	0.00222	loglinear	NM_002754.3:1050	2.65365
PIK3R1	1.49	0.0851	1.33	1.66	2.81	2.51	3.16	6.21e-05	0.00225	loglinear	NM_001242466.1:889	2.64782
STK4	-0.518	0.0297	-0.577	-0.46	0.698	0.671	0.727	6.34e-05	0.00227	loglinear	NR_147975.1:111	2.64397
COL6A1	-4.2	0.245	-4.68	-3.72	0.0546	0.0391	0.0761	6.82e-05	0.00242	loglinear	NM_001848.2:2302	2.61618
PMAIP1	-1.29	0.0761	-1.44	-1.14	0.408	0.368	0.452	7.04e-05	0.00248	loglinear	NM_021127.2:275	2.60555
PIK3R3	1.59	0.0945	1.4	1.77	3.01	2.64	3.42	7.35e-05	0.00256	loglinear	NM_001114172.1:759	2.59176
RUNX1	0.741	0.0442	0.655	0.828	1.67	1.57	1.78	7.42e-05	0.00256	loglinear	NM_001001890.2:1969	2.59176
PIK3CB	-0.733	0.044	-0.819	-0.647	0.602	0.567	0.639	7.6e-05	0.00257	loglinear	NM_001256045.1:1112	2.59007
OAS3	-1.73	0.105	-1.94	-1.53	0.301	0.261	0.347	7.8e-05	0.00257	loglinear	NM_006187.3:2354	2.59007
MYC	-0.823	0.0497	-0.92	-0.725	0.565	0.528	0.605	7.83e-05	0.00257	loglinear	NM_002467.3:1615	2.59007
NFKB2	-1.67	0.101	-1.87	-1.47	0.313	0.273	0.36	7.9e-05	0.00257	loglinear	NM_001077494.3:1986	2.59007
CFLAR	-0.694	0.0421	-0.777	-0.612	0.618	0.584	0.654	7.93e-05	0.00257	loglinear	NM_001127183.1:653	2.59007
NCK1	-1.46	0.0884	-1.63	-1.28	0.364	0.323	0.411	7.97e-05	0.00257	loglinear	NM_006153.3:377	2.59007
CTNNB1	0.36	0.0219	0.317	0.403	1.28	1.25	1.32	7.98e-05	0.00257	loglinear	NM_001098209.1:1938	2.59007
SPINT2	1.13	0.0687	0.995	1.26	2.19	1.99	2.4	8.02e-05	0.00257	loglinear	NM_001166103.1:625	2.59007
GPX1	-0.653	0.0399	-0.731	-0.575	0.636	0.602	0.671	8.15e-05	0.00258	loglinear	NM_000581.2:588	2.58838
CD44	-0.822	0.0503	-0.921	-0.723	0.566	0.528	0.606	8.23e-05	0.00258	loglinear	NM_001001392.1:566	2.58838
SQLE	-1.39	0.0851	-1.56	-1.22	0.382	0.34	0.429	8.26e-05	0.00258	loglinear	NM_003129.4:1353	2.58838
MAML2	1.55	0.0963	1.36	1.74	2.93	2.57	3.35	8.65e-05	0.00267	loglinear	NM_032427.1:4125	2.57349
TMPRSS2	2.6	0.162	2.29	2.92	6.08	4.88	7.58	8.8e-05	0.00268	loglinear	NM_005656.3:551	2.57187
LAMB1	-1.84	0.115	-2.07	-1.62	0.278	0.238	0.325	8.82e-05	0.00268	loglinear	NM_002291.2:5604	2.57187
P4HB	-0.762	0.0477	-0.855	-0.668	0.59	0.553	0.629	9.02e-05	0.00268	loglinear	NM_000918.4:1091	2.57187
NDUFA2	0.362	0.0227	0.317	0.406	1.29	1.25	1.33	9.09e-05	0.00268	loglinear	NM_002488.4:412	2.57187
PTGER4	3.3	0.207	2.89	3.7	9.82	7.41	13	9.12e-05	0.00268	loglinear	NM_000958.2:975	2.57187
FGFR3	-7.57	0.476	-8.5	-6.63	0.00528	0.00277	0.0101	9.13e-05	0.00268	loglinear	NM_000142.4:1532	2.57187
RRAGC	-0.823	0.0522	-0.925	-0.721	0.565	0.527	0.607	9.41e-05	0.00274	loglinear	NM_001271851.1:1166	2.56225
PGK1	-0.913	0.0589	-1.03	-0.798	0.531	0.49	0.575	0.000101	0.00291	loglinear	NM_000291.3:964	2.53611
FZD7	2.16	0.141	1.88	2.43	4.46	3.68	5.4	0.000105	0.00301	loglinear	NM_003507.1:1600	2.52143
ITGB1	-0.695	0.0458	-0.784	-0.605	0.618	0.581	0.658	0.00011	0.00313	loglinear	NM_002211.3:534	2.50446
WWTR1	0.889	0.0587	0.774	1	1.85	1.71	2.01	0.000111	0.00313	loglinear	NM_001168278.1:1050	2.50446
TNFSF14	-2.63	0.177	-2.98	-2.29	0.161	0.127	0.205	0.000118	0.00329	loglinear	NM_003807.3:612	2.4828
RICTOR	-0.573	0.0388	-0.649	-0.497	0.672	0.638	0.709	0.000122	0.00339	loglinear	NM_001285439.1:117	2.4698
CHMP2A	0.654	0.0446	0.566	0.741	1.57	1.48	1.67	0.000126	0.00347	loglinear	NM_198426.1:382	2.45967
ITPR3	-1.37	0.0942	-1.56	-1.19	0.386	0.34	0.439	0.00013	0.00354	loglinear	NM_002224.4:3296	2.451
FBN1	-5.09	0.351	-5.78	-4.41	0.0293	0.0182	0.0472	0.000131	0.00356	loglinear	NM_000138.4:8578	2.44855
VEGFA	-0.901	0.0627	-1.02	-0.778	0.536	0.492	0.583	0.000137	0.00368	loglinear	NM_001171623.1:2212	2.43415
COP1	-0.155	0.0111	-0.177	-0.133	0.898	0.885	0.912	0.000151	0.00404	loglinear	NM_001001740.3:2110	2.39362
KPNA2	0.471	0.0344	0.404	0.539	1.39	1.32	1.45	0.000164	0.00434	loglinear	NM_002266.2:1280	2.36251
ATR	1.1	0.0806	0.946	1.26	2.15	1.93	2.4	0.000165	0.00434	loglinear	NM_001184.3:368	2.36251
ELOVL5	-0.401	0.0294	-0.458	-0.343	0.757	0.728	0.788	0.000167	0.00436	loglinear	NM_001242828.1:468	2.36051
WWC1	2.11	0.156	1.8	2.41	4.3	3.48	5.32	0.000175	0.00451	loglinear	NM_015238.2:2146	2.34582
HSPB1	-0.82	0.0608	-0.94	-0.701	0.566	0.521	0.615	0.000175	0.00451	loglinear	NM_001540.3:681	2.34582
HLA-E	-0.601	0.0447	-0.688	-0.513	0.659	0.621	0.701	0.000177	0.00452	loglinear	NM_005516.5:1287	2.34486
OAS2	-2.74	0.207	-3.14	-2.33	0.15	0.113	0.199	0.000191	0.00484	loglinear	NM_016817.2:380	2.31515
BRAF	0.867	0.0659	0.738	0.996	1.82	1.67	1.99	0.000193	0.00485	loglinear	NM_004333.6:1089	2.31426
CD68	-2.62	0.2	-3.01	-2.23	0.163	0.124	0.214	0.000195	0.00488	loglinear	NM_001251.2:1140	2.31158
SF3B1	0.21	0.0162	0.178	0.242	1.16	1.13	1.18	0.000202	0.00498	loglinear	NM_001005526.1:74	2.30277
SLC7A5	1.28	0.0982	1.08	1.47	2.42	2.12	2.77	0.000202	0.00498	loglinear	NM_003486.6:2011	2.30277
B4GALT1	-0.476	0.0368	-0.549	-0.404	0.719	0.684	0.756	0.000206	0.00504	loglinear	NM_001497.3:587	2.29757
CDK4	0.479	0.0377	0.405	0.553	1.39	1.32	1.47	0.000221	0.00539	loglinear	NM_000075.3:1098	2.26841
TGFB2	1.44	0.118	1.21	1.68	2.72	2.32	3.19	0.000254	0.00614	loglinear	NM_001135599.3:1972	2.21183
ALDOA	-0.639	0.0524	-0.742	-0.536	0.642	0.598	0.69	0.000259	0.00623	loglinear	NM_000034.3:2049	2.20551
IL15	-1.32	0.108	-1.53	-1.1	0.402	0.347	0.466	0.000265	0.00631	loglinear	NM_000585.4:715	2.19997
RAC3	1.63	0.134	1.36	1.89	3.08	2.57	3.7	0.000268	0.00631	loglinear	NM_001316307.1:169	2.19997
ICAM1	-5.62	0.464	-6.53	-4.71	0.0204	0.0108	0.0383	0.000268	0.00631	loglinear	NM_000201.2:2253	2.19997
MDM2	-0.825	0.0685	-0.96	-0.691	0.564	0.514	0.619	0.000272	0.00635	loglinear	NM_006878.3:919	2.19723
MSLN	-8.29	0.689	-9.64	-6.94	0.0032	0.00125	0.00816	0.000274	0.00637	loglinear	NM_005823.5:1714	2.19586
CRK	-0.389	0.0325	-0.453	-0.325	0.764	0.731	0.798	0.00028	0.00644	loglinear	NM_016823.4:455	2.19111
PLEK2	-2.95	0.247	-3.43	-2.47	0.129	0.0925	0.181	0.000281	0.00644	lm.nb	NM_016445.3:359	2.19111
EIF4EBP1	0.752	0.063	0.628	0.875	1.68	1.55	1.83	0.000283	0.00645	loglinear	NM_004095.3:673	2.19044
KDM6A	0.254	0.0215	0.211	0.296	1.19	1.16	1.23	0.000295	0.00663	loglinear	NM_021140.2:2590	2.17849
CHEK1	-1.53	0.13	-1.79	-1.28	0.346	0.29	0.413	0.000297	0.00663	loglinear	NM_001114122.2:1834	2.17849
ITGAV	-0.625	0.0531	-0.729	-0.521	0.648	0.603	0.697	0.000297	0.00663	loglinear	NM_001144999.2:2701	2.17849
SERPINB5	-0.269	0.023	-0.314	-0.224	0.83	0.804	0.856	0.000302	0.0067	loglinear	NM_002639.4:90	2.17393
LTBR	-0.453	0.0389	-0.529	-0.377	0.731	0.693	0.77	0.00031	0.00685	loglinear	XM_006718983.2:680	2.16431
PRKACA	0.517	0.046	0.426	0.607	1.43	1.34	1.52	0.000357	0.00783	loglinear	NM_002730.3:266	2.10624
PTEN	-0.811	0.0725	-0.954	-0.669	0.57	0.516	0.629	0.000362	0.00789	loglinear	NM_000314.6:6696	2.10292
STING1	-1.27	0.114	-1.5	-1.05	0.414	0.354	0.483	0.000364	0.00789	loglinear	NM_198282.1:725	2.10292
DCN	-9.43	0.847	-11.1	-7.77	0.00145	0.000459	0.00458	0.00037	0.00797	lm.nb	NM_001920.3:458	2.09854
PRDX6	-0.633	0.0575	-0.746	-0.52	0.645	0.596	0.697	0.000387	0.00828	loglinear	NM_004905.3:619	2.08197
LAMTOR2	-0.269	0.0248	-0.318	-0.22	0.83	0.802	0.858	0.000411	0.00873	loglinear	NM_001145264.2:102	2.05899
CDK6	0.851	0.0787	0.696	1.01	1.8	1.62	2.01	0.000416	0.00879	loglinear	NM_001145306.1:1373	2.05601
TSPAN1	-0.318	0.0296	-0.376	-0.26	0.802	0.771	0.835	0.000425	0.00892	loglinear	NM_005727.4:841	2.04964
SKIL	0.41	0.0383	0.335	0.485	1.33	1.26	1.4	0.000432	0.00904	loglinear	NM_005414.5:812	2.04383
RBBP5	-0.733	0.0691	-0.869	-0.598	0.602	0.548	0.661	0.000447	0.00928	loglinear	NM_005057.4:989	2.03245
MYL9	-5.95	0.57	-7.07	-4.83	0.0162	0.00746	0.0351	0.000475	0.0098	lm.nb	NM_181526.2:364	2.00877
LYN	-0.562	0.0542	-0.668	-0.456	0.677	0.629	0.729	0.000488	0.01	loglinear	NM_002350.3:700	2
CA9	-3.18	0.308	-3.79	-2.58	0.11	0.0724	0.167	0.000495	0.0101	loglinear	NM_001216.2:960	1.99568
TP53	0.396	0.0384	0.321	0.472	1.32	1.25	1.39	0.000496	0.0101	loglinear	NM_000546.2:1330	1.99568
TPD52	1.28	0.124	1.04	1.52	2.43	2.05	2.88	0.000501	0.0101	loglinear	NM_001025252.3:647	1.99568
MTHFD2	-0.718	0.0698	-0.855	-0.581	0.608	0.553	0.668	0.000504	0.0101	loglinear	NM_006636.3:1005	1.99568
NRAS	-0.464	0.0451	-0.552	-0.375	0.725	0.682	0.771	0.000505	0.0101	loglinear	NM_002524.4:2168	1.99568
TNFSF11	-1.68	0.167	-2.01	-1.35	0.312	0.248	0.391	0.00055	0.0109	loglinear	NM_003701.2:490	1.96257
TNFAIP3	-4.11	0.416	-4.92	-3.29	0.0581	0.033	0.102	0.000589	0.0116	loglinear	NM_001270508.1:3240	1.93554
ROCK2	0.757	0.0767	0.607	0.908	1.69	1.52	1.88	0.000592	0.0116	loglinear	NM_001321643.2:1952	1.93554
RB1	-0.443	0.045	-0.531	-0.354	0.736	0.692	0.782	0.000599	0.0117	loglinear	NM_000321.2:2769	1.93181
PRDX2	0.259	0.0265	0.207	0.311	1.2	1.15	1.24	0.00062	0.012	loglinear	NM_005809.6:200	1.92082
WASF2	-0.357	0.0368	-0.429	-0.285	0.781	0.743	0.821	0.000629	0.0121	loglinear	NM_006990.5:510	1.91721
SORD	1.55	0.16	1.24	1.86	2.92	2.35	3.63	0.000631	0.0121	loglinear	NM_003104.5:1090	1.91721
CCND2	-6.73	0.694	-8.09	-5.37	0.00942	0.00367	0.0242	0.000634	0.0121	loglinear	NM_001759.2:5825	1.91721
TGM2	2.03	0.211	1.61	2.44	4.08	3.06	5.43	0.000652	0.0124	loglinear	NM_004613.2:590	1.90658
CPT2	0.535	0.0562	0.424	0.645	1.45	1.34	1.56	0.000683	0.0128	loglinear	NM_000098.3:321	1.89279
EP300	0.954	0.1	0.757	1.15	1.94	1.69	2.22	0.000686	0.0128	loglinear	NM_001429.4:2658	1.89279
RFC3	1.15	0.121	0.91	1.38	2.21	1.88	2.61	0.000687	0.0128	loglinear	NM_002915.3:740	1.89279
SNAI2	-4.22	0.446	-5.09	-3.34	0.0538	0.0294	0.0987	0.000698	0.013	lm.nb	NM_003068.5:254	1.88606
RELB	-1.44	0.153	-1.74	-1.14	0.369	0.3	0.455	0.000721	0.0133	loglinear	NM_006509.3:956	1.87615
VEGFC	-0.752	0.0813	-0.912	-0.593	0.594	0.532	0.663	0.000758	0.0139	loglinear	NM_005429.4:588	1.85699
VCP	1.03	0.112	0.813	1.25	2.05	1.76	2.38	0.000775	0.0142	loglinear	NM_007126.5:2112	1.84771
SPINT1	-0.164	0.018	-0.199	-0.129	0.892	0.871	0.915	0.000803	0.0146	loglinear	NM_001032367.2:1260	1.83565
AIMP2	0.797	0.0875	0.626	0.969	1.74	1.54	1.96	0.000807	0.0146	loglinear	NM_006303.3:507	1.83565
FGFBP1	-4.56	0.502	-5.54	-3.58	0.0424	0.0214	0.0838	0.000812	0.0146	loglinear	NM_005130.4:585	1.83565
MYD88	0.543	0.0604	0.424	0.661	1.46	1.34	1.58	0.000848	0.0151	loglinear	NM_002468.3:2145	1.82102
PIK3CA	-0.485	0.054	-0.591	-0.379	0.714	0.664	0.769	0.00085	0.0151	loglinear	NM_006218.2:3296	1.82102
CDK2	0.346	0.0385	0.27	0.421	1.27	1.21	1.34	0.000851	0.0151	loglinear	NM_001290230.1:1543	1.82102
E2F1	1.14	0.13	0.888	1.4	2.21	1.85	2.64	0.00093	0.0164	loglinear	NM_005225.1:935	1.78516
AKT1S1	0.401	0.0458	0.311	0.491	1.32	1.24	1.4	0.000941	0.0165	loglinear	NM_032375.5:1301	1.78252
ATP7A	1.48	0.17	1.15	1.82	2.79	2.22	3.52	0.000961	0.0168	lm.nb	NM_000052.7:3777	1.77469
PSMB9	-1.15	0.134	-1.41	-0.883	0.452	0.376	0.542	0.00104	0.0181	loglinear	NM_002800.4:394	1.74232
PLCB3	-0.718	0.0855	-0.886	-0.551	0.608	0.541	0.683	0.0011	0.019	loglinear	NM_000932.3:1220	1.72125
XBP1	0.463	0.0552	0.355	0.571	1.38	1.28	1.49	0.0011	0.019	loglinear	NM_005080.2:440	1.72125
IDO1	-4.92	0.602	-6.1	-3.74	0.033	0.0146	0.0748	0.00122	0.0209	loglinear	NM_002164.5:52	1.67985
ATF7IP	0.681	0.0834	0.517	0.844	1.6	1.43	1.8	0.00123	0.021	loglinear	NM_018179.3:2505	1.67778
PA2G4	0.761	0.0933	0.578	0.944	1.69	1.49	1.92	0.00123	0.021	loglinear	NM_006191.2:680	1.67778
PCNA	-0.288	0.0356	-0.358	-0.218	0.819	0.78	0.86	0.00127	0.0215	loglinear	NM_182649.1:215	1.66756
IL4R	-1.29	0.16	-1.61	-0.979	0.408	0.328	0.507	0.00128	0.0216	lm.nb	NM_000418.2:950	1.66555
SOCS1	1.57	0.195	1.19	1.95	2.96	2.27	3.86	0.0013	0.0217	loglinear	NM_003745.1:1022	1.66354
MST1R	-1.54	0.192	-1.91	-1.16	0.344	0.265	0.447	0.00131	0.0217	loglinear	NM_002447.2:1995	1.66354
PTCH1	2	0.249	1.51	2.48	3.99	2.84	5.59	0.00131	0.0217	lm.nb	NM_000264.5:4324	1.66354
ITGB3	1.17	0.146	0.887	1.46	2.26	1.85	2.75	0.00131	0.0217	loglinear	NM_000212.2:4485	1.66354
TCF7	5.02	0.636	3.77	6.26	32.4	13.6	76.7	0.00139	0.0229	loglinear	NM_003202.3:909	1.64016
ABCG2	5	0.636	3.76	6.25	32.1	13.5	76.2	0.00141	0.023	loglinear	NM_001257386.1:2020	1.63827
CGAS	-1.91	0.244	-2.39	-1.43	0.266	0.191	0.371	0.00143	0.0234	loglinear	NM_138441.2:1198	1.63078
SETD2	0.194	0.025	0.145	0.243	1.14	1.11	1.18	0.00147	0.0239	loglinear	NM_014159.6:6160	1.6216
PSMB10	0.395	0.0513	0.294	0.495	1.31	1.23	1.41	0.00154	0.0249	loglinear	NM_002801.3:249	1.6038
JUN	-0.568	0.0749	-0.715	-0.422	0.674	0.609	0.747	0.00162	0.026	loglinear	NM_002228.4:1542	1.58503
RBL1	-1.62	0.217	-2.05	-1.19	0.325	0.242	0.437	0.00173	0.0277	loglinear	NM_002895.2:2915	1.55752
IL22RA2	-2.13	0.288	-2.7	-1.57	0.228	0.154	0.337	0.00177	0.0283	loglinear	NM_052962.2:950	1.54821
MCL1	-0.489	0.0662	-0.619	-0.36	0.712	0.651	0.779	0.00179	0.0284	loglinear	NM_021960.5:644	1.54668
POLE	-0.685	0.0932	-0.868	-0.503	0.622	0.548	0.706	0.00182	0.0288	loglinear	NM_006231.4:4973	1.54061
ITGB8	-0.247	0.0337	-0.314	-0.181	0.842	0.805	0.882	0.00183	0.0288	loglinear	NM_002214.2:2609	1.54061
BCL2A1	-5.2	0.712	-6.59	-3.8	0.0272	0.0104	0.0716	0.00187	0.0292	lm.nb	NM_004049.3:419	1.53462
EGLN3	-3.06	0.42	-3.88	-2.24	0.12	0.0678	0.212	0.00189	0.0295	loglinear	NM_022073.4:749	1.53018
IL11	-3.64	0.502	-4.62	-2.65	0.0804	0.0406	0.159	0.00192	0.0299	loglinear	NM_000641.3:1723	1.52433
PFKFB3	0.804	0.111	0.586	1.02	1.75	1.5	2.03	0.00195	0.0301	loglinear	NM_004566.3:1925	1.52143
MGA	-1.11	0.153	-1.41	-0.806	0.464	0.377	0.572	0.00196	0.0301	loglinear	NM_001080541.2:7507	1.52143
MSH2	0.777	0.108	0.566	0.989	1.71	1.48	1.98	0.00196	0.0301	loglinear	NM_000251.1:2514	1.52143
SLPI	0.429	0.06	0.311	0.547	1.35	1.24	1.46	0.00202	0.0308	loglinear	NM_003064.3:65	1.51145
MMP9	-2.59	0.368	-3.31	-1.87	0.166	0.101	0.274	0.00215	0.0326	loglinear	NM_004994.2:2011	1.48678
AXL	-3.56	0.513	-4.56	-2.55	0.085	0.0424	0.171	0.00227	0.0344	lm.nb	NM_001699.4:1535	1.46344
CAV1	-0.794	0.116	-1.02	-0.566	0.577	0.493	0.675	0.0024	0.0361	loglinear	NM_001753.4:555	1.44249
OAS1	0.429	0.0634	0.305	0.554	1.35	1.24	1.47	0.00248	0.0371	loglinear	NM_001032409.1:805	1.43063
PARP2	0.434	0.0642	0.308	0.56	1.35	1.24	1.47	0.00249	0.0372	loglinear	NM_005484.3:746	1.42946
IL15RA	-0.644	0.0981	-0.836	-0.452	0.64	0.56	0.731	0.00279	0.0414	loglinear	NM_002189.2:503	1.383
CYFIP1	0.405	0.0618	0.284	0.526	1.32	1.22	1.44	0.00281	0.0416	loglinear	NM_014608.2:2423	1.38091
PRKCA	0.942	0.145	0.658	1.23	1.92	1.58	2.34	0.0029	0.0428	loglinear	NM_002737.2:818	1.36856
ITPR1	2.25	0.349	1.57	2.94	4.77	2.97	7.66	0.00297	0.0434	lm.nb	NM_001099952.3:5573	1.36251
STAT1	0.249	0.0386	0.173	0.325	1.19	1.13	1.25	0.00297	0.0434	loglinear	NM_007315.3:239	1.36251
AGO2	-0.538	0.0835	-0.702	-0.374	0.689	0.615	0.771	0.00298	0.0434	loglinear	NM_012154.5:980	1.36251
CXCL11	-4.61	0.717	-6.01	-3.2	0.041	0.0155	0.109	0.00302	0.0437	lm.nb	NM_005409.4:333	1.35952
UGDH	-0.76	0.12	-0.995	-0.525	0.59	0.502	0.695	0.00316	0.0456	loglinear	NM_003359.4:855	1.34104
RBX1	0.206	0.0328	0.142	0.27	1.15	1.1	1.21	0.00326	0.0469	loglinear	NM_014248.3:183	1.32883
BYSL	0.804	0.129	0.551	1.06	1.75	1.47	2.08	0.00336	0.0481	loglinear	NM_004053.4:1099	1.31785
HK2	0.494	0.0794	0.338	0.65	1.41	1.26	1.57	0.00339	0.0482	loglinear	NM_000189.4:2883	1.31695
TGFB3	1.66	0.266	1.14	2.18	3.15	2.2	4.53	0.00339	0.0482	lm.nb	NM_001329938.1:262	1.31695
TAPBP	-0.505	0.0812	-0.664	-0.346	0.705	0.631	0.787	0.0034	0.0482	loglinear	NM_003190.4:1082	1.31695
RIMKLB	-0.608	0.0981	-0.801	-0.416	0.656	0.574	0.749	0.00344	0.0485	loglinear	NM_020734.2:1840	1.31426
TAP2	-0.443	0.0716	-0.583	-0.303	0.736	0.668	0.811	0.00346	0.0486	loglinear	NM_018833.2:912	1.31336
LY96	-3.74	0.608	-4.93	-2.54	0.075	0.0328	0.171	0.00356	0.0499	loglinear	NM_001195797.1:135	1.3019
BIRC3	-4.36	0.712	-5.75	-2.96	0.0487	0.0185	0.128	0.00361	0.0503	loglinear	NM_001165.4:6567	1.29843
ERN1	-0.729	0.12	-0.965	-0.493	0.603	0.512	0.71	0.00375	0.052	loglinear	NM_001433.5:1305	1.284
KDM5A	-0.246	0.0414	-0.327	-0.165	0.843	0.797	0.892	0.004	0.0553	loglinear	NM_001042603.3:846	1.25727
SMAD7	-1.12	0.189	-1.49	-0.753	0.459	0.355	0.593	0.00402	0.0554	loglinear	NM_005904.3:1375	1.25649
GLUD1	-0.147	0.0248	-0.195	-0.098	0.903	0.873	0.934	0.00409	0.0561	loglinear	NM_005271.2:2680	1.25104
UBE2C	-1.44	0.245	-1.92	-0.961	0.368	0.264	0.514	0.00417	0.057	loglinear	NM_007019.2:445	1.24413
SH3PXD2A	0.525	0.0894	0.35	0.7	1.44	1.27	1.62	0.0042	0.0572	loglinear	NM_014631.2:2273	1.2426
PARVA	0.473	0.0809	0.315	0.632	1.39	1.24	1.55	0.00426	0.0577	loglinear	NM_018222.5:481	1.23882
LTB	-3.58	0.614	-4.79	-2.38	0.0833	0.0362	0.192	0.00429	0.0579	lm.nb	NM_002341.1:330	1.23732
ITGA1	-3.79	0.652	-5.07	-2.51	0.0721	0.0297	0.175	0.00435	0.0585	loglinear	NM_181501.1:502	1.23284
EGF	3.88	0.667	2.57	5.19	14.7	5.94	36.4	0.00437	0.0585	loglinear	NM_001178130.2:2167	1.23284
MYBL2	0.809	0.14	0.535	1.08	1.75	1.45	2.12	0.00441	0.0589	loglinear	NM_002466.4:1204	1.22988
VEGFB	-0.466	0.0811	-0.625	-0.307	0.724	0.648	0.808	0.00455	0.0604	loglinear	NM_003377.3:687	1.21896
TEAD1	-0.37	0.0645	-0.497	-0.244	0.774	0.709	0.844	0.00456	0.0604	loglinear	NM_021961.5:1238	1.21896
CD276	-0.6	0.105	-0.806	-0.394	0.66	0.572	0.761	0.00467	0.0617	loglinear	NM_001024736.1:2119	1.20971
WEE1	0.702	0.124	0.46	0.945	1.63	1.38	1.92	0.00474	0.0624	loglinear	NM_003390.4:922	1.20482
AURKA	-1.19	0.215	-1.61	-0.766	0.439	0.328	0.588	0.00523	0.0686	loglinear	NM_001323303.1:503	1.16368
KMT2A	-0.272	0.0495	-0.369	-0.175	0.828	0.774	0.886	0.00531	0.0694	loglinear	NM_005933.3:6379	1.15864
DOCK1	0.564	0.103	0.363	0.766	1.48	1.29	1.7	0.00537	0.0699	loglinear	NM_001380.3:840	1.15552
IFNAR2	-0.455	0.0836	-0.619	-0.291	0.729	0.651	0.817	0.00552	0.0716	loglinear	NM_000874.3:631	1.14509
IGFBP3	0.607	0.112	0.387	0.827	1.52	1.31	1.77	0.00564	0.0728	loglinear	NM_000598.4:634	1.13787
TXNRD2	0.167	0.0311	0.106	0.228	1.12	1.08	1.17	0.00579	0.0746	loglinear	NM_006440.3:495	1.12726
NT5E	-0.526	0.0986	-0.719	-0.332	0.695	0.607	0.794	0.00596	0.0765	loglinear	NM_002526.3:3526	1.11634
SLIT2	-3.17	0.596	-4.34	-2	0.111	0.0494	0.249	0.00598	0.0765	loglinear	NM_004787.1:3909	1.11634
DLL3	3.63	0.687	2.29	4.98	12.4	4.88	31.5	0.00612	0.078	lm.nb	NM_203486.2:1703	1.10791
TNF	-4.54	0.863	-6.24	-2.85	0.0429	0.0133	0.138	0.00623	0.0789	lm.nb	NM_000594.3:1366	1.10292
TXN2	0.225	0.0427	0.141	0.308	1.17	1.1	1.24	0.00625	0.0789	loglinear	NM_012473.3:192	1.10292
CDKN2A	0.797	0.152	0.5	1.09	1.74	1.41	2.13	0.00627	0.0789	loglinear	NM_000077.4:1052	1.10292
KDM3B	0.607	0.116	0.38	0.833	1.52	1.3	1.78	0.00628	0.0789	loglinear	NM_016604.3:535	1.10292
NCOA2	0.349	0.0673	0.217	0.481	1.27	1.16	1.4	0.00657	0.0822	loglinear	NM_006540.4:1090	1.08513
CLOCK	-0.436	0.0844	-0.601	-0.271	0.739	0.659	0.829	0.00666	0.083	loglinear	NM_001267843.1:2212	1.08092
NUDT2	0.82	0.16	0.507	1.13	1.77	1.42	2.19	0.0068	0.0844	loglinear	NM_001161.5:506	1.07366
JAK2	0.196	0.0385	0.121	0.271	1.15	1.09	1.21	0.00702	0.0869	loglinear	NM_004972.2:455	1.06098
CBX2	1.62	0.319	0.998	2.25	3.08	2	4.76	0.00705	0.087	loglinear	NM_032647.3:85	1.06048
YAP1	-0.606	0.121	-0.843	-0.369	0.657	0.557	0.774	0.00742	0.0912	loglinear	NM_001130145.2:835	1.04001
NFE2L2	-0.634	0.127	-0.883	-0.386	0.644	0.542	0.765	0.00747	0.0915	loglinear	NM_006164.3:995	1.03858
EPC1	0.217	0.0435	0.132	0.302	1.16	1.1	1.23	0.00754	0.092	loglinear	NM_025209.4:1098	1.03621
PCLAF	0.808	0.163	0.488	1.13	1.75	1.4	2.19	0.00778	0.0947	loglinear	NM_014736.4:235	1.02365
ATG4B	0.443	0.0902	0.267	0.62	1.36	1.2	1.54	0.00795	0.0963	loglinear	NM_013325.5:945	1.01637
CDKN1A	0.218	0.0443	0.131	0.305	1.16	1.09	1.24	0.00797	0.0963	loglinear	NM_000389.2:1975	1.01637
FGFR2	1.05	0.215	0.629	1.47	2.07	1.55	2.77	0.0081	0.0975	loglinear	NM_000141.4:2704	1.011
CTNND1	0.456	0.094	0.272	0.64	1.37	1.21	1.56	0.00833	0.1	loglinear	NM_001206889.1:852	1
COL4A2	-4.43	0.914	-6.22	-2.64	0.0464	0.0134	0.161	0.00836	0.1	loglinear	NM_001846.2:1150	1
HMOX1	0.585	0.121	0.348	0.821	1.5	1.27	1.77	0.00839	0.1	loglinear	NM_002133.2:781	1
TRAF6	0.44	0.0915	0.26	0.619	1.36	1.2	1.54	0.0086	0.102	loglinear	NM_145803.1:865	0.9914
IRF1	-0.152	0.0318	-0.215	-0.0902	0.9	0.862	0.939	0.00864	0.102	loglinear	NM_002198.2:557	0.9914
TGFBR2	0.501	0.105	0.295	0.706	1.41	1.23	1.63	0.00877	0.104	loglinear	NM_001024847.2:870	0.982967
MAP3K7	-0.277	0.0586	-0.392	-0.162	0.825	0.762	0.894	0.00917	0.108	loglinear	NM_003188.3:1178	0.966576
MX1	-1.09	0.231	-1.54	-0.633	0.471	0.344	0.645	0.00932	0.109	loglinear	NM_001144925.2:1369	0.962574
TBRG4	0.415	0.0888	0.241	0.589	1.33	1.18	1.5	0.00949	0.111	loglinear	NM_004749.2:1405	0.954677
LMNB1	0.669	0.146	0.383	0.956	1.59	1.3	1.94	0.0102	0.118	loglinear	NM_005573.4:774	0.928118
MUC16	-0.274	0.06	-0.391	-0.156	0.827	0.762	0.897	0.0103	0.12	loglinear	NM_024690.2:41510	0.920819
GALNT3	0.175	0.039	0.0986	0.251	1.13	1.07	1.19	0.0109	0.126	loglinear	NM_004482.3:655	0.899629
SSRP1	0.151	0.0343	0.0833	0.218	1.11	1.06	1.16	0.0118	0.136	loglinear	NM_003146.3:345	0.866461
SYK	3.05	0.697	1.68	4.41	8.26	3.21	21.3	0.0119	0.137	loglinear	NM_003177.5:808	0.863279
PIK3CD	-3.77	0.865	-5.47	-2.08	0.0731	0.0226	0.237	0.012	0.138	loglinear	NM_001350234.1:664	0.860121
TPX2	-1.23	0.283	-1.79	-0.677	0.426	0.29	0.626	0.0121	0.138	lm.nb	NM_012112.4:764	0.860121
PGF	-0.862	0.198	-1.25	-0.474	0.55	0.42	0.72	0.0122	0.138	loglinear	NM_002632.5:621	0.860121
SPHK2	0.733	0.17	0.4	1.07	1.66	1.32	2.09	0.0126	0.143	loglinear	NM_001204159.3:1329	0.844664
STK3	0.447	0.104	0.243	0.652	1.36	1.18	1.57	0.0128	0.145	loglinear	NM_006281.4:978	0.838632
CDC20	-0.896	0.21	-1.31	-0.484	0.537	0.404	0.715	0.013	0.147	loglinear	NM_001255.1:915	0.832683
IRF3	0.517	0.123	0.277	0.758	1.43	1.21	1.69	0.0135	0.152	loglinear	NM_001197122.1:607	0.818156
LIG1	0.455	0.109	0.243	0.668	1.37	1.18	1.59	0.0138	0.154	loglinear	NM_000234.2:1170	0.812479
CCNA2	-1.11	0.264	-1.63	-0.59	0.464	0.324	0.664	0.0138	0.154	loglinear	NM_001237.3:538	0.812479
MAFG	-0.337	0.0813	-0.496	-0.177	0.792	0.709	0.884	0.0144	0.16	loglinear	NM_002359.4:1873	0.79588
PHB	0.844	0.204	0.444	1.24	1.8	1.36	2.37	0.0144	0.16	loglinear	NM_002634.2:1270	0.79588
UBE2T	-1.67	0.406	-2.47	-0.877	0.314	0.181	0.544	0.0146	0.161	lm.nb	NM_014176.1:50	0.793174
GSK3B	-0.341	0.0843	-0.506	-0.176	0.789	0.704	0.885	0.0155	0.171	loglinear	NM_001146156.1:1686	0.767004
MAP3K14	0.791	0.196	0.406	1.18	1.73	1.32	2.26	0.0158	0.174	loglinear	NM_003954.1:620	0.759451
EZH2	0.527	0.131	0.27	0.784	1.44	1.21	1.72	0.0159	0.175	loglinear	NM_004456.4:1596	0.756962
RAD54B	0.969	0.242	0.495	1.44	1.96	1.41	2.72	0.0161	0.176	loglinear	NM_012415.2:826	0.754487
EIF4G1	0.313	0.0793	0.157	0.468	1.24	1.12	1.38	0.017	0.185	loglinear	NM_001194946.1:4987	0.732828
NDUFB1	0.227	0.0579	0.114	0.341	1.17	1.08	1.27	0.0172	0.187	loglinear	NM_004545.4:139	0.728158
BCAP31	0.269	0.0686	0.134	0.404	1.2	1.1	1.32	0.0173	0.187	loglinear	NM_001139441.1:752	0.728158
SIN3A	-0.219	0.0562	-0.329	-0.109	0.859	0.796	0.928	0.0177	0.191	loglinear	NM_001145357.2:1421	0.718967
ATG101	0.217	0.0559	0.107	0.326	1.16	1.08	1.25	0.0179	0.193	loglinear	NM_001098673.2:555	0.714443
FAS	-1.3	0.335	-1.95	-0.64	0.407	0.258	0.642	0.018	0.193	lm.nb	NM_000043.3:90	0.714443
LTBP1	-0.275	0.0714	-0.415	-0.136	0.826	0.75	0.91	0.0182	0.194	loglinear	NM_000627.3:1970	0.712198
GABARAP	0.235	0.061	0.116	0.355	1.18	1.08	1.28	0.0182	0.194	loglinear	NM_007278.1:233	0.712198
FPR1	-0.953	0.248	-1.44	-0.467	0.517	0.369	0.723	0.0183	0.195	loglinear	NM_002029.3:625	0.709965
ATF2	-0.413	0.108	-0.624	-0.202	0.751	0.649	0.869	0.0185	0.196	loglinear	NM_001880.4:655	0.707744
SRM	-0.179	0.0466	-0.27	-0.0876	0.883	0.829	0.941	0.0185	0.196	loglinear	NM_003132.2:254	0.707744
CREBBP	-0.286	0.0751	-0.433	-0.139	0.82	0.741	0.908	0.019	0.2	loglinear	NM_001079846.1:4818	0.69897
PBRM1	0.354	0.0937	0.171	0.538	1.28	1.13	1.45	0.0194	0.204	loglinear	NM_018313.4:206	0.69037
CDH5	-1.44	0.382	-2.19	-0.693	0.368	0.219	0.619	0.0195	0.204	loglinear	NM_001795.3:3405	0.69037
PLA2G4A	0.404	0.107	0.194	0.614	1.32	1.14	1.53	0.0195	0.204	loglinear	NM_024420.2:1670	0.69037
IQGAP1	0.0912	0.0246	0.043	0.139	1.07	1.03	1.1	0.0208	0.216	loglinear	NM_003870.3:820	0.665546
ZMYM2	0.352	0.0958	0.164	0.54	1.28	1.12	1.45	0.0213	0.221	loglinear	NM_003453.5:3118	0.655608
MAP2K2	0.0943	0.0261	0.0432	0.145	1.07	1.03	1.11	0.0224	0.232	loglinear	NM_030662.3:375	0.634512
ADORA2B	0.576	0.16	0.263	0.889	1.49	1.2	1.85	0.0226	0.234	loglinear	NM_000676.2:1043	0.630784
CXCL10	-1.02	0.284	-1.58	-0.465	0.493	0.335	0.725	0.0228	0.235	loglinear	NM_001565.3:122	0.628932
RPTOR	-0.472	0.131	-0.73	-0.214	0.721	0.603	0.862	0.023	0.236	loglinear	NM_001163034.1:3139	0.627088
NF1	-0.421	0.119	-0.655	-0.187	0.747	0.635	0.878	0.0243	0.249	loglinear	NM_000267.3:1260	0.603801
GSTM4	0.663	0.189	0.292	1.03	1.58	1.22	2.05	0.0249	0.254	lm.nb	NM_000850.4:60	0.595166
SAV1	-0.316	0.0922	-0.497	-0.135	0.803	0.709	0.911	0.0266	0.271	loglinear	NM_021818.4:1088	0.567031
ITGB2	0.688	0.205	0.287	1.09	1.61	1.22	2.13	0.0283	0.287	loglinear	NM_000211.3:1412	0.542118
ADM	-0.261	0.0779	-0.414	-0.108	0.835	0.751	0.928	0.0286	0.29	loglinear	NM_001124.2:1413	0.537602
CCNK	0.127	0.0383	0.0519	0.202	1.09	1.04	1.15	0.0295	0.298	loglinear	NM_003858.3:1425	0.525784
ZEB1	-1.29	0.396	-2.06	-0.51	0.41	0.24	0.702	0.0314	0.316	lm.nb	NM_001128128.2:2292	0.500313
ITGAX	-1.46	0.465	-2.37	-0.551	0.363	0.193	0.683	0.0347	0.348	lm.nb	NM_000887.4:561	0.458421
FGFR1	-1.14	0.366	-1.86	-0.425	0.453	0.275	0.745	0.0355	0.354	loglinear	NM_001174064.1:1756	0.450997
TEAD2	0.251	0.0804	0.0933	0.409	1.19	1.07	1.33	0.0355	0.354	loglinear	NM_003598.2:1302	0.450997
EIF2AK3	-0.466	0.152	-0.763	-0.169	0.724	0.589	0.89	0.0372	0.37	loglinear	NM_004836.6:1195	0.431798
MAPK3	-0.469	0.155	-0.773	-0.165	0.723	0.585	0.892	0.0391	0.388	loglinear	NM_001040056.3:939	0.411168
CCS	0.196	0.0653	0.068	0.324	1.15	1.05	1.25	0.0399	0.394	loglinear	NM_005125.1:34	0.404504
LIN9	-0.2	0.0667	-0.331	-0.0694	0.87	0.795	0.953	0.0399	0.394	loglinear	NM_001366238.1:1626	0.404504
NBL1	-0.361	0.123	-0.601	-0.12	0.779	0.659	0.92	0.0425	0.419	loglinear	NM_182744.3:1842	0.377786
CD3E	0.926	0.317	0.305	1.55	1.9	1.24	2.92	0.0432	0.424	loglinear	NM_000733.3:233	0.372634
MLST8	0.139	0.0475	0.0454	0.232	1.1	1.03	1.17	0.0434	0.425	loglinear	NM_001199173.1:810	0.371611
ACKR2	3.14	1.09	1.01	5.28	8.83	2.01	38.8	0.0449	0.438	loglinear	NM_001296.5:741	0.358526
FOXA1	0.588	0.205	0.187	0.989	1.5	1.14	1.99	0.0452	0.44	lm.nb	NM_004496.5:1132	0.356547
RB1CC1	-0.151	0.0531	-0.254	-0.0465	0.901	0.838	0.968	0.047	0.455	loglinear	NM_001083617.1:2922	0.341989
SOD1	0.0744	0.0262	0.0229	0.126	1.05	1.02	1.09	0.0471	0.455	loglinear	NM_000454.4:164	0.341989
CCNB2	-0.587	0.207	-0.993	-0.181	0.666	0.503	0.882	0.0472	0.455	loglinear	NM_004701.3:333	0.341989
CCNE1	-0.303	0.108	-0.514	-0.0917	0.811	0.7	0.938	0.0483	0.465	loglinear	NM_001238.1:1155	0.332547
NSD1	-0.148	0.0528	-0.251	-0.0441	0.903	0.84	0.97	0.049	0.47	loglinear	NM_022455.4:3140	0.327902
PDLIM5	0.226	0.0809	0.0676	0.385	1.17	1.05	1.31	0.049	0.47	loglinear	NM_001256428.2:728	0.327902
JMJD1C	0.282	0.101	0.0831	0.48	1.22	1.06	1.39	0.0498	0.475	loglinear	NM_032776.1:4820	0.323306
GMPS	-0.145	0.0527	-0.248	-0.0419	0.904	0.842	0.971	0.0511	0.487	loglinear	NM_003875.2:385	0.312471
CDK1	-0.448	0.163	-0.767	-0.129	0.733	0.588	0.915	0.0514	0.489	loglinear	NM_001786.4:133	0.310691
SRC	-0.448	0.164	-0.769	-0.127	0.733	0.587	0.916	0.0522	0.494	loglinear	NM_005417.4:1132	0.306273
FANCD2	-1.51	0.552	-2.59	-0.426	0.351	0.166	0.744	0.0524	0.495	loglinear	NM_001018115.1:750	0.305395
TLR3	-0.345	0.127	-0.594	-0.0951	0.788	0.662	0.936	0.0537	0.506	loglinear	NM_003265.2:37	0.295849
TCOF1	0.228	0.0843	0.0629	0.394	1.17	1.04	1.31	0.0538	0.506	loglinear	NM_000356.3:536	0.295849
MAP2K1	0.194	0.0724	0.0522	0.336	1.14	1.04	1.26	0.0551	0.517	loglinear	NM_002755.3:1060	0.286509
DNMT1	0.283	0.106	0.0751	0.491	1.22	1.05	1.41	0.0559	0.523	loglinear	NM_001130823.2:2500	0.281498
JAK3	0.522	0.198	0.135	0.91	1.44	1.1	1.88	0.0573	0.534	loglinear	NM_000215.2:1715	0.272459
PDK1	-0.264	0.1	-0.461	-0.0677	0.833	0.727	0.954	0.0579	0.539	loglinear	NM_002610.3:401	0.268411
BCL2L1	0.0864	0.0334	0.021	0.152	1.06	1.01	1.11	0.0608	0.564	loglinear	NM_001191.3:1421	0.248721
TOP2A	-0.405	0.16	-0.719	-0.0906	0.755	0.608	0.939	0.065	0.601	loglinear	NM_001067.3:4233	0.221126
MCM4	0.236	0.0939	0.0522	0.42	1.18	1.04	1.34	0.0656	0.606	loglinear	NM_182746.1:1200	0.217527
PLK1	0.573	0.231	0.121	1.03	1.49	1.09	2.04	0.0678	0.624	lm.nb	NM_005030.3:491	0.204815
TUBG1	-0.135	0.0546	-0.242	-0.0278	0.911	0.846	0.981	0.069	0.634	loglinear	NM_001070.5:1219	0.197911
AKT1	-0.124	0.0507	-0.224	-0.0252	0.917	0.856	0.983	0.0699	0.64	loglinear	NM_005163.2:2207	0.19382
FANCI	-0.208	0.085	-0.374	-0.041	0.866	0.771	0.972	0.0711	0.649	loglinear	NM_001113378.1:541	0.187755
TOX4	0.147	0.0606	0.0278	0.266	1.11	1.02	1.2	0.0728	0.664	loglinear	NM_014828.2:1125	0.177832
MTOR	0.196	0.0824	0.0342	0.357	1.15	1.02	1.28	0.0764	0.694	loglinear	NM_004958.3:3444	0.158641
CDK12	-0.132	0.0563	-0.242	-0.0216	0.913	0.845	0.985	0.0791	0.717	loglinear	NM_015083.2:1806	0.144481
ADORA2A	0.616	0.264	0.0977	1.13	1.53	1.07	2.19	0.0803	0.726	lm.nb	NM_000675.5:951	0.139063
CREB1	0.145	0.0624	0.0228	0.267	1.11	1.02	1.2	0.0806	0.727	loglinear	NM_004379.3:618	0.138466
KRAS	0.177	0.0779	0.0245	0.33	1.13	1.02	1.26	0.0852	0.766	loglinear	NM_004985.3:1790	0.115771
STAG2	-0.156	0.0688	-0.291	-0.0216	0.897	0.817	0.985	0.0854	0.766	loglinear	NM_001042749.2:1772	0.115771
H2AX	0.856	0.378	0.116	1.6	1.81	1.08	3.02	0.086	0.77	loglinear	NM_002105.2:98	0.113509
KAT6B	0.232	0.103	0.03	0.434	1.17	1.02	1.35	0.0875	0.781	loglinear	NM_012330.1:4630	0.107349
FOXP1	-0.0648	0.029	-0.122	-0.00797	0.956	0.919	0.994	0.0891	0.794	loglinear	NM_032682.5:1276	0.100179
HUWE1	0.242	0.109	0.0271	0.456	1.18	1.02	1.37	0.0919	0.816	loglinear	NM_031407.7:11006	0.0883098
BMPR2	-0.0963	0.0441	-0.183	-0.00987	0.935	0.881	0.993	0.0943	0.836	loglinear	NM_001204.7:1683	0.0777937
ATOX1	0.131	0.0604	0.0128	0.249	1.1	1.01	1.19	0.0957	0.843	loglinear	NM_004045.3:143	0.0741724
BAD	-0.345	0.159	-0.657	-0.0335	0.787	0.634	0.977	0.0958	0.843	loglinear	NM_004322.3:963	0.0741724
FZD1	0.179	0.0826	0.0173	0.341	1.13	1.01	1.27	0.0958	0.843	loglinear	NM_003505.2:1141	0.0741724
TAZ	-0.186	0.0865	-0.356	-0.0165	0.879	0.782	0.989	0.0979	0.859	loglinear	NM_181313.4:433	0.0660068
STIP1	-0.0538	0.0251	-0.103	-0.00462	0.963	0.931	0.997	0.0986	0.863	loglinear	NM_006819.3:100	0.0639892
CDCA5	0.494	0.232	0.0386	0.949	1.41	1.03	1.93	0.101	0.879	loglinear	NM_080668.3:205	0.0560111
PIK3R2	-0.117	0.0557	-0.226	-0.00795	0.922	0.855	0.995	0.103	0.9	loglinear	NM_005027.3:344	0.0457575
IRF7	0.13	0.0638	0.00447	0.255	1.09	1	1.19	0.112	0.973	loglinear	NM_004029.2:1705	0.0118872
BUB1	0.353	0.174	0.0121	0.694	1.28	1.01	1.62	0.112	0.973	loglinear	NM_004336.3:1978	0.0118872
ABL1	0.0819	0.0413	0.000891	0.163	1.06	1	1.12	0.119	1	loglinear	NM_005157.5:1830	0
KIF2C	0.594	0.303	-0.000205	1.19	1.51	1	2.28	0.122	1	loglinear	NM_006845.2:1020	0
MAPK1	0.0702	0.0361	-0.000531	0.141	1.05	1	1.1	0.124	1	loglinear	NM_138957.2:644	0
TERF2IP	-0.298	0.154	-0.6	0.00374	0.813	0.66	1	0.125	1	loglinear	NM_018975.4:809	0
KMT2D	0.116	0.0606	-0.00233	0.235	1.08	0.998	1.18	0.127	1	loglinear	NM_003482.3:8455	0
APC	0.0796	0.0415	-0.00174	0.161	1.06	0.999	1.12	0.128	1	loglinear	NM_001127510.2:462	0
RAF1	-0.0625	0.0329	-0.127	0.00201	0.958	0.916	1	0.13	1	loglinear	NM_002880.2:1990	0
SKP2	-0.205	0.108	-0.417	0.00753	0.868	0.749	1.01	0.132	1	loglinear	NM_005983.2:615	0
RFC2	0.316	0.169	-0.015	0.648	1.25	0.99	1.57	0.135	1	loglinear	NM_181471.3:483	0
FOS	-0.271	0.146	-0.556	0.0148	0.829	0.68	1.01	0.137	1	loglinear	NM_005252.3:301	0
DNA2	-0.462	0.249	-0.949	0.0254	0.726	0.518	1.02	0.137	1	loglinear	NM_001080449.2:1998	0
IL27RA	-0.727	0.401	-1.51	0.0582	0.604	0.351	1.04	0.144	1	lm.nb	NM_004843.3:1640	0
MKI67	-0.726	0.404	-1.52	0.065	0.604	0.349	1.05	0.146	1	lm.nb	NM_002417.2:2005	0
KDM1A	-0.0676	0.0378	-0.142	0.00657	0.954	0.906	1	0.149	1	loglinear	NM_015013.4:714	0
DKC1	0.192	0.108	-0.0207	0.404	1.14	0.986	1.32	0.152	1	loglinear	NM_001142463.2:210	0
PRDX1	-0.138	0.0784	-0.292	0.0153	0.909	0.817	1.01	0.152	1	loglinear	NM_002574.3:765	0
CCNF	0.25	0.142	-0.028	0.527	1.19	0.981	1.44	0.153	1	loglinear	NM_001761.3:878	0
ARID1A	0.137	0.0794	-0.0185	0.293	1.1	0.987	1.23	0.159	1	loglinear	NM_006015.4:1670	0
ROCK1	0.285	0.167	-0.0424	0.612	1.22	0.971	1.53	0.163	1	loglinear	NM_005406.2:3796	0
SMC3	-0.106	0.0631	-0.23	0.0173	0.929	0.853	1.01	0.167	1	loglinear	NM_005445.3:785	0
NFATC2	0.633	0.376	-0.104	1.37	1.55	0.93	2.58	0.168	1	loglinear	NM_173091.2:1840	0
ATRX	0.152	0.0905	-0.0252	0.33	1.11	0.983	1.26	0.168	1	loglinear	NM_000489.4:2877	0
LAMTOR1	-0.111	0.067	-0.243	0.0201	0.926	0.845	1.01	0.172	1	loglinear	NM_017907.2:344	0
TRRAP	0.151	0.092	-0.029	0.332	1.11	0.98	1.26	0.175	1	loglinear	NM_003496.2:770	0
RPA3	0.177	0.109	-0.0359	0.39	1.13	0.975	1.31	0.179	1	loglinear	NM_002947.5:1196	0
CD274	-0.246	0.151	-0.541	0.0499	0.843	0.687	1.04	0.179	1	loglinear	NM_014143.3:1243	0
CHUK	0.116	0.0712	-0.0239	0.255	1.08	0.984	1.19	0.18	1	loglinear	NM_001278.4:3263	0
SOS1	-0.0993	0.0617	-0.22	0.0216	0.933	0.858	1.02	0.183	1	loglinear	NM_005633.3:3332	0
IFNAR1	0.0731	0.0456	-0.0163	0.162	1.05	0.989	1.12	0.184	1	loglinear	NM_000629.2:461	0
RRM2	-0.244	0.155	-0.548	0.0605	0.844	0.684	1.04	0.191	1	loglinear	NM_001034.1:490	0
FEN1	-0.176	0.113	-0.398	0.0463	0.885	0.759	1.03	0.196	1	loglinear	NM_004111.4:425	0
FBLIM1	-0.192	0.126	-0.438	0.0541	0.875	0.738	1.04	0.201	1	loglinear	NM_001024215.1:872	0
ASXL2	0.156	0.103	-0.0454	0.357	1.11	0.969	1.28	0.204	1	loglinear	NM_018263.4:3360	0
KAT2B	0.176	0.119	-0.0562	0.409	1.13	0.962	1.33	0.211	1	loglinear	NM_003884.4:1180	0
CDC25A	0.323	0.222	-0.112	0.759	1.25	0.925	1.69	0.219	1	loglinear	NM_001789.2:1229	0
PTPN6	-0.0795	0.0547	-0.187	0.0277	0.946	0.879	1.02	0.22	1	loglinear	NM_002831.6:1246	0
PARD3	0.2	0.138	-0.0696	0.47	1.15	0.953	1.38	0.22	1	loglinear	NM_019619.3:3035	0
CCNB1	0.127	0.088	-0.0458	0.299	1.09	0.969	1.23	0.223	1	loglinear	NM_031966.2:710	0
PIK3R4	0.143	0.109	-0.0702	0.356	1.1	0.953	1.28	0.259	1	loglinear	NM_014602.2:2160	0
COX5B	0.119	0.0966	-0.07	0.309	1.09	0.953	1.24	0.284	1	loglinear	NM_001862.2:240	0
HDAC1	-0.0506	0.0413	-0.132	0.0303	0.966	0.913	1.02	0.287	1	loglinear	NM_004964.3:1180	0
HMGA1	0.0956	0.0784	-0.0581	0.249	1.07	0.961	1.19	0.29	1	loglinear	NM_145902.2:906	0
BRMS1	-0.268	0.22	-0.7	0.163	0.83	0.616	1.12	0.29	1	lm.nb	NM_015399.4:133	0
CCNT1	-0.0711	0.0585	-0.186	0.0436	0.952	0.879	1.03	0.291	1	loglinear	NM_001240.2:1849	0
ABI1	-0.103	0.0857	-0.271	0.0647	0.931	0.829	1.05	0.295	1	loglinear	NM_001012750.2:733	0
IFNGR2	-0.137	0.115	-0.363	0.089	0.909	0.777	1.06	0.3	1	loglinear	NM_005534.3:1963	0
ARID2	0.0399	0.0348	-0.0283	0.108	1.03	0.981	1.08	0.315	1	loglinear	NM_152641.4:2760	0
ARID1B	-0.101	0.0892	-0.276	0.0735	0.932	0.826	1.05	0.319	1	loglinear	NM_020732.3:2978	0
BLM	0.356	0.321	-0.274	0.987	1.28	0.827	1.98	0.33	1	loglinear	NM_000057.3:1434	0
FZD8	0.0893	0.0869	-0.0811	0.26	1.06	0.945	1.2	0.363	1	loglinear	NM_031866.1:890	0
TFDP1	-0.109	0.107	-0.319	0.1	0.927	0.802	1.07	0.364	1	loglinear	NM_007111.4:551	0
SNAI1	0.158	0.157	-0.149	0.465	1.12	0.902	1.38	0.37	1	loglinear	NM_005985.3:960	0
EHHADH	0.163	0.164	-0.159	0.484	1.12	0.896	1.4	0.377	1	loglinear	NM_001166415.1:2022	0
JAK1	-0.0717	0.0726	-0.214	0.0707	0.952	0.862	1.05	0.379	1	loglinear	NM_002227.1:285	0
IKBKG	-0.188	0.193	-0.567	0.19	0.878	0.675	1.14	0.384	1	lm.nb	NM_001099856.4:1719	0
CHEK2	-0.332	0.343	-1	0.341	0.795	0.499	1.27	0.388	1	lm.nb	NM_001005735.1:894	0
LAMTOR5	0.503	0.54	-0.555	1.56	1.42	0.681	2.95	0.404	1	lm.nb	NM_006402.2:141	0
LAMTOR4	0.0384	0.0416	-0.0432	0.12	1.03	0.97	1.09	0.409	1	loglinear	NM_001008395.4:140	0
ATG2B	-0.138	0.15	-0.431	0.156	0.909	0.742	1.11	0.41	1	loglinear	NM_018036.5:1722	0
PARP3	0.052	0.057	-0.0597	0.164	1.04	0.959	1.12	0.413	1	loglinear	NM_005485.4:566	0
MLH1	0.0427	0.0475	-0.0505	0.136	1.03	0.966	1.1	0.42	1	loglinear	NM_000249.2:1605	0
PLCG2	0.089	0.11	-0.127	0.305	1.06	0.916	1.24	0.464	1	loglinear	NM_002661.3:406	0
CCND1	0.101	0.131	-0.156	0.358	1.07	0.897	1.28	0.485	1	loglinear	NM_053056.2:857	0
NKX3-1	0.26	0.34	-0.407	0.927	1.2	0.754	1.9	0.488	1	lm.nb	NM_006167.3:552	0
NME1	0.0665	0.0878	-0.106	0.239	1.05	0.929	1.18	0.491	1	loglinear	NM_000269.2:462	0
BRIP1	0.318	0.433	-0.531	1.17	1.25	0.692	2.24	0.504	1	lm.nb	NM_032043.2:1570	0
FANCA	0.292	0.402	-0.496	1.08	1.22	0.709	2.12	0.508	1	loglinear	NM_001018112.1:580	0
ARID4A	0.123	0.171	-0.212	0.458	1.09	0.863	1.37	0.513	1	loglinear	NM_023001.2:3225	0
FZD4	0.162	0.227	-0.282	0.606	1.12	0.822	1.52	0.515	1	loglinear	NM_012193.3:417	0
CD47	0.0252	0.036	-0.0453	0.0956	1.02	0.969	1.07	0.523	1	loglinear	NM_001777.3:901	0
ABCC1	-0.0459	0.0708	-0.185	0.093	0.969	0.88	1.07	0.553	1	loglinear	NM_004996.3:570	0
PDPK1	-0.0531	0.0831	-0.216	0.11	0.964	0.861	1.08	0.558	1	loglinear	NM_002613.5:1056	0
LAT	-0.138	0.222	-0.574	0.297	0.909	0.672	1.23	0.567	1	loglinear	NM_001014987.1:843	0
GABPA	-0.0261	0.0443	-0.113	0.0607	0.982	0.925	1.04	0.587	1	loglinear	NM_001197297.1:952	0
AGO4	0.0468	0.0823	-0.114	0.208	1.03	0.924	1.16	0.6	1	loglinear	NM_017629.4:2304	0
DICER1	-0.0281	0.0505	-0.127	0.071	0.981	0.916	1.05	0.608	1	loglinear	NM_177438.2:5060	0
PPAN	-0.0847	0.155	-0.389	0.219	0.943	0.764	1.16	0.614	1	loglinear	NM_020230.6:1688	0
PRIM1	-0.126	0.231	-0.58	0.327	0.916	0.669	1.25	0.614	1	loglinear	NM_000946.2:1041	0
KAT6A	-0.0602	0.112	-0.28	0.159	0.959	0.824	1.12	0.62	1	loglinear	NM_001099412.1:971	0
RNF111	-0.0403	0.0777	-0.193	0.112	0.972	0.875	1.08	0.632	1	loglinear	NM_017610.6:925	0
PAK2	-0.0253	0.0512	-0.126	0.0751	0.983	0.917	1.05	0.647	1	loglinear	NM_002577.4:629	0
TJP1	0.028	0.0607	-0.091	0.147	1.02	0.939	1.11	0.669	1	loglinear	NM_175610.2:4065	0
SLC2A1	0.0588	0.132	-0.199	0.317	1.04	0.871	1.25	0.678	1	loglinear	NM_006516.2:264	0
LATS1	0.0466	0.106	-0.161	0.254	1.03	0.894	1.19	0.683	1	loglinear	NM_004690.2:1090	0
ATM	0.0305	0.0709	-0.109	0.17	1.02	0.927	1.12	0.69	1	loglinear	NM_000051.3:393	0
ATXN7	-0.057	0.151	-0.353	0.239	0.961	0.783	1.18	0.725	1	loglinear	NM_000333.3:2548	0
STAT4	-0.0888	0.252	-0.583	0.405	0.94	0.668	1.32	0.742	1	loglinear	NM_001243835.1:808	0
KEAP1	0.0202	0.0578	-0.093	0.133	1.01	0.938	1.1	0.744	1	loglinear	NM_012289.4:1444	0
BIRC5	0.155	0.448	-0.722	1.03	1.11	0.606	2.05	0.746	1	lm.nb	NM_001168.2:1215	0
GNAI3	0.00884	0.0259	-0.0419	0.0596	1.01	0.971	1.04	0.75	1	loglinear	NM_006496.3:760	0
BMPR1A	-0.0147	0.044	-0.101	0.0715	0.99	0.932	1.05	0.754	1	loglinear	NM_004329.2:649	0
BRCA2	-0.126	0.376	-0.863	0.612	0.917	0.55	1.53	0.755	1	lm.nb	NM_000059.3:1373	0
BRCA1	0.118	0.363	-0.593	0.829	1.09	0.663	1.78	0.762	1	lm.nb	NM_007294.3:4677	0
MCM2	-0.0754	0.232	-0.531	0.38	0.949	0.692	1.3	0.762	1	loglinear	NM_004526.4:1566	0
TIMELESS	0.0549	0.173	-0.285	0.395	1.04	0.821	1.31	0.767	1	loglinear	NM_003920.5:398	0
NCOR1	0.0387	0.123	-0.202	0.28	1.03	0.869	1.21	0.769	1	loglinear	NM_001190438.1:2045	0
WRAP53	-0.0195	0.0693	-0.155	0.116	0.987	0.898	1.08	0.792	1	loglinear	NM_001143991.2:417	0
TET2	0.0213	0.0783	-0.132	0.175	1.01	0.912	1.13	0.799	1	loglinear	NM_001127208.2:2882	0
MAPK8	0.0423	0.182	-0.314	0.399	1.03	0.804	1.32	0.828	1	loglinear	NM_002750.2:1047	0
SUPT16H	0.0256	0.118	-0.206	0.257	1.02	0.867	1.19	0.839	1	loglinear	NM_007192.4:547	0
RFC4	0.0239	0.112	-0.196	0.244	1.02	0.873	1.18	0.842	1	loglinear	NM_181573.2:1035	0
ATF4	0.0136	0.0681	-0.12	0.147	1.01	0.92	1.11	0.851	1	loglinear	NM_001675.4:1584	0
SQSTM1	-0.00448	0.0231	-0.0497	0.0407	0.997	0.966	1.03	0.855	1	loglinear	NM_003900.5:459	0
CHD8	0.0103	0.0613	-0.11	0.13	1.01	0.927	1.09	0.875	1	loglinear	NM_020920.4:3646	0
GLUD2	0.0234	0.156	-0.282	0.329	1.02	0.823	1.26	0.888	1	loglinear	NM_012084.3:1871	0
KIF23	-0.0446	0.338	-0.707	0.618	0.97	0.612	1.53	0.901	1	loglinear	NM_138555.4:1387	0
GRB7	-0.0104	0.0855	-0.178	0.157	0.993	0.884	1.12	0.909	1	loglinear	NM_001242443.1:1301	0
UCHL5	-0.00842	0.0778	-0.161	0.144	0.994	0.895	1.1	0.919	1	loglinear	NM_001199261.3:478	0
RUVBL1	-0.00914	0.0867	-0.179	0.161	0.994	0.883	1.12	0.921	1	loglinear	NM_003707.3:1105	0
MAPK14	0.00195	0.044	-0.0843	0.0882	1	0.943	1.06	0.967	1	loglinear	NM_139014.2:590	0

## Sheet: MII-D6_vs_MI-D6
Column1	Column2	Column3	Column4	Column5	Column6	Column7	Column8	Column9	Column10	Column102	Column11	Column12
Symbol	Log2 fold change	std error (log2)	Lower confidence limit (log2)	Upper confidence limit (log2)	Linear fold change	Lower confidence limit (linear)	Upper confidence limit (linear)	P-value	FDR	-log10FDR	method	probe.ID
S100A12	-13.1	0.0171	-13.1	-13	0.000116	0.000113	0.000118	1.75e-11	6.31e-08	7.19997	loglinear	NM_005621.1:260
KRT17	-1.53	0.00513	-1.54	-1.52	0.345	0.343	0.348	7.52e-10	1.36e-06	5.86646	loglinear	NM_000422.2:514
DCN	-9.68	0.0491	-9.78	-9.58	0.00122	0.00114	0.0013	3.96e-09	4.77e-06	5.32148	loglinear	NM_001920.3:458
PLAU	-5.46	0.036	-5.53	-5.39	0.0227	0.0216	0.0238	1.14e-08	9.58e-06	5.01863	loglinear	NM_002658.4:1066
SQSTM1	0.783	0.00537	0.772	0.793	1.72	1.71	1.73	1.33e-08	9.58e-06	5.01863	loglinear	NM_003900.5:459
THBS1	3.72	0.0294	3.66	3.78	13.2	12.7	13.7	2.34e-08	1.41e-05	4.85078	loglinear	NM_003246.2:3816
CCND2	-7.53	0.0637	-7.66	-7.41	0.00541	0.00496	0.0059	3.06e-08	1.49e-05	4.82681	loglinear	NM_001759.2:5825
LAMC2	-4.44	0.0383	-4.52	-4.37	0.046	0.0436	0.0484	3.32e-08	1.49e-05	4.82681	loglinear	NM_005562.2:1027
HRAS	3.1	0.0277	3.04	3.15	8.56	8.24	8.89	3.84e-08	1.54e-05	4.81248	loglinear	NM_005343.3:842
SLC7A5	1.43	0.0146	1.4	1.46	2.7	2.65	2.75	6.53e-08	2.16e-05	4.66555	loglinear	NM_003486.6:2011
CEACAM1	4.87	0.0499	4.78	4.97	29.3	27.4	31.4	6.59e-08	2.16e-05	4.66555	loglinear	NM_001712.4:508
LAMB3	-1.73	0.019	-1.77	-1.69	0.301	0.293	0.309	8.6e-08	2.59e-05	4.5867	loglinear	NM_000228.2:3350
FRMD6	-2.51	0.0283	-2.56	-2.45	0.176	0.169	0.183	9.78e-08	2.71e-05	4.56703	loglinear	NM_152330.3:1748
TGFB2	2.51	0.0315	2.45	2.57	5.69	5.45	5.94	1.49e-07	3.83e-05	4.4168	loglinear	NM_001135599.3:1972
ITGB6	1.94	0.0284	1.89	2	3.84	3.7	3.99	2.75e-07	6.62e-05	4.17914	loglinear	NM_001282353.2:1290
HLA-A	-2.21	0.0345	-2.27	-2.14	0.217	0.207	0.227	3.58e-07	8.06e-05	4.09366	loglinear	NM_002116.5:1000
SLPI	1.12	0.0178	1.08	1.15	2.17	2.12	2.23	3.8e-07	8.06e-05	4.09366	loglinear	NM_003064.3:65
IDH1	2.44	0.0393	2.36	2.51	5.41	5.13	5.71	4.03e-07	8.08e-05	4.09259	loglinear	NM_005896.3:418
WWC1	1.82	0.0299	1.76	1.88	3.54	3.4	3.69	4.36e-07	8.08e-05	4.09259	loglinear	NM_015238.2:2146
MUC1	-2.86	0.0483	-2.95	-2.76	0.138	0.129	0.147	4.86e-07	8.08e-05	4.09259	loglinear	NM_001044392.2:466
RASA1	1.86	0.0315	1.8	1.92	3.62	3.47	3.78	4.95e-07	8.08e-05	4.09259	loglinear	NM_002890.2:980
SFN	-2.36	0.0405	-2.44	-2.28	0.195	0.184	0.206	5.2e-07	8.08e-05	4.09259	loglinear	NM_006142.3:579
HIF1A	-1.68	0.0293	-1.73	-1.62	0.313	0.301	0.326	5.59e-07	8.08e-05	4.09259	loglinear	NM_181054.2:930
ABCC4	2.78	0.0487	2.69	2.88	6.88	6.44	7.35	5.64e-07	8.08e-05	4.09259	loglinear	NM_001105515.2:1774
LDHA	-1.7	0.0298	-1.76	-1.64	0.308	0.295	0.32	5.64e-07	8.08e-05	4.09259	loglinear	NM_001135239.1:1053
ERBB2	1.67	0.0294	1.61	1.72	3.18	3.05	3.31	5.83e-07	8.08e-05	4.09259	loglinear	NM_004448.2:2405
CD44	-1.62	0.0298	-1.68	-1.56	0.326	0.313	0.34	6.93e-07	9.25e-05	4.03386	loglinear	NM_001001392.1:566
SPINT2	1.15	0.0214	1.11	1.19	2.22	2.15	2.28	7.25e-07	9.34e-05	4.02965	loglinear	NM_001166103.1:625
OSMR	-1.76	0.0357	-1.83	-1.69	0.295	0.281	0.31	1.01e-06	0.000125	3.90309	loglinear	NM_003999.2:710
MALL	1.7	0.0348	1.63	1.77	3.25	3.1	3.41	1.05e-06	0.000125	3.90309	loglinear	NM_005434.5:360
LCN2	0.738	0.0152	0.708	0.768	1.67	1.63	1.7	1.07e-06	0.000125	3.90309	loglinear	NM_005564.3:505
TNS4	-3.02	0.0632	-3.14	-2.9	0.123	0.113	0.134	1.15e-06	0.00013	3.88606	loglinear	NM_032865.5:541
EPCAM	3.35	0.0709	3.22	3.49	10.2	9.29	11.3	1.19e-06	0.00013	3.88606	loglinear	NM_002354.2:499
ITGA5	-4.23	0.0918	-4.41	-4.05	0.0534	0.0471	0.0605	1.33e-06	0.000138	3.86012	loglinear	NM_002205.2:2628
HLA-C	-0.706	0.0154	-0.736	-0.676	0.613	0.6	0.626	1.34e-06	0.000138	3.86012	loglinear	NM_002117.4:898
IL6ST	-1.23	0.0275	-1.28	-1.17	0.428	0.412	0.444	1.52e-06	0.000151	3.82102	loglinear	NM_002184.2:2505
RELB	-1.14	0.0257	-1.19	-1.09	0.453	0.438	0.47	1.55e-06	0.000151	3.82102	loglinear	NM_006509.3:956
SREBF1	2.68	0.0622	2.56	2.8	6.42	5.9	6.99	1.73e-06	0.000163	3.78781	loglinear	NM_001005291.1:1392
HLA-B	-2.42	0.0563	-2.53	-2.31	0.187	0.173	0.202	1.76e-06	0.000163	3.78781	loglinear	NM_005514.6:1247
BIRC3	-5.01	0.119	-5.25	-4.78	0.0309	0.0263	0.0364	1.92e-06	0.000173	3.76195	loglinear	NM_001165.4:6567
SOX7	-2.58	0.0625	-2.7	-2.46	0.167	0.153	0.182	2.05e-06	0.00018	3.74473	loglinear	NM_031439.4:1027
SMS	1.61	0.0394	1.53	1.69	3.05	2.89	3.22	2.15e-06	0.000184	3.73518	loglinear	NM_004595.2:1024
SLC1A5	1.35	0.0332	1.28	1.41	2.55	2.43	2.66	2.19e-06	0.000184	3.73518	loglinear	NM_001145144.1:648
ITGB5	1.81	0.0452	1.72	1.9	3.51	3.3	3.74	2.31e-06	0.000187	3.72816	loglinear	NM_002213.3:2560
BAX	1.12	0.0281	1.07	1.18	2.18	2.1	2.26	2.34e-06	0.000187	3.72816	loglinear	NM_004324.3:330
MDM2	-0.941	0.0248	-0.99	-0.893	0.521	0.504	0.539	2.86e-06	0.000218	3.66154	loglinear	NM_006878.3:919
HSD11B1	-4.58	0.121	-4.82	-4.35	0.0417	0.0354	0.0491	2.87e-06	0.000218	3.66154	loglinear	NM_181755.2:590
TNFSF14	-3.53	0.0931	-3.71	-3.35	0.0867	0.0764	0.0984	2.9e-06	0.000218	3.66154	loglinear	NM_003807.3:612
ARID4B	-0.713	0.0197	-0.752	-0.675	0.61	0.594	0.626	3.44e-06	0.000249	3.6038	loglinear	NM_016374.6:3368
FAM83A	-1.76	0.0487	-1.86	-1.66	0.295	0.276	0.315	3.49e-06	0.000249	3.6038	loglinear	NM_207006.2:2072
MAPK13	1.36	0.0377	1.29	1.43	2.57	2.44	2.7	3.52e-06	0.000249	3.6038	loglinear	NM_002754.3:1050
ERBB3	1.25	0.0351	1.18	1.32	2.38	2.27	2.5	3.7e-06	0.000256	3.59176	loglinear	NM_001982.3:549
FZD7	1.87	0.0538	1.77	1.98	3.66	3.4	3.94	4.07e-06	0.000277	3.55752	loglinear	NM_003507.1:1600
IRF3	0.786	0.0229	0.741	0.83	1.72	1.67	1.78	4.31e-06	0.000285	3.54516	loglinear	NM_001197122.1:607
HLA-E	-1.09	0.0319	-1.15	-1.03	0.47	0.45	0.49	4.35e-06	0.000285	3.54516	loglinear	NM_005516.5:1287
JAG1	-1.8	0.053	-1.91	-1.7	0.287	0.267	0.308	4.47e-06	0.000288	3.54061	loglinear	NM_000214.2:3509
CDH1	0.859	0.0255	0.809	0.909	1.81	1.75	1.88	4.66e-06	0.000295	3.53018	loglinear	NM_004360.3:379
EGFR	-1.71	0.0514	-1.81	-1.61	0.306	0.285	0.328	4.84e-06	0.000301	3.52143	loglinear	NM_005228.3:2760
ITGB3	1.92	0.0619	1.8	2.04	3.79	3.48	4.12	6.42e-06	0.000393	3.40561	loglinear	NM_000212.2:4485
PRDX2	0.229	0.00743	0.215	0.244	1.17	1.16	1.18	6.54e-06	0.000393	3.40561	loglinear	NM_005809.6:200
B2M	-0.471	0.0154	-0.501	-0.441	0.722	0.707	0.737	6.91e-06	0.000403	3.39469	loglinear	NM_004048.2:573
IDH2	2.4	0.079	2.25	2.56	5.29	4.75	5.89	6.93e-06	0.000403	3.39469	loglinear	NM_002168.2:642
BRAF	0.801	0.0266	0.749	0.853	1.74	1.68	1.81	7.25e-06	0.000415	3.38195	loglinear	NM_004333.6:1089
OAS1	0.751	0.0252	0.702	0.801	1.68	1.63	1.74	7.6e-06	0.000429	3.36754	loglinear	NM_001032409.1:805
TXN	0.536	0.0183	0.5	0.572	1.45	1.41	1.49	8e-06	0.000444	3.35262	loglinear	NM_003329.2:55
TPD52	1.21	0.0415	1.12	1.29	2.31	2.18	2.44	8.36e-06	0.000457	3.34008	loglinear	NM_001025252.3:647
NCK1	-1.19	0.0412	-1.27	-1.11	0.438	0.414	0.463	8.55e-06	0.00046	3.33724	loglinear	NM_006153.3:377
CA9	-5.11	0.179	-5.46	-4.76	0.0289	0.0227	0.0368	8.86e-06	0.000465	3.33255	loglinear	NM_001216.2:960
TSPAN1	-0.592	0.0207	-0.632	-0.551	0.663	0.645	0.682	8.9e-06	0.000465	3.33255	loglinear	NM_005727.4:841
FSTL1	-2.03	0.0716	-2.18	-1.89	0.244	0.221	0.269	9.14e-06	0.000471	3.32698	loglinear	NM_007085.4:701
LAMB1	-1.62	0.0584	-1.74	-1.51	0.324	0.3	0.351	9.96e-06	0.000503	3.29843	loglinear	NM_002291.2:5604
ALDH1A3	0.584	0.021	0.542	0.625	1.5	1.46	1.54	1e-05	0.000503	3.29843	loglinear	NM_000693.2:1375
SDC1	-1.19	0.0432	-1.28	-1.11	0.438	0.413	0.464	1.02e-05	0.000504	3.29757	loglinear	NM_001006946.1:980
MYD88	0.729	0.0265	0.677	0.781	1.66	1.6	1.72	1.04e-05	0.000505	3.29671	loglinear	NM_002468.3:2145
HSPB1	-0.861	0.032	-0.924	-0.798	0.551	0.527	0.575	1.13e-05	0.000545	3.2636	loglinear	NM_001540.3:681
TNF	-4.05	0.152	-4.35	-3.76	0.0603	0.0491	0.074	1.16e-05	0.000552	3.25806	loglinear	NM_000594.3:1366
OAS3	-1.17	0.0443	-1.26	-1.09	0.443	0.417	0.471	1.21e-05	0.000566	3.24718	loglinear	NM_006187.3:2354
ACSL3	1.52	0.0576	1.4	1.63	2.86	2.64	3.09	1.24e-05	0.00057	3.24413	loglinear	NM_203372.1:1219
COL6A2	-4.25	0.162	-4.57	-3.93	0.0525	0.0422	0.0654	1.25e-05	0.00057	3.24413	loglinear	NM_001849.3:1660
ADORA2B	0.93	0.0356	0.86	0.999	1.9	1.81	2	1.27e-05	0.000574	3.24109	loglinear	NM_000676.2:1043
TGFB1	-1.99	0.0769	-2.14	-1.84	0.251	0.227	0.279	1.32e-05	0.000588	3.23062	loglinear	NM_000660.4:1473
CDK6	0.816	0.0324	0.753	0.88	1.76	1.69	1.84	1.47e-05	0.000648	3.18842	loglinear	NM_001145306.1:1373
CTNNA1	0.424	0.017	0.39	0.457	1.34	1.31	1.37	1.54e-05	0.000669	3.17457	loglinear	NM_001903.2:1766
WNT5A	-3.1	0.129	-3.35	-2.84	0.117	0.0981	0.139	1.78e-05	0.000763	3.11748	loglinear	NM_003392.3:987
GPX1	-0.508	0.0215	-0.551	-0.466	0.703	0.683	0.724	1.9e-05	0.000808	3.09259	loglinear	NM_000581.2:588
TGM2	3.27	0.14	2.99	3.54	9.62	7.96	11.6	2e-05	0.000825	3.08355	loglinear	NM_004613.2:590
PRKCA	1.69	0.0724	1.55	1.83	3.22	2.92	3.55	2.01e-05	0.000825	3.08355	loglinear	NM_002737.2:818
PARP1	-1.83	0.0785	-1.98	-1.67	0.282	0.253	0.313	2.01e-05	0.000825	3.08355	loglinear	NM_001618.3:1511
ESRP2	1.6	0.0689	1.46	1.73	3.03	2.76	3.33	2.04e-05	0.000825	3.08355	loglinear	NM_024939.3:668
REL	-0.804	0.0349	-0.873	-0.736	0.573	0.546	0.6	2.1e-05	0.000842	3.07469	loglinear	NM_002908.3:1472
ITGAV	-0.827	0.0361	-0.898	-0.756	0.564	0.537	0.592	2.16e-05	0.000855	3.06803	loglinear	NM_001144999.2:2701
ITGB1	-0.599	0.0264	-0.651	-0.547	0.66	0.637	0.684	2.24e-05	0.000862	3.06449	loglinear	NM_002211.3:534
WEE1	0.631	0.0278	0.576	0.685	1.55	1.49	1.61	2.24e-05	0.000862	3.06449	loglinear	NM_003390.4:922
KMT2D	0.48	0.0212	0.439	0.522	1.39	1.36	1.44	2.25e-05	0.000862	3.06449	loglinear	NM_003482.3:8455
PRDX6	-0.873	0.0391	-0.949	-0.796	0.546	0.518	0.576	2.4e-05	0.00091	3.04096	loglinear	NM_004905.3:619
CXXC5	1.9	0.0865	1.73	2.06	3.72	3.31	4.18	2.57e-05	0.000965	3.01547	loglinear	NM_016463.9:654
IFNAR2	-0.676	0.0314	-0.738	-0.615	0.626	0.6	0.653	2.73e-05	0.00102	2.9914	loglinear	NM_000874.3:631
XBP1	1.02	0.0474	0.924	1.11	2.02	1.9	2.16	2.79e-05	0.00103	2.98716	loglinear	NM_005080.2:440
P4HA2	-1.6	0.0754	-1.75	-1.46	0.329	0.297	0.364	2.89e-05	0.00105	2.97881	loglinear	NM_001017973.1:1748
CDCP1	-1.57	0.0737	-1.71	-1.42	0.337	0.305	0.373	2.9e-05	0.00105	2.97881	loglinear	NM_022842.4:378
MAPK3	-0.573	0.0272	-0.626	-0.52	0.672	0.648	0.697	3e-05	0.00106	2.97469	loglinear	NM_001040056.3:939
ITPR1	2.49	0.118	2.26	2.72	5.62	4.78	6.59	3e-05	0.00106	2.97469	loglinear	NM_001099952.3:5573
AKT2	1.17	0.0561	1.06	1.28	2.25	2.09	2.43	3.11e-05	0.00109	2.96257	loglinear	NM_001626.4:1584
EP300	1.09	0.0524	0.986	1.19	2.13	1.98	2.28	3.16e-05	0.00109	2.96257	loglinear	NM_001429.4:2658
VCP	0.774	0.0376	0.701	0.848	1.71	1.63	1.8	3.29e-05	0.00113	2.94692	loglinear	NM_007126.5:2112
TNFAIP3	-3.42	0.169	-3.75	-3.09	0.0936	0.0744	0.118	3.56e-05	0.0012	2.92082	loglinear	NM_001270508.1:3240
NFKB1	-1.15	0.0573	-1.26	-1.04	0.45	0.416	0.486	3.6e-05	0.0012	2.92082	loglinear	NM_003998.3:2920
CD68	-3.24	0.162	-3.56	-2.93	0.105	0.0847	0.131	3.64e-05	0.0012	2.92082	loglinear	NM_001251.2:1140
TGFBR2	0.855	0.0427	0.772	0.939	1.81	1.71	1.92	3.67e-05	0.0012	2.92082	loglinear	NM_001024847.2:870
RUNX1	0.612	0.0306	0.552	0.672	1.53	1.47	1.59	3.67e-05	0.0012	2.92082	loglinear	NM_001001890.2:1969
ATP7A	1.56	0.0789	1.4	1.71	2.95	2.65	3.28	3.87e-05	0.00126	2.89963	loglinear	NM_000052.7:3777
CTNND1	0.605	0.0307	0.545	0.666	1.52	1.46	1.59	3.93e-05	0.00127	2.8962	loglinear	NM_001206889.1:852
SNAI2	-1.85	0.0941	-2.03	-1.66	0.278	0.244	0.316	3.97e-05	0.00127	2.8962	loglinear	NM_003068.5:254
DOCK1	0.676	0.0348	0.608	0.745	1.6	1.52	1.68	4.12e-05	0.00129	2.88941	loglinear	NM_001380.3:840
ERO1A	-1.33	0.0683	-1.46	-1.19	0.399	0.363	0.437	4.13e-05	0.00129	2.88941	loglinear	NM_014584.2:963
MET	-1.01	0.0528	-1.12	-0.91	0.495	0.461	0.532	4.35e-05	0.00135	2.86967	loglinear	NM_000245.2:1488
CACYBP	-0.976	0.052	-1.08	-0.874	0.508	0.474	0.545	4.73e-05	0.00146	2.83565	loglinear	NM_014412.2:906
PSMB7	0.613	0.0332	0.548	0.678	1.53	1.46	1.6	5.04e-05	0.00154	2.81248	loglinear	NM_002799.4:20
AKT3	-1.04	0.0575	-1.15	-0.928	0.486	0.449	0.525	5.47e-05	0.00166	2.77989	loglinear	NM_001206729.1:674
DUSP6	-1.88	0.104	-2.09	-1.68	0.271	0.235	0.313	5.57e-05	0.00168	2.77469	loglinear	NM_022652.2:1095
IGF1R	-0.761	0.0423	-0.844	-0.678	0.59	0.557	0.625	5.62e-05	0.00168	2.77469	loglinear	NM_000875.3:976
LAMC1	-1.46	0.0815	-1.62	-1.3	0.363	0.325	0.406	5.7e-05	0.00168	2.77469	loglinear	NM_002293.3:4915
EGF	4.78	0.267	4.26	5.31	27.5	19.1	39.6	5.71e-05	0.00168	2.77469	loglinear	NM_001178130.2:2167
LOX	-2.67	0.15	-2.97	-2.38	0.157	0.128	0.192	5.8e-05	0.00169	2.77211	loglinear	NM_002317.5:1518
FOS	1.97	0.112	1.75	2.19	3.92	3.36	4.57	6.23e-05	0.0018	2.74473	loglinear	NM_005252.3:301
KLF5	-1.01	0.058	-1.12	-0.897	0.496	0.459	0.537	6.36e-05	0.00182	2.73993	loglinear	NM_001730.3:1342
MUC16	-1.18	0.0691	-1.32	-1.05	0.44	0.401	0.484	6.84e-05	0.00194	2.7122	loglinear	NM_024690.2:41510
IGFBP3	0.364	0.0214	0.322	0.406	1.29	1.25	1.32	7.04e-05	0.00198	2.70333	loglinear	NM_000598.4:634
SQLE	-1.17	0.0695	-1.31	-1.04	0.443	0.403	0.487	7.17e-05	0.00201	2.6968	loglinear	NM_003129.4:1353
WWTR1	0.563	0.0341	0.496	0.63	1.48	1.41	1.55	7.85e-05	0.00217	2.66354	loglinear	NM_001168278.1:1050
ABL1	0.4	0.0242	0.352	0.447	1.32	1.28	1.36	7.89e-05	0.00217	2.66354	loglinear	NM_005157.5:1830
STING1	-1.61	0.0975	-1.8	-1.42	0.328	0.288	0.375	7.94e-05	0.00217	2.66354	loglinear	NM_198282.1:725
PTGS2	-6.35	0.407	-7.15	-5.55	0.0123	0.00706	0.0213	9.9e-05	0.00268	2.57187	loglinear	NM_000963.1:495
PFKFB3	1.59	0.104	1.39	1.79	3.01	2.62	3.47	0.000106	0.00284	2.54668	loglinear	NM_004566.3:1925
PIK3R1	1.21	0.082	1.05	1.37	2.31	2.07	2.59	0.000123	0.00329	2.4828	loglinear	NM_001242466.1:889
PFKP	-0.658	0.0449	-0.746	-0.57	0.634	0.596	0.674	0.000126	0.00335	2.47496	loglinear	NM_002627.4:1238
STAG2	-0.321	0.0221	-0.364	-0.278	0.8	0.777	0.825	0.00013	0.0034	2.46852	loglinear	NM_001042749.2:1772
MAML2	1.49	0.102	1.29	1.69	2.8	2.44	3.22	0.00013	0.0034	2.46852	loglinear	NM_032427.1:4125
PDLIM5	0.23	0.016	0.199	0.262	1.17	1.15	1.2	0.000136	0.00352	2.45346	loglinear	NM_001256428.2:728
YAP1	-0.613	0.0427	-0.696	-0.529	0.654	0.617	0.693	0.000137	0.00352	2.45346	loglinear	NM_001130145.2:835
TLR4	4.85	0.338	4.19	5.52	28.9	18.3	45.8	0.000137	0.00352	2.45346	loglinear	NR_024168.1:2575
TAPBP	-0.331	0.0232	-0.376	-0.286	0.795	0.77	0.82	0.000139	0.00353	2.45223	loglinear	NM_003190.4:1082
P4HB	-0.411	0.0288	-0.467	-0.354	0.752	0.724	0.782	0.00014	0.00353	2.45223	loglinear	NM_000918.4:1091
INHBA	3.17	0.225	2.73	3.61	9.01	6.64	12.2	0.000146	0.00365	2.43771	loglinear	NM_002192.2:1914
NFE2L2	-0.511	0.0362	-0.582	-0.44	0.702	0.668	0.737	0.000147	0.00365	2.43771	loglinear	NM_006164.3:995
ELOVL5	-0.423	0.0307	-0.483	-0.363	0.746	0.716	0.778	0.00016	0.00396	2.4023	loglinear	NM_001242828.1:468
NCF2	-4.76	0.346	-5.44	-4.08	0.037	0.0231	0.0592	0.000163	0.004	2.39794	loglinear	NM_001127651.2:290
GSR	0.716	0.0523	0.614	0.819	1.64	1.53	1.76	0.000165	0.00402	2.39577	loglinear	NM_000637.2:1525
ATF7IP	0.605	0.0443	0.518	0.692	1.52	1.43	1.62	0.000166	0.00402	2.39577	loglinear	NM_018179.3:2505
SERPINE1	-3.02	0.223	-3.46	-2.58	0.123	0.0912	0.167	0.000171	0.00411	2.38616	loglinear	NM_000602.4:577
TMPRSS2	3.55	0.264	3.04	4.07	11.7	8.2	16.8	0.000175	0.00419	2.37779	loglinear	NM_005656.3:551
SERPINB5	-0.438	0.033	-0.503	-0.373	0.738	0.706	0.772	0.000187	0.00444	2.35262	loglinear	NM_002639.4:90
SKIL	0.623	0.0473	0.531	0.716	1.54	1.44	1.64	0.000192	0.00452	2.34486	loglinear	NM_005414.5:812
HK2	0.863	0.0661	0.734	0.993	1.82	1.66	1.99	0.000198	0.00463	2.33442	loglinear	NM_000189.4:2883
STK4	-0.562	0.0435	-0.648	-0.477	0.677	0.638	0.718	0.000207	0.00481	2.31785	loglinear	NR_147975.1:111
TPI1	-0.381	0.0296	-0.439	-0.323	0.768	0.738	0.799	0.000209	0.00483	2.31605	loglinear	NM_000365.5:153
CCND1	-0.428	0.0332	-0.493	-0.363	0.743	0.711	0.778	0.000211	0.00484	2.31515	loglinear	NM_053056.2:857
RBBP5	-0.815	0.0638	-0.94	-0.69	0.568	0.521	0.62	0.000217	0.00495	2.30539	loglinear	NM_005057.4:989
CTNNB1	0.5	0.0394	0.422	0.577	1.41	1.34	1.49	0.000223	0.00506	2.29585	loglinear	NM_001098209.1:1938
SORD	1.23	0.0972	1.04	1.42	2.35	2.06	2.68	0.000224	0.00506	2.29585	loglinear	NM_003104.5:1090
ALDOA	-0.245	0.0195	-0.283	-0.207	0.844	0.822	0.867	0.00023	0.00515	2.28819	loglinear	NM_000034.3:2049
CHEK1	-2.12	0.17	-2.46	-1.79	0.23	0.182	0.289	0.000238	0.00529	2.27654	loglinear	NM_001114122.2:1834
KDM3B	0.549	0.0444	0.462	0.637	1.46	1.38	1.55	0.000246	0.00544	2.2644	loglinear	NM_016604.3:535
CD276	-0.471	0.0383	-0.546	-0.396	0.721	0.685	0.76	0.000249	0.00548	2.26122	loglinear	NM_001024736.1:2119
ATR	0.995	0.0818	0.834	1.16	1.99	1.78	2.23	0.000262	0.00571	2.24336	loglinear	NM_001184.3:368
ESRP1	7.07	0.581	5.93	8.21	134	60.8	295	0.000263	0.00571	2.24336	loglinear	NM_017697.3:1264
KRAS	0.494	0.0408	0.414	0.574	1.41	1.33	1.49	0.000267	0.00578	2.23807	loglinear	NM_004985.3:1790
SF3B1	0.358	0.0296	0.3	0.416	1.28	1.23	1.33	0.000269	0.00578	2.23807	loglinear	NM_001005526.1:74
ARID1A	0.214	0.0178	0.18	0.249	1.16	1.13	1.19	0.000272	0.00581	2.23582	loglinear	NM_006015.4:1670
IDO1	-8.41	0.707	-9.8	-7.03	0.00294	0.00112	0.00767	0.000286	0.00607	2.21681	loglinear	NM_002164.5:52
CHMP2A	0.46	0.0389	0.383	0.536	1.38	1.3	1.45	0.000295	0.00622	2.20621	loglinear	NM_198426.1:382
BCL2A1	-5.72	0.488	-6.68	-4.77	0.0189	0.00975	0.0367	0.000302	0.00633	2.1986	loglinear	NM_004049.3:419
GSK3B	-0.506	0.0434	-0.591	-0.421	0.704	0.664	0.747	0.000311	0.00648	2.18842	loglinear	NM_001146156.1:1686
COL6A1	-4.75	0.42	-5.57	-3.93	0.0372	0.021	0.0658	0.000349	0.00723	2.14086	loglinear	NM_001848.2:2302
BHLHE40	-0.62	0.0553	-0.728	-0.511	0.651	0.604	0.702	0.00036	0.00742	2.1296	loglinear	NM_003670.3:1007
PBRM1	0.421	0.039	0.344	0.497	1.34	1.27	1.41	0.00042	0.00861	2.065	loglinear	NM_018313.4:206
SH3PXD2A	0.66	0.0617	0.539	0.781	1.58	1.45	1.72	0.000435	0.00886	2.05257	loglinear	NM_014631.2:2273
VEGFC	-0.28	0.0264	-0.331	-0.228	0.824	0.795	0.854	0.000447	0.00905	2.04335	loglinear	NM_005429.4:588
ATF2	-0.431	0.0408	-0.511	-0.351	0.742	0.702	0.784	0.000454	0.00916	2.0381	loglinear	NM_001880.4:655
CEACAM3	1.77	0.168	1.44	2.1	3.4	2.71	4.28	0.000463	0.00927	2.03292	loglinear	NM_001277163.2:807
KPNA2	0.208	0.0198	0.169	0.246	1.15	1.12	1.19	0.000466	0.00928	2.03245	loglinear	NM_002266.2:1280
PTEN	-0.681	0.0654	-0.809	-0.553	0.624	0.571	0.682	0.000481	0.00953	2.02091	loglinear	NM_000314.6:6696
FGFR3	-7.34	0.708	-8.73	-5.95	0.00617	0.00236	0.0161	0.000487	0.00959	2.01818	loglinear	NM_000142.4:1532
MYL9	-4.8	0.463	-5.71	-3.89	0.0359	0.0191	0.0673	0.000489	0.00959	2.01818	loglinear	NM_181526.2:364
CGAS	-1.78	0.173	-2.12	-1.44	0.292	0.231	0.369	0.000501	0.00971	2.01278	lm.nb	NM_138441.2:1198
PMAIP1	-0.852	0.0827	-1.01	-0.69	0.554	0.495	0.62	0.000501	0.00971	2.01278	loglinear	NM_021127.2:275
CSF3R	-3.83	0.376	-4.57	-3.1	0.0701	0.0421	0.117	0.000522	0.0101	1.99568	loglinear	NM_000760.3:2066
CDKN1A	0.21	0.0207	0.169	0.251	1.16	1.12	1.19	0.000533	0.0102	1.9914	loglinear	NM_000389.2:1975
GRHL2	8.75	0.866	7.05	10.4	430	133	1390	0.00054	0.0103	1.98716	loglinear	NM_024915.3:639
IL11	-3.42	0.342	-4.09	-2.75	0.0934	0.0587	0.149	0.00056	0.0106	1.97469	loglinear	NM_000641.3:1723
RB1	-0.604	0.0607	-0.723	-0.485	0.658	0.606	0.714	0.000571	0.0108	1.96658	loglinear	NM_000321.2:2769
MSLN	-8.39	0.857	-10.1	-6.71	0.00298	0.000932	0.00956	0.00061	0.0115	1.9393	loglinear	NM_005823.5:1714
PIK3CB	-0.874	0.0895	-1.05	-0.698	0.546	0.483	0.616	0.000617	0.0115	1.9393	loglinear	NM_001256045.1:1112
CASP3	0.818	0.084	0.653	0.982	1.76	1.57	1.98	0.000623	0.0116	1.93554	loglinear	NM_032991.2:1002
PIK3R3	1.04	0.108	0.827	1.25	2.05	1.77	2.38	0.000651	0.012	1.92082	loglinear	NM_001114172.1:759
ZMYM2	0.343	0.0356	0.273	0.413	1.27	1.21	1.33	0.000653	0.012	1.92082	loglinear	NM_003453.5:3118
TGFB3	1.78	0.186	1.42	2.15	3.44	2.68	4.43	0.000654	0.012	1.92082	loglinear	NM_001329938.1:262
RBL1	-1.02	0.108	-1.23	-0.806	0.494	0.427	0.572	0.000699	0.0127	1.8962	loglinear	NM_002895.2:2915
TLR3	-0.751	0.0795	-0.907	-0.595	0.594	0.533	0.662	0.000702	0.0127	1.8962	loglinear	NM_003265.2:37
IL4R	-1.17	0.124	-1.41	-0.928	0.444	0.375	0.526	0.000706	0.0127	1.8962	loglinear	NM_000418.2:950
ASH1L	-0.355	0.0378	-0.429	-0.281	0.782	0.743	0.823	0.000712	0.0128	1.89279	loglinear	NM_018489.3:5629
PLEK2	-1.63	0.177	-1.98	-1.28	0.323	0.254	0.412	0.000781	0.0139	1.85699	loglinear	NM_016445.3:359
FANCI	-0.454	0.0505	-0.553	-0.355	0.73	0.682	0.782	0.000844	0.015	1.82391	loglinear	NM_001113378.1:541
PARD3	0.486	0.0564	0.375	0.596	1.4	1.3	1.51	0.000995	0.0176	1.75449	loglinear	NM_019619.3:3035
AURKA	-0.612	0.0715	-0.752	-0.472	0.654	0.594	0.721	0.00102	0.018	1.74473	loglinear	NM_001323303.1:503
ROCK2	0.831	0.0981	0.639	1.02	1.78	1.56	2.03	0.00106	0.0186	1.73049	loglinear	NM_001321643.2:1952
B4GALT1	0.205	0.0242	0.158	0.253	1.15	1.12	1.19	0.00107	0.0186	1.73049	loglinear	NM_001497.3:587
LAMTOR2	-0.312	0.037	-0.384	-0.239	0.806	0.766	0.847	0.00109	0.0188	1.72584	loglinear	NM_001145264.2:102
ABCG2	4.14	0.491	3.17	5.1	17.6	9.03	34.3	0.00109	0.0188	1.72584	lm.nb	NM_001257386.1:2020
NFKB2	-1.31	0.157	-1.62	-1	0.403	0.325	0.498	0.00112	0.0193	1.71444	loglinear	NM_001077494.3:1986
GPNMB	-2.93	0.351	-3.62	-2.24	0.131	0.0813	0.211	0.00113	0.0193	1.71444	loglinear	NM_001005340.1:600
GLUL	-0.21	0.0254	-0.26	-0.161	0.864	0.835	0.895	0.00116	0.0197	1.70553	loglinear	NM_002065.6:1485
FOXA1	1.45	0.177	1.1	1.8	2.73	2.15	3.47	0.0012	0.0204	1.69037	loglinear	NM_004496.5:1132
HMOX1	1.67	0.206	1.26	2.07	3.18	2.4	4.21	0.00127	0.0213	1.67162	loglinear	NM_002133.2:781
RICTOR	-0.414	0.052	-0.515	-0.312	0.751	0.7	0.806	0.00135	0.0226	1.64589	loglinear	NM_001285439.1:117
ITPR3	-0.704	0.0893	-0.879	-0.529	0.614	0.544	0.693	0.0014	0.0233	1.63264	loglinear	NM_002224.4:3296
CXCL11	-4.38	0.556	-5.47	-3.29	0.0481	0.0226	0.102	0.0014	0.0233	1.63264	loglinear	NM_005409.4:333
PHB	0.8	0.103	0.598	1	1.74	1.51	2	0.00149	0.0246	1.60906	loglinear	NM_002634.2:1270
FGFR2	2.39	0.312	1.78	3	5.24	3.43	8.01	0.00155	0.0256	1.59176	lm.nb	NM_000141.4:2704
RAC3	1.24	0.165	0.92	1.57	2.37	1.89	2.96	0.00165	0.0271	1.56703	loglinear	NM_001316307.1:169
CDKN2A	1	0.134	0.74	1.26	2	1.67	2.4	0.00169	0.0275	1.56067	loglinear	NM_000077.4:1052
MCM4	-0.571	0.0762	-0.721	-0.422	0.673	0.607	0.746	0.00169	0.0275	1.56067	loglinear	NM_182746.1:1200
FGFBP1	-4.12	0.549	-5.19	-3.04	0.0577	0.0273	0.122	0.0017	0.0275	1.56067	loglinear	NM_005130.4:585
TJP1	-0.177	0.0236	-0.223	-0.13	0.885	0.857	0.914	0.00171	0.0275	1.56067	loglinear	NM_175610.2:4065
NOTCH3	1.16	0.156	0.854	1.46	2.23	1.81	2.76	0.00174	0.0278	1.55596	loglinear	NM_000435.2:5284
MAP2K1	0.288	0.0387	0.212	0.364	1.22	1.16	1.29	0.00174	0.0279	1.5544	loglinear	NM_002755.3:1060
RIMKLB	-0.426	0.0575	-0.539	-0.313	0.744	0.688	0.805	0.00177	0.0282	1.54975	loglinear	NM_020734.2:1840
ABCC1	0.277	0.0375	0.203	0.351	1.21	1.15	1.28	0.0018	0.0283	1.54821	loglinear	NM_004996.3:570
TBRG4	0.395	0.0535	0.29	0.5	1.31	1.22	1.41	0.0018	0.0283	1.54821	loglinear	NM_004749.2:1405
TAP1	-1.51	0.205	-1.91	-1.11	0.351	0.266	0.464	0.00181	0.0284	1.54668	loglinear	NM_000593.5:1000
RRAGC	-0.999	0.136	-1.27	-0.732	0.5	0.416	0.602	0.00184	0.0287	1.54212	loglinear	NM_001271851.1:1166
LY96	-4.11	0.566	-5.22	-3	0.0581	0.0269	0.125	0.00191	0.0298	1.52578	loglinear	NM_001195797.1:135
SOCS1	1.77	0.246	1.29	2.25	3.41	2.44	4.76	0.00198	0.0307	1.51286	loglinear	NM_003745.1:1022
EIF4EBP1	0.531	0.0746	0.384	0.677	1.44	1.31	1.6	0.00206	0.0318	1.49757	loglinear	NM_004095.3:673
LIG1	0.516	0.0735	0.372	0.66	1.43	1.29	1.58	0.00216	0.0332	1.47886	loglinear	NM_000234.2:1170
OAS2	-3.38	0.49	-4.34	-2.42	0.0959	0.0493	0.187	0.00231	0.0353	1.45223	loglinear	NM_016817.2:380
MST1R	-1.07	0.156	-1.38	-0.767	0.475	0.385	0.587	0.00233	0.0354	1.451	loglinear	NM_002447.2:1995
IL15	-1.44	0.21	-1.85	-1.02	0.369	0.277	0.492	0.00241	0.0365	1.43771	loglinear	NM_000585.4:715
EPAS1	-0.188	0.028	-0.242	-0.133	0.878	0.845	0.912	0.00257	0.0388	1.41117	loglinear	NM_001430.5:884
TEAD2	0.626	0.095	0.44	0.812	1.54	1.36	1.76	0.00275	0.0413	1.38405	loglinear	NM_003598.2:1302
PSMB9	-1.35	0.205	-1.75	-0.947	0.392	0.297	0.519	0.00278	0.0416	1.38091	loglinear	NM_002800.4:394
MYC	-0.274	0.0422	-0.356	-0.191	0.827	0.781	0.876	0.00292	0.0436	1.36051	loglinear	NM_002467.3:1615
HMGA1	-0.299	0.0463	-0.39	-0.208	0.813	0.763	0.866	0.00296	0.044	1.35655	loglinear	NM_145902.2:906
CDK4	-0.197	0.0307	-0.257	-0.137	0.872	0.837	0.909	0.00303	0.0449	1.34775	loglinear	NM_000075.3:1098
AIMP2	0.872	0.136	0.605	1.14	1.83	1.52	2.2	0.00307	0.0452	1.34486	loglinear	NM_006303.3:507
KRT16	-0.474	0.0744	-0.62	-0.328	0.72	0.651	0.796	0.0031	0.0453	1.3439	loglinear	NM_005557.3:1379
NF1	-0.31	0.0486	-0.405	-0.215	0.807	0.755	0.862	0.0031	0.0453	1.3439	loglinear	NM_000267.3:1260
KDM6A	0.336	0.0538	0.231	0.442	1.26	1.17	1.36	0.00335	0.0486	1.31336	loglinear	NM_021140.2:2590
IRF7	0.522	0.0838	0.358	0.686	1.44	1.28	1.61	0.00338	0.0486	1.31336	loglinear	NM_004029.2:1705
STAT3	-0.289	0.0464	-0.38	-0.198	0.819	0.769	0.872	0.00338	0.0486	1.31336	loglinear	NM_003150.3:2936
ATG4B	0.316	0.0507	0.216	0.415	1.24	1.16	1.33	0.00338	0.0486	1.31336	loglinear	NM_013325.5:945
SMAD7	-0.75	0.122	-0.988	-0.511	0.595	0.504	0.702	0.00353	0.0506	1.29585	loglinear	NM_005904.3:1375
TP53	0.318	0.052	0.216	0.42	1.25	1.16	1.34	0.00361	0.0514	1.28904	loglinear	NM_000546.2:1330
PIK3CA	-0.429	0.0704	-0.567	-0.291	0.743	0.675	0.818	0.00368	0.0522	1.28233	loglinear	NM_006218.2:3296
EGLN3	-0.88	0.145	-1.16	-0.595	0.543	0.446	0.662	0.00374	0.0529	1.27654	loglinear	NM_022073.4:749
NRAS	-0.292	0.0485	-0.387	-0.197	0.817	0.765	0.872	0.00383	0.054	1.26761	loglinear	NM_002524.4:2168
ATF4	0.398	0.0662	0.268	0.528	1.32	1.2	1.44	0.00387	0.0543	1.2652	loglinear	NM_001675.4:1584
CFLAR	-0.471	0.0787	-0.626	-0.317	0.721	0.648	0.803	0.00391	0.0547	1.26201	loglinear	NM_001127183.1:653
IL7	-4	0.674	-5.32	-2.68	0.0624	0.0249	0.156	0.00404	0.0562	1.25026	loglinear	NM_001199886.1:652
CDK2	0.567	0.0959	0.379	0.755	1.48	1.3	1.69	0.00411	0.0569	1.24489	loglinear	NM_001290230.1:1543
GALNT3	0.359	0.0608	0.24	0.478	1.28	1.18	1.39	0.00412	0.0569	1.24489	loglinear	NM_004482.3:655
MGA	-0.972	0.165	-1.3	-0.648	0.51	0.407	0.638	0.00418	0.0575	1.24033	lm.nb	NM_001080541.2:7507
CD47	-0.327	0.056	-0.436	-0.217	0.797	0.739	0.86	0.0043	0.059	1.22915	loglinear	NM_001777.3:901
AKT1S1	0.497	0.0856	0.33	0.665	1.41	1.26	1.59	0.00436	0.0596	1.22475	loglinear	NM_032375.5:1301
CDH5	-1.36	0.234	-1.81	-0.899	0.39	0.284	0.536	0.00437	0.0596	1.22475	loglinear	NM_001795.3:3405
CPT2	0.428	0.074	0.283	0.573	1.35	1.22	1.49	0.00445	0.0603	1.21968	loglinear	NM_000098.3:321
BCAP31	0.285	0.0494	0.188	0.382	1.22	1.14	1.3	0.00449	0.0607	1.21681	loglinear	NM_001139441.1:752
GSTM4	0.594	0.105	0.387	0.801	1.51	1.31	1.74	0.00488	0.0654	1.18442	loglinear	NM_000850.4:60
ICAM1	-6.4	1.13	-8.62	-4.17	0.0119	0.00254	0.0555	0.00488	0.0654	1.18442	loglinear	NM_000201.2:2253
AXL	-5.3	0.948	-7.15	-3.44	0.0255	0.00702	0.0924	0.00505	0.0673	1.17198	loglinear	NM_001699.4:1535
JAK3	0.958	0.172	0.621	1.29	1.94	1.54	2.45	0.00507	0.0673	1.17198	loglinear	NM_000215.2:1715
PIK3CD	-3.32	0.596	-4.49	-2.15	0.1	0.0445	0.225	0.00507	0.0673	1.17198	lm.nb	NM_001350234.1:664
COL4A2	-4.65	0.835	-6.28	-3.01	0.0399	0.0128	0.124	0.00511	0.0675	1.1707	loglinear	NM_001846.2:1150
PA2G4	0.412	0.0746	0.266	0.558	1.33	1.2	1.47	0.00525	0.0691	1.16052	loglinear	NM_006191.2:680
SIRPA	-6.13	1.11	-8.31	-3.95	0.0143	0.00314	0.0647	0.0053	0.0695	1.15802	loglinear	NM_001040023.1:3355
TAP2	-0.491	0.0893	-0.666	-0.316	0.712	0.63	0.804	0.00535	0.0699	1.15552	loglinear	NM_018833.2:912
SAV1	-0.428	0.0782	-0.581	-0.275	0.743	0.668	0.826	0.00541	0.0705	1.15181	loglinear	NM_021818.4:1088
ATXN7	0.419	0.0781	0.266	0.573	1.34	1.2	1.49	0.00581	0.0754	1.12263	loglinear	NM_000333.3:2548
PRKACA	0.252	0.0472	0.159	0.344	1.19	1.12	1.27	0.00598	0.0774	1.11126	loglinear	NM_002730.3:266
E2F1	0.58	0.11	0.365	0.794	1.49	1.29	1.73	0.00613	0.0789	1.10292	loglinear	NM_005225.1:935
PKM	-0.0947	0.018	-0.13	-0.0593	0.936	0.914	0.96	0.0063	0.0809	1.09205	loglinear	NM_001206796.2:1533
ZEB1	-1.51	0.289	-2.08	-0.948	0.35	0.237	0.518	0.00633	0.081	1.09151	loglinear	NM_001128128.2:2292
EIF4G1	0.419	0.08	0.262	0.575	1.34	1.2	1.49	0.00636	0.081	1.09151	loglinear	NM_001194946.1:4987
TXNRD2	0.248	0.0477	0.154	0.341	1.19	1.11	1.27	0.00652	0.0826	1.08302	loglinear	NM_006440.3:495
KDM1A	-0.354	0.0681	-0.488	-0.221	0.782	0.713	0.858	0.00652	0.0826	1.08302	loglinear	NM_015013.4:714
KAT2B	0.437	0.0845	0.271	0.602	1.35	1.21	1.52	0.00668	0.084	1.07572	loglinear	NM_003884.4:1180
TERF2IP	-0.289	0.056	-0.399	-0.179	0.818	0.759	0.883	0.00668	0.084	1.07572	loglinear	NM_018975.4:809
CD274	-1.05	0.204	-1.45	-0.648	0.483	0.366	0.638	0.00684	0.0857	1.06702	loglinear	NM_014143.3:1243
MAP3K14	0.551	0.108	0.34	0.763	1.47	1.27	1.7	0.00694	0.0866	1.06248	loglinear	NM_003954.1:620
BYSL	0.506	0.102	0.306	0.707	1.42	1.24	1.63	0.00774	0.0963	1.01637	loglinear	NM_004053.4:1099
CYFIP1	0.337	0.0687	0.203	0.472	1.26	1.15	1.39	0.00799	0.099	1.00436	loglinear	NM_014608.2:2423
ARID2	0.237	0.0489	0.141	0.333	1.18	1.1	1.26	0.00836	0.103	0.987163	loglinear	NM_152641.4:2760
CLOCK	-0.604	0.126	-0.851	-0.356	0.658	0.554	0.781	0.00879	0.108	0.966576	loglinear	NM_001267843.1:2212
PTCH1	1	0.21	0.588	1.41	2	1.5	2.66	0.00891	0.109	0.962574	lm.nb	NM_000264.5:4324
CBX2	1.36	0.291	0.786	1.93	2.56	1.72	3.8	0.00955	0.117	0.931814	loglinear	NM_032647.3:85
TRRAP	0.24	0.0527	0.137	0.344	1.18	1.1	1.27	0.0103	0.126	0.899629	loglinear	NM_003496.2:770
COX5B	-0.136	0.03	-0.195	-0.0771	0.91	0.874	0.948	0.0106	0.128	0.89279	loglinear	NM_001862.2:240
ERN1	-0.794	0.175	-1.14	-0.451	0.577	0.455	0.732	0.0106	0.128	0.89279	lm.nb	NM_001433.5:1305
BCL2L1	0.242	0.0537	0.137	0.348	1.18	1.1	1.27	0.0107	0.129	0.88941	loglinear	NM_001191.3:1421
NUDT2	0.536	0.119	0.302	0.769	1.45	1.23	1.7	0.0109	0.131	0.882729	loglinear	NM_001161.5:506
MTHFD2	-0.302	0.0678	-0.435	-0.169	0.811	0.74	0.89	0.0113	0.135	0.869666	loglinear	NM_006636.3:1005
PCLAF	0.98	0.22	0.548	1.41	1.97	1.46	2.66	0.0113	0.135	0.869666	lm.nb	NM_014736.4:235
FPR1	-3.92	0.885	-5.65	-2.18	0.0661	0.0199	0.22	0.0115	0.136	0.866461	loglinear	NM_002029.3:625
ATOX1	-0.207	0.0471	-0.3	-0.115	0.866	0.812	0.923	0.0117	0.139	0.856985	loglinear	NM_004045.3:143
NBL1	-0.5	0.114	-0.724	-0.276	0.707	0.606	0.826	0.0119	0.14	0.853872	loglinear	NM_182744.3:1842
UGDH	-0.931	0.214	-1.35	-0.512	0.524	0.392	0.701	0.0121	0.143	0.844664	loglinear	NM_003359.4:855
LTB	-3.77	0.871	-5.48	-2.07	0.0732	0.0224	0.239	0.0123	0.145	0.838632	lm.nb	NM_002341.1:330
NCOA2	0.139	0.0322	0.0756	0.202	1.1	1.05	1.15	0.0125	0.147	0.832683	loglinear	NM_006540.4:1090
NDUFA2	0.111	0.0258	0.0601	0.161	1.08	1.04	1.12	0.0127	0.149	0.826814	loglinear	NM_002488.4:412
KDM5A	-0.265	0.0619	-0.386	-0.143	0.832	0.765	0.905	0.0129	0.15	0.823909	loglinear	NM_001042603.3:846
LYN	-0.308	0.0729	-0.451	-0.166	0.807	0.731	0.892	0.0134	0.155	0.809668	loglinear	NM_002350.3:700
ROCK1	0.214	0.0509	0.114	0.313	1.16	1.08	1.24	0.0138	0.16	0.79588	loglinear	NM_005406.2:3796
BMPR1A	-0.231	0.0559	-0.341	-0.122	0.852	0.79	0.919	0.0144	0.166	0.779892	loglinear	NM_004329.2:649
EHHADH	-0.278	0.0672	-0.41	-0.146	0.825	0.753	0.904	0.0144	0.166	0.779892	loglinear	NM_001166415.1:2022
FBN1	-4.97	1.22	-7.36	-2.59	0.0319	0.0061	0.167	0.0151	0.172	0.764472	loglinear	NM_000138.4:8578
STK3	0.847	0.208	0.439	1.25	1.8	1.36	2.39	0.0152	0.174	0.759451	lm.nb	NM_006281.4:978
UBE2T	-3.15	0.781	-4.68	-1.61	0.113	0.0391	0.327	0.0158	0.18	0.744727	loglinear	NM_014176.1:50
LTBR	-0.217	0.054	-0.323	-0.111	0.86	0.8	0.926	0.016	0.181	0.742321	loglinear	XM_006718983.2:680
PPAN	0.627	0.156	0.32	0.933	1.54	1.25	1.91	0.016	0.181	0.742321	loglinear	NM_020230.6:1688
SYK	2.64	0.696	1.28	4.01	6.25	2.43	16.1	0.0192	0.216	0.665546	loglinear	NM_003177.5:808
PARVA	0.287	0.0758	0.138	0.435	1.22	1.1	1.35	0.0193	0.217	0.66354	loglinear	NM_018222.5:481
NCOR1	0.396	0.105	0.191	0.601	1.32	1.14	1.52	0.0195	0.218	0.661544	loglinear	NM_001190438.1:2045
RB1CC1	-0.143	0.0381	-0.217	-0.068	0.906	0.86	0.954	0.02	0.224	0.649752	loglinear	NM_001083617.1:2922
MCM2	-1.1	0.295	-1.68	-0.523	0.466	0.312	0.696	0.0203	0.225	0.647817	loglinear	NM_004526.4:1566
ITGA1	-2.19	0.587	-3.34	-1.04	0.219	0.0987	0.487	0.0203	0.225	0.647817	loglinear	NM_181501.1:502
BMPR2	-0.265	0.071	-0.404	-0.126	0.832	0.756	0.917	0.0203	0.225	0.647817	loglinear	NM_001204.7:1683
PCNA	-0.223	0.0602	-0.341	-0.105	0.857	0.789	0.93	0.0207	0.229	0.640165	loglinear	NM_182649.1:215
TNFSF11	-2.12	0.575	-3.24	-0.988	0.231	0.106	0.504	0.0212	0.234	0.630784	lm.nb	NM_003701.2:490
WASF2	-0.0967	0.0264	-0.148	-0.0449	0.935	0.902	0.969	0.0216	0.236	0.627088	loglinear	NM_006990.5:510
TET2	0.313	0.0858	0.145	0.481	1.24	1.11	1.4	0.0219	0.239	0.621602	loglinear	NM_001127208.2:2882
FZD8	0.699	0.192	0.323	1.08	1.62	1.25	2.11	0.022	0.239	0.621602	loglinear	NM_031866.1:890
MAFG	0.131	0.0359	0.0602	0.201	1.09	1.04	1.15	0.022	0.239	0.621602	loglinear	NM_002359.4:1873
EZH2	0.359	0.0989	0.166	0.553	1.28	1.12	1.47	0.0221	0.239	0.621602	loglinear	NM_004456.4:1596
SPHK2	0.723	0.2	0.332	1.11	1.65	1.26	2.16	0.0223	0.241	0.617983	loglinear	NM_001204159.3:1329
TPX2	-1.59	0.445	-2.46	-0.721	0.331	0.181	0.607	0.0231	0.249	0.603801	loglinear	NM_012112.4:764
FGFR1	-1.93	0.554	-3.01	-0.84	0.263	0.124	0.559	0.0254	0.273	0.563837	lm.nb	NM_001174064.1:1756
CCS	0.327	0.0955	0.14	0.515	1.25	1.1	1.43	0.0266	0.285	0.545155	loglinear	NM_005125.1:34
CCNF	0.599	0.177	0.252	0.946	1.51	1.19	1.93	0.0277	0.295	0.530178	loglinear	NM_001761.3:878
TAZ	0.222	0.0671	0.0907	0.354	1.17	1.06	1.28	0.0296	0.315	0.501689	loglinear	NM_181313.4:433
PIK3R2	-0.375	0.113	-0.598	-0.153	0.771	0.661	0.899	0.0297	0.315	0.501689	loglinear	NM_005027.3:344
SMC3	-0.248	0.075	-0.395	-0.101	0.842	0.76	0.932	0.0298	0.315	0.501689	loglinear	NM_005445.3:785
IFNAR1	-0.24	0.0734	-0.384	-0.0962	0.847	0.766	0.936	0.0308	0.324	0.489455	loglinear	NM_000629.2:461
CHUK	-0.159	0.0489	-0.255	-0.063	0.896	0.838	0.957	0.0314	0.331	0.480172	loglinear	NM_001278.4:3263
ADORA2A	1.04	0.324	0.403	1.67	2.05	1.32	3.19	0.0327	0.343	0.464706	lm.nb	NM_000675.5:951
PSMB10	0.201	0.0628	0.0782	0.325	1.15	1.06	1.25	0.0328	0.343	0.464706	loglinear	NM_002801.3:249
MAPK14	-0.123	0.0386	-0.199	-0.0476	0.918	0.871	0.968	0.0331	0.345	0.462181	loglinear	NM_139014.2:590
EIF2AK3	-0.43	0.135	-0.694	-0.165	0.743	0.618	0.892	0.0335	0.349	0.457175	loglinear	NM_004836.6:1195
CSF1R	-2.34	0.761	-3.83	-0.853	0.197	0.0701	0.554	0.0369	0.382	0.417937	lm.nb	NM_005211.3:958
KMT2A	-0.159	0.0523	-0.261	-0.0564	0.896	0.834	0.962	0.0384	0.397	0.401209	loglinear	NM_005933.3:6379
SLIT2	-3.16	1.04	-5.21	-1.12	0.112	0.0271	0.461	0.0387	0.399	0.399027	loglinear	NM_004787.1:3909
RUVBL1	-0.287	0.095	-0.473	-0.101	0.819	0.72	0.932	0.039	0.401	0.396856	loglinear	NM_003707.3:1105
AGO4	0.286	0.095	0.1	0.473	1.22	1.07	1.39	0.0393	0.403	0.394695	loglinear	NM_017629.4:2304
UCHL5	-0.438	0.146	-0.725	-0.151	0.738	0.605	0.901	0.0403	0.412	0.385103	lm.nb	NM_001199261.3:478
ATG2B	-0.254	0.0858	-0.422	-0.0857	0.839	0.746	0.942	0.0416	0.424	0.372634	loglinear	NM_018036.5:1722
PAK2	0.212	0.072	0.0714	0.354	1.16	1.05	1.28	0.0419	0.426	0.37059	loglinear	NM_002577.4:629
FAS	-2.94	1	-4.91	-0.979	0.13	0.0333	0.507	0.0425	0.431	0.365523	loglinear	NM_000043.3:90
IL15RA	-0.51	0.177	-0.857	-0.164	0.702	0.552	0.893	0.0448	0.452	0.344862	loglinear	NM_002189.2:503
SETD2	0.17	0.059	0.0545	0.286	1.13	1.04	1.22	0.0449	0.452	0.344862	loglinear	NM_014159.6:6160
PLCB3	-0.179	0.0625	-0.301	-0.0563	0.883	0.811	0.962	0.0459	0.459	0.338187	loglinear	NM_000932.3:1220
MLST8	-0.225	0.0786	-0.379	-0.0707	0.856	0.769	0.952	0.0459	0.459	0.338187	loglinear	NM_001199173.1:810
MYBL2	0.747	0.261	0.235	1.26	1.68	1.18	2.39	0.046	0.459	0.338187	lm.nb	NM_002466.4:1204
NDUFB1	0.0937	0.0328	0.0294	0.158	1.07	1.02	1.12	0.046	0.459	0.338187	loglinear	NM_004545.4:139
JUP	-0.192	0.0674	-0.324	-0.0597	0.875	0.799	0.959	0.0466	0.463	0.334419	loglinear	NM_001352773.1:849
CCNE1	-0.873	0.311	-1.48	-0.264	0.546	0.358	0.833	0.0483	0.479	0.319664	loglinear	NM_001238.1:1155
ADM	0.255	0.0919	0.0754	0.436	1.19	1.05	1.35	0.0498	0.492	0.308035	loglinear	NM_001124.2:1413
RFC2	-0.319	0.115	-0.545	-0.0933	0.801	0.685	0.937	0.0504	0.496	0.304518	loglinear	NM_181471.3:483
MAP3K7	-0.231	0.0835	-0.394	-0.0668	0.852	0.761	0.955	0.0509	0.5	0.30103	loglinear	NM_003188.3:1178
CAV1	-0.147	0.0535	-0.252	-0.0425	0.903	0.839	0.971	0.0512	0.501	0.300162	loglinear	NM_001753.4:555
VEGFB	-0.275	0.101	-0.473	-0.077	0.827	0.721	0.948	0.0528	0.516	0.28735	loglinear	NM_003377.3:687
SOS1	-0.249	0.0915	-0.428	-0.0693	0.842	0.743	0.953	0.0531	0.518	0.28567	loglinear	NM_005633.3:3332
BAD	-0.356	0.132	-0.614	-0.0981	0.781	0.653	0.934	0.0538	0.523	0.281498	loglinear	NM_004322.3:963
CREBBP	-0.14	0.0519	-0.242	-0.0382	0.908	0.846	0.974	0.0544	0.527	0.278189	loglinear	NM_001079846.1:4818
LIN9	-0.399	0.151	-0.695	-0.104	0.758	0.618	0.931	0.0571	0.552	0.258061	loglinear	NM_001366238.1:1626
STAT4	0.945	0.362	0.235	1.66	1.93	1.18	3.15	0.0596	0.575	0.240332	lm.nb	NM_001243835.1:808
NSD1	0.174	0.0676	0.0415	0.307	1.13	1.03	1.24	0.0617	0.593	0.226945	loglinear	NM_022455.4:3140
BRIP1	-0.69	0.271	-1.22	-0.159	0.62	0.429	0.896	0.0635	0.609	0.215383	loglinear	NM_032043.2:1570
ARID4A	-0.183	0.0722	-0.324	-0.0412	0.881	0.799	0.972	0.0647	0.618	0.209012	loglinear	NM_023001.2:3225
ATG101	0.14	0.0555	0.0316	0.249	1.1	1.02	1.19	0.0647	0.618	0.209012	loglinear	NM_001098673.2:555
PRIM1	-0.94	0.373	-1.67	-0.209	0.521	0.314	0.865	0.0653	0.622	0.20621	loglinear	NM_000946.2:1041
GNAI3	-0.0961	0.0383	-0.171	-0.021	0.936	0.888	0.986	0.0662	0.629	0.201349	loglinear	NM_006496.3:760
TXN2	-0.175	0.07	-0.312	-0.038	0.886	0.805	0.974	0.0666	0.631	0.199971	loglinear	NM_012473.3:192
MX1	-1.46	0.586	-2.61	-0.311	0.364	0.164	0.806	0.0674	0.637	0.195861	lm.nb	NM_001144925.2:1369
LATS1	0.131	0.053	0.0271	0.235	1.1	1.02	1.18	0.0688	0.648	0.188425	loglinear	NM_004690.2:1090
FOXM1	-1.32	0.534	-2.36	-0.27	0.401	0.194	0.829	0.0693	0.651	0.186419	loglinear	NM_001243088.1:893
JAK1	0.179	0.0728	0.0365	0.322	1.13	1.03	1.25	0.0696	0.652	0.185752	loglinear	NM_002227.1:285
SRM	-0.243	0.1	-0.44	-0.046	0.845	0.737	0.969	0.0729	0.681	0.166853	loglinear	NM_003132.2:254
ABI1	-0.103	0.0426	-0.186	-0.0192	0.931	0.879	0.987	0.0735	0.685	0.164309	loglinear	NM_001012750.2:733
MCL1	-0.162	0.0688	-0.297	-0.0277	0.893	0.814	0.981	0.0774	0.72	0.142668	loglinear	NM_021960.5:644
CD14	0.142	0.0605	0.0235	0.261	1.1	1.02	1.2	0.0786	0.729	0.137272	loglinear	NM_001174105.1:1020
JUN	-0.166	0.0711	-0.305	-0.0268	0.891	0.809	0.982	0.0796	0.737	0.132533	loglinear	NM_002228.4:1542
CHEK2	-0.695	0.305	-1.29	-0.0985	0.618	0.408	0.934	0.0845	0.779	0.108463	loglinear	NM_001005735.1:894
E2F2	-1.5	0.656	-2.78	-0.21	0.354	0.145	0.864	0.0847	0.78	0.107905	loglinear	NM_004091.4:1662
SPINT1	0.134	0.0589	0.0186	0.25	1.1	1.01	1.19	0.0852	0.782	0.106793	loglinear	NM_001032367.2:1260
SIN3A	-0.152	0.0671	-0.283	-0.0204	0.9	0.822	0.986	0.0863	0.79	0.102373	loglinear	NM_001145357.2:1421
ATRX	0.108	0.048	0.0144	0.202	1.08	1.01	1.15	0.0867	0.791	0.101824	loglinear	NM_000489.4:2877
MAGEC1	-1.56	0.694	-2.92	-0.204	0.338	0.132	0.868	0.0873	0.795	0.0996329	loglinear	NM_005462.4:338
B4GALNT1	-2.24	1.01	-4.22	-0.263	0.211	0.0536	0.833	0.0906	0.823	0.0846002	loglinear	NM_001276469.1:1029
CCNK	0.156	0.0712	0.0164	0.295	1.11	1.01	1.23	0.0937	0.849	0.0710923	loglinear	NM_003858.3:1425
DNMT1	0.169	0.0787	0.0146	0.323	1.12	1.01	1.25	0.0985	0.891	0.0501223	loglinear	NM_001130823.2:2500
GLUD1	-0.125	0.0591	-0.24	-0.0089	0.917	0.847	0.994	0.102	0.924	0.034328	loglinear	NM_005271.2:2680
CREB1	0.157	0.0752	0.01	0.305	1.12	1.01	1.24	0.104	0.94	0.0268721	loglinear	NM_004379.3:618
ITGB2	-0.352	0.172	-0.69	-0.0139	0.783	0.62	0.99	0.111	0.995	0.00217692	loglinear	NM_000211.3:1412
TEAD1	-0.193	0.0967	-0.383	-0.00371	0.875	0.767	0.997	0.116	1	0	loglinear	NM_021961.5:1238
PARP2	0.38	0.191	0.00551	0.755	1.3	1	1.69	0.118	1	0	loglinear	NM_005484.3:746
SOCS3	-0.325	0.164	-0.647	-0.00351	0.798	0.639	0.998	0.119	1	0	loglinear	NM_003955.4:614
RAD51AP1	-1.2	0.61	-2.4	-0.0063	0.435	0.19	0.996	0.12	1	0	lm.nb	NM_006479.4:1075
SKP2	-0.358	0.183	-0.717	0.000882	0.78	0.608	1	0.122	1	0	loglinear	NM_005983.2:615
POLE	-0.467	0.247	-0.951	0.0165	0.723	0.517	1.01	0.131	1	0	loglinear	NM_006231.4:4973
MSH2	0.252	0.133	-0.00949	0.513	1.19	0.993	1.43	0.132	1	0	loglinear	NM_000251.1:2514
AKT1	-0.128	0.0679	-0.261	0.0049	0.915	0.834	1	0.132	1	0	loglinear	NM_005163.2:2207
IL22RA2	-1.49	0.792	-3.04	0.0618	0.356	0.121	1.04	0.133	1	0	lm.nb	NM_052962.2:950
KIF23	0.532	0.284	-0.0248	1.09	1.45	0.983	2.13	0.134	1	0	loglinear	NM_138555.4:1387
CRK	-0.303	0.163	-0.622	0.0161	0.811	0.65	1.01	0.136	1	0	loglinear	NM_016823.4:455
DKC1	0.181	0.0985	-0.0122	0.374	1.13	0.992	1.3	0.14	1	0	loglinear	NM_001142463.2:210
MLH1	-0.16	0.0874	-0.332	0.0111	0.895	0.795	1.01	0.141	1	0	loglinear	NM_000249.2:1605
RFC4	-0.372	0.204	-0.771	0.0267	0.773	0.586	1.02	0.141	1	0	loglinear	NM_181573.2:1035
CXCL10	-1.58	0.871	-3.29	0.123	0.333	0.102	1.09	0.143	1	0	lm.nb	NM_001565.3:122
CDCA8	-1.2	0.671	-2.51	0.117	0.436	0.175	1.08	0.149	1	0	lm.nb	NM_018101.3:605
MAPK8	-0.134	0.0758	-0.283	0.0143	0.911	0.822	1.01	0.151	1	0	loglinear	NM_002750.2:1047
BRCA2	-0.814	0.46	-1.72	0.0888	0.569	0.304	1.06	0.152	1	0	lm.nb	NM_000059.3:1373
TOX4	0.107	0.0608	-0.0125	0.226	1.08	0.991	1.17	0.154	1	0	loglinear	NM_014828.2:1125
COP1	-0.188	0.108	-0.399	0.0233	0.878	0.758	1.02	0.156	1	0	loglinear	NM_001001740.3:2110
PLA2G4A	0.154	0.0903	-0.0228	0.331	1.11	0.984	1.26	0.163	1	0	loglinear	NM_024420.2:1670
CCNB1	-0.285	0.167	-0.613	0.0425	0.821	0.654	1.03	0.163	1	0	loglinear	NM_031966.2:710
IL27RA	-0.957	0.565	-2.06	0.15	0.515	0.239	1.11	0.165	1	0	lm.nb	NM_004843.3:1640
BRCA1	0.416	0.247	-0.0668	0.9	1.33	0.955	1.87	0.166	1	0	loglinear	NM_007294.3:4677
SLC2A1	0.339	0.203	-0.0591	0.737	1.27	0.96	1.67	0.17	1	0	loglinear	NM_006516.2:264
TRAF6	0.129	0.0772	-0.0228	0.28	1.09	0.984	1.21	0.171	1	0	loglinear	NM_145803.1:865
CHD8	-0.163	0.0985	-0.356	0.0299	0.893	0.781	1.02	0.173	1	0	loglinear	NM_020920.4:3646
IQGAP1	0.0285	0.0172	-0.00533	0.0623	1.02	0.996	1.04	0.174	1	0	loglinear	NM_003870.3:820
PLK1	0.187	0.114	-0.0372	0.41	1.14	0.975	1.33	0.178	1	0	loglinear	NM_005030.3:491
KAT6B	0.143	0.0881	-0.0297	0.316	1.1	0.98	1.24	0.18	1	0	loglinear	NM_012330.1:4630
HDAC1	0.099	0.0614	-0.0213	0.219	1.07	0.985	1.16	0.182	1	0	loglinear	NM_004964.3:1180
PTPN6	-0.176	0.11	-0.393	0.0399	0.885	0.762	1.03	0.185	1	0	loglinear	NM_002831.6:1246
SRC	-0.552	0.346	-1.23	0.126	0.682	0.426	1.09	0.186	1	0	lm.nb	NM_005417.4:1132
GTSE1	-0.454	0.293	-1.03	0.12	0.73	0.49	1.09	0.196	1	0	loglinear	NM_016426.5:305
GPT	-1.21	0.789	-2.76	0.337	0.432	0.148	1.26	0.2	1	0	lm.nb	NM_005309.2:431
MAPK1	0.102	0.0668	-0.029	0.233	1.07	0.98	1.18	0.202	1	0	loglinear	NM_138957.2:644
FBLIM1	0.163	0.108	-0.0493	0.375	1.12	0.966	1.3	0.207	1	0	loglinear	NM_001024215.1:872
DTL	-1	0.684	-2.34	0.341	0.5	0.197	1.27	0.218	1	0	lm.nb	NM_016448.4:2195
CDC25A	-0.634	0.441	-1.5	0.231	0.644	0.354	1.17	0.224	1	0	lm.nb	NM_001789.2:1229
CCNB2	-0.547	0.382	-1.3	0.201	0.684	0.407	1.15	0.225	1	0	lm.nb	NM_004701.3:333
GRB7	-0.136	0.0954	-0.323	0.0508	0.91	0.799	1.04	0.227	1	0	loglinear	NM_001242443.1:1301
CD3E	0.585	0.414	-0.226	1.4	1.5	0.855	2.63	0.23	1	0	lm.nb	NM_000733.3:233
UBE2C	-0.245	0.177	-0.593	0.103	0.844	0.663	1.07	0.239	1	0	loglinear	NM_007019.2:445
LMNB1	0.313	0.227	-0.132	0.758	1.24	0.912	1.69	0.24	1	0	loglinear	NM_005573.4:774
RAD54B	-0.167	0.122	-0.406	0.0712	0.89	0.755	1.05	0.241	1	0	loglinear	NM_012415.2:826
STIP1	-0.0831	0.0604	-0.201	0.0354	0.944	0.87	1.02	0.241	1	0	loglinear	NM_006819.3:100
MTOR	0.104	0.0758	-0.0449	0.252	1.07	0.969	1.19	0.243	1	0	loglinear	NM_004958.3:3444
IKBKG	-0.161	0.118	-0.391	0.0696	0.895	0.762	1.05	0.243	1	0	loglinear	NM_001099856.4:1719
FEN1	-0.328	0.243	-0.804	0.148	0.797	0.573	1.11	0.249	1	0	loglinear	NM_004111.4:425
PRDX1	0.0324	0.0245	-0.0157	0.0805	1.02	0.989	1.06	0.257	1	0	loglinear	NM_002574.3:765
H2AX	1.23	0.945	-0.62	3.09	2.35	0.651	8.49	0.262	1	0	lm.nb	NM_002105.2:98
ASXL2	0.193	0.149	-0.0992	0.486	1.14	0.934	1.4	0.265	1	0	loglinear	NM_018263.4:3360
ITGAX	-0.977	0.817	-2.58	0.625	0.508	0.167	1.54	0.298	1	0	lm.nb	NM_000887.4:561
RBX1	-0.0452	0.0381	-0.12	0.0295	0.969	0.92	1.02	0.301	1	0	loglinear	NM_014248.3:183
PIK3R4	0.126	0.108	-0.0865	0.338	1.09	0.942	1.26	0.31	1	0	loglinear	NM_014602.2:2160
RFC3	0.216	0.187	-0.15	0.583	1.16	0.901	1.5	0.311	1	0	loglinear	NM_002915.3:740
DNA2	-0.344	0.297	-0.926	0.239	0.788	0.526	1.18	0.312	1	0	lm.nb	NM_001080449.2:1998
LAMTOR1	-0.104	0.091	-0.282	0.0744	0.93	0.822	1.05	0.317	1	0	loglinear	NM_017907.2:344
SNAI1	0.213	0.193	-0.165	0.591	1.16	0.892	1.51	0.331	1	0	loglinear	NM_005985.3:960
TCOF1	0.149	0.138	-0.121	0.419	1.11	0.92	1.34	0.34	1	0	loglinear	NM_000356.3:536
AGO2	-0.197	0.185	-0.561	0.166	0.872	0.678	1.12	0.347	1	0	loglinear	NM_012154.5:980
GABPA	0.122	0.115	-0.103	0.347	1.09	0.931	1.27	0.349	1	0	loglinear	NM_001197297.1:952
KIF2C	0.282	0.28	-0.267	0.831	1.22	0.831	1.78	0.371	1	0	loglinear	NM_006845.2:1020
NFATC2	0.235	0.235	-0.226	0.695	1.18	0.855	1.62	0.374	1	0	loglinear	NM_173091.2:1840
RAF1	-0.0272	0.0273	-0.0807	0.0263	0.981	0.946	1.02	0.376	1	0	loglinear	NM_002880.2:1990
FZD1	0.165	0.169	-0.165	0.496	1.12	0.892	1.41	0.382	1	0	loglinear	NM_003505.2:1141
STAT1	0.0375	0.0383	-0.0376	0.112	1.03	0.974	1.08	0.383	1	0	loglinear	NM_007315.3:239
FOXP1	0.0302	0.0323	-0.033	0.0935	1.02	0.977	1.07	0.402	1	0	loglinear	NM_032682.5:1276
BUB1	0.345	0.37	-0.38	1.07	1.27	0.769	2.1	0.404	1	0	lm.nb	NM_004336.3:1978
WRAP53	-0.158	0.186	-0.522	0.207	0.897	0.696	1.15	0.444	1	0	loglinear	NM_001143991.2:417
TFDP1	-0.0504	0.0602	-0.168	0.0675	0.966	0.89	1.05	0.449	1	0	loglinear	NM_007111.4:551
PDPK1	0.051	0.0609	-0.0683	0.17	1.04	0.954	1.13	0.449	1	0	loglinear	NM_002613.5:1056
TNFSF13B	-0.272	0.352	-0.962	0.418	0.828	0.513	1.34	0.483	1	0	loglinear	NM_001145645.2:142
JMJD1C	0.0849	0.111	-0.133	0.303	1.06	0.912	1.23	0.488	1	0	loglinear	NM_032776.1:4820
RPTOR	-0.0838	0.112	-0.303	0.136	0.944	0.81	1.1	0.496	1	0	loglinear	NM_001163034.1:3139
IFNGR2	-0.0317	0.0427	-0.115	0.052	0.978	0.923	1.04	0.499	1	0	loglinear	NM_005534.3:1963
CCNT1	-0.0594	0.0812	-0.219	0.0997	0.96	0.859	1.07	0.505	1	0	loglinear	NM_001240.2:1849
FANCA	-0.3	0.415	-1.11	0.513	0.812	0.463	1.43	0.51	1	0	lm.nb	NM_001018112.1:580
SOD1	-0.04	0.057	-0.152	0.0717	0.973	0.9	1.05	0.521	1	0	loglinear	NM_000454.4:164
PDK1	0.0395	0.0564	-0.0711	0.15	1.03	0.952	1.11	0.522	1	0	loglinear	NM_002610.3:401
PLCG2	0.117	0.17	-0.215	0.45	1.08	0.861	1.37	0.528	1	0	loglinear	NM_002661.3:406
GLUD2	-0.0538	0.0785	-0.208	0.1	0.963	0.866	1.07	0.531	1	0	loglinear	NM_012084.3:1871
ITGB8	0.0278	0.0411	-0.0527	0.108	1.02	0.964	1.08	0.535	1	0	loglinear	NM_002214.2:2609
RNF111	-0.0574	0.0862	-0.226	0.112	0.961	0.855	1.08	0.542	1	0	loglinear	NM_017610.6:925
FZD4	-0.0607	0.0952	-0.247	0.126	0.959	0.842	1.09	0.558	1	0	loglinear	NM_012193.3:417
TUBG1	-0.062	0.0976	-0.253	0.129	0.958	0.839	1.09	0.56	1	0	loglinear	NM_001070.5:1219
GABARAP	-0.0238	0.0377	-0.0976	0.05	0.984	0.935	1.04	0.562	1	0	loglinear	NM_007278.1:233
BRMS1	-0.032	0.0534	-0.137	0.0726	0.978	0.91	1.05	0.581	1	0	loglinear	NM_015399.4:133
NME1	0.0497	0.0839	-0.115	0.214	1.04	0.923	1.16	0.586	1	0	loglinear	NM_000269.2:462
TOP2A	-0.073	0.13	-0.327	0.181	0.951	0.797	1.13	0.604	1	0	loglinear	NM_001067.3:4233
SUPT16H	-0.0477	0.0862	-0.217	0.121	0.967	0.861	1.09	0.609	1	0	loglinear	NM_007192.4:547
BIRC5	0.25	0.474	-0.679	1.18	1.19	0.625	2.27	0.625	1	0	loglinear	NM_001168.2:1215
CLSPN	-0.3	0.572	-1.42	0.821	0.812	0.374	1.77	0.628	1	0	lm.nb	NM_022111.2:442
TIMELESS	-0.0967	0.187	-0.463	0.269	0.935	0.726	1.21	0.632	1	0	loglinear	NM_003920.5:398
CDK12	-0.0154	0.0302	-0.0745	0.0437	0.989	0.95	1.03	0.637	1	0	loglinear	NM_015083.2:1806
FANCD2	-0.172	0.348	-0.855	0.51	0.887	0.553	1.42	0.646	1	0	lm.nb	NM_001018115.1:750
HUWE1	-0.0205	0.0417	-0.102	0.0612	0.986	0.932	1.04	0.649	1	0	loglinear	NM_031407.7:11006
EPC1	0.0348	0.0718	-0.106	0.176	1.02	0.929	1.13	0.653	1	0	loglinear	NM_025209.4:1098
GMPS	-0.0759	0.163	-0.395	0.243	0.949	0.761	1.18	0.665	1	0	lm.nb	NM_003875.2:385
BLM	0.186	0.401	-0.6	0.973	1.14	0.66	1.96	0.666	1	0	lm.nb	NM_000057.3:1434
MKI67	0.14	0.308	-0.463	0.743	1.1	0.725	1.67	0.673	1	0	lm.nb	NM_002417.2:2005
RRM2	-0.0827	0.219	-0.512	0.347	0.944	0.701	1.27	0.725	1	0	loglinear	NM_001034.1:490
APC	-0.0237	0.0646	-0.15	0.103	0.984	0.901	1.07	0.732	1	0	loglinear	NM_001127510.2:462
ARID1B	0.0243	0.0705	-0.114	0.162	1.02	0.924	1.12	0.747	1	0	loglinear	NM_020732.3:2978
KAT6A	0.014	0.0411	-0.0666	0.0946	1.01	0.955	1.07	0.75	1	0	loglinear	NM_001099412.1:971
JAK2	0.0301	0.0913	-0.149	0.209	1.02	0.902	1.16	0.759	1	0	loglinear	NM_004972.2:455
CCNA2	0.138	0.418	-0.682	0.957	1.1	0.624	1.94	0.759	1	0	lm.nb	NM_001237.3:538
CDK1	-0.0821	0.282	-0.634	0.47	0.945	0.644	1.39	0.785	1	0	loglinear	NM_001786.4:133
DICER1	0.0118	0.0447	-0.0759	0.0994	1.01	0.949	1.07	0.806	1	0	loglinear	NM_177438.2:5060
IRF1	0.0105	0.0434	-0.0745	0.0955	1.01	0.95	1.07	0.82	1	0	loglinear	NM_002198.2:557
ATM	0.0138	0.061	-0.106	0.133	1.01	0.929	1.1	0.833	1	0	loglinear	NM_000051.3:393
VEGFD	-0.144	0.652	-1.42	1.13	0.905	0.373	2.2	0.836	1	0	lm.nb	NM_004469.4:474
LAT	0.0488	0.269	-0.479	0.577	1.03	0.718	1.49	0.865	1	0	loglinear	NM_001014987.1:843
CDCA5	-0.0651	0.409	-0.867	0.737	0.956	0.548	1.67	0.881	1	0	loglinear	NM_080668.3:205
NKX3-1	-0.0194	0.128	-0.27	0.231	0.987	0.829	1.17	0.887	1	0	loglinear	NM_006167.3:552
PGK1	0.00628	0.0439	-0.0798	0.0923	1	0.946	1.07	0.893	1	0	loglinear	NM_000291.3:964
MAP2K2	-0.00581	0.0421	-0.0884	0.0768	0.996	0.941	1.05	0.897	1	0	loglinear	NM_030662.3:375
SSRP1	0.00895	0.0682	-0.125	0.143	1.01	0.917	1.1	0.902	1	0	loglinear	NM_003146.3:345
RPA3	0.00801	0.0883	-0.165	0.181	1.01	0.892	1.13	0.932	1	0	loglinear	NM_002947.5:1196
LTBP1	-0.0069	0.0894	-0.182	0.168	0.995	0.881	1.12	0.942	1	0	loglinear	NM_000627.3:1970
NT5E	-0.00922	0.16	-0.323	0.305	0.994	0.799	1.24	0.957	1	0	loglinear	NM_002526.3:3526
LAMTOR4	0.00258	0.0462	-0.088	0.0932	1	0.941	1.07	0.958	1	0	loglinear	NM_001008395.4:140
KEAP1	-0.00279	0.1	-0.199	0.194	0.998	0.871	1.14	0.979	1	0	loglinear	NM_012289.4:1444
PARP3	0.00317	0.135	-0.262	0.269	1	0.834	1.2	0.982	1	0	loglinear	NM_005485.4:566
VEGFA	0.000368	0.0457	-0.0893	0.09	1	0.94	1.06	0.994	1	0	loglinear	NM_001171623.1:2212
