# Supplementary material for: TGFβ signaling promotes cell cycle progression and resistance to the CDK4/6 inhibitor palbociclib through SOX4 transcriptional modulation in breast cancer cells
Source: Cell Death Dis. 2026 Feb 4;17(1):209. doi: 10.1038/s41419-026-08435-4 (PMC12895049; doi:10.1038/s41419-026-08435-4)
Supplement: Supplementary file 2 — Table S2 [file 41419_2026_8435_MOESM2_ESM.xlsx]

## Sheet: Description
Table S2
Sheet#	Sheet Name	Description
1	Description	Description of the Table S2 content
2	MI_Ctrl_TGF	Differentially accessible peaks in MI Ctrl vs MI-TGFβ
3	MII_Ctrl_TGF	Differentially accessible peaks in MI Ctrl vs MI-TGFβ
4	MI-TGF_MII-TGF	Differentially accessible peaks in MI-TGFβ vs MII-TGFβ
5	MI-Ctrl_MII-Ctrl	Differentially accessible peaks in MI-Ctrl vs MII-Ctrl
6	Intersection_MI_MII-TGF	Intersected peaks between MI-TGFβ and MII-TGFβ
7	MI-TGF_Unique	Unique peaks in MI
8	MII-TGF_Unique	Unique peaks in MII
9	SOX4_motif_TSS	Annotation of SOX4 motif in human promoter-TSS
10	SOX4_motif_annotation	Number of SOX4 motifs within the human genome
11	KEGG_MI	KEGG Pathways enriched in differentially accessible TSS regions of MI-TGFβ
12	KEGG_MII	KEGG Pathways enriched in differentially accessible TSS regions of MII-TGFβ
13	Genome-TSS	Genomic loci of human hg38 TSS regions
14	FANTOM5-enhancers	Annotated FANTOM5 enhancers for human genome hg38

## Sheet: MI_Ctrl_TGF
Geneid	Chr	Start	End	Strand	Length	baseMean	log2FoldChange	lfcSE	stat	pvalue	padj	MI_Ctrl_R1.raw	MI_Ctrl_R2.raw	MI_Ctrl_R3.raw	MI_Ctrl_R4.raw	MI_TGF_R1.raw	MI_TGF_R2.raw	MI_TGF_R3.raw	MI_TGF_R4.raw	MI_Ctrl_R1.pseudo	MI_Ctrl_R2.pseudo	MI_Ctrl_R3.pseudo	MI_Ctrl_R4.pseudo	MI_TGF_R1.pseudo	MI_TGF_R2.pseudo	MI_TGF_R3.pseudo	MI_TGF_R4.pseudo
Interval_4	chr1	186418	187116	+	699	18.5288	1.21179	0.278153	4.35656	1.3212e-05	0.000108615	24	23	31	31	21	14	13	13	22.8047	18.2475	23.2603	27.4975	12.8243	9.16183	8.6281	8.71318
Interval_5	chr1	190815	191880	+	1066	29.7126	0.598946	0.213329	2.80762	0.00499089	0.0156178	37	44	47	41	34	33	47	30	35.1572	34.9082	35.2656	36.3677	20.7632	21.5957	31.1939	20.1073
Interval_10	chr1	778367	779499	+	1133	95.156	-0.784414	0.126093	-6.22089	4.94332e-10	9.95399e-09	80	72	80	75	187	157	183	158	76.0155	57.1226	60.0265	66.5263	114.198	102.743	121.457	105.899
Interval_12	chr1	820040	821376	+	1337	24.9526	0.834478	0.247878	3.36649	0.000761326	0.00334824	34	38	40	21	17	35	28	16	32.3066	30.148	30.0132	18.6274	10.3816	22.9046	18.5836	10.7239
Interval_13	chr1	826808	827884	+	1077	66.6195	-0.773847	0.155637	-4.97212	6.62246e-07	7.60006e-06	50	45	58	54	141	117	110	91	47.5097	35.7016	43.5192	47.8989	86.1062	76.5667	73.007	60.9923
Interval_16	chr1	876716	879062	+	2347	45.8021	1.17323	0.181238	6.47344	9.57969e-11	2.15561e-09	60	70	71	69	47	37	36	35	57.0116	55.5358	53.2735	61.2042	28.7021	24.2134	23.8932	23.4586
Interval_17	chr1	904448	904840	+	393	30.4545	-0.945268	0.225629	-4.18948	2.79597e-05	0.000208789	27	18	25	23	53	69	55	55	25.6552	14.2806	18.7583	20.4014	32.3662	45.1547	36.5035	36.8635
Interval_19	chr1	910728	911756	+	1029	43.8943	-0.484465	0.178209	-2.71853	0.00655732	0.0195101	28	50	41	47	83	88	67	62	26.6054	39.6684	30.7636	41.6898	50.6866	57.5886	44.4679	41.5552
Interval_20	chr1	920411	921488	+	1078	50.9893	-0.381052	0.164689	-2.31377	0.0206804	0.0496735	41	55	54	47	84	79	90	78	38.958	43.6353	40.5179	41.6898	51.2973	51.6989	59.733	52.2791
Interval_21	chr1	923721	924912	+	1192	43.1262	-0.419926	0.170832	-2.45813	0.0139664	0.0361226	47	59	41	50	101	86	73	82	44.6591	46.8088	30.7636	44.3509	61.6789	56.2798	48.4501	54.9601
Interval_25	chr1	958757	959581	+	825	58.4932	-0.646324	0.150132	-4.30504	1.66955e-05	0.000133346	43	60	62	53	112	109	114	105	40.8583	47.6021	46.5205	47.0119	68.3964	71.3314	75.6618	70.3757
Interval_26	chr1	965981	968279	+	2299	132.063	-0.779572	0.101192	-7.70391	1.31966e-14	5.40202e-13	106	127	136	98	287	249	245	254	100.721	100.758	102.045	86.9277	175.266	162.95	162.607	170.242
Interval_27	chr1	975921	976584	+	664	58.7501	-0.929012	0.156045	-5.95348	2.62505e-09	4.69979e-08	43	46	52	40	117	98	112	118	40.8583	36.495	39.0172	35.4807	71.4498	64.1328	74.3344	79.0889
Interval_28	chr1	981615	982313	+	699	23.0446	0.690473	0.270581	2.55181	0.0107164	0.0290957	26	26	26	24	27	18	13	24	24.705	20.6276	19.5086	21.2884	16.4884	11.7795	8.6281	16.0859
Interval_31	chr1	1013107	1014075	+	969	46.0219	-0.618459	0.173444	-3.56576	0.000362799	0.00181497	43	31	42	55	90	91	85	75	40.8583	24.5944	31.5139	48.7859	54.9614	59.5519	56.4145	50.2684
Interval_32	chr1	1019079	1021899	+	2821	215.772	-0.534532	0.0927511	-5.76308	8.25908e-09	1.36144e-07	163	201	230	213	436	374	328	373	154.882	159.467	172.576	188.935	266.257	244.752	217.694	250.001
Interval_35	chr1	1045284	1045939	+	656	22.831	0.93117	0.260097	3.58009	0.000343474	0.00173282	28	33	27	31	25	25	14	17	26.6054	26.1812	20.2589	27.4975	15.2671	16.3604	9.2918	11.3942
Interval_36	chr1	1058398	1059891	+	1494	84.3405	-0.604167	0.131197	-4.60504	4.12396e-06	3.90791e-05	65	72	75	78	171	134	129	137	61.7626	57.1226	56.2748	69.1873	104.427	87.6918	85.6173	91.8235
Interval_37	chr1	1063925	1064437	+	513	48.6268	-0.614523	0.175433	-3.50289	0.000460236	0.00221468	34	45	39	30	89	76	69	59	32.3066	35.7016	29.2629	26.6105	54.3507	49.7356	45.7953	39.5444
Interval_38	chr1	1068710	1069636	+	927	80.0163	-0.618934	0.138902	-4.45591	8.3537e-06	7.27322e-05	60	67	71	74	157	131	134	119	57.0116	53.1557	53.2735	65.6393	95.8771	85.7285	88.9358	79.7591
Interval_39	chr1	1073376	1075178	+	1803	164.827	-0.51678	0.0986508	-5.23847	1.6191e-07	2.11522e-06	125	138	152	147	275	273	266	226	118.774	109.485	114.05	130.392	167.938	178.656	176.544	151.475
Interval_40	chr1	1079439	1080512	+	1074	100.531	-0.897191	0.120589	-7.4401	1.00613e-13	3.58228e-12	63	75	109	69	198	198	184	178	59.8622	59.5027	81.7861	61.2042	120.915	129.574	122.121	119.304
Interval_43	chr1	1115873	1116836	+	964	136.989	-0.66981	0.113953	-5.87795	4.15388e-09	7.20936e-08	109	140	158	118	338	253	253	235	103.571	111.072	118.552	104.668	206.411	165.567	167.916	157.508
Interval_45	chr1	1132666	1133205	+	540	19.7868	0.936321	0.289699	3.23205	0.00122905	0.00496315	25	17	24	21	18	10	15	16	23.7549	13.4873	18.0079	18.6274	10.9923	6.54416	9.9555	10.7239
Interval_47	chr1	1143533	1144925	+	1393	43.3535	0.94846	0.1814	5.22855	1.70847e-07	2.2195e-06	51	59	78	46	37	35	41	43	48.4599	46.8088	58.5258	40.8028	22.5952	22.9046	27.2117	28.8205
Interval_49	chr1	1157479	1158628	+	1150	113.221	-0.597485	0.118055	-5.06109	4.16873e-07	4.99856e-06	66	92	89	90	189	153	167	150	62.7128	72.9899	66.7795	79.8315	115.419	100.126	110.838	100.537
Interval_50	chr1	1162546	1163547	+	1002	89.6409	-0.491778	0.141584	-3.47339	0.000513934	0.00242531	73	89	77	48	139	126	127	129	69.3642	70.6098	57.7755	42.5768	84.8848	82.4565	84.2899	86.4616
Interval_51	chr1	1164912	1166147	+	1236	53.6147	0.761547	0.195941	3.88661	0.000101655	0.00062603	44	39	54	35	32	32	37	30	41.8085	30.9414	40.5179	31.0456	19.5418	20.9413	24.5569	20.1073
Interval_52	chr1	1176415	1177108	+	694	20.0498	1.1148	0.265365	4.201	2.65736e-05	0.000199673	37	41	28	26	18	18	23	20	35.1572	32.5281	21.0093	23.0624	10.9923	11.7795	15.2651	13.4049
Interval_55	chr1	1208088	1208648	+	561	33.3359	-0.569812	0.212641	-2.67969	0.007369	0.0214456	22	31	33	15	52	47	45	49	20.9043	24.5944	24.7609	13.3053	31.7555	30.7576	29.8665	32.842
Interval_56	chr1	1230900	1232324	+	1425	121.524	-0.498094	0.117785	-4.22882	2.34916e-05	0.000179575	116	107	144	109	251	214	192	213	110.223	84.8905	108.048	96.6849	153.281	140.045	127.43	142.762
Interval_62	chr1	1272399	1274388	+	1990	111.051	-0.423957	0.115535	-3.6695	0.000243025	0.00130036	101	100	132	121	239	201	166	183	95.9696	79.3369	99.0437	107.329	145.953	131.538	110.174	122.655
Interval_64	chr1	1281364	1282399	+	1036	57.3381	-0.560377	0.156046	-3.5911	0.000329284	0.00167418	47	47	52	54	111	85	90	96	44.6591	37.2883	39.0172	47.8989	67.7857	55.6254	59.733	64.3435
Interval_65	chr1	1290273	1292275	+	2003	86.8878	-0.393268	0.12982	-3.02932	0.00245101	0.00872269	87	68	89	83	132	139	135	150	82.6669	53.9491	66.7795	73.6224	80.61	90.9639	89.5995	100.537
Interval_66	chr1	1304890	1305724	+	835	54.4302	-0.587619	0.173948	-3.37813	0.000729812	0.00323461	35	33	54	39	77	86	68	81	33.2568	26.1812	40.5179	34.5937	47.0225	56.2798	45.1316	54.2898
Interval_67	chr1	1307952	1309706	+	1755	174.924	-0.752195	0.106501	-7.06277	1.63211e-12	4.8226e-11	137	140	157	173	369	326	291	340	130.177	111.072	117.802	153.454	225.342	213.34	193.137	227.883
Interval_69	chr1	1324341	1325859	+	1519	105.804	-0.716221	0.190445	-3.76078	0.000169385	0.00096116	76	92	102	85	207	180	188	178	72.2148	72.9899	76.5338	75.3965	126.411	117.795	124.776	119.304
Interval_70	chr1	1330665	1331524	+	860	43.0017	-0.634519	0.184735	-3.43476	0.00059308	0.00273002	43	35	56	41	87	106	72	86	40.8583	27.7679	42.0185	36.3677	53.1293	69.3681	47.7864	57.641
Interval_71	chr1	1332719	1333655	+	937	51.5032	-0.478111	0.164232	-2.91119	0.00360056	0.0119571	47	38	52	40	87	75	84	73	44.6591	30.148	39.0172	35.4807	53.1293	49.0812	55.7508	48.9279
Interval_73	chr1	1344185	1345670	+	1486	100.864	-0.392978	0.122425	-3.20996	0.00132754	0.00528829	75	107	103	89	178	172	124	160	71.2646	84.8905	77.2841	78.9445	108.701	112.56	82.2988	107.239
Interval_75	chr1	1349394	1349737	+	344	16.7383	-0.770225	0.276281	-2.78784	0.00530613	0.0164135	13	20	22	18	58	32	34	37	12.3525	15.8674	16.5073	15.9663	35.4196	20.9413	22.5658	24.7991
Interval_76	chr1	1353465	1353999	+	535	19.9426	0.677797	0.285345	2.37536	0.017532	0.0434618	21	19	30	23	18	18	17	22	19.9541	15.074	22.5099	20.4014	10.9923	11.7795	11.2829	14.7454
Interval_77	chr1	1359496	1360819	+	1324	37.1967	0.476221	0.184551	2.58043	0.00986782	0.0272063	42	48	48	45	41	46	40	43	39.9082	38.0817	36.0159	39.9158	25.038	30.1032	26.548	28.8205
Interval_79	chr1	1374847	1375661	+	815	109.327	-0.689219	0.109818	-6.27603	3.47321e-10	7.16083e-09	93	107	117	97	248	210	207	198	88.3681	84.8905	87.7887	86.0407	151.449	137.427	137.386	132.708
Interval_81	chr1	1398914	1400265	+	1352	103.791	-0.827957	0.128764	-6.43005	1.27559e-10	2.81583e-09	88	76	106	93	238	200	209	188	83.6171	60.296	79.5351	82.4926	145.342	130.883	138.713	126.006
Interval_82	chr1	1406670	1407937	+	1268	50.2886	-0.608789	0.155994	-3.90265	9.5144e-05	0.000592021	48	66	50	45	116	92	98	106	45.6093	52.3624	37.5166	39.9158	70.8391	60.2063	65.0426	71.0459
Interval_84	chr1	1421023	1422102	+	1080	23.6	-0.634778	0.233179	-2.72227	0.00648344	0.0193304	18	28	17	26	50	46	40	43	17.1035	22.2143	12.7556	23.0624	30.5341	30.1032	26.548	28.8205
Interval_89	chr1	1445325	1446031	+	707	9.52928	1.39668	0.372621	3.74826	0.000178065	0.0010024	17	17	16	17	8	10	9	6	16.1533	13.4873	12.0053	15.0793	4.88546	6.54416	5.9733	4.02147
Interval_92	chr1	1470877	1472965	+	2089	80.5033	-0.538957	0.126864	-4.24832	2.15377e-05	0.000166574	59	97	95	80	175	152	150	143	56.0615	76.9568	71.2815	70.9614	106.869	99.4713	99.555	95.845
Interval_95	chr1	1504730	1505640	+	911	50.5149	-0.588878	0.163549	-3.60062	0.000317455	0.00162443	36	46	58	42	97	91	87	78	34.207	36.495	43.5192	37.2547	59.2362	59.5519	57.7419	52.2791
Interval_96	chr1	1511500	1513992	+	2493	97.8898	-0.631883	0.119397	-5.29228	1.20804e-07	1.62176e-06	81	109	98	84	218	169	172	186	76.9657	86.4772	73.5324	74.5094	133.129	110.596	114.156	124.666
Interval_97	chr1	1519861	1520874	+	1014	22.7742	0.693155	0.245753	2.82054	0.00479432	0.015114	26	28	32	29	25	27	23	17	24.705	22.2143	24.0106	25.7235	15.2671	17.6692	15.2651	11.3942
Interval_101	chr1	1573950	1575691	+	1742	84.7172	-0.600486	0.140693	-4.26804	1.97195e-05	0.000154357	66	69	92	94	203	127	151	150	62.7128	54.7425	69.0305	83.3796	123.968	83.1109	100.219	100.537
Interval_105	chr1	1614617	1616942	+	2326	177.314	-0.576966	0.101264	-5.69763	1.21481e-08	1.94653e-07	146	168	174	164	316	332	288	321	138.728	133.286	130.558	145.471	192.976	217.266	191.146	215.149
Interval_106	chr1	1627336	1627890	+	555	27.5322	-0.528547	0.19331	-2.73419	0.00625339	0.0187637	35	44	36	32	69	74	58	73	33.2568	34.9082	27.0119	28.3846	42.1371	48.4268	38.4946	48.9279
Interval_109	chr1	1658403	1659408	+	1006	72.7274	-0.719913	0.143577	-5.01412	5.32764e-07	6.24128e-06	49	73	57	55	140	111	131	116	46.5595	57.9159	42.7689	48.7859	85.4955	72.6402	86.9447	77.7484
Interval_113	chr1	1686280	1687022	+	743	24.4159	-1.02378	0.226781	-4.51441	6.34936e-06	5.71666e-05	16	21	28	22	60	58	56	54	15.2031	16.6607	21.0093	19.5144	36.6409	37.9562	37.1672	36.1932
Interval_114	chr1	1692374	1693431	+	1058	115.824	-1.01296	0.108748	-9.31477	1.22219e-20	1.34824e-18	96	93	106	90	271	246	237	251	91.2186	73.7833	79.5351	79.8315	165.495	160.986	157.297	168.231
Interval_115	chr1	1723965	1724708	+	744	77.2521	-1.02318	0.135912	-7.52822	5.1437e-14	1.92133e-12	52	62	57	57	157	149	137	156	49.4101	49.1889	42.7689	50.56	95.8771	97.508	90.9269	104.558
Interval_117	chr1	1746142	1747319	+	1178	21.9	-0.973246	0.260869	-3.73079	0.000190884	0.00106179	21	19	12	12	42	36	46	39	19.9541	15.074	9.00397	10.6442	25.6487	23.559	30.5302	26.1395
Interval_119	chr1	1758399	1759539	+	1141	77.4852	-0.444206	0.132109	-3.36242	0.000772633	0.00339026	56	64	91	71	135	124	118	118	53.2109	50.7756	68.2801	62.9782	82.4421	81.1476	78.3166	79.0889
Interval_120	chr1	1763083	1764533	+	1451	82.5402	-0.729752	0.132607	-5.50311	3.73159e-08	5.51258e-07	63	70	68	80	149	151	171	132	59.8622	55.5358	51.0225	70.9614	90.9916	98.8169	113.493	88.4723
Interval_121	chr1	1777779	1780556	+	2778	132.566	-0.757756	0.106232	-7.13302	9.81873e-13	3.00012e-11	106	131	132	120	303	256	247	263	100.721	103.931	99.0437	106.442	185.037	167.531	163.934	176.274
Interval_122	chr1	1782817	1783212	+	396	34.0397	-0.596794	0.198854	-3.00117	0.00268947	0.00941271	33	31	36	28	58	60	66	66	31.3564	24.5944	27.0119	24.8365	35.4196	39.265	43.8042	44.2361
Interval_125	chr1	1890028	1891912	+	1885	80.5751	-0.615227	0.136614	-4.5034	6.68758e-06	5.98226e-05	71	89	92	78	202	163	134	155	67.4638	70.6098	69.0305	69.1873	123.358	106.67	88.9358	103.888
Interval_127	chr1	1899069	1899375	+	307	8.58748	1.624	0.407583	3.98447	6.76315e-05	0.000443343	14	17	18	13	9	8	4	5	13.3027	13.4873	13.506	11.5312	5.49614	5.23533	2.6548	3.35122
Interval_128	chr1	1906389	1909574	+	3186	182.394	-0.320749	0.0879427	-3.64725	0.000265066	0.00139844	173	197	216	173	343	302	271	309	164.384	156.294	162.072	153.454	209.464	197.634	179.863	207.106
Interval_129	chr1	1918933	1920056	+	1124	116.321	-0.42801	0.12513	-3.42051	0.000625033	0.00285231	77	95	99	74	159	152	145	143	73.1649	75.3701	74.2828	65.6393	97.0985	99.4713	96.2365	95.845
Interval_132	chr1	1977379	1978309	+	931	25.4188	0.826182	0.23653	3.49294	0.000477742	0.00228209	35	32	42	23	22	20	28	26	33.2568	25.3878	31.5139	20.4014	13.435	13.0883	18.5836	17.4264
Interval_133	chr1	1983473	1985751	+	2279	51.7282	0.804654	0.17437	4.61463	3.93799e-06	3.75116e-05	60	64	66	68	39	56	55	41	57.0116	50.7756	49.5218	60.3172	23.8166	36.6473	36.5035	27.48
Interval_134	chr1	1991128	1992369	+	1242	22.2977	1.02563	0.259662	3.94987	7.81948e-05	0.000501608	28	31	29	27	15	18	22	18	26.6054	24.5944	21.7596	23.9495	9.16023	11.7795	14.6014	12.0644
Interval_136	chr1	2009198	2009656	+	459	14.96	1.35681	0.331264	4.09586	4.20595e-05	0.000295971	20	17	21	23	11	5	11	14	19.0039	13.4873	15.757	20.4014	6.7175	3.27208	7.3007	9.38343
Interval_140	chr1	2023687	2023985	+	299	14.1901	0.866426	0.328833	2.63485	0.00841745	0.0239281	16	20	14	16	17	11	13	6	15.2031	15.8674	10.5046	14.1923	10.3816	7.19858	8.6281	4.02147
Interval_142	chr1	2044972	2045235	+	264	18.5343	-0.814517	0.264572	-3.07862	0.00207964	0.00763202	11	17	21	15	39	40	38	28	10.4521	13.4873	15.757	13.3053	23.8166	26.1767	25.2206	18.7669
Interval_143	chr1	2049607	2050935	+	1329	139.468	-0.720784	0.100495	-7.17232	7.37371e-13	2.30034e-11	95	149	146	126	313	260	262	262	90.2684	118.212	109.548	111.764	191.144	170.148	173.889	175.604
Interval_144	chr1	2061166	2061997	+	832	19.6895	0.778409	0.25641	3.0358	0.00239897	0.00857572	31	32	30	21	24	18	24	20	29.456	25.3878	22.5099	18.6274	14.6564	11.7795	15.9288	13.4049
Interval_145	chr1	2084394	2085351	+	958	25.0638	0.844947	0.249114	3.39181	0.000694334	0.00310483	21	38	40	49	23	19	32	32	19.9541	30.148	30.0132	43.4638	14.0457	12.4339	21.2384	21.4478
Interval_146	chr1	2125360	2126649	+	1290	25.5249	0.804617	0.244723	3.28787	0.00100948	0.00422374	15	38	36	36	25	24	21	22	14.2529	30.148	27.0119	31.9326	15.2671	15.706	13.9377	14.7454
Interval_148	chr1	2132701	2133821	+	1121	112.944	-0.926805	0.118737	-7.8055	5.92653e-15	2.57441e-13	81	95	97	67	233	218	194	190	76.9657	75.3701	72.7821	59.4302	142.289	142.663	128.758	127.346
Interval_149	chr1	2135083	2136122	+	1040	76.4379	-0.525198	0.147469	-3.56141	0.000368868	0.00183994	54	55	61	52	109	97	99	108	51.3105	43.6353	45.7702	46.1249	66.5644	63.4784	65.7063	72.3864
Interval_151	chr1	2160574	2161420	+	847	21.0427	0.693706	0.234116	2.96309	0.0030457	0.0104213	28	32	39	35	29	24	27	27	26.6054	25.3878	29.2629	31.0456	17.7098	15.706	17.9199	18.0966
Interval_153	chr1	2189374	2190554	+	1181	112.83	-0.900967	0.116004	-7.7667	8.05568e-15	3.4215e-13	61	91	101	105	239	205	211	208	57.9618	72.1966	75.7834	93.1368	145.953	134.155	140.041	139.411
Interval_154	chr1	2194716	2195594	+	879	97.7791	-0.74209	0.119276	-6.22162	4.92061e-10	9.91448e-09	82	84	98	80	208	184	157	195	77.9159	66.643	73.5324	70.9614	127.022	120.413	104.201	130.698
Interval_155	chr1	2199201	2199726	+	526	37.156	-0.624194	0.206486	-3.02294	0.00250335	0.0088763	21	26	28	24	53	43	46	55	19.9541	20.6276	21.0093	21.2884	32.3662	28.1399	30.5302	36.8635
Interval_156	chr1	2208227	2208791	+	565	44.8616	-0.592282	0.17872	-3.31402	0.000919637	0.00391313	37	42	44	26	83	56	80	71	35.1572	33.3215	33.0146	23.0624	50.6866	36.6473	53.096	47.5874
Interval_157	chr1	2212541	2213564	+	1024	59.7788	-0.570319	0.149936	-3.80375	0.000142525	0.000831742	49	57	61	49	103	115	89	107	46.5595	45.222	45.7702	43.4638	62.9003	75.2579	59.0693	71.7162
Interval_158	chr1	2227489	2228069	+	581	96.7523	-0.956494	0.118853	-8.04772	8.43522e-16	4.22963e-14	75	102	105	77	258	221	198	222	71.2646	80.9236	78.7848	68.3003	157.556	144.626	131.413	148.794
Interval_159	chr1	2229191	2229655	+	465	43.2572	-0.570003	0.188684	-3.02094	0.00251993	0.00892267	25	44	37	32	67	76	57	64	23.7549	34.9082	27.7622	28.3846	40.9157	49.7356	37.8309	42.8957
Interval_161	chr1	2234286	2234964	+	679	53.2405	-0.722486	0.171712	-4.20754	2.58169e-05	0.000194754	39	36	40	42	101	90	74	71	37.0576	28.5613	30.0132	37.2547	61.6789	58.8975	49.1138	47.5874
Interval_170	chr1	2283466	2284351	+	886	22.4616	0.682296	0.244104	2.79511	0.00518828	0.0161164	23	32	44	30	18	22	32	31	21.8545	25.3878	33.0146	26.6105	10.9923	14.3972	21.2384	20.7776
Interval_171	chr1	2289983	2291450	+	1468	68.5429	-0.350799	0.149784	-2.34203	0.0191794	0.0467148	49	56	68	50	96	100	89	82	46.5595	44.4287	51.0225	44.3509	58.6255	65.4416	59.0693	54.9601
Interval_172	chr1	2299108	2300532	+	1425	44.1573	0.905316	0.191403	4.72988	2.2465e-06	2.2777e-05	61	44	72	42	34	35	46	36	57.9618	34.9082	54.0238	37.2547	20.7632	22.9046	30.5302	24.1288
Interval_175	chr1	2327832	2328578	+	747	30.9783	1.0629	0.215461	4.93312	8.09245e-07	9.09648e-06	34	53	48	40	30	26	29	23	32.3066	42.0486	36.0159	35.4807	18.3205	17.0148	19.2473	15.4156
Interval_181	chr1	2390575	2392063	+	1489	144.003	-0.581083	0.10874	-5.34377	9.10353e-08	1.24833e-06	110	143	157	114	264	258	233	255	104.521	113.452	117.802	101.12	161.22	168.839	154.642	170.912
Interval_183	chr1	2412098	2414498	+	2401	180.169	-0.410284	0.0920785	-4.4558	8.35795e-06	7.27653e-05	160	164	193	180	335	300	281	283	152.031	130.113	144.814	159.663	204.579	196.325	186.5	189.679
Interval_185	chr1	2428058	2429237	+	1180	56.3476	-0.463774	0.147919	-3.13531	0.00171671	0.00652427	62	57	73	54	104	103	115	116	58.912	45.222	54.7742	47.8989	63.5109	67.4049	76.3255	77.7484
Interval_186	chr1	2436981	2438281	+	1301	45.9222	0.795444	0.207508	3.83332	0.000126426	0.000752228	52	62	50	33	49	31	33	34	49.4101	49.1889	37.5166	29.2716	29.9234	20.2869	21.9021	22.7883
Interval_187	chr1	2440449	2440662	+	214	14.0437	1.50332	0.343586	4.37538	1.21224e-05	0.000100809	25	19	21	16	4	16	9	8	23.7549	15.074	15.757	14.1923	2.44273	10.4707	5.9733	5.36196
Interval_188	chr1	2446549	2447418	+	870	40.2248	0.84903	0.195768	4.33691	1.44497e-05	0.000117484	43	45	51	41	27	33	40	29	40.8583	35.7016	38.2669	36.3677	16.4884	21.5957	26.548	19.4371
Interval_190	chr1	2458110	2458625	+	516	26.2411	0.823806	0.251503	3.27554	0.00105462	0.00437651	24	32	36	29	17	32	18	21	22.8047	25.3878	27.0119	25.7235	10.3816	20.9413	11.9466	14.0751
Interval_195	chr1	2517075	2518102	+	1028	24.5009	0.881041	0.245745	3.58518	0.000336848	0.00170486	41	39	26	31	31	25	18	23	38.958	30.9414	19.5086	27.4975	18.9311	16.3604	11.9466	15.4156
Interval_196	chr1	2525702	2527427	+	1726	140.132	-0.523886	0.103526	-5.06044	4.1829e-07	5.01442e-06	108	133	147	119	259	223	215	244	102.621	105.518	110.299	105.555	158.167	145.935	142.696	163.54
Interval_197	chr1	2534468	2535288	+	821	53.5916	-0.368195	0.157899	-2.33185	0.0197088	0.0477528	49	54	50	57	94	88	73	96	46.5595	42.8419	37.5166	50.56	57.4041	57.5886	48.4501	64.3435
Interval_199	chr1	2545863	2548969	+	3107	249.288	-0.624036	0.0802573	-7.77544	7.51839e-15	3.20687e-13	190	218	236	213	457	430	381	439	180.537	172.954	177.078	188.935	279.082	281.399	252.87	294.237
Interval_201	chr1	2575575	2576703	+	1129	36.7059	0.473327	0.18104	2.61449	0.0089362	0.0251052	67	72	53	63	71	58	49	61	63.663	57.1226	39.7675	55.8821	43.3584	37.9562	32.5213	40.8849
Interval_202	chr1	2578184	2578600	+	417	20.9516	0.738264	0.289381	2.55119	0.0107356	0.02914	19	17	16	25	19	14	14	13	18.0537	13.4873	12.0053	22.1754	11.603	9.16183	9.2918	8.71318
Interval_203	chr1	2585549	2587766	+	2218	244.735	-0.321256	0.0776279	-4.13841	3.49716e-05	0.000252765	197	240	259	231	404	363	359	370	187.188	190.409	194.336	204.901	246.716	237.553	238.268	247.991
Interval_205	chr1	2597215	2597974	+	760	27.6051	0.809431	0.241429	3.35266	0.00080039	0.00349201	17	36	46	31	22	31	16	26	16.1533	28.5613	34.5152	27.4975	13.435	20.2869	10.6192	17.4264
Interval_206	chr1	2603512	2603974	+	463	20.58	1.0765	0.266955	4.03251	5.51836e-05	0.000373096	22	37	30	24	18	12	21	18	20.9043	29.3547	22.5099	21.2884	10.9923	7.853	13.9377	12.0644
Interval_207	chr1	2609215	2612031	+	2817	78.8428	0.5774	0.135643	4.25675	2.07419e-05	0.000161208	94	109	90	84	84	92	73	78	89.3182	86.4772	67.5298	74.5094	51.2973	60.2063	48.4501	52.2791
Interval_211	chr1	2652230	2656222	+	3993	799.634	0.828859	0.0535684	15.4729	5.28618e-54	4.4656e-50	904	1060	1116	943	768	737	730	691	858.975	840.971	837.369	836.457	469.004	482.305	484.501	463.139
Interval_213	chr1	2677472	2678094	+	623	13.2453	1.2351	0.372843	3.31267	0.000924101	0.00392827	9	19	16	11	6	5	8	11	8.55175	15.074	12.0053	9.75719	3.66409	3.27208	5.3096	7.37269
Interval_214	chr1	2683450	2688531	+	5082	413.296	0.788523	0.0738437	10.6783	1.28649e-26	4.284e-24	440	532	548	490	428	384	330	363	418.085	422.072	411.181	434.638	261.372	251.296	219.021	243.299
Interval_215	chr1	2748464	2753504	+	5041	214.552	0.779757	0.0835509	9.33272	1.03187e-20	1.15416e-18	251	300	312	256	229	229	186	198	238.499	238.011	234.103	227.076	139.846	149.861	123.448	132.708
Interval_216	chr1	2756572	2759928	+	3357	92.7223	0.726453	0.129464	5.61125	2.00872e-08	3.10459e-07	99	118	136	118	116	80	75	97	94.0692	93.6175	102.045	104.668	70.8391	52.3533	49.7775	65.0137
Interval_217	chr1	2767760	2768694	+	935	24.8884	0.840297	0.241418	3.48068	0.000500148	0.0023707	36	27	38	44	21	23	34	27	34.207	21.421	28.5126	39.0288	12.8243	15.0516	22.5658	18.0966
Interval_218	chr1	2775245	2775887	+	643	17.1924	1.1436	0.276217	4.14024	3.46949e-05	0.000251104	24	27	30	25	17	15	18	12	22.8047	21.421	22.5099	22.1754	10.3816	9.81625	11.9466	8.04294
Interval_219	chr1	2777362	2779149	+	1788	37.134	0.822189	0.182389	4.50789	6.54756e-06	5.87042e-05	68	66	55	52	50	42	43	42	64.6132	52.3624	41.2682	46.1249	30.5341	27.4855	28.5391	28.1503
Interval_220	chr1	2785342	2785590	+	249	9.98884	1.47085	0.376914	3.90235	9.52638e-05	0.000592605	10	17	22	24	11	13	7	3	9.50194	13.4873	16.5073	21.2884	6.7175	8.50741	4.6459	2.01073
Interval_222	chr1	2845454	2846014	+	561	14.2132	0.87317	0.311758	2.80079	0.00509777	0.015885	26	18	22	20	14	17	14	16	24.705	14.2806	16.5073	17.7403	8.54955	11.1251	9.2918	10.7239
Interval_224	chr1	2960936	2961342	+	407	13.5236	1.1345	0.312348	3.63215	0.00028107	0.00146758	19	25	20	21	10	11	15	14	18.0537	19.8342	15.0066	18.6274	6.10682	7.19858	9.9555	9.38343
Interval_225	chr1	2973274	2974994	+	1721	42.6179	0.64292	0.170241	3.77653	0.000159027	0.000911794	55	59	73	74	52	53	54	57	52.2607	46.8088	54.7742	65.6393	31.7555	34.6841	35.8398	38.2039
Interval_227	chr1	3065534	3066845	+	1312	39.2006	0.755965	0.172534	4.38155	1.17838e-05	9.83403e-05	57	72	63	73	51	44	48	60	54.1611	57.1226	47.2709	64.7523	31.1448	28.7943	31.8576	40.2147
Interval_228	chr1	3107230	3108073	+	844	26.8757	0.764057	0.217714	3.50946	0.000449025	0.00217004	36	41	39	39	26	32	36	24	34.207	32.5281	29.2629	34.5937	15.8777	20.9413	23.8932	16.0859
Interval_229	chr1	3112669	3113117	+	449	16.5033	1.44722	0.281769	5.13621	2.8034e-07	3.48295e-06	35	40	37	21	19	12	15	17	33.2568	31.7348	27.7622	18.6274	11.603	7.853	9.9555	11.3942
Interval_230	chr1	3151532	3151854	+	323	11.624	1.06175	0.361512	2.93696	0.00331449	0.0111689	16	13	22	20	12	6	15	11	15.2031	10.3138	16.5073	17.7403	7.32819	3.9265	9.9555	7.37269
Interval_231	chr1	3154534	3155068	+	535	14.3751	1.56317	0.291414	5.36408	8.1361e-08	1.12499e-06	29	28	35	29	15	16	12	10	27.5556	22.2143	26.2616	25.7235	9.16023	10.4707	7.9644	6.70245
Interval_235	chr1	3258220	3259334	+	1115	26.2139	1.52569	0.242041	6.30343	2.91129e-10	6.07725e-09	43	44	54	33	21	23	18	16	40.8583	34.9082	40.5179	29.2716	12.8243	15.0516	11.9466	10.7239
Interval_239	chr1	3323097	3323748	+	652	18.1139	0.953158	0.260075	3.66494	0.000247401	0.00131973	31	36	34	25	20	16	30	18	29.456	28.5613	25.5113	22.1754	12.2136	10.4707	19.911	12.0644
Interval_241	chr1	3347622	3349420	+	1799	57.9179	0.480253	0.148191	3.24076	0.0011921	0.00483814	69	80	80	97	90	73	69	71	65.5634	63.4695	60.0265	86.0407	54.9614	47.7724	45.7953	47.5874
Interval_243	chr1	3382945	3384109	+	1165	32.761	0.639144	0.207612	3.07855	0.00208013	0.00763298	44	46	47	28	41	36	29	31	41.8085	36.495	35.2656	24.8365	25.038	23.559	19.2473	20.7776
Interval_244	chr1	3384236	3385026	+	791	27.054	0.909847	0.231023	3.93833	8.20491e-05	0.000522698	30	35	39	40	24	19	27	29	28.5058	27.7679	29.2629	35.4807	14.6564	12.4339	17.9199	19.4371
Interval_251	chr1	3481293	3484083	+	2791	110.179	-0.299068	0.117581	-2.54351	0.0109744	0.0296676	108	123	124	107	157	176	192	208	102.621	97.5844	93.0411	94.9108	95.8771	115.177	127.43	139.411
Interval_255	chr1	3519464	3520604	+	1141	44.6243	0.923077	0.180592	5.1114	3.19777e-07	3.92341e-06	61	52	68	49	44	44	37	32	57.9618	41.2552	51.0225	43.4638	26.87	28.7943	24.5569	21.4478
Interval_256	chr1	3530058	3532055	+	1998	137.975	-0.309241	0.104246	-2.96645	0.00301262	0.0103304	111	127	152	147	234	212	201	213	105.472	100.758	114.05	130.392	142.9	138.736	133.404	142.762
Interval_258	chr1	3542634	3543841	+	1208	86.2323	-0.313294	0.12598	-2.48686	0.0128876	0.0338123	79	77	91	84	139	135	128	130	75.0653	61.0894	68.2801	74.5094	84.8848	88.3462	84.9536	87.1318
Interval_259	chr1	3547473	3547684	+	212	20.1026	-0.637127	0.271702	-2.34495	0.0190298	0.0464253	12	22	18	13	30	31	38	31	11.4023	17.4541	13.506	11.5312	18.3205	20.2869	25.2206	20.7776
Interval_261	chr1	3578777	3579747	+	971	36.9123	0.628088	0.196652	3.1939	0.00140365	0.0055355	49	49	48	39	42	38	42	33	46.5595	38.8751	36.0159	34.5937	25.6487	24.8678	27.8754	22.1181
Interval_262	chr1	3586223	3586728	+	506	16.9133	1.64294	0.307625	5.34071	9.25827e-08	1.26836e-06	28	27	33	25	22	8	13	4	26.6054	21.421	24.7609	22.1754	13.435	5.23533	8.6281	2.68098
Interval_263	chr1	3594735	3595091	+	357	19.9751	0.706671	0.296793	2.38102	0.0172647	0.0429042	15	24	22	20	16	22	14	12	14.2529	19.0409	16.5073	17.7403	9.77091	14.3972	9.2918	8.04294
Interval_264	chr1	3599308	3600472	+	1165	41.7287	0.659936	0.177283	3.7225	0.000197263	0.00109156	45	58	71	54	52	43	43	48	42.7587	46.0154	53.2735	47.8989	31.7555	28.1399	28.5391	32.1717
Interval_265	chr1	3608667	3608978	+	312	13.4084	1.10372	0.329946	3.34516	0.000822352	0.00357122	14	20	20	16	12	7	11	12	13.3027	15.8674	15.0066	14.1923	7.32819	4.58091	7.3007	8.04294
Interval_266	chr1	3612440	3613725	+	1286	44.6419	0.554052	0.174415	3.17662	0.00149002	0.00581155	44	68	68	58	60	53	44	52	41.8085	53.9491	51.0225	51.447	36.6409	34.6841	29.2028	34.8527
Interval_269	chr1	3623989	3625767	+	1779	145.748	-0.389297	0.106045	-3.67105	0.00024156	0.00129381	128	142	144	165	279	210	242	252	121.625	112.658	108.048	146.358	170.38	137.427	160.615	168.902
Interval_270	chr1	3642141	3643182	+	1042	19.2993	1.30218	0.286248	4.54913	5.38675e-06	4.93689e-05	25	26	27	23	15	13	14	11	23.7549	20.6276	20.2589	20.4014	9.16023	8.50741	9.2918	7.37269
Interval_271	chr1	3649344	3650194	+	851	50.9021	-0.442439	0.161052	-2.74718	0.00601108	0.0181766	45	57	53	41	97	74	84	89	42.7587	45.222	39.7675	36.3677	59.2362	48.4268	55.7508	59.6518
Interval_273	chr1	3663816	3664507	+	692	19.8354	0.989871	0.280555	3.52826	0.000418299	0.00204525	34	20	20	35	24	14	15	19	32.3066	15.8674	15.0066	31.0456	14.6564	9.16183	9.9555	12.7346
Interval_274	chr1	3668637	3669516	+	880	53.5721	-0.450993	0.158929	-2.8377	0.00454395	0.0144598	48	49	52	44	85	90	79	87	45.6093	38.8751	39.0172	39.0288	51.908	58.8975	52.4323	58.3113
Interval_276	chr1	3676688	3677416	+	729	28.6943	0.537703	0.21793	2.46732	0.013613	0.0353445	32	37	36	33	37	28	22	36	30.4062	29.3547	27.0119	29.2716	22.5952	18.3237	14.6014	24.1288
Interval_278	chr1	3687087	3687310	+	224	14.5775	1.13041	0.300189	3.76568	0.000166099	0.000945623	20	29	23	23	12	16	13	15	19.0039	23.0077	17.2576	20.4014	7.32819	10.4707	8.6281	10.0537
Interval_284	chr1	3717149	3717973	+	825	38.7142	-0.608666	0.168735	-3.60722	0.000309493	0.00159043	43	50	42	41	85	88	89	85	40.8583	39.6684	31.5139	36.3677	51.908	57.5886	59.0693	56.9708
Interval_287	chr1	3747066	3747535	+	470	24.2779	-0.514015	0.220084	-2.33554	0.0195154	0.0473836	24	29	39	19	57	54	42	51	22.8047	23.0077	29.2629	16.8533	34.8089	35.3385	27.8754	34.1825
Interval_288	chr1	3755498	3755979	+	482	16.5307	0.669734	0.289025	2.31722	0.020492	0.049302	17	21	23	19	20	18	17	10	16.1533	16.6607	17.2576	16.8533	12.2136	11.7795	11.2829	6.70245
Interval_289	chr1	3762127	3763873	+	1747	43.7642	0.995195	0.179087	5.55705	2.74371e-08	4.15297e-07	58	54	79	59	46	33	38	45	55.1113	42.8419	59.2762	52.334	28.0914	21.5957	25.2206	30.161
Interval_291	chr1	3779029	3779230	+	202	10.3887	1.0236	0.341057	3.00127	0.00268858	0.00941042	14	23	20	14	14	12	8	11	13.3027	18.2475	15.0066	12.4182	8.54955	7.853	5.3096	7.37269
Interval_292	chr1	3788808	3790112	+	1305	34.2967	0.699204	0.204373	3.42121	0.00062343	0.00284621	34	48	45	49	37	29	31	43	32.3066	38.0817	33.7649	43.4638	22.5952	18.9781	20.5747	28.8205
Interval_293	chr1	3795548	3797122	+	1575	73.1859	-0.646541	0.137605	-4.69854	2.62034e-06	2.61392e-05	64	71	95	57	179	143	130	128	60.8124	56.3292	71.2815	50.56	109.312	93.5815	86.281	85.7913
Interval_295	chr1	3809520	3810511	+	992	16.7963	0.98743	0.265444	3.71992	0.000199282	0.0011008	24	27	42	30	26	20	14	20	22.8047	21.421	31.5139	26.6105	15.8777	13.0883	9.2918	13.4049
Interval_296	chr1	3810866	3811680	+	815	22.158	0.654112	0.248992	2.62704	0.008613	0.0243726	25	32	32	21	18	24	28	20	23.7549	25.3878	24.0106	18.6274	10.9923	15.706	18.5836	13.4049
Interval_297	chr1	3856869	3858637	+	1769	204.332	-0.808066	0.0935703	-8.63592	5.82578e-18	4.21014e-16	145	193	161	155	437	350	316	379	137.778	153.12	120.803	137.488	266.868	229.046	209.729	254.023
Interval_298	chr1	3880823	3881138	+	316	9.44962	0.988872	0.356373	2.77483	0.00552314	0.0169632	15	17	16	15	8	11	10	12	14.2529	13.4873	12.0053	13.3053	4.88546	7.19858	6.637	8.04294
Interval_300	chr1	3899765	3901512	+	1748	232.594	-1.02713	0.0830563	-12.3667	3.95985e-35	5.4323e-32	166	196	203	173	539	457	498	450	157.732	155.5	152.317	153.454	329.158	299.068	330.523	301.61
Interval_301	chr1	3906261	3907345	+	1085	27.9731	0.735556	0.223624	3.28926	0.00100453	0.00420621	35	41	36	31	26	33	24	28	33.2568	32.5281	27.0119	27.4975	15.8777	21.5957	15.9288	18.7669
Interval_305	chr1	3958200	3958477	+	278	10.2077	1.37134	0.365274	3.75429	0.000173836	0.00098259	18	16	18	14	7	10	5	11	17.1035	12.6939	13.506	12.4182	4.27478	6.54416	3.3185	7.37269
Interval_307	chr1	3994931	3995815	+	885	25.4182	0.578606	0.230578	2.50938	0.0120945	0.0321073	28	27	40	39	31	25	31	29	26.6054	21.421	30.0132	34.5937	18.9311	16.3604	20.5747	19.4371
Interval_308	chr1	4018420	4019755	+	1336	29.5125	0.695807	0.211106	3.29601	0.000980679	0.00412465	33	37	50	47	31	34	29	39	31.3564	29.3547	37.5166	41.6898	18.9311	22.2502	19.2473	26.1395
Interval_309	chr1	4038564	4039306	+	743	11.7325	1.65696	0.347717	4.76525	1.88616e-06	1.95253e-05	20	19	27	17	11	8	10	5	19.0039	15.074	20.2589	15.0793	6.7175	5.23533	6.637	3.35122
Interval_310	chr1	4070632	4070850	+	219	4.89151	1.8114	0.534506	3.38893	0.000701651	0.00313055	6	15	9	11	2	5	4	4	5.70116	11.9005	6.75298	9.75719	1.22136	3.27208	2.6548	2.68098
Interval_311	chr1	4081870	4082297	+	428	12.0724	0.97253	0.374753	2.59512	0.00945566	0.0262902	13	17	10	13	8	13	6	8	12.3525	13.4873	7.50331	11.5312	4.88546	8.50741	3.9822	5.36196
Interval_312	chr1	4088138	4088960	+	823	20.2744	0.718339	0.263326	2.72795	0.00637296	0.0190601	22	27	29	25	27	21	20	13	20.9043	21.421	21.7596	22.1754	16.4884	13.7427	13.274	8.71318
Interval_319	chr1	4511189	4512253	+	1065	22.1153	0.893923	0.249993	3.57579	0.000349172	0.00175742	20	35	41	30	20	21	19	27	19.0039	27.7679	30.7636	26.6105	12.2136	13.7427	12.6103	18.0966
Interval_321	chr1	4634494	4634710	+	217	8.3349	1.12664	0.407273	2.76631	0.00566949	0.0173328	13	19	13	9	12	6	7	7	12.3525	15.074	9.7543	7.98315	7.32819	3.9265	4.6459	4.69171
Interval_326	chr1	4817561	4818511	+	951	14.9681	1.24725	0.308093	4.0483	5.15905e-05	0.00035238	20	24	29	19	17	10	8	15	19.0039	19.0409	21.7596	16.8533	10.3816	6.54416	5.3096	10.0537
Interval_327	chr1	4858443	4858834	+	392	8.92944	0.962599	0.401041	2.40025	0.0163839	0.041126	10	14	17	9	11	6	6	10	9.50194	11.1072	12.7556	7.98315	6.7175	3.9265	3.9822	6.70245
Interval_328	chr1	4944735	4945068	+	334	6.89575	2.19022	0.485829	4.50821	6.53761e-06	5.86346e-05	8	15	20	14	4	6	4	2	7.60155	11.9005	15.0066	12.4182	2.44273	3.9265	2.6548	1.34049
Interval_331	chr1	5015971	5016733	+	763	12.3865	1.35277	0.330078	4.09834	4.16125e-05	0.000293314	22	18	24	17	9	9	13	10	20.9043	14.2806	18.0079	15.0793	5.49614	5.88975	8.6281	6.70245
Interval_332	chr1	5066918	5067251	+	334	6.95364	1.30037	0.420702	3.09096	0.0019951	0.00737456	17	17	11	10	6	10	5	8	16.1533	13.4873	8.25364	8.87017	3.66409	6.54416	3.3185	5.36196
Interval_334	chr1	5130917	5131271	+	355	8.21078	1.39489	0.431309	3.23408	0.00122036	0.00493308	11	9	21	10	11	4	4	6	10.4521	7.14032	15.757	8.87017	6.7175	2.61767	2.6548	4.02147
Interval_335	chr1	5286267	5286807	+	541	14.8511	1.06394	0.334441	3.18125	0.00146641	0.00573452	20	15	28	15	7	19	11	11	19.0039	11.9005	21.0093	13.3053	4.27478	12.4339	7.3007	7.37269
Interval_339	chr1	5393905	5394155	+	251	5.83863	1.29983	0.4509	2.88274	0.00394228	0.012874	13	13	10	13	11	4	4	7	12.3525	10.3138	7.50331	11.5312	6.7175	2.61767	2.6548	4.69171
Interval_343	chr1	5449787	5450973	+	1187	23.6941	0.967709	0.248973	3.8868	0.000101575	0.000625585	36	25	45	27	26	23	25	14	34.207	19.8342	33.7649	23.9495	15.8777	15.0516	16.5925	9.38343
Interval_344	chr1	5459199	5459513	+	315	8.02993	1.29821	0.401752	3.23138	0.00123193	0.00497288	13	18	11	15	6	7	8	9	12.3525	14.2806	8.25364	13.3053	3.66409	4.58091	5.3096	6.0322
Interval_350	chr1	5565361	5566081	+	721	14.5924	1.26769	0.302041	4.19707	2.70396e-05	0.000202672	22	26	31	20	16	10	9	18	20.9043	20.6276	23.2603	17.7403	9.77091	6.54416	5.9733	12.0644
Interval_354	chr1	5585335	5585987	+	653	15.8051	1.45067	0.309586	4.68585	2.78797e-06	2.76362e-05	28	21	25	31	12	18	7	13	26.6054	16.6607	18.7583	27.4975	7.32819	11.7795	4.6459	8.71318
Interval_355	chr1	5593932	5594661	+	730	15.092	1.69468	0.325689	5.20336	1.95721e-07	2.51214e-06	35	25	32	25	12	16	8	11	33.2568	19.8342	24.0106	22.1754	7.32819	10.4707	5.3096	7.37269
Interval_363	chr1	5670572	5672664	+	2093	63.6423	0.910378	0.14404	6.32033	2.61002e-10	5.49698e-09	74	100	107	95	66	56	77	59	70.3144	79.3369	80.2854	84.2666	40.305	36.6473	51.1049	39.5444
Interval_367	chr1	5748294	5748523	+	230	10.2323	1.00205	0.347564	2.88308	0.00393808	0.0128632	13	17	23	17	12	13	13	7	12.3525	13.4873	17.2576	15.0793	7.32819	8.50741	8.6281	4.69171
Interval_369	chr1	5758073	5759047	+	975	28.5097	0.791947	0.214459	3.69277	0.000221824	0.00120382	39	41	38	45	30	31	26	35	37.0576	32.5281	28.5126	39.9158	18.3205	20.2869	17.2562	23.4586
Interval_371	chr1	5771100	5771838	+	739	17.648	1.24895	0.272218	4.58807	4.47365e-06	4.19111e-05	25	26	37	37	19	16	14	19	23.7549	20.6276	27.7622	32.8196	11.603	10.4707	9.2918	12.7346
Interval_373	chr1	5787186	5788730	+	1545	31.6477	0.654427	0.205875	3.17876	0.00147907	0.00577529	38	49	49	42	39	34	42	31	36.1074	38.8751	36.7662	37.2547	23.8166	22.2502	27.8754	20.7776
Interval_375	chr1	5819441	5820878	+	1438	39.7239	0.928895	0.186354	4.98457	6.21006e-07	7.17088e-06	51	53	75	54	45	46	40	27	48.4599	42.0486	56.2748	47.8989	27.4807	30.1032	26.548	18.0966
Interval_376	chr1	5821979	5822583	+	605	19.2081	0.92724	0.266194	3.48333	0.000495223	0.00235111	18	32	37	27	22	14	20	21	17.1035	25.3878	27.7622	23.9495	13.435	9.16183	13.274	14.0751
Interval_377	chr1	5830676	5831544	+	869	23.6269	0.647802	0.223762	2.89504	0.00379108	0.0124711	37	37	36	28	30	31	27	26	35.1572	29.3547	27.0119	24.8365	18.3205	20.2869	17.9199	17.4264
Interval_379	chr1	5842160	5842361	+	202	8.4528	1.16179	0.434803	2.67199	0.00754032	0.0218613	5	19	18	9	9	4	9	7	4.75097	15.074	13.506	7.98315	5.49614	2.61767	5.9733	4.69171
Interval_381	chr1	5859880	5860498	+	619	21.3312	0.923552	0.255106	3.62027	0.000294301	0.00152525	22	29	37	24	19	20	23	14	20.9043	23.0077	27.7622	21.2884	11.603	13.0883	15.2651	9.38343
Interval_383	chr1	5899223	5899573	+	351	9.54953	1.02622	0.400098	2.56493	0.0103197	0.0282153	11	11	11	14	11	9	5	5	10.4521	8.72706	8.25364	12.4182	6.7175	5.88975	3.3185	3.35122
Interval_386	chr1	5934607	5934814	+	208	6.12642	1.42756	0.462123	3.08913	0.00200745	0.00741442	9	13	17	9	11	4	5	3	8.55175	10.3138	12.7556	7.98315	6.7175	2.61767	3.3185	2.01073
Interval_387	chr1	5960733	5961155	+	423	11.9241	1.11233	0.362261	3.07051	0.00213696	0.00780174	15	16	18	13	8	10	9	10	14.2529	12.6939	13.506	11.5312	4.88546	6.54416	5.9733	6.70245
Interval_391	chr1	5991587	5993039	+	1453	147.503	-0.901726	0.113001	-7.97984	1.46525e-15	7.06885e-14	107	140	142	110	347	299	293	265	101.671	111.072	106.547	97.5719	211.907	195.671	194.464	177.615
Interval_395	chr1	6025218	6026871	+	1654	97.4673	-0.602794	0.121166	-4.97494	6.52695e-07	7.50005e-06	76	79	103	76	178	163	162	152	72.2148	62.6762	77.2841	67.4133	108.701	106.67	107.519	101.877
Interval_396	chr1	6034019	6034863	+	845	36.7217	0.457868	0.196656	2.32827	0.0198976	0.0481368	34	47	57	39	48	40	49	29	32.3066	37.2883	42.7689	34.5937	29.3127	26.1767	32.5213	19.4371
Interval_403	chr1	6089291	6089941	+	651	18.698	1.04275	0.256919	4.05866	4.93553e-05	0.000339337	29	32	30	30	18	19	23	16	27.5556	25.3878	22.5099	26.6105	10.9923	12.4339	15.2651	10.7239
Interval_405	chr1	6111949	6113030	+	1082	23.429	0.892883	0.24416	3.65695	0.000255231	0.00135542	39	33	34	31	32	27	18	19	37.0576	26.1812	25.5113	27.4975	19.5418	17.6692	11.9466	12.7346
Interval_406	chr1	6116128	6116931	+	804	19.2727	0.743747	0.272581	2.72853	0.00636166	0.0190302	25	25	25	17	17	16	22	16	23.7549	19.8342	18.7583	15.0793	10.3816	10.4707	14.6014	10.7239
Interval_407	chr1	6121293	6121893	+	601	15.8484	0.986354	0.281909	3.49884	0.000467295	0.00224172	25	27	26	20	18	18	13	15	23.7549	21.421	19.5086	17.7403	10.9923	11.7795	8.6281	10.0537
Interval_411	chr1	6157275	6158494	+	1220	97.9057	-0.66216	0.127871	-5.17836	2.23842e-07	2.83388e-06	60	83	85	81	187	158	137	150	57.0116	65.8496	63.7781	71.8484	114.198	103.398	90.9269	100.537
Interval_413	chr1	6178064	6179344	+	1281	31.1682	0.884038	0.204338	4.32636	1.51597e-05	0.000122617	42	52	42	49	39	39	27	25	39.9082	41.2552	31.5139	43.4638	23.8166	25.5222	17.9199	16.7561
Interval_416	chr1	6198777	6200077	+	1301	94.7611	-0.615529	0.128482	-4.7908	1.66121e-06	1.73998e-05	74	89	104	68	180	180	167	135	70.3144	70.6098	78.0344	60.3172	109.923	117.795	110.838	90.483
Interval_417	chr1	6205246	6206831	+	1586	118.235	-0.594019	0.112833	-5.2646	1.40494e-07	1.8572e-06	92	112	112	98	237	178	182	211	87.4179	88.8573	84.0371	86.9277	144.732	116.486	120.793	141.422
Interval_418	chr1	6219751	6220781	+	1031	57.6038	-0.662133	0.170254	-3.88909	0.00010062	0.000620419	41	59	56	55	156	92	97	88	38.958	46.8088	42.0185	48.7859	95.2664	60.2063	64.3789	58.9815
Interval_419	chr1	6234604	6236483	+	1880	98.7038	-0.427696	0.134549	-3.17874	0.00147919	0.00577548	101	101	103	104	239	165	154	158	95.9696	80.1303	77.2841	92.2498	145.953	107.979	102.21	105.899
Interval_420	chr1	6245152	6245492	+	341	26.8978	-0.652045	0.240888	-2.70684	0.00679261	0.0200844	24	20	22	21	40	51	43	43	22.8047	15.8674	16.5073	18.6274	24.4273	33.3752	28.5391	28.8205
Interval_421	chr1	6246610	6247278	+	669	31.786	-0.53056	0.211646	-2.50683	0.0121821	0.0322965	23	24	40	23	64	53	44	44	21.8545	19.0409	30.0132	20.4014	39.0837	34.6841	29.2028	29.4908
Interval_422	chr1	6259140	6261197	+	2058	98.6304	-0.33028	0.129429	-2.55181	0.0107164	0.0290957	78	105	113	87	171	157	162	131	74.1151	83.3037	84.7874	77.1705	104.427	102.743	107.519	87.8021
Interval_423	chr1	6300202	6302802	+	2601	110.936	-0.507322	0.119005	-4.26304	2.01663e-05	0.000157379	89	96	112	97	215	201	162	147	84.5673	76.1634	84.0371	86.0407	131.297	131.538	107.519	98.526
Interval_428	chr1	6343179	6344008	+	830	58.8536	-0.751217	0.155786	-4.8221	1.42057e-06	1.5105e-05	46	52	55	59	135	86	131	110	43.7089	41.2552	41.2682	52.334	82.4421	56.2798	86.9447	73.7269
Interval_432	chr1	6358138	6359950	+	1813	99.863	-0.588664	0.119016	-4.94608	7.57237e-07	8.57311e-06	75	95	104	77	187	158	162	174	71.2646	75.3701	78.0344	68.3003	114.198	103.398	107.519	116.623
Interval_433	chr1	6363226	6363649	+	424	23.285	-0.740394	0.238107	-3.10951	0.001874	0.00700649	15	27	18	23	42	53	45	39	14.2529	21.421	13.506	20.4014	25.6487	34.6841	29.8665	26.1395
Interval_436	chr1	6385051	6386591	+	1541	93.3566	-0.46787	0.127185	-3.67867	0.000234458	0.00126136	59	98	80	80	159	133	132	142	56.0615	77.7502	60.0265	70.9614	97.0985	87.0374	87.6084	95.1747
Interval_437	chr1	6391911	6394440	+	2530	161.29	-0.58687	0.0985845	-5.95296	2.6333e-09	4.71351e-08	142	173	193	159	384	322	292	297	134.928	137.253	144.814	141.036	234.502	210.722	193.8	199.063
Interval_440	chr1	6412980	6415723	+	2744	111.136	-0.789738	0.113359	-6.9667	3.24455e-12	9.14273e-11	87	114	107	126	288	232	227	225	82.6669	90.4441	80.2854	111.764	175.876	151.825	150.66	150.805
Interval_441	chr1	6419634	6420065	+	432	38.9234	-0.817221	0.186119	-4.39086	1.12905e-05	9.46412e-05	40	38	49	32	97	105	74	86	38.0078	30.148	36.7662	28.3846	59.2362	68.7137	49.1138	57.641
Interval_442	chr1	6423038	6424102	+	1065	61.5533	-0.639929	0.169072	-3.78494	0.000153743	0.000886405	38	48	69	36	86	112	105	79	36.1074	38.0817	51.7728	31.9326	52.5187	73.2946	69.6885	52.9493
Interval_443	chr1	6427363	6428224	+	862	83.2652	-0.805229	0.137725	-5.84662	5.01651e-09	8.58858e-08	55	66	62	58	161	130	135	119	52.2607	52.3624	46.5205	51.447	98.3198	85.0741	89.5995	79.7591
Interval_448	chr1	6456870	6457370	+	501	15.0997	0.754391	0.312569	2.41352	0.0157992	0.039928	13	27	23	12	14	15	15	13	12.3525	21.421	17.2576	10.6442	8.54955	9.81625	9.9555	8.71318
Interval_450	chr1	6471674	6472593	+	920	46.7109	-0.643414	0.162285	-3.96471	7.34864e-05	0.000475241	49	63	57	43	105	94	123	105	46.5595	49.9822	42.7689	38.1417	64.1216	61.5151	81.6351	70.3757
Interval_452	chr1	6488869	6491535	+	2667	162.344	-0.537237	0.0942813	-5.69824	1.21052e-08	1.94082e-07	139	161	173	147	320	302	280	261	132.077	127.732	129.807	130.392	195.418	197.634	185.836	174.934
Interval_456	chr1	6519164	6520562	+	1399	45.6482	-0.415693	0.169832	-2.44768	0.014378	0.0369862	34	59	48	42	91	80	79	65	32.3066	46.8088	36.0159	37.2547	55.5721	52.3533	52.4323	43.5659
Interval_458	chr1	6553969	6555249	+	1281	48.2995	-0.569279	0.18561	-3.06707	0.00216169	0.00787821	47	46	44	49	112	86	75	86	44.6591	36.495	33.0146	43.4638	68.3964	56.2798	49.7775	57.641
Interval_459	chr1	6579602	6580998	+	1397	99.4416	-0.958832	0.126134	-7.60167	2.92337e-14	1.13228e-12	71	64	89	66	185	188	165	190	67.4638	50.7756	66.7795	58.5431	112.976	123.03	109.511	127.346
Interval_462	chr1	6600803	6604070	+	3268	236.791	-0.54903	0.0823784	-6.66473	2.65147e-11	6.48548e-10	187	228	260	227	488	404	380	433	177.686	180.888	195.086	201.353	298.013	264.384	252.206	290.216
Interval_463	chr1	6612678	6614205	+	1528	178.662	-0.72595	0.0882339	-8.22757	1.91057e-16	1.07073e-14	129	166	192	159	383	342	315	339	122.575	131.699	144.064	141.036	233.891	223.81	209.066	227.213
Interval_464	chr1	6624778	6626013	+	1236	64.1396	-0.757978	0.140071	-5.41138	6.25404e-08	8.85933e-07	59	69	59	61	152	131	122	138	56.0615	54.7425	44.2695	54.108	92.8237	85.7285	80.9714	92.4938
Interval_467	chr1	6663390	6663855	+	466	7.47032	1.06667	0.460577	2.31595	0.0205611	0.0494431	6	15	9	9	8	8	2	6	5.70116	11.9005	6.75298	7.98315	4.88546	5.23533	1.3274	4.02147
Interval_468	chr1	6701064	6702462	+	1399	69.8793	-0.750008	0.139436	-5.37887	7.49558e-08	1.04398e-06	64	56	70	70	163	144	139	121	60.8124	44.4287	52.5232	62.0912	99.5412	94.236	92.2543	81.0996
Interval_470	chr1	6724427	6724983	+	557	13.1222	1.10865	0.338675	3.27348	0.0010623	0.00440265	13	22	19	13	11	9	10	10	12.3525	17.4541	14.2563	11.5312	6.7175	5.88975	6.637	6.70245
Interval_472	chr1	6743578	6744296	+	719	27.4238	-0.622595	0.211478	-2.94402	0.00323979	0.0109639	20	32	36	29	64	49	68	51	19.0039	25.3878	27.0119	25.7235	39.0837	32.0664	45.1316	34.1825
Interval_474	chr1	6761949	6762589	+	641	18.5267	-0.562021	0.241667	-2.3256	0.0200397	0.0484224	23	24	24	19	47	50	45	30	21.8545	19.0409	18.0079	16.8533	28.7021	32.7208	29.8665	20.1073
Interval_476	chr1	6784286	6785469	+	1184	199.751	-0.875745	0.0996908	-8.78461	1.56913e-18	1.23701e-16	156	185	177	176	474	411	368	397	148.23	146.773	132.809	156.115	289.463	268.965	244.242	266.087
Interval_477	chr1	6800735	6801234	+	500	14.8013	-1.05929	0.280604	-3.77505	0.000159977	0.000916192	12	21	14	10	37	43	35	38	11.4023	16.6607	10.5046	8.87017	22.5952	28.1399	23.2295	25.4693
Interval_486	chr1	6941285	6941712	+	428	10.9272	1.02455	0.36846	2.78062	0.0054255	0.0167183	18	25	10	16	7	15	15	7	17.1035	19.8342	7.50331	14.1923	4.27478	9.81625	9.9555	4.69171
Interval_489	chr1	7009069	7010308	+	1240	32.9593	0.850687	0.213859	3.97778	6.95605e-05	0.000454005	37	39	47	39	28	27	34	27	35.1572	30.9414	35.2656	34.5937	17.0991	17.6692	22.5658	18.0966
Interval_491	chr1	7026882	7028707	+	1826	29.3282	0.838007	0.222783	3.76154	0.000168868	0.000958633	32	43	46	30	36	28	24	21	30.4062	34.1149	34.5152	26.6105	21.9846	18.3237	15.9288	14.0751
Interval_492	chr1	7035756	7036772	+	1017	16.6612	1.13452	0.306611	3.70019	0.000215439	0.00117441	18	18	28	23	8	12	11	20	17.1035	14.2806	21.0093	20.4014	4.88546	7.853	7.3007	13.4049
Interval_498	chr1	7095183	7095594	+	412	10.6195	0.928185	0.380295	2.4407	0.0146589	0.0375798	11	9	15	15	9	8	9	8	10.4521	7.14032	11.255	13.3053	5.49614	5.23533	5.9733	5.36196
Interval_501	chr1	7155470	7155742	+	273	7.38902	1.34114	0.457109	2.93395	0.00334674	0.0112615	7	8	12	18	6	4	6	7	6.65136	6.34695	9.00397	15.9663	3.66409	2.61767	3.9822	4.69171
Interval_502	chr1	7160610	7161575	+	966	16.7836	0.938389	0.295038	3.18057	0.00146984	0.00574492	15	31	23	22	12	12	17	20	14.2529	24.5944	17.2576	19.5144	7.32819	7.853	11.2829	13.4049
Interval_503	chr1	7222213	7222834	+	622	12.1947	0.912096	0.341197	2.67322	0.00751263	0.0217925	19	13	14	19	11	16	11	7	18.0537	10.3138	10.5046	16.8533	6.7175	10.4707	7.3007	4.69171
Interval_506	chr1	7265322	7266608	+	1287	52.8134	-0.850954	0.167471	-5.08121	3.7504e-07	4.539e-06	42	43	42	46	109	73	114	108	39.9082	34.1149	31.5139	40.8028	66.5644	47.7724	75.6618	72.3864
Interval_514	chr1	7356217	7356991	+	775	20.2049	0.959026	0.264154	3.63055	0.000282818	0.00147522	25	32	23	37	16	20	21	21	23.7549	25.3878	17.2576	32.8196	9.77091	13.0883	13.9377	14.0751
Interval_517	chr1	7401855	7402402	+	548	41.8405	-1.20286	0.181861	-6.61415	3.73686e-11	8.94406e-10	29	37	30	37	120	104	94	79	27.5556	29.3547	22.5099	32.8196	73.2819	68.0593	62.3878	52.9493
Interval_518	chr1	7407843	7409327	+	1485	34.4618	1.05389	0.199098	5.29333	1.2011e-07	1.61335e-06	41	62	50	56	30	37	33	30	38.958	49.1889	37.5166	49.673	18.3205	24.2134	21.9021	20.1073
Interval_519	chr1	7409347	7410728	+	1382	26.223	0.729403	0.237559	3.07041	0.00213767	0.00780379	33	31	36	36	19	25	33	29	31.3564	24.5944	27.0119	31.9326	11.603	16.3604	21.9021	19.4371
Interval_520	chr1	7427863	7428563	+	701	21.1896	1.12463	0.282931	3.97491	7.04048e-05	0.000458601	17	32	27	27	22	14	13	12	16.1533	25.3878	20.2589	23.9495	13.435	9.16183	8.6281	8.04294
Interval_524	chr1	7470806	7471660	+	855	59.9803	-0.915601	0.15442	-5.92928	3.04274e-09	5.40002e-08	47	50	54	46	144	110	108	119	44.6591	39.6684	40.5179	40.8028	87.9382	71.9858	71.6796	79.7591
Interval_529	chr1	7518266	7519765	+	1500	36.9551	0.912892	0.191689	4.76235	1.9135e-06	1.97713e-05	44	50	62	48	46	30	30	34	41.8085	39.6684	46.5205	42.5768	28.0914	19.6325	19.911	22.7883
Interval_531	chr1	7539468	7540135	+	668	31.019	-0.5144	0.2193	-2.34564	0.0189942	0.0463495	18	27	42	20	48	59	45	44	17.1035	21.421	31.5139	17.7403	29.3127	38.6106	29.8665	29.4908
Interval_532	chr1	7549118	7550696	+	1579	72.0325	-0.804923	0.132762	-6.06291	1.33683e-09	2.52049e-08	60	82	94	60	187	151	145	183	57.0116	65.0563	70.5311	53.221	114.198	98.8169	96.2365	122.655
Interval_538	chr1	7595971	7596398	+	428	13.1553	0.9135	0.334877	2.72787	0.00637447	0.0190635	13	12	21	21	14	10	8	14	12.3525	9.52043	15.757	18.6274	8.54955	6.54416	5.3096	9.38343
Interval_540	chr1	7651393	7651970	+	578	18.9579	0.942106	0.293312	3.21196	0.00131832	0.005258	22	25	30	33	18	18	14	24	20.9043	19.8342	22.5099	29.2716	10.9923	11.7795	9.2918	16.0859
Interval_541	chr1	7662176	7663167	+	992	25.8722	0.989315	0.235728	4.19685	2.70658e-05	0.000202831	38	37	35	34	23	24	25	22	36.1074	29.3547	26.2616	30.1586	14.0457	15.706	16.5925	14.7454
Interval_544	chr1	7701850	7703120	+	1271	24.2481	0.840804	0.246525	3.41063	0.000648138	0.00293746	26	37	27	25	23	22	22	16	24.705	29.3547	20.2589	22.1754	14.0457	14.3972	14.6014	10.7239
Interval_545	chr1	7708400	7709654	+	1255	19.2564	0.904077	0.279136	3.23884	0.00120018	0.00486591	18	38	23	24	21	20	14	16	17.1035	30.148	17.2576	21.2884	12.8243	13.0883	9.2918	10.7239
Interval_546	chr1	7725388	7725982	+	595	14.5776	1.39538	0.358413	3.89322	9.89238e-05	0.000611575	6	26	20	22	7	11	7	11	5.70116	20.6276	15.0066	19.5144	4.27478	7.19858	4.6459	7.37269
Interval_548	chr1	7770804	7772083	+	1280	66.966	-0.523014	0.137761	-3.79654	0.000146732	0.000851962	58	77	69	59	131	110	126	121	55.1113	61.0894	51.7728	52.334	79.9994	71.9858	83.6262	81.0996
Interval_549	chr1	7783431	7784278	+	848	113.519	-0.812201	0.123318	-6.58621	4.51204e-11	1.06595e-09	92	72	87	85	201	177	203	184	87.4179	57.1226	65.2788	75.3965	122.747	115.832	134.731	123.325
Interval_551	chr1	7863885	7864235	+	351	8.31394	2.34035	0.542541	4.31368	1.6056e-05	0.000128899	15	9	13	6	2	3	3	3	14.2529	7.14032	9.7543	5.3221	1.22136	1.96325	1.9911	2.01073
Interval_554	chr1	7919598	7919929	+	332	6.29089	1.49423	0.496504	3.00951	0.00261669	0.00920517	11	9	10	7	3	6	5	3	10.4521	7.14032	7.50331	6.20912	1.83205	3.9265	3.3185	2.01073
Interval_556	chr1	7961044	7962151	+	1108	117.443	-0.744056	0.111386	-6.67997	2.38989e-11	5.8815e-10	90	114	136	107	293	233	222	219	85.5175	90.4441	102.045	94.9108	178.93	152.479	147.341	146.784
Interval_557	chr1	7975159	7975547	+	389	22.6734	-0.68307	0.245943	-2.77735	0.00548045	0.0168594	21	16	24	19	40	36	48	42	19.9541	12.6939	18.0079	16.8533	24.4273	23.559	31.8576	28.1503
Interval_559	chr1	8004215	8006723	+	2509	104.217	-1.00098	0.114473	-8.7443	2.24397e-18	1.72909e-16	72	80	102	82	227	221	211	209	68.414	63.4695	76.5338	72.7354	138.625	144.626	140.041	140.081
Interval_560	chr1	8010146	8010402	+	257	9.02374	-0.925487	0.356416	-2.59664	0.00941392	0.0261943	11	7	8	12	26	22	25	21	10.4521	5.55358	6.00265	10.6442	15.8777	14.3972	16.5925	14.0751
Interval_561	chr1	8015127	8015526	+	400	13.8655	-0.800642	0.319868	-2.50304	0.0123133	0.032583	10	10	18	8	25	26	32	20	9.50194	7.93369	13.506	7.09614	15.2671	17.0148	21.2384	13.4049
Interval_562	chr1	8016966	8018052	+	1087	24.7818	-1.02768	0.232476	-4.42057	9.84404e-06	8.39904e-05	11	18	30	28	54	55	62	57	10.4521	14.2806	22.5099	24.8365	32.9768	35.9929	41.1494	38.2039
Interval_563	chr1	8019679	8020587	+	909	28.6801	-0.893166	0.21477	-4.15871	3.20057e-05	0.000234454	26	33	26	18	64	61	59	63	24.705	26.1812	19.5086	15.9663	39.0837	39.9194	39.1583	42.2254
Interval_564	chr1	8025363	8027477	+	2115	154.493	-0.616494	0.0975549	-6.31946	2.62478e-10	5.52516e-09	138	161	137	145	322	282	267	283	131.127	127.732	102.795	128.617	196.64	184.545	177.208	189.679
Interval_565	chr1	8040241	8041270	+	1030	25.2169	-0.795602	0.23078	-3.44744	0.000565921	0.0026254	23	24	22	24	55	40	59	55	21.8545	19.0409	16.5073	21.2884	33.5875	26.1767	39.1583	36.8635
Interval_566	chr1	8046029	8046243	+	215	6.95776	-0.98422	0.416019	-2.36581	0.0179909	0.0443721	6	3	9	7	19	14	16	15	5.70116	2.38011	6.75298	6.20912	11.603	9.16183	10.6192	10.0537
Interval_567	chr1	8047278	8048391	+	1114	28.9028	-0.868641	0.223576	-3.88521	0.000102242	0.000628899	21	31	25	15	44	56	53	63	19.9541	24.5944	18.7583	13.3053	26.87	36.6473	35.1761	42.2254
Interval_568	chr1	8061332	8062229	+	898	28.0716	-0.659453	0.209113	-3.15357	0.00161288	0.00619915	22	28	33	28	52	66	60	48	20.9043	22.2143	24.7609	24.8365	31.7555	43.1915	39.822	32.1717
Interval_570	chr1	8077071	8078575	+	1505	52.1409	-0.763147	0.16512	-4.62178	3.80463e-06	3.63882e-05	32	48	57	42	96	112	98	85	30.4062	38.0817	42.7689	37.2547	58.6255	73.2946	65.0426	56.9708
Interval_573	chr1	8096561	8097845	+	1285	50.1536	-1.27712	0.169023	-7.55591	4.15949e-14	1.57793e-12	32	35	56	54	151	136	149	118	30.4062	27.7679	42.0185	47.8989	92.213	89.0006	98.8913	79.0889
Interval_574	chr1	8120600	8122226	+	1627	60.7311	-0.87668	0.164018	-5.34501	9.04096e-08	1.24039e-06	30	48	44	39	94	89	101	97	28.5058	38.0817	33.0146	34.5937	57.4041	58.2431	67.0337	65.0137
Interval_578	chr1	8147501	8148144	+	644	12.3502	1.10429	0.336017	3.2864	0.00101478	0.00424186	18	16	23	16	17	11	9	7	17.1035	12.6939	17.2576	14.1923	10.3816	7.19858	5.9733	4.69171
Interval_579	chr1	8154489	8155818	+	1330	56.3859	-0.43632	0.162852	-2.67924	0.00737884	0.0214696	45	54	39	45	96	75	79	71	42.7587	42.8419	29.2629	39.9158	58.6255	49.0812	52.4323	47.5874
Interval_581	chr1	8174375	8175047	+	673	22.0653	-0.946895	0.245253	-3.8609	0.00011297	0.000684114	17	28	17	15	61	38	49	44	16.1533	22.2143	12.7556	13.3053	37.2516	24.8678	32.5213	29.4908
Interval_582	chr1	8182128	8183047	+	920	61.6593	-0.763032	0.152148	-5.01507	5.30148e-07	6.21426e-06	56	61	58	46	132	103	136	114	53.2109	48.3955	43.5192	40.8028	80.61	67.4049	90.2632	76.4079
Interval_585	chr1	8201618	8202819	+	1202	43.9216	-0.686064	0.191624	-3.58026	0.000343248	0.00173185	40	41	38	25	91	58	76	75	38.0078	32.5281	28.5126	22.1754	55.5721	37.9562	50.4412	50.2684
Interval_586	chr1	8204214	8204810	+	597	34.0981	-0.861635	0.189336	-4.55083	5.34336e-06	4.90361e-05	32	30	39	28	85	70	74	74	30.4062	23.8011	29.2629	24.8365	51.908	45.8091	49.1138	49.5981
Interval_587	chr1	8211200	8212751	+	1552	50.5239	-0.77876	0.171978	-4.52827	5.94693e-06	5.39185e-05	41	37	58	31	112	88	83	87	38.958	29.3547	43.5192	27.4975	68.3964	57.5886	55.0871	58.3113
Interval_589	chr1	8224795	8225527	+	733	23.8295	-0.843873	0.200348	-4.21204	2.53072e-05	0.000191647	24	43	35	32	82	81	81	66	22.8047	34.1149	26.2616	28.3846	50.0759	53.0077	53.7597	44.2361
Interval_591	chr1	8258801	8259959	+	1159	75.4503	-1.07274	0.15636	-6.86068	6.8534e-12	1.83396e-10	47	44	50	38	109	129	107	141	44.6591	34.9082	37.5166	33.7067	66.5644	84.4197	71.0159	94.5045
Interval_592	chr1	8269338	8269936	+	599	11.1373	0.8748	0.351189	2.49097	0.0127396	0.0334925	12	15	19	11	10	9	10	11	11.4023	11.9005	14.2563	9.75719	6.10682	5.88975	6.637	7.37269
Interval_593	chr1	8283235	8284030	+	796	13.9596	0.855321	0.317775	2.6916	0.00711112	0.0208364	17	16	20	17	12	9	16	13	16.1533	12.6939	15.0066	15.0793	7.32819	5.88975	10.6192	8.71318
Interval_603	chr1	8394693	8395401	+	709	21.6587	-1.14915	0.230391	-4.98782	6.10659e-07	7.06206e-06	28	22	22	16	67	56	66	64	26.6054	17.4541	16.5073	14.1923	40.9157	36.6473	43.8042	42.8957
Interval_607	chr1	8422700	8424779	+	2080	54.011	-0.758078	0.154514	-4.90619	9.28613e-07	1.02934e-05	47	48	62	43	128	98	95	116	44.6591	38.0817	46.5205	38.1417	78.1673	64.1328	63.0515	77.7484
Interval_611	chr1	8470477	8470975	+	499	10.0483	-1.03305	0.348033	-2.96824	0.00299509	0.0102806	6	8	9	14	26	25	24	23	5.70116	6.34695	6.75298	12.4182	15.8777	16.3604	15.9288	15.4156
Interval_612	chr1	8482999	8483391	+	393	12.1785	-0.90201	0.330916	-2.7258	0.00641456	0.0191631	13	19	12	5	29	38	23	28	12.3525	15.074	9.00397	4.43509	17.7098	24.8678	15.2651	18.7669
Interval_614	chr1	8525220	8526277	+	1058	47.2035	-0.887364	0.175987	-5.04221	4.60181e-07	5.47044e-06	34	24	54	40	94	93	96	80	32.3066	19.0409	40.5179	35.4807	57.4041	60.8607	63.7152	53.6196
Interval_624	chr1	8701112	8703883	+	2772	126.271	-0.658034	0.105059	-6.26349	3.76456e-10	7.71987e-09	108	134	139	108	287	247	257	206	102.621	106.311	104.296	95.7979	175.266	161.641	170.571	138.07
Interval_627	chr1	8733229	8733919	+	691	22.9355	-0.788286	0.239699	-3.28864	0.00100671	0.00421371	25	19	28	14	52	48	53	39	23.7549	15.074	21.0093	12.4182	31.7555	31.412	35.1761	26.1395
Interval_631	chr1	8797314	8797534	+	221	7.60152	-0.956207	0.397102	-2.40796	0.0160417	0.0404213	4	9	7	10	16	23	20	16	3.80078	7.14032	5.25232	8.87017	9.77091	15.0516	13.274	10.7239
Interval_632	chr1	8816483	8818708	+	2226	101.94	-0.614693	0.112628	-5.45772	4.823e-08	6.9816e-07	77	110	104	96	205	194	184	182	73.1649	87.2706	78.0344	85.1537	125.19	126.957	122.121	121.985
Interval_635	chr1	8847866	8849429	+	1564	54.6582	-0.417063	0.156065	-2.67237	0.00753186	0.02184	45	57	58	47	101	83	95	78	42.7587	45.222	43.5192	41.6898	61.6789	54.3166	63.0515	52.2791
Interval_639	chr1	8871156	8872081	+	926	49.7831	-0.546626	0.155258	-3.52076	0.000430304	0.00209413	38	62	59	48	114	94	88	94	36.1074	49.1889	44.2695	42.5768	69.6178	61.5151	58.4056	63.003
Interval_640	chr1	8873591	8874002	+	412	41.5732	-0.953243	0.185954	-5.12622	2.95612e-07	3.65149e-06	21	46	45	26	89	95	87	72	19.9541	36.495	33.7649	23.0624	54.3507	62.1696	57.7419	48.2576
Interval_641	chr1	8877649	8880229	+	2581	169.443	-0.773514	0.0946005	-8.17664	2.91872e-16	1.58321e-14	124	178	178	169	393	350	329	360	117.824	141.22	133.559	149.906	239.998	229.046	218.357	241.288
Interval_642	chr1	8889278	8890734	+	1457	77.62	-0.654016	0.151121	-4.32777	1.50627e-05	0.000121931	55	52	56	37	112	101	97	97	52.2607	41.2552	42.0185	32.8196	68.3964	66.0961	64.3789	65.0137
Interval_646	chr1	8911128	8911989	+	862	23.7718	-0.619509	0.218876	-2.83041	0.00464883	0.0147318	23	26	36	19	61	51	47	47	21.8545	20.6276	27.0119	16.8533	37.2516	33.3752	31.1939	31.5015
Interval_648	chr1	8925270	8925500	+	231	6.34678	1.09663	0.442637	2.47749	0.0132309	0.0345413	10	8	11	17	7	10	6	5	9.50194	6.34695	8.25364	15.0793	4.27478	6.54416	3.9822	3.35122
Interval_657	chr1	9025800	9026116	+	317	9.52493	1.19582	0.407371	2.93545	0.00333059	0.0112165	14	21	11	9	7	5	12	7	13.3027	16.6607	8.25364	7.98315	4.27478	3.27208	7.9644	4.69171
Interval_663	chr1	9080463	9081171	+	709	25.812	-0.601235	0.218115	-2.75651	0.00584218	0.0177569	20	25	28	25	52	49	48	43	19.0039	19.8342	21.0093	22.1754	31.7555	32.0664	31.8576	28.8205
Interval_665	chr1	9092878	9093207	+	330	6.77035	1.60829	0.458267	3.50951	0.00044893	0.00216984	13	6	19	16	8	6	4	5	12.3525	4.76021	14.2563	14.1923	4.88546	3.9265	2.6548	3.35122
Interval_666	chr1	9110444	9111314	+	871	46.6822	-0.802079	0.162933	-4.92274	8.53412e-07	9.54149e-06	41	56	43	45	111	99	95	112	38.958	44.4287	32.2642	39.9158	67.7857	64.7872	63.0515	75.0674
Interval_669	chr1	9127505	9130093	+	2589	188.514	-0.381356	0.0925609	-4.12006	3.78777e-05	0.000270384	152	153	193	178	315	265	270	289	144.43	121.385	144.814	157.889	192.365	173.42	179.199	193.701
Interval_670	chr1	9137433	9137831	+	399	8.35616	1.92528	0.427018	4.50866	6.52393e-06	5.8525e-05	8	24	16	17	7	6	6	3	7.60155	19.0409	12.0053	15.0793	4.27478	3.9265	3.9822	2.01073
Interval_673	chr1	9162389	9165418	+	3030	95.2539	-0.449653	0.12054	-3.73031	0.000191245	0.00106354	83	82	98	93	168	158	149	154	78.8661	65.0563	73.5324	82.4926	102.595	103.398	98.8913	103.218
Interval_675	chr1	9180461	9182824	+	2364	84.8445	-0.511796	0.126054	-4.06013	4.90448e-05	0.000337405	87	80	77	86	156	144	161	149	82.6669	63.4695	57.7755	76.2835	95.2664	94.236	106.856	99.8665
Interval_678	chr1	9231673	9232020	+	348	15.8074	-0.751638	0.28423	-2.64447	0.00818191	0.0233705	10	11	22	20	42	33	37	25	9.50194	8.72706	16.5073	17.7403	25.6487	21.5957	24.5569	16.7561
Interval_679	chr1	9234128	9235072	+	945	78.4479	-0.585215	0.129896	-4.50524	6.62986e-06	5.93592e-05	75	84	69	69	158	135	142	142	71.2646	66.643	51.7728	61.2042	96.4878	88.3462	94.2454	95.1747
Interval_681	chr1	9244529	9245020	+	492	31.6082	-0.635141	0.213947	-2.96869	0.00299074	0.0102689	32	19	36	25	53	66	49	57	30.4062	15.074	27.0119	22.1754	32.3662	43.1915	32.5213	38.2039
Interval_683	chr1	9257742	9258368	+	627	15.1761	0.858888	0.327647	2.62138	0.00875738	0.0246993	19	33	16	15	11	18	23	7	18.0537	26.1812	12.0053	13.3053	6.7175	11.7795	15.2651	4.69171
Interval_684	chr1	9263721	9264731	+	1011	23.5036	0.692102	0.240634	2.87616	0.0040254	0.0130949	27	28	34	26	27	21	24	20	25.6552	22.2143	25.5113	23.0624	16.4884	13.7427	15.9288	13.4049
Interval_693	chr1	9300142	9300833	+	692	36.9339	-0.723795	0.183051	-3.95407	7.68327e-05	0.000494174	35	33	46	29	88	61	78	78	33.2568	26.1812	34.5152	25.7235	53.74	39.9194	51.7686	52.2791
Interval_701	chr1	9345649	9346722	+	1074	53.8834	-0.468641	0.176753	-2.6514	0.00801595	0.0229862	39	44	34	33	83	60	66	60	37.0576	34.9082	25.5113	29.2716	50.6866	39.265	43.8042	40.2147
Interval_707	chr1	9412956	9413869	+	914	40.9122	-0.725398	0.180185	-4.02586	5.67677e-05	0.00038202	43	40	45	31	90	88	81	81	40.8583	31.7348	33.7649	27.4975	54.9614	57.5886	53.7597	54.2898
Interval_710	chr1	9428692	9429512	+	821	76.1652	-0.72311	0.13704	-5.27664	1.31573e-07	1.75051e-06	50	68	76	64	142	120	140	147	47.5097	53.9491	57.0252	56.7691	86.7169	78.53	92.918	98.526
Interval_715	chr1	9466688	9468320	+	1633	27.483	1.01757	0.219105	4.64422	3.41361e-06	3.3106e-05	41	41	56	44	27	34	23	32	38.958	32.5281	42.0185	39.0288	16.4884	22.2502	15.2651	21.4478
Interval_716	chr1	9472520	9473519	+	1000	47.772	-0.417831	0.163923	-2.54895	0.0108049	0.0292938	49	45	58	54	114	90	81	72	46.5595	35.7016	43.5192	47.8989	69.6178	58.8975	53.7597	48.2576
Interval_717	chr1	9476848	9477266	+	419	21.521	-0.691831	0.2296	-3.0132	0.0025851	0.0091122	20	21	28	24	51	47	49	47	19.0039	16.6607	21.0093	21.2884	31.1448	30.7576	32.5213	31.5015
Interval_721	chr1	9497225	9497936	+	712	12.3454	1.49147	0.352527	4.2308	2.32858e-05	0.000178283	18	24	28	9	8	10	10	8	17.1035	19.0409	21.0093	7.98315	4.88546	6.54416	6.637	5.36196
Interval_723	chr1	9539107	9540547	+	1441	110.631	-0.56698	0.11552	-4.90806	9.19803e-07	1.02049e-05	96	107	127	119	242	194	187	237	91.2186	84.8905	95.292	105.555	147.785	126.957	124.112	158.848
Interval_725	chr1	9561351	9561908	+	558	18.1614	-0.773616	0.264976	-2.91957	0.00350514	0.0116952	20	17	24	11	47	34	36	42	19.0039	13.4873	18.0079	9.75719	28.7021	22.2502	23.8932	28.1503
Interval_726	chr1	9588377	9590175	+	1799	104.351	-0.705948	0.118778	-5.94343	2.79114e-09	4.97772e-08	80	108	109	89	239	177	180	217	76.0155	85.6839	81.7861	78.9445	145.953	115.832	119.466	145.443
Interval_727	chr1	9593630	9594212	+	583	30.5467	-0.851497	0.221789	-3.83922	0.000123424	0.000737404	21	37	22	24	58	62	48	74	19.9541	29.3547	16.5073	21.2884	35.4196	40.5738	31.8576	49.5981
Interval_729	chr1	9626888	9627598	+	711	37.881	-0.423265	0.181544	-2.33148	0.0197281	0.0477931	31	50	40	35	76	66	64	64	29.456	39.6684	30.0132	31.0456	46.4118	43.1915	42.4768	42.8957
Interval_735	chr1	9689096	9689808	+	713	52.2655	-0.659057	0.170084	-3.8749	0.00010667	0.000651817	31	61	63	53	125	131	79	88	29.456	48.3955	47.2709	47.0119	76.3353	85.7285	52.4323	58.9815
Interval_736	chr1	9719003	9719692	+	690	39.6019	-0.709493	0.199612	-3.55436	0.000378905	0.00188065	28	34	44	33	98	76	66	54	26.6054	26.9745	33.0146	29.2716	59.8469	49.7356	43.8042	36.1932
Interval_744	chr1	9823786	9825920	+	2135	152.823	-0.817475	0.098041	-8.3381	7.54954e-17	4.5147e-15	114	154	178	121	372	308	292	316	108.322	122.179	133.559	107.329	227.174	201.56	193.8	211.797
Interval_745	chr1	9834642	9836957	+	2316	80.2722	-0.295954	0.124441	-2.37827	0.0173941	0.0431807	74	96	91	87	147	139	130	136	70.3144	76.1634	68.2801	77.1705	89.7703	90.9639	86.281	91.1533
Interval_750	chr1	9877849	9878428	+	580	50.7257	-0.809207	0.167717	-4.82482	1.40126e-06	1.49244e-05	41	33	57	41	99	87	100	103	38.958	26.1812	42.7689	36.3677	60.4575	56.9342	66.37	69.0352
Interval_752	chr1	9890261	9890829	+	569	26.6893	-0.680219	0.222657	-3.05501	0.00225049	0.00814287	24	20	25	23	53	53	48	37	22.8047	15.8674	18.7583	20.4014	32.3662	34.6841	31.8576	24.7991
Interval_753	chr1	9892676	9894429	+	1754	62.4247	-1.00831	0.149226	-6.75692	1.40954e-11	3.59911e-10	49	61	67	42	154	150	113	151	46.5595	48.3955	50.2722	37.2547	94.0451	98.1625	74.9981	101.207
Interval_754	chr1	9909293	9911135	+	1843	174.852	-0.723053	0.0978458	-7.38972	1.47141e-13	5.11082e-12	146	158	165	184	380	371	293	353	138.728	125.352	123.805	163.211	232.059	242.788	194.464	236.596
Interval_755	chr1	9942521	9943871	+	1351	88.9755	-0.921966	0.13153	-7.00956	2.39075e-12	6.89171e-11	58	78	92	65	184	189	179	163	55.1113	61.8828	69.0305	57.6561	112.366	123.685	118.802	109.25
Interval_758	chr1	10032441	10033843	+	1403	138.712	-0.733547	0.110405	-6.64415	3.04969e-11	7.39975e-10	92	123	154	127	275	265	235	287	87.4179	97.5844	115.551	112.651	167.938	173.42	155.97	192.36
Interval_764	chr1	10209880	10212026	+	2147	137.606	-0.93266	0.114371	-8.15468	3.50098e-16	1.87685e-14	106	117	124	128	319	288	278	289	100.721	92.8242	93.0411	113.538	194.808	188.472	184.509	193.701
Interval_771	chr1	10387704	10388373	+	670	16.7474	-1.04627	0.271584	-3.85245	0.000116943	0.000704394	21	13	17	14	40	40	53	41	19.9541	10.3138	12.7556	12.4182	24.4273	26.1767	35.1761	27.48
Interval_772	chr1	10398445	10400154	+	1710	161.289	-0.843413	0.100655	-8.37926	5.32628e-17	3.25924e-15	130	119	164	149	375	317	303	311	123.525	94.4109	123.054	132.166	229.006	207.45	201.101	208.446
Interval_773	chr1	10415055	10415675	+	621	33.3759	-0.7157	0.190214	-3.76261	0.000168153	0.000955611	31	31	46	37	95	74	70	69	29.456	24.5944	34.5152	32.8196	58.0148	48.4268	46.459	46.2469
Interval_774	chr1	10429940	10431251	+	1312	92.2504	-1.1206	0.134389	-8.33844	7.52778e-17	4.50337e-15	64	68	68	55	194	170	176	177	60.8124	53.9491	51.0225	48.7859	118.472	111.251	116.811	118.633
Interval_775	chr1	10459058	10459764	+	707	23.4414	-1.04266	0.237698	-4.3865	1.15188e-05	9.63888e-05	17	25	27	17	55	79	46	48	16.1533	19.8342	20.2589	15.0793	33.5875	51.6989	30.5302	32.1717
Interval_776	chr1	10471939	10472713	+	775	52.3659	-1.00068	0.17041	-5.87217	4.3014e-09	7.44608e-08	24	53	61	30	119	116	101	95	22.8047	42.0486	45.7702	26.6105	72.6712	75.9123	67.0337	63.6732
Interval_777	chr1	10474836	10475559	+	724	48.8915	-0.792207	0.173122	-4.57601	4.73924e-06	4.41202e-05	33	44	34	47	88	90	86	90	31.3564	34.9082	25.5113	41.6898	53.74	58.8975	57.0782	60.322
Interval_778	chr1	10494186	10496513	+	2328	93.3461	-1.13324	0.122793	-9.22883	2.73592e-20	2.85151e-18	65	91	92	69	225	237	222	212	61.7626	72.1966	69.0305	61.2042	137.403	155.097	147.341	142.092
Interval_779	chr1	10507411	10507731	+	321	18.3226	-0.851555	0.27887	-3.05359	0.00226125	0.00817569	12	11	22	16	41	26	46	29	11.4023	8.72706	16.5073	14.1923	25.038	17.0148	30.5302	19.4371
Interval_780	chr1	10510519	10511361	+	843	27.8313	-0.767609	0.208338	-3.68445	0.0002292	0.0012374	16	31	34	29	64	58	62	57	15.2031	24.5944	25.5113	25.7235	39.0837	37.9562	41.1494	38.2039
Interval_781	chr1	10528281	10528911	+	631	27.4474	-0.708908	0.226289	-3.13275	0.00173177	0.00657035	22	30	34	17	67	62	35	53	20.9043	23.8011	25.5113	15.0793	40.9157	40.5738	23.2295	35.523
Interval_782	chr1	10529904	10531082	+	1179	38.3214	-0.458297	0.180687	-2.53641	0.0111995	0.0301618	37	45	34	37	70	65	69	68	35.1572	35.7016	25.5113	32.8196	42.7478	42.5371	45.7953	45.5766
Interval_787	chr1	10634617	10636269	+	1653	89.6312	-0.789535	0.121286	-6.50967	7.53154e-11	1.72104e-09	87	87	88	99	223	192	189	205	82.6669	69.0231	66.0291	87.8147	136.182	125.648	125.439	137.4
Interval_789	chr1	10679785	10680216	+	432	14.8924	-0.809088	0.310858	-2.60276	0.00924765	0.0258113	5	10	16	16	28	25	29	24	4.75097	7.93369	12.0053	14.1923	17.0991	16.3604	19.2473	16.0859
Interval_792	chr1	10693855	10694885	+	1031	56.1725	-0.730512	0.157409	-4.64085	3.46975e-06	3.35794e-05	38	59	63	65	141	109	105	127	36.1074	46.8088	47.2709	57.6561	86.1062	71.3314	69.6885	85.1211
Interval_793	chr1	10698916	10700441	+	1526	77.0008	-0.397254	0.153133	-2.59418	0.00948181	0.026347	49	63	57	52	97	104	80	95	46.5595	49.9822	42.7689	46.1249	59.2362	68.0593	53.096	63.6732
Interval_794	chr1	10716577	10716986	+	410	14.4443	1.06318	0.325146	3.26986	0.00107601	0.00444926	15	23	13	20	11	11	11	11	14.2529	18.2475	9.7543	17.7403	6.7175	7.19858	7.3007	7.37269
Interval_798	chr1	10745842	10747157	+	1316	31.003	0.490955	0.200657	2.44674	0.0144156	0.0370657	40	48	50	32	40	44	34	38	38.0078	38.0817	37.5166	28.3846	24.4273	28.7943	22.5658	25.4693
Interval_804	chr1	10778588	10780021	+	1434	66.7642	-0.375922	0.159561	-2.35598	0.0184741	0.0453326	61	55	47	64	101	102	88	92	57.9618	43.6353	35.2656	56.7691	61.6789	66.7505	58.4056	61.6625
Interval_805	chr1	10793489	10796858	+	3370	169.723	-0.377376	0.0954579	-3.95332	7.7073e-05	0.000495461	142	179	211	170	343	269	279	286	134.928	142.013	158.32	150.793	209.464	176.038	185.172	191.69
Interval_806	chr1	10803362	10804858	+	1497	96.4437	-0.659338	0.11588	-5.68984	1.2716e-08	2.03084e-07	74	107	94	90	191	177	190	186	70.3144	84.8905	70.5311	79.8315	116.64	115.832	126.103	124.666
Interval_807	chr1	10818477	10819023	+	547	23.205	-0.551922	0.22793	-2.42146	0.0154584	0.0392365	16	35	26	29	48	51	45	56	15.2031	27.7679	19.5086	25.7235	29.3127	33.3752	29.8665	37.5337
Interval_809	chr1	10840184	10840536	+	353	9.6579	1.07074	0.432703	2.47453	0.0133411	0.0347755	10	15	9	5	9	3	8	4	9.50194	11.9005	6.75298	4.43509	5.49614	1.96325	5.3096	2.68098
Interval_810	chr1	10849916	10850779	+	864	18.6045	0.861769	0.266658	3.23174	0.00123038	0.00496775	27	29	24	28	18	14	26	19	25.6552	23.0077	18.0079	24.8365	10.9923	9.16183	17.2562	12.7346
Interval_811	chr1	10856739	10857990	+	1252	30.905	0.739161	0.216059	3.4211	0.00062368	0.00284687	28	35	50	40	28	26	36	28	26.6054	27.7679	37.5166	35.4807	17.0991	17.0148	23.8932	18.7669
Interval_812	chr1	10860542	10861089	+	548	17.2919	0.891307	0.298237	2.98858	0.00280276	0.00973238	17	22	30	19	14	21	17	9	16.1533	17.4541	22.5099	16.8533	8.54955	13.7427	11.2829	6.0322
Interval_813	chr1	10866927	10867524	+	598	26.8221	-0.646765	0.223279	-2.89667	0.00377146	0.0124208	27	24	27	34	68	66	36	58	25.6552	19.0409	20.2589	30.1586	41.5264	43.1915	23.8932	38.8742
Interval_815	chr1	10880195	10880527	+	333	9.47788	0.973021	0.377446	2.57791	0.0099401	0.0273652	10	13	13	17	12	7	9	7	9.50194	10.3138	9.7543	15.0793	7.32819	4.58091	5.9733	4.69171
Interval_817	chr1	10897867	10898603	+	737	36.4976	-0.646745	0.184649	-3.50256	0.000460802	0.0022166	30	47	43	31	66	82	83	73	28.5058	37.2883	32.2642	27.4975	40.305	53.6621	55.0871	48.9279
Interval_818	chr1	10900019	10901861	+	1843	131.156	-0.650939	0.114085	-5.70572	1.15853e-08	1.86455e-07	98	108	152	112	270	219	224	239	93.119	85.6839	114.05	99.3459	164.884	143.317	148.669	160.188
Interval_820	chr1	10924739	10925407	+	669	9.61857	1.45781	0.4306	3.38553	0.000710408	0.00316366	7	16	12	12	4	5	10	3	6.65136	12.6939	9.00397	10.6442	2.44273	3.27208	6.637	2.01073
Interval_824	chr1	10975709	10976388	+	680	37.9711	-0.565126	0.191052	-2.95797	0.00309676	0.0105607	27	28	35	35	61	61	54	63	25.6552	22.2143	26.2616	31.0456	37.2516	39.9194	35.8398	42.2254
Interval_825	chr1	10979522	10980729	+	1208	70.2281	-0.683673	0.157149	-4.35048	1.35839e-05	0.000111262	39	47	48	34	81	85	92	90	37.0576	37.2883	36.0159	30.1586	49.4653	55.6254	61.0604	60.322
Interval_826	chr1	11011950	11013326	+	1377	118.037	-1.05053	0.111635	-9.41039	4.94309e-21	5.81243e-19	81	94	110	88	277	256	236	229	76.9657	74.5767	82.5364	78.0575	169.159	167.531	156.633	153.486
Interval_829	chr1	11058961	11060685	+	1725	111.71	-0.776028	0.112938	-6.8713	6.36216e-12	1.71221e-10	91	106	107	112	274	241	197	211	86.4677	84.0971	80.2854	99.3459	167.327	157.714	130.749	141.422
Interval_830	chr1	11099054	11100160	+	1107	66.0473	-0.83326	0.158936	-5.24275	1.58202e-07	2.06949e-06	36	53	58	62	136	120	107	118	34.207	42.0486	43.5192	54.9951	83.0528	78.53	71.0159	79.0889
Interval_831	chr1	11105989	11106921	+	933	17.2954	0.919577	0.2887	3.18524	0.00144635	0.00567128	18	27	24	25	11	16	17	20	17.1035	21.421	18.0079	22.1754	6.7175	10.4707	11.2829	13.4049
Interval_835	chr1	11261997	11262889	+	893	77.6266	-0.759705	0.141428	-5.37166	7.80131e-08	1.08318e-06	66	67	78	75	196	146	136	150	62.7128	53.1557	58.5258	66.5263	119.694	95.5448	90.2632	100.537
Interval_836	chr1	11272657	11273850	+	1194	120.384	-0.4515	0.112196	-4.02422	5.71653e-05	0.000384391	72	115	121	117	214	190	182	164	68.414	91.2374	90.7901	103.781	130.686	124.339	120.793	109.92
Interval_837	chr1	11280146	11282091	+	1946	30.2964	0.756137	0.233269	3.24149	0.00118908	0.00482859	24	33	61	48	29	35	34	28	22.8047	26.1812	45.7702	42.5768	17.7098	22.9046	22.5658	18.7669
Interval_840	chr1	11327509	11327819	+	311	11.0756	0.91395	0.355959	2.56757	0.0102414	0.0280408	13	13	22	12	12	9	10	10	12.3525	10.3138	16.5073	10.6442	7.32819	5.88975	6.637	6.70245
Interval_846	chr1	11358985	11359213	+	229	7.61297	1.02618	0.425246	2.41315	0.0158153	0.039965	9	9	10	16	6	5	5	12	8.55175	7.14032	7.50331	14.1923	3.66409	3.27208	3.3185	8.04294
Interval_847	chr1	11362480	11363383	+	904	20.7568	0.959968	0.290361	3.30612	0.000945989	0.00400488	19	19	20	33	26	12	13	10	18.0537	15.074	15.0066	29.2716	15.8777	7.853	8.6281	6.70245
Interval_848	chr1	11384290	11384698	+	409	13.6755	-0.849074	0.30081	-2.82262	0.00476325	0.0150338	10	14	15	11	28	28	32	28	9.50194	11.1072	11.255	9.75719	17.0991	18.3237	21.2384	18.7669
Interval_851	chr1	11417314	11417614	+	301	8.74146	1.28582	0.423634	3.03522	0.0024036	0.00858901	11	13	10	13	7	5	8	5	10.4521	10.3138	7.50331	11.5312	4.27478	3.27208	5.3096	3.35122
Interval_856	chr1	11484077	11484675	+	599	25.7781	-0.57381	0.225729	-2.54203	0.0110209	0.0297693	26	23	33	20	51	53	43	49	24.705	18.2475	24.7609	17.7403	31.1448	34.6841	28.5391	32.842
Interval_857	chr1	11489661	11490640	+	980	20.9777	0.974874	0.269334	3.61958	0.000295086	0.00152834	22	24	32	27	19	19	18	13	20.9043	19.0409	24.0106	23.9495	11.603	12.4339	11.9466	8.71318
Interval_858	chr1	11498703	11499041	+	339	11.0907	1.30831	0.427881	3.05766	0.00223076	0.00808518	10	8	13	13	6	7	5	5	9.50194	6.34695	9.7543	11.5312	3.66409	4.58091	3.3185	3.35122
Interval_860	chr1	11522665	11523111	+	447	25.6459	0.751359	0.218426	3.43989	0.000581959	0.00268722	34	42	42	36	25	34	28	31	32.3066	33.3215	31.5139	31.9326	15.2671	22.2502	18.5836	20.7776
Interval_863	chr1	11546737	11547283	+	547	15.9849	1.43672	0.333283	4.31083	1.62646e-05	0.000130346	14	25	23	18	9	9	7	13	13.3027	19.8342	17.2576	15.9663	5.49614	5.88975	4.6459	8.71318
Interval_867	chr1	11622024	11622309	+	286	9.23469	1.11436	0.433733	2.56923	0.0101925	0.0279308	14	8	10	8	5	8	4	7	13.3027	6.34695	7.50331	7.09614	3.05341	5.23533	2.6548	4.69171
Interval_868	chr1	11629598	11631028	+	1431	32.2453	1.13951	0.207381	5.49475	3.9127e-08	5.76105e-07	35	59	55	41	29	32	24	26	33.2568	46.8088	41.2682	36.3677	17.7098	20.9413	15.9288	17.4264
Interval_870	chr1	11645833	11646972	+	1140	36.9197	0.501501	0.197496	2.53929	0.0111078	0.0299566	40	59	44	41	48	44	37	39	38.0078	46.8088	33.0146	36.3677	29.3127	28.7943	24.5569	26.1395
Interval_871	chr1	11653182	11655409	+	2228	111.032	-0.418861	0.124562	-3.36266	0.000771949	0.00338781	97	119	149	121	260	179	170	230	92.1688	94.4109	111.799	107.329	158.777	117.141	112.829	154.156
Interval_873	chr1	11680693	11681801	+	1109	91.0178	-0.473749	0.127711	-3.70954	0.000207638	0.00113943	63	96	90	69	149	131	141	148	59.8622	76.1634	67.5298	61.2042	90.9916	85.7285	93.5817	99.1962
Interval_875	chr1	11703640	11704832	+	1193	34.5102	1.18864	0.206307	5.76151	8.33655e-09	1.37322e-07	44	63	56	51	27	25	34	35	41.8085	49.9822	42.0185	45.2379	16.4884	16.3604	22.5658	23.4586
Interval_877	chr1	11735716	11737459	+	1744	89.8801	-0.602034	0.134408	-4.47915	7.49415e-06	6.61492e-05	54	97	76	67	149	154	130	142	51.3105	76.9568	57.0252	59.4302	90.9916	100.78	86.281	95.1747
Interval_881	chr1	11787594	11787939	+	346	20.3877	-0.588264	0.231348	-2.54277	0.0109978	0.0297189	24	24	32	16	49	43	43	51	22.8047	19.0409	24.0106	14.1923	29.9234	28.1399	28.5391	34.1825
Interval_883	chr1	11790644	11791348	+	705	39.9747	-0.783115	0.171173	-4.57499	4.76236e-06	4.43149e-05	38	41	53	39	107	97	78	98	36.1074	32.5281	39.7675	34.5937	65.343	63.4784	51.7686	65.684
Interval_884	chr1	11803150	11803634	+	485	30.9948	-0.882967	0.206478	-4.27632	1.90006e-05	0.000149444	26	25	28	27	66	72	57	58	24.705	19.8342	21.0093	23.9495	40.305	47.118	37.8309	38.8742
Interval_885	chr1	11804952	11806500	+	1549	209.585	-0.634142	0.0805279	-7.8748	3.4128e-15	1.54564e-13	162	202	215	175	413	373	369	356	153.931	160.261	161.321	155.228	252.212	244.097	244.905	238.607
Interval_891	chr1	11898668	11899559	+	892	20.0596	0.919315	0.255924	3.59214	0.000327979	0.00166838	23	30	38	25	23	19	19	18	21.8545	23.8011	28.5126	22.1754	14.0457	12.4339	12.6103	12.0644
Interval_892	chr1	11907770	11910138	+	2369	182.845	-1.05942	0.0936376	-11.3141	1.11772e-29	6.27278e-27	128	140	141	130	392	341	374	346	121.625	111.072	105.797	115.312	239.387	223.156	248.224	231.905
Interval_894	chr1	11924953	11926743	+	1791	58.0077	-0.612407	0.151123	-4.05238	5.0699e-05	0.000347233	46	53	65	55	134	107	91	101	43.7089	42.0486	48.7715	48.7859	81.8314	70.0226	60.3967	67.6947
Interval_896	chr1	11934295	11935190	+	896	55.1734	-0.675638	0.159309	-4.24106	2.22471e-05	0.000171343	48	43	47	56	110	108	95	89	45.6093	34.1149	35.2656	49.673	67.175	70.677	63.0515	59.6518
Interval_897	chr1	11960935	11961661	+	727	20.2566	0.67631	0.2918	2.31771	0.0204649	0.0492493	22	26	14	17	12	14	18	20	20.9043	20.6276	10.5046	15.0793	7.32819	9.16183	11.9466	13.4049
Interval_898	chr1	11967202	11967472	+	271	17.1537	-0.78691	0.278125	-2.82934	0.00466446	0.0147746	20	21	13	13	37	46	38	29	19.0039	16.6607	9.7543	11.5312	22.5952	30.1032	25.2206	19.4371
Interval_899	chr1	11974475	11975153	+	679	15.2829	1.27206	0.311848	4.0791	4.521e-05	0.000314828	36	23	25	16	16	14	13	11	34.207	18.2475	18.7583	14.1923	9.77091	9.16183	8.6281	7.37269
Interval_900	chr1	11979647	11981885	+	2239	170.869	-0.827135	0.101398	-8.15728	3.4264e-16	1.84055e-14	136	144	142	180	357	337	353	338	129.226	114.245	106.547	159.663	218.014	220.538	234.286	226.543
Interval_901	chr1	11996411	11997635	+	1225	17.0956	0.831316	0.30508	2.72491	0.00643187	0.0192026	27	16	22	17	19	16	9	16	25.6552	12.6939	16.5073	15.0793	11.603	10.4707	5.9733	10.7239
Interval_905	chr1	12019022	12020194	+	1173	97.8893	-0.848892	0.126073	-6.73336	1.65785e-11	4.18849e-10	56	93	83	82	229	170	168	164	53.2109	73.7833	62.2775	72.7354	139.846	111.251	111.502	109.92
Interval_907	chr1	12038019	12038558	+	540	15.4296	0.781793	0.303453	2.57633	0.00998561	0.0274632	15	20	33	15	21	17	13	11	14.2529	15.8674	24.7609	13.3053	12.8243	11.1251	8.6281	7.37269
Interval_909	chr1	12063630	12064168	+	539	13.2481	1.3987	0.310503	4.50463	6.64879e-06	5.95121e-05	20	31	28	25	19	15	7	10	19.0039	24.5944	21.0093	22.1754	11.603	9.81625	4.6459	6.70245
Interval_911	chr1	12083406	12083936	+	531	13.6965	1.20658	0.33931	3.55597	0.000376585	0.0018714	12	18	26	23	10	14	8	12	11.4023	14.2806	19.5086	20.4014	6.10682	9.16183	5.3096	8.04294
Interval_915	chr1	12132073	12133469	+	1397	96.0899	-0.963911	0.12334	-7.81507	5.49346e-15	2.40268e-13	59	80	77	64	184	192	169	160	56.0615	63.4695	57.7755	56.7691	112.366	125.648	112.165	107.239
Interval_916	chr1	12143140	12144467	+	1328	77.1392	-0.825309	0.140106	-5.89062	3.84753e-09	6.70086e-08	47	78	82	70	182	181	147	123	44.6591	61.8828	61.5271	62.0912	111.144	118.449	97.5639	82.4401
Interval_917	chr1	12152035	12153583	+	1549	30.6561	0.575948	0.203197	2.83443	0.00459074	0.0145828	44	47	52	39	50	40	26	42	41.8085	37.2883	39.0172	34.5937	30.5341	26.1767	17.2562	28.1503
Interval_919	chr1	12170129	12170599	+	471	18.1781	0.649599	0.274004	2.37077	0.0177512	0.0439151	31	25	26	16	22	18	21	20	29.456	19.8342	19.5086	14.1923	13.435	11.7795	13.9377	13.4049
Interval_920	chr1	12178278	12179270	+	993	31.1268	0.606709	0.217351	2.79137	0.00524849	0.0162644	36	36	35	32	25	27	29	37	34.207	28.5613	26.2616	28.3846	15.2671	17.6692	19.2473	24.7991
Interval_922	chr1	12191208	12193799	+	2592	65.4469	0.724098	0.146026	4.95869	7.09699e-07	8.08509e-06	66	102	90	90	77	64	65	66	62.7128	80.9236	67.5298	79.8315	47.0225	41.8826	43.1405	44.2361
Interval_926	chr1	12214970	12215469	+	500	11.8897	1.12983	0.356393	3.17017	0.0015235	0.00591997	17	11	15	21	7	9	12	10	16.1533	8.72706	11.255	18.6274	4.27478	5.88975	7.9644	6.70245
Interval_927	chr1	12229736	12231480	+	1745	89.4153	-0.819608	0.133742	-6.12825	8.88484e-10	1.71899e-08	56	89	84	92	206	193	175	158	53.2109	70.6098	63.0278	81.6056	125.801	126.302	116.148	105.899
Interval_930	chr1	12368839	12369427	+	589	8.70041	1.03319	0.429969	2.40293	0.0162641	0.0408827	12	9	12	8	9	9	4	4	11.4023	7.14032	9.00397	7.09614	5.49614	5.88975	2.6548	2.68098
Interval_935	chr1	12436631	12437261	+	631	17.6192	-0.818485	0.250593	-3.26619	0.00109003	0.00449587	13	24	26	18	57	45	48	34	12.3525	19.0409	19.5086	15.9663	34.8089	29.4487	31.8576	22.7883
Interval_939	chr1	12477979	12479030	+	1052	95.5718	-0.94691	0.125857	-7.52369	5.32526e-14	1.98554e-12	60	78	109	63	208	198	198	165	57.0116	61.8828	81.7861	55.8821	127.022	129.574	131.413	110.59
Interval_940	chr1	12480890	12481210	+	321	24.9107	-0.692846	0.231359	-2.99468	0.00274735	0.00957871	21	17	23	33	47	53	46	51	19.9541	13.4873	17.2576	29.2716	28.7021	34.6841	30.5302	34.1825
Interval_944	chr1	12528208	12528832	+	625	20.7687	-0.639948	0.229632	-2.78684	0.00532246	0.0164552	20	21	29	22	49	45	43	48	19.0039	16.6607	21.7596	19.5144	29.9234	29.4487	28.5391	32.1717
Interval_946	chr1	12549297	12550493	+	1197	58.0227	-0.587319	0.16777	-3.50074	0.000463961	0.00222826	53	39	53	32	91	75	78	100	50.3603	30.9414	39.7675	28.3846	55.5721	49.0812	51.7686	67.0245
Interval_948	chr1	12573623	12574535	+	913	30.7072	-0.926474	0.216629	-4.27677	1.89622e-05	0.000149172	24	39	21	15	66	63	61	53	22.8047	30.9414	15.757	13.3053	40.305	41.2282	40.4857	35.523
Interval_949	chr1	12580143	12580786	+	644	18.2279	-0.596979	0.242149	-2.46534	0.0136884	0.0355104	15	22	24	26	48	41	44	37	14.2529	17.4541	18.0079	23.0624	29.3127	26.8311	29.2028	24.7991
Interval_951	chr1	12594990	12596617	+	1628	149.18	-0.961858	0.0977787	-9.83709	7.79323e-23	1.25588e-20	117	128	124	110	332	290	294	291	111.173	101.551	93.0411	97.5719	202.746	189.781	195.128	195.041
Interval_954	chr1	12617145	12620436	+	3292	203.041	-0.903801	0.0861787	-10.4875	9.85709e-26	2.76112e-23	148	184	191	160	418	412	424	395	140.629	145.98	143.313	141.923	255.265	269.62	281.409	264.747
Interval_957	chr1	12644092	12644563	+	472	12.5929	1.18738	0.341735	3.47457	0.000511674	0.00241631	23	19	15	20	10	6	12	16	21.8545	15.074	11.255	17.7403	6.10682	3.9265	7.9644	10.7239
Interval_958	chr1	12646211	12646521	+	311	9.16052	0.942653	0.402238	2.34352	0.0191028	0.0465599	11	7	19	15	13	2	10	10	10.4521	5.55358	14.2563	13.3053	7.93887	1.30883	6.637	6.70245
Interval_962	chr1	12705940	12706440	+	501	9.57135	1.70902	0.400047	4.27204	1.93695e-05	0.000151929	10	25	15	16	8	8	4	6	9.50194	19.8342	11.255	14.1923	4.88546	5.23533	2.6548	4.02147
Interval_965	chr1	12739923	12740188	+	266	6.79428	1.5399	0.499503	3.08286	0.00205019	0.00754363	6	8	23	9	2	8	4	6	5.70116	6.34695	17.2576	7.98315	1.22136	5.23533	2.6548	4.02147
Interval_967	chr1	12755129	12756561	+	1433	27.9575	0.862848	0.224847	3.83748	0.000124301	0.000741759	27	51	50	32	35	23	23	32	25.6552	40.4618	37.5166	28.3846	21.3739	15.0516	15.2651	21.4478
Interval_969	chr1	12776452	12778868	+	2417	45.6499	0.686215	0.175361	3.91315	9.10981e-05	0.000570584	50	66	72	56	35	53	53	54	47.5097	52.3624	54.0238	49.673	21.3739	34.6841	35.1761	36.1932
Interval_970	chr1	12797291	12797749	+	459	12.7234	0.896472	0.348283	2.57398	0.0100537	0.027616	16	16	18	12	9	16	8	10	15.2031	12.6939	13.506	10.6442	5.49614	10.4707	5.3096	6.70245
Interval_974	chr1	12826665	12827437	+	773	13.408	1.03666	0.341287	3.0375	0.00238553	0.00853773	13	11	28	15	13	8	12	9	12.3525	8.72706	21.0093	13.3053	7.93887	5.23533	7.9644	6.0322
Interval_975	chr1	13105203	13105584	+	382	9.50168	1.42609	0.391847	3.63942	0.000273258	0.00143417	13	17	12	18	9	9	5	6	12.3525	13.4873	9.00397	15.9663	5.49614	5.88975	3.3185	4.02147
Interval_978	chr1	13171266	13172150	+	885	15.6911	1.11149	0.290558	3.82537	0.000130576	0.000772855	26	19	29	26	17	11	15	17	24.705	15.074	21.7596	23.0624	10.3816	7.19858	9.9555	11.3942
Interval_979	chr1	13224479	13226469	+	1991	48.0876	0.899725	0.165637	5.4319	5.57565e-08	7.97261e-07	80	83	70	69	56	57	53	44	76.0155	65.8496	52.5232	61.2042	34.1982	37.3017	35.1761	29.4908
Interval_980	chr1	13228409	13229855	+	1447	40.6724	0.695885	0.174432	3.98943	6.6232e-05	0.00043536	57	63	63	54	43	48	50	48	54.1611	49.9822	47.2709	47.8989	26.2593	31.412	33.185	32.1717
Interval_981	chr1	13236808	13237314	+	507	17.3687	1.33836	0.281053	4.76195	1.91736e-06	1.98074e-05	22	42	31	25	14	15	16	16	20.9043	33.3215	23.2603	22.1754	8.54955	9.81625	10.6192	10.7239
Interval_982	chr1	13240383	13240913	+	531	20.1527	0.931413	0.25903	3.59578	0.000323424	0.00164955	33	25	33	25	27	21	18	13	31.3564	19.8342	24.7609	22.1754	16.4884	13.7427	11.9466	8.71318
Interval_984	chr1	13245439	13247516	+	2078	71.2852	1.02378	0.145259	7.04798	1.8154e-12	5.33276e-11	90	112	122	119	56	89	68	68	85.5175	88.8573	91.5404	105.555	34.1982	58.2431	45.1316	45.5766
Interval_985	chr1	13319963	13320567	+	605	14.7071	0.884189	0.308094	2.86986	0.00410647	0.0133152	20	20	19	18	14	8	14	18	19.0039	15.8674	14.2563	15.9663	8.54955	5.23533	9.2918	12.0644
Interval_987	chr1	13370515	13370853	+	339	8.76873	1.33207	0.380382	3.50192	0.000461922	0.00222046	19	11	24	14	12	8	6	9	18.0537	8.72706	18.0079	12.4182	7.32819	5.23533	3.9822	6.0322
Interval_989	chr1	13418030	13418291	+	262	9.20434	1.83353	0.444388	4.12598	3.69164e-05	0.000264629	10	13	19	16	7	9	4	1	9.50194	10.3138	14.2563	14.1923	4.27478	5.88975	2.6548	0.670245
Interval_995	chr1	13559898	13560808	+	911	18.0086	0.804998	0.267143	3.01336	0.0025837	0.00910807	24	30	26	24	22	19	17	19	22.8047	23.8011	19.5086	21.2884	13.435	12.4339	11.2829	12.7346
Interval_998	chr1	13651134	13651657	+	524	15.1922	-0.654613	0.259175	-2.52576	0.0115449	0.0309189	25	19	23	19	53	47	41	35	23.7549	15.074	17.2576	16.8533	32.3662	30.7576	27.2117	23.4586
Interval_1003	chr1	13748826	13750033	+	1208	89.7847	-0.760757	0.117507	-6.47414	9.53552e-11	2.14597e-09	83	94	112	84	223	206	197	190	78.8661	74.5767	84.0371	74.5094	136.182	134.81	130.749	127.346
Interval_1005	chr1	13759133	13759631	+	499	22.4659	-1.01057	0.246347	-4.10223	4.09189e-05	0.000289149	24	13	15	19	46	52	43	45	22.8047	10.3138	11.255	16.8533	28.0914	34.0297	28.5391	30.161
Interval_1007	chr1	13798704	13799763	+	1060	32.8678	-0.717285	0.186156	-3.85314	0.000116613	0.000702802	34	29	46	38	76	69	85	82	32.3066	23.0077	34.5152	33.7067	46.4118	45.1547	56.4145	54.9601
Interval_1010	chr1	13835305	13835877	+	573	14.6702	1.23538	0.321367	3.84414	0.000120977	0.000725046	17	18	21	24	12	13	7	12	16.1533	14.2806	15.757	21.2884	7.32819	8.50741	4.6459	8.04294
Interval_1013	chr1	13950936	13951144	+	209	4.16723	1.98674	0.602521	3.29739	0.00097589	0.00410817	7	8	14	5	4	4	1	2	6.65136	6.34695	10.5046	4.43509	2.44273	2.61767	0.6637	1.34049
Interval_1017	chr1	14039790	14040579	+	790	15.0729	1.20332	0.338438	3.55552	0.000377232	0.00187391	19	18	20	23	7	20	11	7	18.0537	14.2806	15.0066	20.4014	4.27478	13.0883	7.3007	4.69171
Interval_1018	chr1	14076889	14077431	+	543	11.1033	1.03946	0.349852	2.97115	0.00296691	0.0102019	23	15	12	16	13	10	10	9	21.8545	11.9005	9.00397	14.1923	7.93887	6.54416	6.637	6.0322
Interval_1019	chr1	14096654	14097155	+	502	9.30791	1.20688	0.366016	3.29734	0.000976036	0.00410867	17	16	18	20	13	13	7	7	16.1533	12.6939	13.506	17.7403	7.93887	8.50741	4.6459	4.69171
Interval_1020	chr1	14108860	14109283	+	424	12.8316	1.12031	0.360614	3.10668	0.00189203	0.00706141	10	15	19	15	13	7	4	11	9.50194	11.9005	14.2563	13.3053	7.93887	4.58091	2.6548	7.37269
Interval_1022	chr1	14137348	14138392	+	1045	22.7485	-0.656346	0.234404	-2.80006	0.00510934	0.0159137	18	28	28	20	58	39	43	51	17.1035	22.2143	21.0093	17.7403	35.4196	25.5222	28.5391	34.1825
Interval_1023	chr1	14180987	14181547	+	561	9.25608	1.2307	0.409191	3.00765	0.00263274	0.00924947	10	13	12	14	6	9	8	4	9.50194	10.3138	9.00397	12.4182	3.66409	5.88975	5.3096	2.68098
Interval_1025	chr1	14291776	14292193	+	418	8.42834	1.57263	0.445616	3.52912	0.000416936	0.00203971	11	11	12	12	4	5	5	6	10.4521	8.72706	9.00397	10.6442	2.44273	3.27208	3.3185	4.02147
Interval_1027	chr1	14351108	14351615	+	508	8.36048	1.17025	0.415163	2.81877	0.00482084	0.0151822	12	12	14	9	8	9	4	6	11.4023	9.52043	10.5046	7.98315	4.88546	5.88975	2.6548	4.02147
Interval_1028	chr1	14360966	14361643	+	678	16.7427	0.754738	0.312185	2.4176	0.0156233	0.0395707	13	15	19	26	15	11	15	15	12.3525	11.9005	14.2563	23.0624	9.16023	7.19858	9.9555	10.0537
Interval_1029	chr1	14390886	14391214	+	329	8.70104	1.34915	0.383653	3.5166	0.000437119	0.00212131	16	18	15	14	7	8	11	6	15.2031	14.2806	11.255	12.4182	4.27478	5.23533	7.3007	4.02147
Interval_1030	chr1	14449592	14450198	+	607	11.2405	1.32456	0.350564	3.77835	0.000157869	0.000906255	16	21	21	12	9	11	8	8	15.2031	16.6607	15.757	10.6442	5.49614	7.19858	5.3096	5.36196
Interval_1031	chr1	14486317	14487639	+	1323	24.071	0.708322	0.261023	2.71364	0.00665486	0.0197509	33	29	21	30	21	20	20	29	31.3564	23.0077	15.757	26.6105	12.8243	13.0883	13.274	19.4371
Interval_1033	chr1	14522828	14523313	+	486	13.0273	0.969375	0.346192	2.80011	0.00510854	0.0159127	11	20	19	14	11	7	7	17	10.4521	15.8674	14.2563	12.4182	6.7175	4.58091	4.6459	11.3942
Interval_1035	chr1	14552976	14553886	+	911	16.0644	1.04963	0.300595	3.49183	0.000479718	0.00229016	21	19	27	24	21	8	19	9	19.9541	15.074	20.2589	21.2884	12.8243	5.23533	12.6103	6.0322
Interval_1037	chr1	14627550	14628496	+	947	18.9167	0.834031	0.27765	3.00389	0.00266553	0.00934175	21	20	27	23	18	16	18	14	19.9541	15.8674	20.2589	20.4014	10.9923	10.4707	11.9466	9.38343
Interval_1038	chr1	14639705	14639995	+	291	8.64924	1.06374	0.412139	2.58102	0.009851	0.0271693	13	13	13	11	8	13	5	5	12.3525	10.3138	9.7543	9.75719	4.88546	8.50741	3.3185	3.35122
Interval_1039	chr1	14657701	14658850	+	1150	19.8989	0.738539	0.265055	2.78636	0.00533036	0.0164744	23	24	27	24	21	23	18	14	21.8545	19.0409	20.2589	21.2884	12.8243	15.0516	11.9466	9.38343
Interval_1041	chr1	14689832	14690569	+	738	17.0012	1.07216	0.313903	3.4156	0.00063642	0.00289487	16	24	26	25	22	12	13	9	15.2031	19.0409	19.5086	22.1754	13.435	7.853	8.6281	6.0322
Interval_1046	chr1	14731835	14733948	+	2114	81.0296	-0.747521	0.132973	-5.62159	1.89206e-08	2.93531e-07	70	90	98	51	163	162	160	182	66.5136	71.4032	73.5324	45.2379	99.5412	106.015	106.192	121.985
Interval_1047	chr1	14737465	14738407	+	943	24.1679	0.971191	0.268391	3.61856	0.000296245	0.001533	27	27	22	27	9	22	18	19	25.6552	21.421	16.5073	23.9495	5.49614	14.3972	11.9466	12.7346
Interval_1052	chr1	14795856	14796133	+	278	8.2185	1.2956	0.442099	2.93056	0.00338355	0.0113613	14	3	22	14	10	6	4	8	13.3027	2.38011	16.5073	12.4182	6.10682	3.9265	2.6548	5.36196
Interval_1054	chr1	14810658	14811435	+	778	15.1324	1.22346	0.299946	4.07895	4.52402e-05	0.000315025	22	29	21	22	9	15	15	13	20.9043	23.0077	15.757	19.5144	5.49614	9.81625	9.9555	8.71318
Interval_1057	chr1	14835397	14836353	+	957	18.3691	0.855407	0.272747	3.13627	0.00171114	0.00650687	21	30	28	26	24	16	17	18	19.9541	23.8011	21.0093	23.0624	14.6564	10.4707	11.2829	12.0644
Interval_1063	chr1	14880562	14881662	+	1101	32.5774	-0.4852	0.182137	-2.66393	0.00772325	0.0222901	34	43	42	41	66	78	67	78	32.3066	34.1149	31.5139	36.3677	40.305	51.0445	44.4679	52.2791
Interval_1065	chr1	14910684	14911756	+	1073	52.8657	-0.615857	0.155944	-3.94921	7.84091e-05	0.000502802	44	53	64	53	128	118	93	85	41.8085	42.0486	48.0212	47.0119	78.1673	77.2211	61.7241	56.9708
Interval_1070	chr1	14937132	14937693	+	562	17.8301	1.33765	0.306256	4.36776	1.25525e-05	0.000103853	37	22	28	25	21	13	15	9	35.1572	17.4541	21.0093	22.1754	12.8243	8.50741	9.9555	6.0322
Interval_1072	chr1	14954144	14955923	+	1780	64.2518	-0.384658	0.139162	-2.76411	0.00570776	0.0174279	55	69	86	61	120	118	112	106	52.2607	54.7425	64.5285	54.108	73.2819	77.2211	74.3344	71.0459
Interval_1076	chr1	14980960	14981739	+	780	19.3077	0.714932	0.268311	2.66457	0.0077088	0.0222565	23	23	34	17	16	19	20	21	21.8545	18.2475	25.5113	15.0793	9.77091	12.4339	13.274	14.0751
Interval_1077	chr1	14988144	14988953	+	810	20.8108	0.783686	0.25745	3.04403	0.00233434	0.0083895	31	32	26	20	22	19	19	22	29.456	25.3878	19.5086	17.7403	13.435	12.4339	12.6103	14.7454
Interval_1080	chr1	15008053	15008333	+	281	8.84598	1.03841	0.414885	2.50288	0.0123186	0.0325937	11	13	11	8	4	9	7	7	10.4521	10.3138	8.25364	7.09614	2.44273	5.88975	4.6459	4.69171
Interval_1082	chr1	15021856	15022505	+	650	22.5242	-0.677479	0.231729	-2.92358	0.00346028	0.0115722	19	25	22	22	52	42	42	46	18.0537	19.8342	16.5073	19.5144	31.7555	27.4855	27.8754	30.8313
Interval_1088	chr1	15069874	15070095	+	222	7.39145	1.52445	0.437415	3.48514	0.000491881	0.00233815	11	11	12	17	5	7	6	5	10.4521	8.72706	9.00397	15.0793	3.05341	4.58091	3.9822	3.35122
Interval_1098	chr1	15152407	15154845	+	2439	199.354	-0.99438	0.094774	-10.4921	9.39009e-26	2.65814e-23	120	189	170	147	426	377	362	442	114.023	149.947	127.556	130.392	260.151	246.715	240.259	296.248
Interval_1100	chr1	15172302	15174497	+	2196	79.4598	-0.857625	0.136611	-6.27787	3.43239e-10	7.08304e-09	49	62	70	53	143	139	137	128	46.5595	49.1889	52.5232	47.0119	87.3276	90.9639	90.9269	85.7913
Interval_1105	chr1	15200332	15201136	+	805	59.4691	-1.03327	0.147986	-6.98221	2.90569e-12	8.25015e-11	39	56	58	44	140	137	116	127	37.0576	44.4287	43.5192	39.0288	85.4955	89.655	76.9892	85.1211
Interval_1107	chr1	15218512	15219109	+	598	20.2004	-0.712667	0.2749	-2.59246	0.00952932	0.0264549	14	17	14	22	31	31	33	47	13.3027	13.4873	10.5046	19.5144	18.9311	20.2869	21.9021	31.5015
Interval_1108	chr1	15229419	15230445	+	1027	34.3794	-0.619704	0.183557	-3.37609	0.000735237	0.00325454	27	45	37	41	89	78	64	67	25.6552	35.7016	27.7622	36.3677	54.3507	51.0445	42.4768	44.9064
Interval_1109	chr1	15246942	15247768	+	827	27.0314	-0.562631	0.206517	-2.72438	0.0064423	0.0192281	20	36	45	37	70	69	63	60	19.0039	28.5613	33.7649	32.8196	42.7478	45.1547	41.8131	40.2147
Interval_1113	chr1	15283632	15285522	+	1891	57.6509	-0.678591	0.150978	-4.49464	6.96867e-06	6.20259e-05	46	51	64	47	121	113	107	89	43.7089	40.4618	48.0212	41.6898	73.8925	73.9491	71.0159	59.6518
Interval_1122	chr1	15345756	15346663	+	908	46.1409	-0.555177	0.164445	-3.37607	0.000735286	0.00325458	47	46	53	48	103	90	85	91	44.6591	36.495	39.7675	42.5768	62.9003	58.8975	56.4145	60.9923
Interval_1127	chr1	15383092	15384433	+	1342	28.8118	0.734223	0.227569	3.22638	0.00125365	0.00504549	40	44	30	36	30	23	24	40	38.0078	34.9082	22.5099	31.9326	18.3205	15.0516	15.9288	26.8098
Interval_1129	chr1	15400300	15401364	+	1065	29.4257	-0.486042	0.203954	-2.38309	0.0171678	0.0427125	35	30	31	27	52	58	57	56	33.2568	23.8011	23.2603	23.9495	31.7555	37.9562	37.8309	37.5337
Interval_1130	chr1	15409511	15412326	+	2816	106.272	-0.392507	0.108961	-3.60228	0.000315444	0.00161548	105	115	130	123	222	180	204	197	99.7704	91.2374	97.543	109.103	135.571	117.795	135.395	132.038
Interval_1131	chr1	15416128	15418024	+	1897	83.7464	-0.501745	0.12751	-3.93495	8.32149e-05	0.000529022	81	79	84	70	174	134	131	137	76.9657	62.6762	63.0278	62.0912	106.259	87.6918	86.9447	91.8235
Interval_1134	chr1	15430955	15431817	+	863	28.5672	-0.592247	0.213992	-2.76761	0.00564688	0.0172748	23	25	25	31	54	48	50	51	21.8545	19.8342	18.7583	27.4975	32.9768	31.412	33.185	34.1825
Interval_1137	chr1	15463150	15464432	+	1283	30.035	-0.592205	0.202587	-2.92321	0.0034644	0.0115828	20	42	41	26	74	58	68	50	19.0039	33.3215	30.7636	23.0624	45.1905	37.9562	45.1316	33.5122
Interval_1142	chr1	15524120	15525386	+	1267	268.87	-0.782969	0.0813737	-9.62188	6.46357e-22	8.92039e-20	170	251	254	205	580	465	456	453	161.533	199.136	190.584	181.839	354.196	304.304	302.647	303.621
Interval_1143	chr1	15526382	15527217	+	836	148.145	-0.998865	0.103697	-9.63253	5.82766e-22	8.11957e-20	88	120	125	103	321	269	277	258	83.6171	95.2043	93.7914	91.3628	196.029	176.038	183.845	172.923
Interval_1146	chr1	15602797	15603978	+	1182	41.6074	-0.705249	0.187866	-3.754	0.000174038	0.000983491	33	35	25	38	73	61	67	76	31.3564	27.7679	18.7583	33.7067	44.5798	39.9194	44.4679	50.9386
Interval_1147	chr1	15616745	15618924	+	2180	140.381	-0.863324	0.0963486	-8.96043	3.23424e-19	2.81059e-17	123	143	148	123	350	334	297	282	116.874	113.452	111.049	109.103	213.739	218.575	197.119	189.009
Interval_1156	chr1	15741128	15741795	+	668	39.7639	-0.465461	0.178807	-2.60316	0.00923701	0.0257906	34	41	53	33	92	69	66	60	32.3066	32.5281	39.7675	29.2716	56.1828	45.1547	43.8042	40.2147
Interval_1160	chr1	15764228	15766085	+	1858	52.4401	-0.350122	0.147102	-2.38014	0.0173062	0.0429932	54	70	81	55	112	114	102	99	51.3105	55.5358	60.7768	48.7859	68.3964	74.6035	67.6974	66.3542
Interval_1164	chr1	15795204	15795616	+	413	22.103	-0.712748	0.230561	-3.09137	0.00199235	0.00736525	24	35	18	24	46	59	52	57	22.8047	27.7679	13.506	21.2884	28.0914	38.6106	34.5124	38.2039
Interval_1165	chr1	15799088	15801280	+	2193	121.195	-0.785041	0.106358	-7.38111	1.56976e-13	5.43009e-12	82	119	117	97	260	227	227	209	77.9159	94.4109	87.7887	86.0407	158.777	148.553	150.66	140.081
Interval_1167	chr1	15833201	15836333	+	3133	256.734	-0.723479	0.0782162	-9.24973	2.25053e-20	2.38274e-18	199	241	236	187	510	424	467	440	189.089	191.202	177.078	165.872	311.448	277.473	309.948	294.908
Interval_1168	chr1	15847153	15850215	+	3063	177.541	-0.704024	0.0887857	-7.92947	2.20089e-15	1.0302e-13	138	175	181	175	379	336	349	344	131.127	138.84	135.81	155.228	231.449	219.884	231.631	230.564
Interval_1170	chr1	15885622	15887059	+	1438	54.3136	-0.657008	0.155741	-4.21859	2.45837e-05	0.000186882	41	58	52	47	109	89	92	113	38.958	46.0154	39.0172	41.6898	66.5644	58.2431	61.0604	75.7376
Interval_1172	chr1	15949133	15950294	+	1162	70.3668	-0.943851	0.144476	-6.53291	6.45027e-11	1.48879e-09	54	61	64	44	153	129	127	145	51.3105	48.3955	48.0212	39.0288	93.4344	84.4197	84.2899	97.1855
Interval_1173	chr1	15952566	15953037	+	472	27.5091	-0.80757	0.214676	-3.76181	0.000168689	0.000957818	17	31	29	29	59	63	62	55	16.1533	24.5944	21.7596	25.7235	36.0302	41.2282	41.1494	36.8635
Interval_1174	chr1	15974981	15976214	+	1234	55.4634	-0.470529	0.1766	-2.66437	0.00771328	0.0222671	55	71	62	47	110	92	86	132	52.2607	56.3292	46.5205	41.6898	67.175	60.2063	57.0782	88.4723
Interval_1175	chr1	16005689	16006700	+	1012	21.501	1.18208	0.248446	4.75788	1.95635e-06	2.01699e-05	26	37	36	40	16	17	20	26	24.705	29.3547	27.0119	35.4807	9.77091	11.1251	13.274	17.4264
Interval_1178	chr1	16021783	16022303	+	521	20.9311	0.8583	0.2826	3.03715	0.00238826	0.00854618	24	28	15	29	20	24	10	15	22.8047	22.2143	11.255	25.7235	12.2136	15.706	6.637	10.0537
Interval_1179	chr1	16038502	16039034	+	533	19.5841	0.652124	0.27077	2.40841	0.0160222	0.0403866	20	28	25	23	24	27	12	16	19.0039	22.2143	18.7583	20.4014	14.6564	17.6692	7.9644	10.7239
Interval_1180	chr1	16043618	16044857	+	1240	37.0428	0.765961	0.200939	3.81191	0.000137898	0.000809239	39	40	45	39	35	34	29	26	37.0576	31.7348	33.7649	34.5937	21.3739	22.2502	19.2473	17.4264
Interval_1191	chr1	16111709	16113517	+	1809	45.7094	0.611243	0.175111	3.49061	0.000481914	0.00229867	52	57	70	56	63	58	39	39	49.4101	45.222	52.5232	49.673	38.473	37.9562	25.8843	26.1395
Interval_1192	chr1	16120541	16123172	+	2632	74.7363	-0.44069	0.140024	-3.14724	0.00164818	0.00630991	71	73	98	94	141	154	161	133	67.4638	57.9159	73.5324	83.3796	86.1062	100.78	106.856	89.1425
Interval_1193	chr1	16132056	16132340	+	285	9.06008	-0.959518	0.374715	-2.56066	0.0104473	0.0284923	10	4	11	6	20	18	21	19	9.50194	3.17348	8.25364	5.3221	12.2136	11.7795	13.9377	12.7346
Interval_1195	chr1	16138236	16139834	+	1599	53.9184	-0.654948	0.166512	-3.93334	8.37729e-05	0.000532011	37	54	44	50	88	101	80	107	35.1572	42.8419	33.0146	44.3509	53.74	66.0961	53.096	71.7162
Interval_1196	chr1	16143368	16146391	+	3024	179.587	-0.612481	0.0878621	-6.97093	3.14854e-12	8.88778e-11	146	183	208	164	361	330	331	360	138.728	145.187	156.069	145.471	220.456	215.957	219.685	241.288
Interval_1198	chr1	16154628	16156384	+	1757	106.817	-0.555244	0.115787	-4.79539	1.62355e-06	1.70398e-05	105	112	102	96	216	212	168	194	99.7704	88.8573	76.5338	85.1537	131.907	138.736	111.502	130.027
Interval_1199	chr1	16159044	16159428	+	385	30.115	-0.85786	0.204627	-4.1923	2.76135e-05	0.000206434	26	31	31	21	69	62	55	69	24.705	24.5944	23.2603	18.6274	42.1371	40.5738	36.5035	46.2469
Interval_1200	chr1	16164280	16165707	+	1428	49.1594	-0.585814	0.181027	-3.23606	0.00121192	0.00490493	32	36	43	37	76	89	54	68	30.4062	28.5613	32.2642	32.8196	46.4118	58.2431	35.8398	45.5766
Interval_1201	chr1	16167526	16168064	+	539	17.3537	-0.670534	0.270038	-2.48311	0.0130241	0.034113	13	19	22	16	25	47	33	38	12.3525	15.074	16.5073	14.1923	15.2671	30.7576	21.9021	25.4693
Interval_1202	chr1	16173082	16174516	+	1435	98.3286	-0.750074	0.125663	-5.96892	2.38825e-09	4.30802e-08	67	114	80	104	222	193	180	199	63.663	90.4441	60.0265	92.2498	135.571	126.302	119.466	133.379
Interval_1203	chr1	16175652	16176333	+	682	47.0662	-0.59354	0.180458	-3.28908	0.00100514	0.00420813	27	43	43	37	81	79	76	56	25.6552	34.1149	32.2642	32.8196	49.4653	51.6989	50.4412	37.5337
Interval_1204	chr1	16181737	16182350	+	614	48.586	-0.463338	0.166159	-2.78852	0.00529496	0.0163854	41	56	60	38	87	77	93	89	38.958	44.4287	45.0199	33.7067	53.1293	50.3901	61.7241	59.6518
Interval_1205	chr1	16183272	16184631	+	1360	43.1448	-0.612565	0.166386	-3.68158	0.000231794	0.0012488	40	52	64	41	107	99	93	89	38.0078	41.2552	48.0212	36.3677	65.343	64.7872	61.7241	59.6518
Interval_1206	chr1	16187727	16188169	+	443	27.1736	-0.854206	0.228495	-3.73841	0.000185191	0.00103529	22	19	19	22	47	50	48	47	20.9043	15.074	14.2563	19.5144	28.7021	32.7208	31.8576	31.5015
Interval_1207	chr1	16189032	16189497	+	466	26.6042	-0.55881	0.220823	-2.53057	0.0113877	0.0305757	26	22	28	23	58	46	43	42	24.705	17.4541	21.0093	20.4014	35.4196	30.1032	28.5391	28.1503
Interval_1208	chr1	16197885	16198638	+	754	16.6526	1.06276	0.300654	3.53484	0.000408029	0.00200321	23	22	25	14	16	14	12	10	21.8545	17.4541	18.7583	12.4182	9.77091	9.16183	7.9644	6.70245
Interval_1210	chr1	16206224	16207104	+	881	59.3383	-0.540095	0.149323	-3.61695	0.000298095	0.00154078	43	61	63	49	108	100	96	101	40.8583	48.3955	47.2709	43.4638	65.9537	65.4416	63.7152	67.6947
Interval_1212	chr1	16217163	16218155	+	993	75.4645	-0.560962	0.143486	-3.90953	9.24753e-05	0.00057788	60	63	67	65	141	91	130	125	57.0116	49.9822	50.2722	57.6561	86.1062	59.5519	86.281	83.7806
Interval_1213	chr1	16230452	16230757	+	306	9.45502	1.06315	0.370704	2.86792	0.00413175	0.013382	17	14	14	16	12	9	6	11	16.1533	11.1072	10.5046	14.1923	7.32819	5.88975	3.9822	7.37269
Interval_1214	chr1	16236166	16237483	+	1318	91.7567	-0.853454	0.12543	-6.80424	1.01583e-11	2.65678e-10	63	86	85	68	185	174	195	150	59.8622	68.2297	63.7781	60.3172	112.976	113.868	129.422	100.537
Interval_1217	chr1	16300500	16300729	+	230	6.67065	-1.15599	0.418582	-2.76169	0.00575038	0.0175305	5	6	8	6	23	16	17	16	4.75097	4.76021	6.00265	5.3221	14.0457	10.4707	11.2829	10.7239
Interval_1219	chr1	16351838	16353123	+	1286	80.1355	-0.72923	0.145388	-5.01576	5.28245e-07	6.19422e-06	62	67	92	67	170	149	155	142	58.912	53.1557	69.0305	59.4302	103.816	97.508	102.874	95.1747
Interval_1220	chr1	16366969	16368410	+	1442	129.895	-0.879373	0.104145	-8.4437	3.07442e-17	1.96456e-15	85	118	127	95	270	246	245	247	80.7665	93.6175	95.292	84.2666	164.884	160.986	162.607	165.55
Interval_1223	chr1	16396505	16396879	+	375	20.8195	-1.21546	0.235718	-5.1564	2.51739e-07	3.15496e-06	20	16	29	16	73	55	61	54	19.0039	12.6939	21.7596	14.1923	44.5798	35.9929	40.4857	36.1932
Interval_1225	chr1	16440380	16441489	+	1110	63.9553	-0.840395	0.160294	-5.24284	1.58124e-07	2.06895e-06	41	51	66	45	144	98	123	104	38.958	40.4618	49.5218	39.9158	87.9382	64.1328	81.6351	69.7054
Interval_1226	chr1	16475671	16477489	+	1819	38.1243	0.673258	0.187606	3.58868	0.00033236	0.00168661	48	52	50	46	41	36	43	39	45.6093	41.2552	37.5166	40.8028	25.038	23.559	28.5391	26.1395
Interval_1228	chr1	16500741	16501227	+	487	10.7662	1.21736	0.342102	3.55846	0.000373041	0.001857	15	23	19	17	8	13	9	11	14.2529	18.2475	14.2563	15.0793	4.88546	8.50741	5.9733	7.37269
Interval_1229	chr1	16512985	16514882	+	1898	95.2612	-0.716918	0.119448	-6.00193	1.9499e-09	3.56825e-08	80	87	89	74	180	183	177	161	76.0155	69.0231	66.7795	65.6393	109.923	119.758	117.475	107.909
Interval_1232	chr1	16537741	16538976	+	1236	17.8524	1.22042	0.275842	4.42434	9.67367e-06	8.27303e-05	22	36	27	34	17	15	19	15	20.9043	28.5613	20.2589	30.1586	10.3816	9.81625	12.6103	10.0537
Interval_1234	chr1	16565160	16565533	+	374	11.2905	0.865673	0.362487	2.38815	0.0169334	0.0422279	13	14	17	11	13	10	5	11	12.3525	11.1072	12.7556	9.75719	7.93887	6.54416	3.3185	7.37269
Interval_1235	chr1	16574642	16576626	+	1985	39.1302	0.586217	0.18418	3.18284	0.00145837	0.00570921	44	50	64	49	52	39	51	36	41.8085	39.6684	48.0212	43.4638	31.7555	25.5222	33.8487	24.1288
Interval_1236	chr1	16577971	16578888	+	918	14.9694	1.32526	0.313182	4.23158	2.32059e-05	0.000177772	17	24	26	26	17	14	6	11	16.1533	19.0409	19.5086	23.0624	10.3816	9.16183	3.9822	7.37269
Interval_1237	chr1	16581380	16581761	+	382	11.7533	1.17052	0.342256	3.42001	0.00062618	0.00285673	21	16	24	14	8	10	16	9	19.9541	12.6939	18.0079	12.4182	4.88546	6.54416	10.6192	6.0322
Interval_1238	chr1	16584312	16586495	+	2184	43.5469	0.605853	0.174735	3.46727	0.000525773	0.00247035	46	57	70	49	49	53	43	43	43.7089	45.222	52.5232	43.4638	29.9234	34.6841	28.5391	28.8205
Interval_1239	chr1	16587754	16588554	+	801	23.3098	0.857518	0.253421	3.38377	0.000714991	0.00317906	21	28	34	36	30	19	23	13	19.9541	22.2143	25.5113	31.9326	18.3205	12.4339	15.2651	8.71318
Interval_1240	chr1	16604721	16608659	+	3939	164.87	1.01572	0.09699	10.4724	1.15669e-25	3.18996e-23	237	317	300	226	166	174	151	197	225.196	251.498	225.099	200.466	101.373	113.868	100.219	132.038
Interval_1241	chr1	16612238	16613984	+	1747	193.983	-0.218964	0.084629	-2.58734	0.009672	0.0267753	212	243	229	191	356	326	304	331	201.441	192.789	171.826	169.42	217.403	213.34	201.765	221.851
Interval_1242	chr1	16621087	16621408	+	322	51.6853	-0.793485	0.150258	-5.2808	1.28621e-07	1.71594e-06	41	62	57	61	139	125	120	111	38.958	49.1889	42.7689	54.108	84.8848	81.802	79.644	74.3972
Interval_1243	chr1	16623474	16624768	+	1295	207.283	-0.609265	0.0832727	-7.3165	2.54524e-13	8.51984e-12	199	220	263	177	487	387	425	393	189.089	174.541	197.337	157.002	297.402	253.259	282.073	263.406
Interval_1245	chr1	16649495	16653235	+	3741	82.5271	0.818927	0.129838	6.30731	2.83921e-10	5.94068e-09	109	128	120	95	83	86	82	80	103.571	101.551	90.0397	84.2666	50.6866	56.2798	54.4234	53.6196
Interval_1247	chr1	16679722	16680660	+	939	13.2828	1.2248	0.330231	3.70892	0.000208146	0.00114148	16	18	26	18	12	8	14	9	15.2031	14.2806	19.5086	15.9663	7.32819	5.23533	9.2918	6.0322
Interval_1250	chr1	16696707	16697932	+	1226	23.8031	0.884471	0.25732	3.43724	0.000587679	0.00270982	18	44	31	25	19	17	23	23	17.1035	34.9082	23.2603	22.1754	11.603	11.1251	15.2651	15.4156
Interval_1252	chr1	16704258	16704681	+	424	10.7368	1.03644	0.36331	2.85276	0.00433416	0.0139132	12	14	15	16	12	10	8	6	11.4023	11.1072	11.255	14.1923	7.32819	6.54416	5.3096	4.02147
Interval_1254	chr1	16710365	16710852	+	488	10.558	1.36971	0.387492	3.5348	0.000408077	0.00200339	8	18	14	22	8	11	8	4	7.60155	14.2806	10.5046	19.5144	4.88546	7.19858	5.3096	2.68098
Interval_1255	chr1	16712375	16712859	+	485	14.826	1.17854	0.324426	3.63269	0.000280477	0.00146502	21	26	16	24	17	4	14	15	19.9541	20.6276	12.0053	21.2884	10.3816	2.61767	9.2918	10.0537
Interval_1256	chr1	16715743	16719138	+	3396	142.202	0.434756	0.0995045	4.36921	1.24699e-05	0.000103292	166	178	215	167	168	161	191	173	157.732	141.22	161.321	148.132	102.595	105.361	126.767	115.952
Interval_1258	chr1	16725111	16728904	+	3794	166.259	1.02636	0.0997059	10.2938	7.51158e-25	1.82123e-22	220	296	268	216	155	147	183	148	209.043	234.837	201.089	191.596	94.6557	96.1992	121.457	99.1962
Interval_1259	chr1	16764185	16767090	+	2906	71.239	0.720292	0.142117	5.06832	4.0135e-07	4.83083e-06	72	92	103	89	81	64	69	65	68.414	72.9899	77.2841	78.9445	49.4653	41.8826	45.7953	43.5659
Interval_1262	chr1	16774949	16775562	+	614	11.0404	0.824566	0.350923	2.34971	0.0187883	0.0459594	19	11	20	13	8	12	16	10	18.0537	8.72706	15.0066	11.5312	4.88546	7.853	10.6192	6.70245
Interval_1263	chr1	16776920	16778205	+	1286	28.7255	0.542174	0.20826	2.60335	0.00923187	0.0257775	35	47	42	34	36	34	29	41	33.2568	37.2883	31.5139	30.1586	21.9846	22.2502	19.2473	27.48
Interval_1264	chr1	16779551	16780903	+	1353	32.0498	0.754865	0.21162	3.56708	0.000360977	0.00180732	30	41	43	53	35	32	33	28	28.5058	32.5281	32.2642	47.0119	21.3739	20.9413	21.9021	18.7669
Interval_1266	chr1	16785856	16786681	+	826	16.2685	0.865974	0.283832	3.05101	0.00228072	0.00823362	24	25	32	15	24	15	14	15	22.8047	19.8342	24.0106	13.3053	14.6564	9.81625	9.2918	10.0537
Interval_1267	chr1	16793937	16794850	+	914	13.2076	1.24165	0.339221	3.66029	0.000251932	0.0013406	21	18	19	15	9	12	14	5	19.9541	14.2806	14.2563	13.3053	5.49614	7.853	9.2918	3.35122
Interval_1268	chr1	16796085	16797048	+	964	23.1779	1.0392	0.256616	4.04965	5.12945e-05	0.000350627	33	33	34	24	19	19	22	18	31.3564	26.1812	25.5113	21.2884	11.603	12.4339	14.6014	12.0644
Interval_1269	chr1	16798203	16798559	+	357	8.95709	1.43169	0.412378	3.47179	0.000516996	0.00243796	11	18	8	17	7	8	6	5	10.4521	14.2806	6.00265	15.0793	4.27478	5.23533	3.9822	3.35122
Interval_1271	chr1	16868830	16869309	+	480	17.3859	0.864516	0.2844	3.03979	0.00236742	0.00848559	20	25	24	21	23	16	11	14	19.0039	19.8342	18.0079	18.6274	14.0457	10.4707	7.3007	9.38343
Interval_1272	chr1	16872138	16873202	+	1065	23.2385	0.557967	0.240585	2.31921	0.0203835	0.0490866	27	31	33	32	27	32	20	29	25.6552	24.5944	24.7609	28.3846	16.4884	20.9413	13.274	19.4371
Interval_1273	chr1	16876135	16876489	+	355	10.1871	0.91622	0.376824	2.43143	0.0150394	0.0383758	13	12	13	13	8	11	9	7	12.3525	9.52043	9.7543	11.5312	4.88546	7.19858	5.9733	4.69171
Interval_1276	chr1	16890335	16890779	+	445	12.4665	0.99928	0.35654	2.80271	0.00506749	0.0158092	22	10	16	15	7	10	12	12	20.9043	7.93369	12.0053	13.3053	4.27478	6.54416	7.9644	8.04294
Interval_1277	chr1	16895788	16897051	+	1264	82.3028	-0.889612	0.135089	-6.58536	4.53791e-11	1.07112e-09	51	70	67	59	165	146	129	151	48.4599	55.5358	50.2722	52.334	100.763	95.5448	85.6173	101.207
Interval_1278	chr1	16903837	16905501	+	1665	125.02	-0.713386	0.122648	-5.81652	6.00869e-09	1.01487e-07	91	100	133	71	204	213	213	203	86.4677	79.3369	99.794	62.9782	124.579	139.391	141.368	136.06
Interval_1279	chr1	16913545	16915392	+	1848	129.729	-0.314016	0.11387	-2.75767	0.00582141	0.0177058	124	124	139	135	236	204	193	208	117.824	98.3778	104.296	119.747	144.121	133.501	128.094	139.411
Interval_1281	chr1	16929739	16930395	+	657	27.885	0.712253	0.233679	3.048	0.00230373	0.00830049	53	30	36	36	45	27	23	29	50.3603	23.8011	27.0119	31.9326	27.4807	17.6692	15.2651	19.4371
Interval_1282	chr1	16948241	16949290	+	1050	89.8346	-0.557491	0.126549	-4.40535	1.05615e-05	8.93286e-05	74	76	101	77	159	164	139	161	70.3144	60.296	75.7834	68.3003	97.0985	107.324	92.2543	107.909
Interval_1283	chr1	16951635	16951926	+	292	25.3076	-0.636532	0.227471	-2.7983	0.00513732	0.0159841	17	20	26	27	54	50	37	40	16.1533	15.8674	19.5086	23.9495	32.9768	32.7208	24.5569	26.8098
Interval_1284	chr1	16965951	16966200	+	250	8.03971	1.46019	0.398161	3.66733	0.000245099	0.00130949	11	20	15	16	5	8	8	8	10.4521	15.8674	11.255	14.1923	3.05341	5.23533	5.3096	5.36196
Interval_1285	chr1	16967201	16967669	+	469	21.2646	0.769674	0.289562	2.65807	0.00785905	0.0226122	21	19	27	19	12	12	22	19	19.9541	15.074	20.2589	16.8533	7.32819	7.853	14.6014	12.7346
Interval_1286	chr1	16976954	16978801	+	1848	47.2138	0.754039	0.171801	4.38902	1.13863e-05	9.537e-05	63	51	64	65	55	46	44	42	59.8622	40.4618	48.0212	57.6561	33.5875	30.1032	29.2028	28.1503
Interval_1289	chr1	17010870	17012363	+	1494	68.2113	-0.879501	0.14337	-6.13447	8.54455e-10	1.65674e-08	46	64	64	48	148	129	115	135	43.7089	50.7756	48.0212	42.5768	90.381	84.4197	76.3255	90.483
Interval_1291	chr1	17053481	17054664	+	1184	108.986	-0.51246	0.119964	-4.2718	1.93902e-05	0.000152054	71	108	92	82	180	160	145	165	67.4638	85.6839	69.0305	72.7354	109.923	104.707	96.2365	110.59
Interval_1295	chr1	17097362	17099027	+	1666	66.8377	-0.634412	0.142197	-4.46151	8.13839e-06	7.11199e-05	51	96	88	67	188	154	129	133	48.4599	76.1634	66.0291	59.4302	114.808	100.78	85.6173	89.1425
Interval_1298	chr1	17125795	17126166	+	372	19.2328	-0.707274	0.260354	-2.71659	0.00659581	0.0196101	17	21	17	15	46	31	40	31	16.1533	16.6607	12.7556	13.3053	28.0914	20.2869	26.548	20.7776
Interval_1299	chr1	17138518	17139094	+	577	10.2251	1.01379	0.383194	2.64563	0.00815397	0.0233046	13	18	14	11	17	8	4	7	12.3525	14.2806	10.5046	9.75719	10.3816	5.23533	2.6548	4.69171
Interval_1301	chr1	17189991	17190640	+	650	39.8259	-0.490836	0.191585	-2.56198	0.0104078	0.0284047	34	25	43	30	71	55	60	54	32.3066	19.8342	32.2642	26.6105	43.3584	35.9929	39.822	36.1932
Interval_1306	chr1	17212127	17212997	+	871	43.5807	-0.448958	0.192017	-2.33812	0.0193813	0.0471149	30	33	39	42	56	87	59	52	28.5058	26.1812	29.2629	37.2547	34.1982	56.9342	39.1583	34.8527
Interval_1307	chr1	17214678	17215902	+	1225	52.5101	-0.758744	0.149593	-5.07207	3.93511e-07	4.74395e-06	41	57	59	55	123	116	115	109	38.958	45.222	44.2695	48.7859	75.1139	75.9123	76.3255	73.0567
Interval_1309	chr1	17229113	17229709	+	597	43.6979	-0.480136	0.181792	-2.64112	0.00826313	0.0235603	32	38	45	36	76	75	52	69	30.4062	30.148	33.7649	31.9326	46.4118	49.0812	34.5124	46.2469
Interval_1310	chr1	17233168	17234034	+	867	84.763	-0.838322	0.12766	-6.56681	5.14037e-11	1.20341e-09	64	71	71	64	164	155	145	160	60.8124	56.3292	53.2735	56.7691	100.152	101.435	96.2365	107.239
Interval_1311	chr1	17236987	17237506	+	520	33.9368	-0.610721	0.210607	-2.89981	0.00373393	0.0123182	23	25	23	40	61	52	48	59	21.8545	19.8342	17.2576	35.4807	37.2516	34.0297	31.8576	39.5444
Interval_1313	chr1	17250086	17251520	+	1435	62.4108	-0.717694	0.15785	-4.54668	5.44984e-06	4.98795e-05	65	66	52	44	106	133	123	121	61.7626	52.3624	39.0172	39.0288	64.7323	87.0374	81.6351	81.0996
Interval_1316	chr1	17287217	17288015	+	799	30.4998	-0.710932	0.203397	-3.49529	0.000473554	0.00226579	21	40	27	28	66	60	63	56	19.9541	31.7348	20.2589	24.8365	40.305	39.265	41.8131	37.5337
Interval_1319	chr1	17297810	17298507	+	698	33.1002	-0.724319	0.198392	-3.65094	0.000261282	0.00138215	21	33	46	33	85	74	71	53	19.9541	26.1812	34.5152	29.2716	51.908	48.4268	47.1227	35.523
Interval_1320	chr1	17304007	17305238	+	1232	53.873	-0.398844	0.156136	-2.55446	0.0106353	0.0289252	38	72	60	55	95	105	101	81	36.1074	57.1226	45.0199	48.7859	58.0148	68.7137	67.0337	54.2898
Interval_1325	chr1	17360016	17361384	+	1369	25.4751	0.624279	0.240142	2.59963	0.00933254	0.026003	21	24	39	32	26	24	22	25	19.9541	19.0409	29.2629	28.3846	15.8777	15.706	14.6014	16.7561
Interval_1326	chr1	17369678	17370807	+	1130	18.5086	0.739003	0.30083	2.45655	0.0140279	0.0362491	19	22	18	25	8	13	22	22	18.0537	17.4541	13.506	22.1754	4.88546	8.50741	14.6014	14.7454
Interval_1331	chr1	17438560	17440198	+	1639	72.1913	-0.38204	0.138036	-2.76768	0.00564576	0.017272	50	65	98	73	132	121	116	111	47.5097	51.569	73.5324	64.7523	80.61	79.1844	76.9892	74.3972
Interval_1332	chr1	17441131	17441940	+	810	41.4717	-1.11809	0.18549	-6.02775	1.66256e-09	3.07964e-08	34	33	33	38	99	98	85	106	32.3066	26.1812	24.7609	33.7067	60.4575	64.1328	56.4145	71.0459
Interval_1333	chr1	17443548	17443777	+	230	13.7966	-1.03622	0.286907	-3.61168	0.000304222	0.00156768	12	14	16	13	47	37	29	33	11.4023	11.1072	12.0053	11.5312	28.7021	24.2134	19.2473	22.1181
Interval_1334	chr1	17460173	17460998	+	826	27.4306	-0.574178	0.207896	-2.76185	0.00574747	0.0175238	32	45	35	35	78	69	62	74	30.4062	35.7016	26.2616	31.0456	47.6332	45.1547	41.1494	49.5981
Interval_1335	chr1	17475813	17476261	+	449	21.7443	-0.991643	0.25007	-3.96547	7.32521e-05	0.00047407	23	12	17	23	50	40	53	51	21.8545	9.52043	12.7556	20.4014	30.5341	26.1767	35.1761	34.1825
Interval_1336	chr1	17491762	17492038	+	277	13.9015	-0.924068	0.316939	-2.9156	0.00355	0.0118188	7	13	19	10	26	33	41	19	6.65136	10.3138	14.2563	8.87017	15.8777	21.5957	27.2117	12.7346
Interval_1340	chr1	17519906	17520703	+	798	57.3176	-0.391177	0.156086	-2.50616	0.012205	0.0323477	53	61	59	52	94	79	91	117	50.3603	48.3955	44.2695	46.1249	57.4041	51.6989	60.3967	78.4186
Interval_1347	chr1	17553866	17554431	+	566	33.7106	-0.756502	0.202145	-3.74237	0.000182293	0.00102172	35	29	35	33	77	66	67	79	33.2568	23.0077	26.2616	29.2716	47.0225	43.1915	44.4679	52.9493
Interval_1351	chr1	17569310	17570105	+	796	40.3506	-0.475148	0.187633	-2.53232	0.011331	0.0304526	33	34	33	46	67	60	66	70	31.3564	26.9745	24.7609	40.8028	40.9157	39.265	43.8042	46.9171
Interval_1360	chr1	17659373	17660577	+	1205	28.5174	0.69595	0.214618	3.24274	0.00118388	0.00481074	34	43	43	37	29	29	30	37	32.3066	34.1149	32.2642	32.8196	17.7098	18.9781	19.911	24.7991
Interval_1362	chr1	17692762	17693255	+	494	11.1385	1.18833	0.322391	3.68599	0.000227811	0.00123073	14	22	26	23	12	13	11	12	13.3027	17.4541	19.5086	20.4014	7.32819	8.50741	7.3007	8.04294
Interval_1371	chr1	17984657	17985743	+	1087	20.5653	0.598043	0.254339	2.35136	0.0187049	0.0457995	18	29	35	23	18	23	22	26	17.1035	23.0077	26.2616	20.4014	10.9923	15.0516	14.6014	17.4264
Interval_1373	chr1	18027783	18028643	+	861	17.9984	1.46396	0.271958	5.38303	7.32432e-08	1.0227e-06	25	31	45	32	14	22	12	14	23.7549	24.5944	33.7649	28.3846	8.54955	14.3972	7.9644	9.38343
Interval_1374	chr1	18058061	18058527	+	467	10.2352	1.92032	0.375333	5.11629	3.11596e-07	3.83124e-06	24	25	22	14	4	10	9	6	22.8047	19.8342	16.5073	12.4182	2.44273	6.54416	5.9733	4.02147
Interval_1375	chr1	18098816	18099171	+	356	11.4057	1.01771	0.364659	2.79084	0.0052571	0.0162876	11	14	25	10	12	11	6	9	10.4521	11.1072	18.7583	8.87017	7.32819	7.19858	3.9822	6.0322
Interval_1378	chr1	18169099	18169408	+	310	8.81813	1.15847	0.419181	2.76365	0.00571595	0.0174493	10	16	11	8	7	5	10	4	9.50194	12.6939	8.25364	7.09614	4.27478	3.27208	6.637	2.68098
Interval_1379	chr1	18238207	18238593	+	387	11.8197	1.4487	0.411042	3.52445	0.000424364	0.00206992	8	13	14	26	8	10	7	4	7.60155	10.3138	10.5046	23.0624	4.88546	6.54416	4.6459	2.68098
Interval_1380	chr1	18249395	18249842	+	448	12.5741	1.17724	0.340843	3.45391	0.000552529	0.00257511	17	16	20	22	12	14	4	13	16.1533	12.6939	15.0066	19.5144	7.32819	9.16183	2.6548	8.71318
Interval_1381	chr1	18251067	18251507	+	441	11.7709	1.6805	0.406206	4.13705	3.51796e-05	0.000254051	13	23	22	7	9	10	3	4	12.3525	18.2475	16.5073	6.20912	5.49614	6.54416	1.9911	2.68098
Interval_1383	chr1	18274609	18274921	+	313	8.76979	1.3554	0.411954	3.29018	0.00100123	0.00419493	9	19	20	12	9	4	7	10	8.55175	15.074	15.0066	10.6442	5.49614	2.61767	4.6459	6.70245
Interval_1384	chr1	18283093	18283475	+	383	12.7304	1.02092	0.371742	2.7463	0.00602712	0.0182138	14	9	21	19	4	15	7	14	13.3027	7.14032	15.757	16.8533	2.44273	9.81625	4.6459	9.38343
Interval_1385	chr1	18290177	18290437	+	261	9.23085	1.76824	0.419884	4.21125	2.53965e-05	0.000192178	15	21	12	15	8	2	9	5	14.2529	16.6607	9.00397	13.3053	4.88546	1.30883	5.9733	3.35122
Interval_1387	chr1	18326953	18327286	+	334	9.04432	1.33104	0.41437	3.2122	0.00131722	0.00525413	9	13	17	12	3	9	8	6	8.55175	10.3138	12.7556	10.6442	1.83205	5.88975	5.3096	4.02147
Interval_1390	chr1	18356362	18356922	+	561	13.3752	1.86229	0.359289	5.18327	2.18034e-07	2.76887e-06	22	25	19	21	6	7	13	5	20.9043	19.8342	14.2563	18.6274	3.66409	4.58091	8.6281	3.35122
Interval_1393	chr1	18386472	18386739	+	268	10.0998	1.539	0.381429	4.03483	5.46415e-05	0.00036999	12	19	22	17	10	4	11	6	11.4023	15.074	16.5073	15.0793	6.10682	2.61767	7.3007	4.02147
Interval_1395	chr1	18408174	18408512	+	339	8.92479	1.52572	0.405021	3.76702	0.000165208	0.000941306	14	17	15	12	5	9	4	8	13.3027	13.4873	11.255	10.6442	3.05341	5.88975	2.6548	5.36196
Interval_1399	chr1	18430361	18430596	+	236	5.89287	1.26354	0.437505	2.88806	0.00387628	0.0126975	14	14	10	10	8	6	5	7	13.3027	11.1072	7.50331	8.87017	4.88546	3.9265	3.3185	4.69171
Interval_1401	chr1	18464265	18465051	+	787	35.2241	-0.479189	0.183935	-2.60521	0.00918173	0.0256621	40	44	40	32	69	67	77	68	38.0078	34.9082	30.0132	28.3846	42.1371	43.8459	51.1049	45.5766
Interval_1402	chr1	18470089	18470992	+	904	18.1825	1.20966	0.281125	4.30293	1.68557e-05	0.000134399	24	27	28	23	15	17	12	13	22.8047	21.421	21.0093	20.4014	9.16023	11.1251	7.9644	8.71318
Interval_1403	chr1	18480141	18481231	+	1091	52.4798	-0.44612	0.163993	-2.72036	0.00652105	0.0194174	41	59	71	53	105	119	85	84	38.958	46.8088	53.2735	47.0119	64.1216	77.8756	56.4145	56.3006
Interval_1404	chr1	18499487	18499958	+	472	10.3582	0.981965	0.343077	2.86223	0.00420677	0.0135765	17	20	21	17	13	5	18	13	16.1533	15.8674	15.757	15.0793	7.93887	3.27208	11.9466	8.71318
Interval_1411	chr1	18603664	18604141	+	478	12.4049	1.09806	0.348098	3.15446	0.00160796	0.00618483	18	18	12	21	12	7	16	7	17.1035	14.2806	9.00397	18.6274	7.32819	4.58091	10.6192	4.69171
Interval_1413	chr1	18615216	18615588	+	373	9.03256	1.60156	0.447229	3.58106	0.000342204	0.00172734	13	11	12	13	8	2	5	6	12.3525	8.72706	9.00397	11.5312	4.88546	1.30883	3.3185	4.02147
Interval_1414	chr1	18629786	18630115	+	330	9.56568	0.994471	0.425535	2.33699	0.0194396	0.0472281	11	7	11	11	4	9	7	6	10.4521	5.55358	8.25364	9.75719	2.44273	5.88975	4.6459	4.02147
Interval_1415	chr1	18634230	18634543	+	314	9.91926	1.30822	0.362658	3.6073	0.000309403	0.00159022	14	28	22	15	14	5	13	9	13.3027	22.2143	16.5073	13.3053	8.54955	3.27208	8.6281	6.0322
Interval_1417	chr1	18638361	18639121	+	761	19.803	1.07957	0.279868	3.85744	0.000114579	0.000692493	23	22	24	32	17	10	19	16	21.8545	17.4541	18.0079	28.3846	10.3816	6.54416	12.6103	10.7239
Interval_1418	chr1	18649988	18650599	+	612	14.4932	0.806488	0.307868	2.61959	0.0088036	0.0248037	25	20	23	21	14	23	11	18	23.7549	15.8674	17.2576	18.6274	8.54955	15.0516	7.3007	12.0644
Interval_1419	chr1	18658660	18659070	+	411	12.1695	1.27951	0.379239	3.37389	0.000741136	0.00327677	16	9	20	13	13	5	8	5	15.2031	7.14032	15.0066	11.5312	7.93887	3.27208	5.3096	3.35122
Interval_1420	chr1	18666427	18669218	+	2792	108.673	-0.55966	0.121902	-4.59105	4.41027e-06	4.14083e-05	82	133	97	95	216	209	177	173	77.9159	105.518	72.7821	84.2666	131.907	136.773	117.475	115.952
Interval_1422	chr1	18701006	18701332	+	327	10.1543	1.01198	0.391567	2.58444	0.00975376	0.0269548	8	11	15	13	6	8	8	8	7.60155	8.72706	11.255	11.5312	3.66409	5.23533	5.3096	5.36196
Interval_1425	chr1	18780800	18781567	+	768	16.2784	0.786066	0.290803	2.70309	0.00686981	0.0202689	14	22	25	22	16	14	19	13	13.3027	17.4541	18.7583	19.5144	9.77091	9.16183	12.6103	8.71318
Interval_1427	chr1	18793040	18793722	+	683	15.3103	1.28725	0.315042	4.08596	4.3894e-05	0.000306903	20	20	27	20	12	8	12	14	19.0039	15.8674	20.2589	17.7403	7.32819	5.23533	7.9644	9.38343
Interval_1428	chr1	18795656	18796178	+	523	12.4213	0.930986	0.369676	2.51838	0.0117895	0.0314479	11	13	14	15	12	8	9	7	10.4521	10.3138	10.5046	13.3053	7.32819	5.23533	5.9733	4.69171
Interval_1431	chr1	18827492	18827779	+	288	10.0298	1.30445	0.409666	3.18419	0.00145162	0.00568859	10	13	15	10	4	8	6	7	9.50194	10.3138	11.255	8.87017	2.44273	5.23533	3.9822	4.69171
Interval_1434	chr1	18861711	18862127	+	417	12.516	1.18843	0.370676	3.20613	0.00134533	0.00534674	14	16	22	10	11	7	7	10	13.3027	12.6939	16.5073	8.87017	6.7175	4.58091	4.6459	6.70245
Interval_1437	chr1	18902150	18903392	+	1243	99.361	-0.795756	0.115984	-6.8609	6.84282e-12	1.83205e-10	73	92	112	84	237	199	192	181	69.3642	72.9899	84.0371	74.5094	144.732	130.229	127.43	121.314
Interval_1439	chr1	18922492	18923509	+	1018	34.1022	-0.618532	0.192362	-3.21546	0.00130237	0.00520804	35	40	38	28	82	71	53	74	33.2568	31.7348	28.5126	24.8365	50.0759	46.4636	35.1761	49.5981
Interval_1440	chr1	18926411	18927912	+	1502	72.539	-0.529823	0.134647	-3.93492	8.32253e-05	0.000529036	56	69	77	61	128	124	124	114	53.2109	54.7425	57.7755	54.108	78.1673	81.1476	82.2988	76.4079
Interval_1442	chr1	18937098	18937435	+	338	13.8401	-0.786697	0.307974	-2.55443	0.0106363	0.0289267	14	10	18	15	26	44	29	28	13.3027	7.93369	13.506	13.3053	15.8777	28.7943	19.2473	18.7669
Interval_1443	chr1	18938511	18938897	+	387	18.5762	-0.656019	0.268544	-2.44287	0.014571	0.0373935	15	20	18	11	33	31	31	35	14.2529	15.8674	13.506	9.75719	20.1525	20.2869	20.5747	23.4586
Interval_1444	chr1	18941205	18942167	+	963	55.1293	-0.704283	0.206924	-3.40359	0.000665064	0.00299834	25	18	21	26	53	45	45	47	23.7549	14.2806	15.757	23.0624	32.3662	29.4487	29.8665	31.5015
Interval_1446	chr1	18953754	18958133	+	4380	211.215	-0.62613	0.0880582	-7.11042	1.15691e-12	3.50427e-11	146	207	211	199	439	349	379	354	138.728	164.227	158.32	176.516	268.089	228.391	251.542	237.267
Interval_1447	chr1	18965747	18966043	+	297	9.61035	-0.830114	0.355215	-2.33694	0.0194425	0.0472337	9	16	11	6	26	19	17	34	8.55175	12.6939	8.25364	5.3221	15.8777	12.4339	11.2829	22.7883
Interval_1448	chr1	18972228	18972970	+	743	18.5613	-0.728041	0.27635	-2.63449	0.00842639	0.0239485	13	14	14	15	33	26	29	32	12.3525	11.1072	10.5046	13.3053	20.1525	17.0148	19.2473	21.4478
Interval_1449	chr1	18998123	18999342	+	1220	38.6719	-0.977633	0.172888	-5.65472	1.561e-08	2.45926e-07	37	54	42	30	106	110	103	95	35.1572	42.8419	31.5139	26.6105	64.7323	71.9858	68.3611	63.6732
Interval_1450	chr1	19009899	19011691	+	1793	113.547	-0.949888	0.118901	-7.9889	1.36147e-15	6.59e-14	98	103	97	81	281	241	201	226	93.119	81.717	72.7821	71.8484	171.602	157.714	133.404	151.475
Interval_1451	chr1	19028517	19030009	+	1493	48.2996	-0.567232	0.165083	-3.43603	0.000590295	0.00271977	37	40	61	60	107	78	99	95	35.1572	31.7348	45.7702	53.221	65.343	51.0445	65.7063	63.6732
Interval_1452	chr1	19033880	19034717	+	838	25.1041	-0.713792	0.241213	-2.95918	0.00308461	0.0105291	19	27	20	24	53	38	55	45	18.0537	21.421	15.0066	21.2884	32.3662	24.8678	36.5035	30.161
Interval_1453	chr1	19045107	19045503	+	397	14.3467	1.0271	0.365419	2.81074	0.00494276	0.0154956	14	17	11	16	13	6	11	7	13.3027	13.4873	8.25364	14.1923	7.93887	3.9265	7.3007	4.69171
Interval_1457	chr1	19066123	19067657	+	1535	69.9836	-0.53373	0.153168	-3.48461	0.000492856	0.00234167	51	65	47	40	103	93	91	93	48.4599	51.569	35.2656	35.4807	62.9003	60.8607	60.3967	62.3328
Interval_1458	chr1	19073343	19073565	+	223	9.67497	-0.885769	0.341129	-2.59658	0.00941568	0.0261974	9	11	10	9	22	23	20	28	8.55175	8.72706	7.50331	7.98315	13.435	15.0516	13.274	18.7669
Interval_1459	chr1	19074652	19075669	+	1018	46.8747	-0.459667	0.170038	-2.70331	0.00686528	0.0202588	45	41	49	60	95	92	90	71	42.7587	32.5281	36.7662	53.221	58.0148	60.2063	59.733	47.5874
Interval_1464	chr1	19209411	19211079	+	1669	93.7868	-0.634875	0.126426	-5.02172	5.12106e-07	6.0234e-06	65	94	99	94	205	169	190	142	61.7626	74.5767	74.2828	83.3796	125.19	110.596	126.103	95.1747
Interval_1466	chr1	19251132	19252308	+	1177	62.4212	-0.793711	0.146744	-5.40881	6.34442e-08	8.97275e-07	46	58	62	59	117	124	122	140	43.7089	46.0154	46.5205	52.334	71.4498	81.1476	80.9714	93.8343
Interval_1468	chr1	19311227	19312886	+	1660	130.995	-0.598485	0.106772	-5.60527	2.07937e-08	3.2076e-07	105	120	126	109	266	206	203	226	99.7704	95.2043	94.5417	96.6849	162.441	134.81	134.731	151.475
Interval_1473	chr1	19361209	19362097	+	889	29.9458	-0.736245	0.211033	-3.48877	0.000485252	0.00231129	28	19	35	31	73	52	65	54	26.6054	15.074	26.2616	27.4975	44.5798	34.0297	43.1405	36.1932
Interval_1474	chr1	19367230	19367942	+	713	15.6533	1.1264	0.328987	3.42385	0.000617406	0.00282385	16	22	15	18	6	12	13	11	15.2031	17.4541	11.255	15.9663	3.66409	7.853	8.6281	7.37269
Interval_1480	chr1	19439617	19440781	+	1165	41.1593	-0.554605	0.183538	-3.02175	0.00251319	0.00890351	31	42	35	39	73	60	62	84	29.456	33.3215	26.2616	34.5937	44.5798	39.265	41.1494	56.3006
Interval_1484	chr1	19468417	19469727	+	1311	40.0074	-0.649504	0.171635	-3.78422	0.000154194	0.000888556	38	43	57	39	94	97	88	79	36.1074	34.1149	42.7689	34.5937	57.4041	63.4784	58.4056	52.9493
Interval_1485	chr1	19484525	19486452	+	1928	146.915	-0.724171	0.0994434	-7.28224	3.28327e-13	1.07967e-11	119	147	150	136	336	293	259	291	113.073	116.625	112.55	120.634	205.189	191.744	171.898	195.041
Interval_1488	chr1	19550404	19550695	+	292	6.74105	-1.06164	0.435289	-2.43894	0.0147305	0.0377316	5	6	6	7	22	12	19	12	4.75097	4.76021	4.50199	6.20912	13.435	7.853	12.6103	8.04294
Interval_1490	chr1	19596400	19597768	+	1369	74.7783	-0.804267	0.1351	-5.95314	2.63044e-09	4.70891e-08	53	67	74	61	163	135	130	147	50.3603	53.1557	55.5245	54.108	99.5412	88.3462	86.281	98.526
Interval_1491	chr1	19640119	19640907	+	789	33.9885	-0.557197	0.199937	-2.78687	0.00532198	0.016454	19	34	46	35	57	70	69	57	18.0537	26.9745	34.5152	31.0456	34.8089	45.8091	45.7953	38.2039
Interval_1492	chr1	19643261	19646690	+	3430	134.039	-0.365627	0.102642	-3.56217	0.000367798	0.0018358	131	158	172	136	267	256	236	234	124.475	125.352	129.057	120.634	163.052	167.531	156.633	156.837
Interval_1494	chr1	19659768	19660057	+	290	21.0011	-0.91049	0.257533	-3.53543	0.000407119	0.00199954	14	15	21	18	41	51	37	36	13.3027	11.9005	15.757	15.9663	25.038	33.3752	24.5569	24.1288
Interval_1499	chr1	19715488	19716010	+	523	26.4846	-1.03585	0.24302	-4.2624	2.0224e-05	0.000157775	15	22	26	13	41	60	56	43	14.2529	17.4541	19.5086	11.5312	25.038	39.265	37.1672	28.8205
Interval_1502	chr1	19765514	19766064	+	551	21.0182	-0.901711	0.241362	-3.73593	0.000187022	0.00104422	15	22	22	23	58	45	49	46	14.2529	17.4541	16.5073	20.4014	35.4196	29.4487	32.5213	30.8313
Interval_1504	chr1	19799094	19800521	+	1428	51.4509	-0.525701	0.152082	-3.4567	0.000546843	0.00255365	49	65	62	54	128	97	96	107	46.5595	51.569	46.5205	47.8989	78.1673	63.4784	63.7152	71.7162
Interval_1505	chr1	19815019	19816693	+	1675	30.6047	0.537696	0.215022	2.50066	0.0123962	0.0327577	28	36	48	40	36	41	30	28	26.6054	28.5613	36.0159	35.4807	21.9846	26.8311	19.911	18.7669
Interval_1506	chr1	19825448	19825666	+	219	5.03815	1.1458	0.491406	2.33168	0.0197175	0.0477717	4	11	14	9	9	4	3	6	3.80078	8.72706	10.5046	7.98315	5.49614	2.61767	1.9911	4.02147
Interval_1507	chr1	19881976	19883002	+	1027	65.2139	-0.74562	0.141115	-5.28378	1.26546e-07	1.69078e-06	60	61	62	58	143	125	115	140	57.0116	48.3955	46.5205	51.447	87.3276	81.802	76.3255	93.8343
Interval_1512	chr1	19936616	19936973	+	358	8.56088	1.13435	0.44018	2.57702	0.00996572	0.0274193	7	14	7	11	8	3	8	4	6.65136	11.1072	5.25232	9.75719	4.88546	1.96325	5.3096	2.68098
Interval_1513	chr1	19948783	19949450	+	668	20.5221	-1.03779	0.251416	-4.12778	3.66285e-05	0.000262905	14	18	21	19	54	53	44	40	13.3027	14.2806	15.757	16.8533	32.9768	34.6841	29.2028	26.8098
Interval_1518	chr1	20071859	20072189	+	331	7.59892	1.22928	0.452448	2.71697	0.00658833	0.0195907	7	12	10	11	5	7	2	8	6.65136	9.52043	7.50331	9.75719	3.05341	4.58091	1.3274	5.36196
Interval_1519	chr1	20083479	20083711	+	233	5.66655	1.56228	0.446265	3.50079	0.000463887	0.00222804	11	15	16	13	6	6	9	3	10.4521	11.9005	12.0053	11.5312	3.66409	3.9265	5.9733	2.01073
Interval_1521	chr1	20109516	20109777	+	262	9.26179	-0.978095	0.389305	-2.51241	0.0119909	0.0318844	8	4	8	7	20	20	13	16	7.60155	3.17348	6.00265	6.20912	12.2136	13.0883	8.6281	10.7239
Interval_1522	chr1	20110623	20111223	+	601	29.1114	-0.66021	0.239741	-2.75385	0.00588997	0.01788	16	25	18	17	38	37	48	32	15.2031	19.8342	13.506	15.0793	23.2059	24.2134	31.8576	21.4478
Interval_1529	chr1	20194287	20195351	+	1065	33.3234	-0.606898	0.211361	-2.87139	0.00408676	0.0132622	22	27	28	34	66	53	51	49	20.9043	21.421	21.0093	30.1586	40.305	34.6841	33.8487	32.842
Interval_1531	chr1	20211099	20213323	+	2225	116.968	-0.800865	0.111118	-7.20737	5.70445e-13	1.80984e-11	100	94	110	100	249	203	233	226	95.0194	74.5767	82.5364	88.7017	152.06	132.847	154.642	151.475
Interval_1532	chr1	20223440	20224028	+	589	10.0619	1.2613	0.366025	3.44595	0.000569061	0.00263776	13	20	22	14	11	6	11	9	12.3525	15.8674	16.5073	12.4182	6.7175	3.9265	7.3007	6.0322
Interval_1537	chr1	20330344	20331050	+	707	14.8223	1.10842	0.323324	3.42821	0.000607581	0.00278614	21	28	25	23	12	11	24	11	19.9541	22.2143	18.7583	20.4014	7.32819	7.19858	15.9288	7.37269
Interval_1538	chr1	20337262	20338438	+	1177	20.0837	0.970456	0.269586	3.5998	0.000318466	0.00162887	21	28	33	20	18	12	22	15	19.9541	22.2143	24.7609	17.7403	10.9923	7.853	14.6014	10.0537
Interval_1539	chr1	20348110	20348898	+	789	18.1569	1.05802	0.276579	3.82537	0.000130573	0.000772855	27	28	37	18	17	16	16	19	25.6552	22.2143	27.7622	15.9663	10.3816	10.4707	10.6192	12.7346
Interval_1545	chr1	20404814	20405663	+	850	18.5881	0.966482	0.284208	3.40061	0.000672349	0.00302405	23	23	23	26	15	18	17	13	21.8545	18.2475	17.2576	23.0624	9.16023	11.7795	11.2829	8.71318
Interval_1546	chr1	20410833	20411583	+	751	17.6486	0.821039	0.278514	2.94793	0.00319909	0.0108508	20	27	29	20	18	21	12	19	19.0039	21.421	21.7596	17.7403	10.9923	13.7427	7.9644	12.7346
Interval_1547	chr1	20429604	20430632	+	1029	16.7489	0.710631	0.260793	2.72488	0.00643245	0.0192033	28	25	33	24	27	17	22	21	26.6054	19.8342	24.7609	21.2884	16.4884	11.1251	14.6014	14.0751
Interval_1550	chr1	20467260	20467461	+	202	5.41391	1.60941	0.490061	3.2841	0.00102308	0.0042712	12	9	16	8	4	5	5	5	11.4023	7.14032	12.0053	7.09614	2.44273	3.27208	3.3185	3.35122
Interval_1554	chr1	20485589	20487232	+	1644	103.384	-0.678816	0.129525	-5.24081	1.59877e-07	2.09002e-06	90	91	144	99	281	210	180	206	85.5175	72.1966	108.048	87.8147	171.602	137.427	119.466	138.07
Interval_1556	chr1	20507421	20508402	+	982	47.4851	-0.695624	0.160307	-4.33932	1.42924e-05	0.000116365	35	53	48	49	110	84	94	99	33.2568	42.0486	36.0159	43.4638	67.175	54.971	62.3878	66.3542
Interval_1558	chr1	20525157	20525677	+	521	10.024	1.25839	0.387135	3.25051	0.00115199	0.00470441	17	16	16	12	8	5	12	8	16.1533	12.6939	12.0053	10.6442	4.88546	3.27208	7.9644	5.36196
Interval_1562	chr1	20554472	20555447	+	976	22.0335	1.1914	0.245701	4.84899	1.24093e-06	1.33721e-05	37	35	35	37	31	14	17	20	35.1572	27.7679	26.2616	32.8196	18.9311	9.16183	11.2829	13.4049
Interval_1564	chr1	20588690	20590023	+	1334	39.0855	0.879952	0.211012	4.17015	3.04398e-05	0.000224726	36	35	43	37	23	31	24	28	34.207	27.7679	32.2642	32.8196	14.0457	20.2869	15.9288	18.7669
Interval_1567	chr1	20612335	20614193	+	1859	75.4766	-0.416932	0.133176	-3.13068	0.00174401	0.00660863	62	82	82	75	138	145	114	122	58.912	65.0563	61.5271	66.5263	84.2741	94.8904	75.6618	81.7699
Interval_1568	chr1	20633361	20635040	+	1680	74.6797	-0.638312	0.131682	-4.84737	1.25107e-06	1.34741e-05	62	76	75	64	149	141	139	128	58.912	60.296	56.2748	56.7691	90.9916	92.2727	92.2543	85.7913
Interval_1571	chr1	20660853	20662022	+	1170	89.412	-0.99091	0.126668	-7.82287	5.16334e-15	2.26681e-13	60	87	67	74	223	183	163	172	57.0116	69.0231	50.2722	65.6393	136.182	119.758	108.183	115.282
Interval_1573	chr1	20696361	20697109	+	749	51.1031	-0.807148	0.169029	-4.7752	1.79528e-06	1.86713e-05	39	53	48	33	98	82	97	113	37.0576	42.0486	36.0159	29.2716	59.8469	53.6621	64.3789	75.7376
Interval_1574	chr1	20732195	20733699	+	1505	59.4933	-0.581582	0.158605	-3.66685	0.000245558	0.0013116	46	71	47	50	112	107	90	105	43.7089	56.3292	35.2656	44.3509	68.3964	70.0226	59.733	70.3757
Interval_1575	chr1	20785874	20788100	+	2227	157.794	-0.654721	0.106765	-6.13238	8.65726e-10	1.67718e-08	141	137	173	167	361	315	262	323	133.977	108.692	129.807	148.132	220.456	206.141	173.889	216.489
Interval_1576	chr1	20820182	20821281	+	1100	20.3407	0.651712	0.274706	2.3724	0.0176728	0.0437483	23	27	36	14	30	18	18	16	21.8545	21.421	27.0119	12.4182	18.3205	11.7795	11.9466	10.7239
Interval_1578	chr1	20896700	20897166	+	467	13.4563	-1.25463	0.318989	-3.93313	8.3847e-05	0.000532367	9	9	19	8	41	24	35	38	8.55175	7.14032	14.2563	7.09614	25.038	15.706	23.2295	25.4693
Interval_1579	chr1	20964791	20965405	+	615	16.0746	-0.620338	0.264609	-2.34436	0.0190597	0.0464825	18	20	17	23	51	42	32	31	17.1035	15.8674	12.7556	20.4014	31.1448	27.4855	21.2384	20.7776
Interval_1580	chr1	21022303	21022866	+	564	35.9603	-0.916353	0.194798	-4.70412	2.54969e-06	2.54915e-05	23	27	33	34	68	71	74	72	21.8545	21.421	24.7609	30.1586	41.5264	46.4636	49.1138	48.2576
Interval_1581	chr1	21024771	21025187	+	417	6.56274	-1.14066	0.416901	-2.73606	0.00621806	0.0186737	9	6	8	3	16	19	15	24	8.55175	4.76021	6.00265	2.66105	9.77091	12.4339	9.9555	16.0859
Interval_1583	chr1	21090981	21091303	+	323	7.45154	-1.35238	0.458017	-2.95268	0.0031503	0.0107134	6	4	6	4	17	7	24	18	5.70116	3.17348	4.50199	3.54807	10.3816	4.58091	15.9288	12.0644
Interval_1584	chr1	21149462	21150218	+	757	40.6762	-1.02788	0.19747	-5.20527	1.93717e-07	2.48882e-06	27	29	33	19	70	70	78	66	25.6552	23.0077	24.7609	16.8533	42.7478	45.8091	51.7686	44.2361
Interval_1585	chr1	21175484	21177457	+	1974	79.6526	-0.75997	0.139352	-5.45359	4.93641e-08	7.13419e-07	55	67	79	84	176	137	148	163	52.2607	53.1557	59.2762	74.5094	107.48	89.655	98.2276	109.25
Interval_1593	chr1	21251876	21252700	+	825	36.9538	-0.759625	0.206813	-3.673	0.000239718	0.00128521	25	36	29	29	90	44	58	69	23.7549	28.5613	21.7596	25.7235	54.9614	28.7943	38.4946	46.2469
Interval_1594	chr1	21261418	21263023	+	1606	55.9002	-0.580488	0.157177	-3.69321	0.00022144	0.00120202	44	49	52	46	95	93	82	99	41.8085	38.8751	39.0172	40.8028	58.0148	60.8607	54.4234	66.3542
Interval_1595	chr1	21268377	21270319	+	1943	35.2124	0.485782	0.200525	2.42255	0.0154121	0.039147	26	48	57	40	48	39	39	31	24.705	38.0817	42.7689	35.4807	29.3127	25.5222	25.8843	20.7776
Interval_1596	chr1	21280205	21281264	+	1060	20.9071	0.725076	0.258405	2.80596	0.00501665	0.0156807	35	27	32	22	26	15	24	26	33.2568	21.421	24.0106	19.5144	15.8777	9.81625	15.9288	17.4264
Interval_1603	chr1	21329310	21329951	+	642	37.1042	-0.839542	0.19351	-4.33849	1.43465e-05	0.000116741	30	39	25	34	86	62	79	70	28.5058	30.9414	18.7583	30.1586	52.5187	40.5738	52.4323	46.9171
Interval_1604	chr1	21334249	21336145	+	1897	101.844	-0.702012	0.124634	-5.63259	1.77521e-08	2.77009e-07	62	91	86	77	167	170	175	151	58.912	72.1966	64.5285	68.3003	101.984	111.251	116.148	101.207
Interval_1605	chr1	21344858	21346149	+	1292	90.8289	-0.611654	0.118533	-5.16019	2.46704e-07	3.09694e-06	83	84	91	87	178	171	176	157	78.8661	66.643	68.2801	77.1705	108.701	111.905	116.811	105.228
Interval_1610	chr1	21405005	21405560	+	556	12.3523	1.65794	0.353028	4.69635	2.64848e-06	2.63904e-05	22	22	23	16	7	14	7	6	20.9043	17.4541	17.2576	14.1923	4.27478	9.16183	4.6459	4.02147
Interval_1611	chr1	21439809	21440604	+	796	44.8218	-0.678282	0.16985	-3.99342	6.51278e-05	0.000429333	31	43	54	51	112	92	78	88	29.456	34.1149	40.5179	45.2379	68.3964	60.2063	51.7686	58.9815
Interval_1613	chr1	21467379	21468087	+	709	9.91396	1.39417	0.360882	3.86323	0.000111899	0.000678674	20	16	19	20	6	14	8	9	19.0039	12.6939	14.2563	17.7403	3.66409	9.16183	5.3096	6.0322
Interval_1618	chr1	21525467	21526020	+	554	10.4386	1.47138	0.365922	4.02103	5.79444e-05	0.000389058	21	19	30	10	7	9	13	8	19.9541	15.074	22.5099	8.87017	4.27478	5.88975	8.6281	5.36196
Interval_1620	chr1	21557633	21558502	+	870	21.5704	0.739694	0.258338	2.86327	0.00419287	0.0135395	18	23	32	28	21	22	14	21	17.1035	18.2475	24.0106	24.8365	12.8243	14.3972	9.2918	14.0751
Interval_1626	chr1	21626627	21627380	+	754	61.1586	-0.404244	0.161898	-2.49691	0.012528	0.033038	60	101	62	58	147	128	84	122	57.0116	80.1303	46.5205	51.447	89.7703	83.7653	55.7508	81.7699
Interval_1628	chr1	21634199	21634890	+	692	24.1914	0.782474	0.250583	3.12262	0.00179251	0.00675545	21	39	36	22	18	27	24	19	19.9541	30.9414	27.0119	19.5144	10.9923	17.6692	15.9288	12.7346
Interval_1630	chr1	21659227	21659631	+	405	23.889	-0.569501	0.225912	-2.5209	0.0117057	0.0312711	20	24	26	23	41	43	44	50	19.0039	19.0409	19.5086	20.4014	25.038	28.1399	29.2028	33.5122
Interval_1633	chr1	21782071	21783760	+	1690	128.69	-0.854216	0.10697	-7.98554	1.39911e-15	6.76401e-14	105	149	114	112	311	278	255	278	99.7704	118.212	85.5377	99.3459	189.922	181.928	169.244	186.328
Interval_1634	chr1	21788122	21788573	+	452	25.5408	-1.05357	0.24097	-4.37221	1.22998e-05	0.000102062	14	19	26	16	44	54	42	60	13.3027	15.074	19.5086	14.1923	26.87	35.3385	27.8754	40.2147
Interval_1635	chr1	21801093	21801453	+	361	8.75667	-0.827121	0.357121	-2.31608	0.0205538	0.0494285	8	9	14	7	29	22	19	17	7.60155	7.14032	10.5046	6.20912	17.7098	14.3972	12.6103	11.3942
Interval_1636	chr1	21812066	21813175	+	1110	22.5464	0.929986	0.241564	3.84986	0.000118188	0.000710763	31	31	36	33	24	26	22	17	29.456	24.5944	27.0119	29.2716	14.6564	17.0148	14.6014	11.3942
Interval_1641	chr1	21869688	21870188	+	501	41.875	-0.731002	0.184936	-3.95274	7.72619e-05	0.000496417	31	42	32	32	80	70	71	73	29.456	33.3215	24.0106	28.3846	48.8546	45.8091	47.1227	48.9279
Interval_1643	chr1	21891900	21892145	+	246	14.553	-0.967312	0.311794	-3.10241	0.00191953	0.00714698	9	16	14	8	27	24	37	30	8.55175	12.6939	10.5046	7.09614	16.4884	15.706	24.5569	20.1073
Interval_1645	chr1	21904580	21905182	+	603	35.9814	-0.725738	0.190443	-3.8108	0.00013852	0.000812266	35	39	27	35	84	72	73	63	33.2568	30.9414	20.2589	31.0456	51.2973	47.118	48.4501	42.2254
Interval_1647	chr1	21921908	21922481	+	574	15.1057	0.872961	0.317934	2.74573	0.00603761	0.0182393	16	23	23	15	9	15	19	11	15.2031	18.2475	17.2576	13.3053	5.49614	9.81625	12.6103	7.37269
Interval_1649	chr1	21935940	21937840	+	1901	100.119	-0.301687	0.113731	-2.65265	0.0079863	0.0229176	85	113	124	116	191	171	160	175	80.7665	89.6507	93.0411	102.894	116.64	111.905	106.192	117.293
Interval_1650	chr1	21956003	21957499	+	1497	96.6028	-0.72704	0.119111	-6.10387	1.0353e-09	1.98439e-08	64	100	101	79	206	173	167	188	60.8124	79.3369	75.7834	70.0744	125.801	113.214	110.838	126.006
Interval_1655	chr1	21982235	21982657	+	423	9.79802	0.81404	0.351567	2.31546	0.0205878	0.0494939	16	14	19	15	10	11	9	17	15.2031	11.1072	14.2563	13.3053	6.10682	7.19858	5.9733	11.3942
Interval_1660	chr1	22024876	22026198	+	1323	67.6685	-0.700121	0.141773	-4.93832	7.87966e-07	8.88529e-06	50	58	65	56	141	117	108	115	47.5097	46.0154	48.7715	49.673	86.1062	76.5667	71.6796	77.0781
Interval_1662	chr1	22039708	22040280	+	573	22.544	-0.9412	0.24973	-3.76887	0.000163986	0.000935318	19	18	17	17	57	44	37	39	18.0537	14.2806	12.7556	15.0793	34.8089	28.7943	24.5569	26.1395
Interval_1665	chr1	22052344	22053943	+	1600	91.1598	-0.60679	0.122924	-4.93629	7.96227e-07	8.9671e-06	74	91	110	91	213	174	168	165	70.3144	72.1966	82.5364	80.7186	130.075	113.868	111.502	110.59
Interval_1670	chr1	22142364	22143847	+	1484	58.4899	-0.322266	0.137983	-2.33556	0.0195143	0.0473817	71	83	89	60	138	110	112	129	67.4638	65.8496	66.7795	53.221	84.2741	71.9858	74.3344	86.4616
Interval_1672	chr1	22172078	22172742	+	665	29.216	-0.679546	0.194075	-3.50146	0.000462713	0.00222379	34	37	42	32	79	85	63	73	32.3066	29.3547	31.5139	28.3846	48.2439	55.6254	41.8131	48.9279
Interval_1674	chr1	22199035	22199878	+	844	12.7402	1.89732	0.361747	5.24489	1.56379e-07	2.04863e-06	27	15	29	21	5	11	11	5	25.6552	11.9005	21.7596	18.6274	3.05341	7.19858	7.3007	3.35122
Interval_1682	chr1	22239136	22239837	+	702	25.9645	-0.524829	0.211912	-2.47664	0.0132627	0.0346051	29	30	30	30	66	54	56	46	27.5556	23.8011	22.5099	26.6105	40.305	35.3385	37.1672	30.8313
Interval_1683	chr1	22244891	22245497	+	607	15.8403	0.75567	0.311175	2.42844	0.0151639	0.0386393	20	24	21	11	14	11	10	23	19.0039	19.0409	15.757	9.75719	8.54955	7.19858	6.637	15.4156
Interval_1688	chr1	22315588	22315921	+	334	10.9622	0.968904	0.377581	2.56608	0.0102855	0.0281369	11	13	13	16	8	5	8	14	10.4521	10.3138	9.7543	14.1923	4.88546	3.27208	5.3096	9.38343
Interval_1690	chr1	22345308	22345637	+	330	13.4115	1.45512	0.353813	4.11269	3.91073e-05	0.000278	26	16	18	20	6	13	7	12	24.705	12.6939	13.506	17.7403	3.66409	8.50741	4.6459	8.04294
Interval_1691	chr1	22363561	22363900	+	340	10.1928	0.854034	0.367459	2.32416	0.0201169	0.0485637	15	12	13	13	8	8	13	9	14.2529	9.52043	9.7543	11.5312	4.88546	5.23533	8.6281	6.0322
Interval_1692	chr1	22400932	22401257	+	326	7.70415	1.30236	0.418688	3.11057	0.00186727	0.00698541	16	9	14	14	8	6	10	4	15.2031	7.14032	10.5046	12.4182	4.88546	3.9265	6.637	2.68098
Interval_1693	chr1	22412510	22413213	+	704	29.4383	-0.703629	0.216828	-3.2451	0.00117408	0.00477903	21	21	25	34	52	63	49	49	19.9541	16.6607	18.7583	30.1586	31.7555	41.2282	32.5213	32.842
Interval_1695	chr1	22451680	22452832	+	1153	72.6237	-0.576928	0.137297	-4.20204	2.64521e-05	0.000198891	56	67	75	69	152	120	122	121	53.2109	53.1557	56.2748	61.2042	92.8237	78.53	80.9714	81.0996
Interval_1696	chr1	22465569	22465955	+	387	9.59533	1.14074	0.396162	2.87949	0.00398317	0.0129841	8	20	15	12	7	11	10	4	7.60155	15.8674	11.255	10.6442	4.27478	7.19858	6.637	2.68098
Interval_1697	chr1	22474087	22474705	+	619	9.67322	1.52217	0.378021	4.02669	5.65669e-05	0.000380844	19	18	17	17	5	8	9	10	18.0537	14.2806	12.7556	15.0793	3.05341	5.23533	5.9733	6.70245
Interval_1698	chr1	22533367	22533594	+	228	6.54017	1.4897	0.434643	3.42741	0.000609364	0.00279281	13	13	14	14	10	5	6	4	12.3525	10.3138	10.5046	12.4182	6.10682	3.27208	3.9822	2.68098
Interval_1707	chr1	22729210	22729530	+	321	9.00433	0.973769	0.358852	2.71357	0.00665627	0.0197539	13	17	18	16	9	12	9	12	12.3525	13.4873	13.506	14.1923	5.49614	7.853	5.9733	8.04294
Interval_1708	chr1	22750225	22751546	+	1322	56.9932	-0.382709	0.152265	-2.51345	0.0119558	0.03181	54	65	63	48	94	101	108	84	51.3105	51.569	47.2709	42.5768	57.4041	66.0961	71.6796	56.3006
Interval_1711	chr1	22789529	22790922	+	1394	30.3631	0.487542	0.19859	2.45501	0.0140879	0.0363677	45	46	47	43	40	46	31	50	42.7587	36.495	35.2656	38.1417	24.4273	30.1032	20.5747	33.5122
Interval_1713	chr1	22815060	22815470	+	411	10.6601	0.991658	0.386346	2.56676	0.0102654	0.028096	20	12	15	8	10	13	8	5	19.0039	9.52043	11.255	7.09614	6.10682	8.50741	5.3096	3.35122
Interval_1715	chr1	22831718	22832653	+	936	51.3716	-0.624337	0.168438	-3.70664	0.000210027	0.0011496	38	55	46	47	89	95	91	95	36.1074	43.6353	34.5152	41.6898	54.3507	62.1696	60.3967	63.6732
Interval_1716	chr1	22861863	22862363	+	501	23.449	-0.530114	0.2225	-2.38254	0.0171937	0.0427581	21	27	25	26	55	41	50	39	19.9541	21.421	18.7583	23.0624	33.5875	26.8311	33.185	26.1395
Interval_1724	chr1	23019034	23020686	+	1653	71.2213	-0.730842	0.133733	-5.46492	4.63126e-08	6.7271e-07	57	87	74	64	164	158	138	144	54.1611	69.0231	55.5245	56.7691	100.152	103.398	91.5906	96.5152
Interval_1725	chr1	23098689	23098986	+	298	8.80627	-0.938953	0.390351	-2.40541	0.0161544	0.0406562	6	9	6	8	22	11	24	15	5.70116	7.14032	4.50199	7.09614	13.435	7.19858	15.9288	10.0537
Interval_1731	chr1	23167428	23170122	+	2695	96.5521	-0.671803	0.11322	-5.93361	2.96344e-09	5.26686e-08	78	107	115	105	227	228	194	184	74.1151	84.8905	86.2881	93.1368	138.625	149.207	128.758	123.325
Interval_1733	chr1	23187734	23189373	+	1640	48.2672	-0.521437	0.162651	-3.20587	0.00134656	0.00534991	30	53	56	48	101	81	83	81	28.5058	42.0486	42.0185	42.5768	61.6789	53.0077	55.0871	54.2898
Interval_1735	chr1	23196682	23197273	+	592	30.3458	-0.749261	0.218455	-3.42982	0.000603987	0.00277164	20	26	33	23	59	66	47	49	19.0039	20.6276	24.7609	20.4014	36.0302	43.1915	31.1939	32.842
Interval_1741	chr1	23282981	23283216	+	236	5.78955	-1.0404	0.449969	-2.31215	0.0207692	0.0498473	2	5	9	6	15	14	15	14	1.90039	3.96684	6.75298	5.3221	9.16023	9.16183	9.9555	9.38343
Interval_1742	chr1	23343610	23345142	+	1533	121.105	-0.89437	0.114824	-7.78902	6.75288e-15	2.90584e-13	91	98	137	102	315	225	253	235	86.4677	77.7502	102.795	90.4758	192.365	147.244	167.916	157.508
Interval_1743	chr1	23367820	23369567	+	1748	176.234	-0.797757	0.0975314	-8.17949	2.85056e-16	1.54781e-14	121	142	136	145	335	300	287	302	114.973	112.658	102.045	128.617	204.579	196.325	190.482	202.414
Interval_1744	chr1	23376992	23377859	+	868	42.2517	-0.810574	0.175843	-4.60965	4.03342e-06	3.83251e-05	35	39	38	38	83	88	74	95	33.2568	30.9414	28.5126	33.7067	50.6866	57.5886	49.1138	63.6732
Interval_1747	chr1	23403097	23404380	+	1284	72.7316	-0.714512	0.129878	-5.5014	3.7679e-08	5.56162e-07	66	74	77	75	175	145	154	146	62.7128	58.7093	57.7755	66.5263	106.869	94.8904	102.21	97.8557
Interval_1752	chr1	23451783	23452560	+	778	51.0447	-0.915286	0.169791	-5.39066	7.01983e-08	9.83867e-07	44	59	39	34	135	84	105	106	41.8085	46.8088	29.2629	30.1586	82.4421	54.971	69.6885	71.0459
Interval_1755	chr1	23483425	23484776	+	1352	88.8126	-0.399277	0.126385	-3.15921	0.00158196	0.00610445	67	105	99	92	179	159	130	150	63.663	83.3037	74.2828	81.6056	109.312	104.052	86.281	100.537
Interval_1759	chr1	23528092	23528828	+	737	43.1284	-0.852212	0.186787	-4.56248	5.05541e-06	4.67195e-05	18	30	47	38	88	66	73	82	17.1035	23.8011	35.2656	33.7067	53.74	43.1915	48.4501	54.9601
Interval_1761	chr1	23539594	23540251	+	658	27.2961	-0.517883	0.205613	-2.51872	0.0117781	0.0314264	23	31	35	28	56	53	58	49	21.8545	24.5944	26.2616	24.8365	34.1982	34.6841	38.4946	32.842
Interval_1763	chr1	23554651	23556662	+	2012	109.066	-0.358381	0.114952	-3.11766	0.0018229	0.00684961	116	112	138	109	222	194	193	179	110.223	88.8573	103.546	96.6849	135.571	126.957	128.094	119.974
Interval_1764	chr1	23558339	23559699	+	1361	93.9325	-0.696657	0.116964	-5.95618	2.58202e-09	4.62843e-08	81	90	112	85	207	199	191	173	76.9657	71.4032	84.0371	75.3965	126.411	130.229	126.767	115.952
Interval_1765	chr1	23562194	23562592	+	399	31.4398	-0.918663	0.217164	-4.23028	2.33403e-05	0.000178657	26	20	24	17	61	51	53	48	24.705	15.8674	18.0079	15.0793	37.2516	33.3752	35.1761	32.1717
Interval_1768	chr1	23592809	23594134	+	1326	57.681	-0.713428	0.145416	-4.9061	9.29044e-07	1.02974e-05	60	54	60	65	133	137	128	110	57.0116	42.8419	45.0199	57.6561	81.2207	89.655	84.9536	73.7269
Interval_1773	chr1	23639740	23640055	+	316	9.60401	1.04146	0.382175	2.72509	0.00642844	0.0191945	10	20	15	16	4	11	10	13	9.50194	15.8674	11.255	14.1923	2.44273	7.19858	6.637	8.71318
Interval_1775	chr1	23673266	23673767	+	502	18.687	-0.948314	0.264763	-3.58175	0.000341307	0.00172409	15	12	19	20	46	47	31	41	14.2529	9.52043	14.2563	17.7403	28.0914	30.7576	20.5747	27.48
Interval_1776	chr1	23691392	23692598	+	1207	53.8756	-0.82561	0.158346	-5.21397	1.84843e-07	2.3853e-06	40	55	42	48	112	104	106	102	38.0078	43.6353	31.5139	42.5768	68.3964	68.0593	70.3522	68.365
Interval_1782	chr1	23777907	23779026	+	1120	48.4868	-0.552501	0.157216	-3.51429	0.000440927	0.00213695	45	59	62	43	103	91	89	112	42.7587	46.8088	46.5205	38.1417	62.9003	59.5519	59.0693	75.0674
Interval_1783	chr1	23790237	23791969	+	1733	61.8214	-0.48806	0.146756	-3.32565	0.000882126	0.00378221	46	58	67	65	129	98	109	92	43.7089	46.0154	50.2722	57.6561	78.778	64.1328	72.3433	61.6625
Interval_1784	chr1	23799426	23801580	+	2155	168.865	-0.450049	0.0875783	-5.13881	2.76479e-07	3.44192e-06	153	174	193	169	320	302	304	290	145.38	138.046	144.814	149.906	195.418	197.634	201.765	194.371
Interval_1787	chr1	23825065	23825595	+	531	20.0387	-0.649497	0.272512	-2.38337	0.017155	0.0426867	11	17	25	13	38	30	31	34	10.4521	13.4873	18.7583	11.5312	23.2059	19.6325	20.5747	22.7883
Interval_1789	chr1	23841349	23841685	+	337	5.76396	1.46702	0.449879	3.26092	0.00111051	0.00456614	13	8	13	19	6	6	9	4	12.3525	6.34695	9.7543	16.8533	3.66409	3.9265	5.9733	2.68098
Interval_1790	chr1	23856076	23857555	+	1480	20.3297	0.674456	0.272982	2.4707	0.0134848	0.0350793	11	33	30	23	26	14	19	19	10.4521	26.1812	22.5099	20.4014	15.8777	9.16183	12.6103	12.7346
Interval_1791	chr1	23865145	23865954	+	810	41.5934	-0.80998	0.170772	-4.74306	2.10518e-06	2.1526e-05	40	35	49	37	101	89	89	86	38.0078	27.7679	36.7662	32.8196	61.6789	58.2431	59.0693	57.641
Interval_1792	chr1	23867650	23868637	+	988	34.9692	-0.825187	0.18448	-4.47305	7.71132e-06	6.78497e-05	36	41	41	25	88	76	73	90	34.207	32.5281	30.7636	22.1754	53.74	49.7356	48.4501	60.322
Interval_1793	chr1	23897151	23897886	+	736	13.3432	-0.730371	0.302853	-2.41163	0.0158812	0.0401022	17	17	11	12	35	38	27	23	16.1533	13.4873	8.25364	10.6442	21.3739	24.8678	17.9199	15.4156
Interval_1794	chr1	23904577	23905142	+	566	23.0229	-0.606298	0.241278	-2.51286	0.0119756	0.0318537	21	16	19	23	42	38	37	39	19.9541	12.6939	14.2563	20.4014	25.6487	24.8678	24.5569	26.1395
Interval_1795	chr1	23907769	23908170	+	402	10.6272	-1.15357	0.344037	-3.35304	0.000799303	0.00348764	9	6	10	12	35	22	28	22	8.55175	4.76021	7.50331	10.6442	21.3739	14.3972	18.5836	14.7454
Interval_1798	chr1	23959040	23960376	+	1337	101.192	-1.02172	0.123662	-8.26216	1.43062e-16	8.18035e-15	66	88	92	90	249	242	209	182	62.7128	69.8165	69.0305	79.8315	152.06	158.369	138.713	121.985
Interval_1799	chr1	23979946	23980922	+	977	77.1399	-0.954077	0.139201	-6.85396	7.18353e-12	1.91815e-10	53	73	62	55	184	147	149	129	50.3603	57.9159	46.5205	48.7859	112.366	96.1992	98.8913	86.4616
Interval_1801	chr1	24018594	24019398	+	805	39.5939	-0.656299	0.189378	-3.46555	0.000529158	0.002484	31	28	42	29	84	55	68	58	29.456	22.2143	31.5139	25.7235	51.2973	35.9929	45.1316	38.8742
Interval_1808	chr1	24072130	24072388	+	259	7.40813	1.6623	0.42312	3.92867	8.54161e-05	0.000540714	11	18	13	19	9	6	4	6	10.4521	14.2806	9.7543	16.8533	5.49614	3.9265	2.6548	4.02147
Interval_1811	chr1	24108819	24109117	+	299	16.9383	-0.714539	0.306907	-2.3282	0.0199017	0.0481445	16	9	18	12	37	16	30	34	15.2031	7.14032	13.506	10.6442	22.5952	10.4707	19.911	22.7883
Interval_1813	chr1	24119851	24120945	+	1095	36.4931	-0.480165	0.196746	-2.44053	0.0146657	0.0375938	33	36	32	44	59	77	60	66	31.3564	28.5613	24.0106	39.0288	36.0302	50.3901	39.822	44.2361
Interval_1814	chr1	24126076	24126964	+	889	20.3257	1.03881	0.281682	3.6879	0.000226113	0.00122294	30	25	20	23	15	15	13	19	28.5058	19.8342	15.0066	20.4014	9.16023	9.81625	8.6281	12.7346
Interval_1816	chr1	24149936	24151290	+	1355	50.7156	-0.517962	0.162682	-3.1839	0.00145304	0.00569265	46	50	49	45	92	99	89	72	43.7089	39.6684	36.7662	39.9158	56.1828	64.7872	59.0693	48.2576
Interval_1817	chr1	24169535	24169812	+	278	7.35167	1.03893	0.397735	2.61212	0.00899821	0.0252441	13	13	15	13	9	9	6	10	12.3525	10.3138	11.255	11.5312	5.49614	5.88975	3.9822	6.70245
Interval_1820	chr1	24201981	24203743	+	1763	67.0803	-0.610166	0.147004	-4.15067	3.31501e-05	0.000241579	54	75	72	68	140	121	146	123	51.3105	59.5027	54.0238	60.3172	85.4955	79.1844	96.9002	82.4401
Interval_1823	chr1	24220288	24220632	+	345	6.89005	1.22314	0.472924	2.58633	0.00970033	0.0268363	7	18	12	5	7	4	4	8	6.65136	14.2806	9.00397	4.43509	4.27478	2.61767	2.6548	5.36196
Interval_1828	chr1	24283373	24286653	+	3281	70.0654	-0.468288	0.138574	-3.37934	0.000726614	0.0032226	64	77	78	56	129	114	135	113	60.8124	61.0894	58.5258	49.673	78.778	74.6035	89.5995	75.7376
Interval_1830	chr1	24294098	24295230	+	1133	46.2062	-0.877661	0.165152	-5.31427	1.07083e-07	1.44993e-06	40	45	54	43	117	116	115	84	38.0078	35.7016	40.5179	38.1417	71.4498	75.9123	76.3255	56.3006
Interval_1832	chr1	24316864	24317345	+	482	21.2126	-0.945685	0.251191	-3.7648	0.00016668	0.000948387	25	16	21	20	69	49	57	31	23.7549	12.6939	15.757	17.7403	42.1371	32.0664	37.8309	20.7776
Interval_1833	chr1	24319259	24319833	+	575	43.2524	-1.06286	0.168125	-6.32187	2.58422e-10	5.44906e-09	32	55	40	43	110	123	114	111	30.4062	43.6353	30.0132	38.1417	67.175	80.4932	75.6618	74.3972
Interval_1834	chr1	24321539	24322960	+	1422	78.8621	-1.01973	0.136747	-7.45709	8.84544e-14	3.1783e-12	51	69	71	57	181	156	151	161	48.4599	54.7425	53.2735	50.56	110.533	102.089	100.219	107.909
Interval_1835	chr1	24335035	24335349	+	315	8.81553	-1.19432	0.398472	-2.99724	0.00272438	0.00951311	8	8	5	4	17	19	17	21	7.60155	6.34695	3.75166	3.54807	10.3816	12.4339	11.2829	14.0751
Interval_1837	chr1	24364661	24365745	+	1085	49.6097	-0.980451	0.15898	-6.16714	6.95347e-10	1.36757e-08	37	53	51	41	117	122	113	111	35.1572	42.0486	38.2669	36.3677	71.4498	79.8388	74.9981	74.3972
Interval_1839	chr1	24379908	24380128	+	221	8.11107	-0.93284	0.345017	-2.70376	0.00685607	0.0202354	9	8	13	11	25	21	28	27	8.55175	6.34695	9.7543	9.75719	15.2671	13.7427	18.5836	18.0966
Interval_1840	chr1	24381408	24382523	+	1116	32.8189	-0.710625	0.172932	-4.10927	3.96918e-05	0.000281656	39	49	47	47	98	112	90	85	37.0576	38.8751	35.2656	41.6898	59.8469	73.2946	59.733	56.9708
Interval_1841	chr1	24384236	24384738	+	503	21.6622	-0.948435	0.230401	-4.11645	3.84751e-05	0.000274135	17	28	26	31	64	66	62	62	16.1533	22.2143	19.5086	27.4975	39.0837	43.1915	41.1494	41.5552
Interval_1842	chr1	24385698	24385965	+	268	8.42188	-1.40785	0.407776	-3.4525	0.000555419	0.00258648	5	12	8	3	19	29	23	24	4.75097	9.52043	6.00265	2.66105	11.603	18.9781	15.2651	16.0859
Interval_1843	chr1	24391389	24392522	+	1134	33.2419	-0.702257	0.20149	-3.48532	0.000491541	0.00233688	24	35	31	23	60	56	58	63	22.8047	27.7679	23.2603	20.4014	36.6409	36.6473	38.4946	42.2254
Interval_1844	chr1	24413383	24413885	+	503	37.9748	-0.868944	0.193453	-4.49176	7.06377e-06	6.27853e-05	19	39	34	29	88	66	62	69	18.0537	30.9414	25.5113	25.7235	53.74	43.1915	41.1494	46.2469
Interval_1845	chr1	24415526	24417178	+	1653	92.4773	-0.769703	0.128073	-6.00989	1.85649e-09	3.41131e-08	67	84	80	76	191	176	157	153	63.663	66.643	60.0265	67.4133	116.64	115.177	104.201	102.547
Interval_1846	chr1	24419118	24419450	+	333	21.4438	-0.718189	0.271363	-2.6466	0.00813056	0.023253	15	16	13	21	45	26	30	38	14.2529	12.6939	9.7543	18.6274	27.4807	17.0148	19.911	25.4693
Interval_1849	chr1	24502065	24503651	+	1587	101.015	-0.636161	0.1264	-5.03292	4.8306e-07	5.71279e-06	106	101	110	84	227	172	190	218	100.721	80.1303	82.5364	74.5094	138.625	112.56	126.103	146.113
Interval_1851	chr1	24541120	24541676	+	557	16.4897	-0.719337	0.292826	-2.45653	0.0140286	0.03625	15	12	20	13	42	34	33	19	14.2529	9.52043	15.0066	11.5312	25.6487	22.2502	21.9021	12.7346
Interval_1856	chr1	24585570	24585772	+	203	5.91773	1.21373	0.486235	2.49618	0.0125539	0.0330914	7	12	15	6	5	5	3	9	6.65136	9.52043	11.255	5.3221	3.05341	3.27208	1.9911	6.0322
Interval_1858	chr1	24593841	24594525	+	685	17.8451	-0.735869	0.266432	-2.76194	0.00574594	0.0175201	12	13	17	22	39	33	36	30	11.4023	10.3138	12.7556	19.5144	23.8166	21.5957	23.8932	20.1073
Interval_1861	chr1	24642297	24643885	+	1589	157.52	-0.659752	0.0952527	-6.92634	4.31878e-12	1.18962e-10	134	158	163	142	353	305	284	278	127.326	125.352	122.304	125.956	215.571	199.597	188.491	186.328
Interval_1862	chr1	24683437	24684257	+	821	23.553	-0.790537	0.230863	-3.42427	0.000616445	0.00282034	15	21	31	22	50	46	54	48	14.2529	16.6607	23.2603	19.5144	30.5341	30.1032	35.8398	32.1717
Interval_1864	chr1	24704936	24705976	+	1041	59.5178	-0.746457	0.156573	-4.76747	1.86552e-06	1.93279e-05	53	50	46	44	97	111	109	102	50.3603	39.6684	34.5152	39.0288	59.2362	72.6402	72.3433	68.365
Interval_1869	chr1	24744927	24746414	+	1488	143.566	-0.717103	0.102925	-6.96726	3.23183e-12	9.11169e-11	113	154	145	116	319	285	270	247	107.372	122.179	108.798	102.894	194.808	186.509	179.199	165.55
Interval_1881	chr1	24926350	24927004	+	655	15.5505	0.787015	0.288719	2.72588	0.00641296	0.019159	18	21	23	26	17	22	13	14	17.1035	16.6607	17.2576	23.0624	10.3816	14.3972	8.6281	9.38343
Interval_1883	chr1	24947678	24948061	+	384	13.3956	0.851084	0.304767	2.79258	0.00522903	0.016216	18	21	20	19	18	13	14	11	17.1035	16.6607	15.0066	16.8533	10.9923	8.50741	9.2918	7.37269
Interval_1888	chr1	24999112	24999647	+	536	13.5678	1.35565	0.321408	4.21784	2.46652e-05	0.000187404	20	26	23	18	16	13	8	7	19.0039	20.6276	17.2576	15.9663	9.77091	8.50741	5.3096	4.69171
Interval_1894	chr1	25072664	25073906	+	1243	22.3016	1.08047	0.267417	4.04038	5.3364e-05	0.000362473	23	23	40	37	18	17	18	22	21.8545	18.2475	30.0132	32.8196	10.9923	11.1251	11.9466	14.7454
Interval_1895	chr1	25080514	25082172	+	1659	34.9488	0.531114	0.203433	2.61076	0.00903422	0.0253248	42	53	44	31	41	41	43	27	39.9082	42.0486	33.0146	27.4975	25.038	26.8311	28.5391	18.0966
Interval_1896	chr1	25092484	25092944	+	461	11.152	0.878425	0.354848	2.4755	0.0133051	0.0346977	18	13	13	14	9	13	9	10	17.1035	10.3138	9.7543	12.4182	5.49614	8.50741	5.9733	6.70245
Interval_1898	chr1	25119385	25119698	+	314	7.5581	0.970716	0.406342	2.38892	0.0168982	0.0421587	5	18	21	13	9	10	12	6	4.75097	14.2806	15.757	11.5312	5.49614	6.54416	7.9644	4.02147
Interval_1900	chr1	25167287	25168584	+	1298	40.9316	0.513069	0.207873	2.46819	0.01358	0.0352829	30	37	47	30	36	22	42	30	28.5058	29.3547	35.2656	26.6105	21.9846	14.3972	27.8754	20.1073
Interval_1901	chr1	25175058	25175330	+	273	8.66653	1.07681	0.435012	2.47536	0.0133104	0.034709	9	12	7	11	8	4	7	5	8.55175	9.52043	5.25232	9.75719	4.88546	2.61767	4.6459	3.35122
Interval_1904	chr1	25231968	25233527	+	1560	62.09	-0.92186	0.145475	-6.33688	2.34461e-10	4.97652e-09	38	59	59	52	129	128	127	124	36.1074	46.8088	44.2695	46.1249	78.778	83.7653	84.2899	83.1103
Interval_1905	chr1	25239583	25240378	+	796	63.9474	-0.788049	0.143322	-5.49847	3.83107e-08	5.65018e-07	63	55	76	48	145	139	139	117	59.8622	43.6353	57.0252	42.5768	88.5489	90.9639	92.2543	78.4186
Interval_1906	chr1	25246023	25248026	+	2004	121.612	-0.704966	0.108838	-6.47723	9.34239e-11	2.10576e-09	100	99	123	97	217	229	223	213	95.0194	78.5435	92.2907	86.0407	132.518	149.861	148.005	142.762
Interval_1908	chr1	25337045	25339119	+	2075	93.6948	-0.747278	0.131028	-5.70318	1.1759e-08	1.88985e-07	68	70	85	72	198	141	138	164	64.6132	55.5358	63.7781	63.8652	120.915	92.2727	91.5906	109.92
Interval_1911	chr1	25430150	25431220	+	1071	109.927	-0.854739	0.109271	-7.82221	5.19058e-15	2.2769e-13	79	115	107	83	247	218	217	214	75.0653	91.2374	80.2854	73.6224	150.838	142.663	144.023	143.432
Interval_1913	chr1	25478719	25478936	+	218	11.0626	-1.00854	0.365966	-2.75582	0.00585447	0.0177902	6	10	9	8	32	19	21	14	5.70116	7.93369	6.75298	7.09614	19.5418	12.4339	13.9377	9.38343
Interval_1918	chr1	25543323	25545118	+	1796	82.7203	-0.452357	0.142427	-3.17607	0.00149284	0.00582085	80	98	102	76	205	127	126	172	76.0155	77.7502	76.5338	67.4133	125.19	83.1109	83.6262	115.282
Interval_1919	chr1	25549451	25550334	+	884	33.4297	-0.542443	0.213855	-2.5365	0.0111968	0.0301561	18	33	31	36	69	46	45	62	17.1035	26.1812	23.2603	31.9326	42.1371	30.1032	29.8665	41.5552
Interval_1922	chr1	25567946	25569455	+	1510	84.3468	-0.738773	0.13371	-5.52519	3.29123e-08	4.90905e-07	59	73	92	76	179	159	155	153	56.0615	57.9159	69.0305	67.4133	109.312	104.052	102.874	102.547
Interval_1923	chr1	25572935	25574512	+	1578	57.8973	-0.430053	0.14744	-2.9168	0.00353646	0.0117803	53	78	63	61	124	120	92	108	50.3603	61.8828	47.2709	54.108	75.7246	78.53	61.0604	72.3864
Interval_1924	chr1	25586524	25587378	+	855	17.5519	0.70128	0.286668	2.44631	0.0144326	0.0371014	25	23	18	19	22	16	17	13	23.7549	18.2475	13.506	16.8533	13.435	10.4707	11.2829	8.71318
Interval_1926	chr1	25615774	25617154	+	1381	89.0379	-0.373128	0.132157	-2.82337	0.00475213	0.015004	70	78	101	73	146	132	122	138	66.5136	61.8828	75.7834	64.7523	89.1596	86.383	80.9714	92.4938
Interval_1929	chr1	25689760	25690018	+	259	8.21626	0.960242	0.395602	2.42729	0.0152119	0.038728	8	21	12	12	9	7	8	11	7.60155	16.6607	9.00397	10.6442	5.49614	4.58091	5.3096	7.37269
Interval_1937	chr1	25748107	25748966	+	860	23.0639	0.713303	0.238622	2.98926	0.00279656	0.00971463	24	37	33	33	27	27	25	21	22.8047	29.3547	24.7609	29.2716	16.4884	17.6692	16.5925	14.0751
Interval_1938	chr1	25759174	25759393	+	220	9.88911	1.40386	0.386032	3.63664	0.000276223	0.00144679	19	21	15	12	16	5	6	6	18.0537	16.6607	11.255	10.6442	9.77091	3.27208	3.9822	4.02147
Interval_1939	chr1	25766805	25767137	+	333	13.0697	0.881102	0.371993	2.3686	0.0178556	0.0441081	8	16	17	12	11	11	9	6	7.60155	12.6939	12.7556	10.6442	6.7175	7.19858	5.9733	4.02147
Interval_1942	chr1	25790704	25791251	+	548	13.2033	0.868489	0.330728	2.62599	0.00863969	0.0244344	14	24	22	14	11	13	14	14	13.3027	19.0409	16.5073	12.4182	6.7175	8.50741	9.2918	9.38343
Interval_1946	chr1	25819355	25821334	+	1980	100.974	-0.543111	0.118818	-4.57095	4.85518e-06	4.50636e-05	82	110	108	90	185	186	197	165	77.9159	87.2706	81.0358	79.8315	112.976	121.721	130.749	110.59
Interval_1948	chr1	25858651	25859781	+	1131	64.6369	-0.659284	0.147533	-4.46871	7.86918e-06	6.90569e-05	51	60	55	56	133	114	100	107	48.4599	47.6021	41.2682	49.673	81.2207	74.6035	66.37	71.7162
Interval_1949	chr1	25871394	25871950	+	557	19.9447	-0.713256	0.237243	-3.00644	0.00264327	0.0092769	19	26	25	17	51	45	45	43	18.0537	20.6276	18.7583	15.0793	31.1448	29.4487	29.8665	28.8205
Interval_1954	chr1	25905100	25907058	+	1959	86.8832	-0.380193	0.136307	-2.78924	0.00528313	0.0163572	82	81	88	88	154	165	133	120	77.9159	64.2629	66.0291	78.0575	94.0451	107.979	88.2721	80.4294
Interval_1958	chr1	25997434	25998777	+	1344	91.4665	-0.598791	0.120412	-4.97286	6.59718e-07	7.57376e-06	76	90	101	77	193	167	163	150	72.2148	71.4032	75.7834	68.3003	117.862	109.288	108.183	100.537
Interval_1960	chr1	26035223	26036712	+	1490	97.8513	-0.579213	0.127253	-4.55167	5.32228e-06	4.8865e-05	66	102	110	72	210	168	148	148	62.7128	80.9236	82.5364	63.8652	128.243	109.942	98.2276	99.1962
Interval_1965	chr1	26094409	26095040	+	632	13.2646	1.40401	0.329869	4.25626	2.07877e-05	0.000161529	22	19	28	19	13	8	16	6	20.9043	15.074	21.0093	16.8533	7.93887	5.23533	10.6192	4.02147
Interval_1968	chr1	26110657	26112565	+	1909	167.365	-0.835975	0.100847	-8.28957	1.13659e-16	6.61698e-15	131	130	157	168	373	294	340	348	124.475	103.138	117.802	149.019	227.784	192.398	225.658	233.245
Interval_1969	chr1	26121775	26122257	+	483	16.9024	-1.26635	0.29462	-4.29826	1.72145e-05	0.000136878	11	13	12	11	36	35	36	39	10.4521	10.3138	9.00397	9.75719	21.9846	22.9046	23.8932	26.1395
Interval_1970	chr1	26123308	26123633	+	326	15.6558	-1.09793	0.283797	-3.86871	0.000109412	0.000665727	11	20	13	10	38	43	32	36	10.4521	15.8674	9.7543	8.87017	23.2059	28.1399	21.2384	24.1288
Interval_1971	chr1	26126444	26127062	+	619	52.5526	-0.89178	0.153533	-5.8084	6.3073e-09	1.0614e-07	40	53	51	49	108	119	124	111	38.0078	42.0486	38.2669	43.4638	65.9537	77.8756	82.2988	74.3972
Interval_1974	chr1	26169667	26170393	+	727	52.6853	-0.601863	0.165044	-3.64667	0.000265656	0.00140123	35	59	52	41	105	91	94	76	33.2568	46.8088	39.0172	36.3677	64.1216	59.5519	62.3878	50.9386
Interval_1975	chr1	26177163	26178521	+	1359	63.2947	-0.756565	0.139948	-5.40604	6.44333e-08	9.10141e-07	54	73	71	54	141	140	127	141	51.3105	57.9159	53.2735	47.8989	86.1062	91.6183	84.2899	94.5045
Interval_1977	chr1	26203343	26203666	+	324	9.57509	0.982701	0.407126	2.41375	0.0157893	0.0399093	14	12	10	11	12	6	4	9	13.3027	9.52043	7.50331	9.75719	7.32819	3.9265	2.6548	6.0322
Interval_1978	chr1	26210496	26210784	+	289	7.34914	1.27479	0.449131	2.83836	0.00453462	0.0144354	11	16	10	8	5	7	6	6	10.4521	12.6939	7.50331	7.09614	3.05341	4.58091	3.9822	4.02147
Interval_1980	chr1	26233756	26234919	+	1164	127.607	-0.779947	0.112058	-6.96021	3.39759e-12	9.54717e-11	102	118	123	86	285	201	218	248	96.9198	93.6175	92.2907	76.2835	174.044	131.538	144.687	166.221
Interval_1981	chr1	26275697	26276544	+	848	49.8954	-0.895586	0.165542	-5.41001	6.30218e-08	8.91773e-07	35	35	47	48	110	87	102	98	33.2568	27.7679	35.2656	42.5768	67.175	56.9342	67.6974	65.684
Interval_1982	chr1	26278438	26280437	+	2000	96.2208	-0.689784	0.121293	-5.68691	1.29356e-08	2.064e-07	68	83	93	79	161	171	179	161	64.6132	65.8496	69.7808	70.0744	98.3198	111.905	118.802	107.909
Interval_1985	chr1	26306098	26307082	+	985	56.3448	-0.682544	0.155429	-4.39135	1.12651e-05	9.44481e-05	45	45	50	60	116	105	101	94	42.7587	35.7016	37.5166	53.221	70.8391	68.7137	67.0337	63.003
Interval_1988	chr1	26336147	26337191	+	1045	81.4292	-1.03901	0.131213	-7.91852	2.40356e-15	1.11822e-13	51	75	72	54	183	172	157	156	48.4599	59.5027	54.0238	47.8989	111.755	112.56	104.201	104.558
Interval_1989	chr1	26351591	26352418	+	828	40.8159	-0.50686	0.168963	-2.99983	0.00270129	0.00944809	36	50	49	43	77	78	84	87	34.207	39.6684	36.7662	38.1417	47.0225	51.0445	55.7508	58.3113
Interval_1990	chr1	26353733	26354521	+	789	79.1904	-0.741268	0.126899	-5.84141	5.176e-09	8.83902e-08	62	87	79	64	169	158	157	146	58.912	69.0231	59.2762	56.7691	103.205	103.398	104.201	97.8557
Interval_1991	chr1	26357010	26357584	+	575	54.4061	-0.704789	0.158983	-4.43312	9.28809e-06	7.98112e-05	49	54	70	39	116	108	100	121	46.5595	42.8419	52.5232	34.5937	70.8391	70.677	66.37	81.0996
Interval_1995	chr1	26417016	26417565	+	550	21.2133	-0.794343	0.237792	-3.34049	0.000836308	0.00362074	26	19	27	17	58	52	44	46	24.705	15.074	20.2589	15.0793	35.4196	34.0297	29.2028	30.8313
Interval_1996	chr1	26431746	26432818	+	1073	84.064	-0.553182	0.127798	-4.32855	1.50095e-05	0.000121531	65	78	93	60	149	142	129	140	61.7626	61.8828	69.7808	53.221	90.9916	92.9271	85.6173	93.8343
Interval_1997	chr1	26470742	26473570	+	2829	137.528	-0.665944	0.105595	-6.30659	2.85252e-10	5.9662e-09	127	138	132	116	259	248	264	281	120.675	109.485	99.0437	102.894	158.167	162.295	175.217	188.339
Interval_1999	chr1	26500108	26501678	+	1571	119.116	-0.772959	0.111276	-6.94632	3.74937e-12	1.04406e-10	79	89	118	102	229	219	200	208	75.0653	70.6098	88.5391	90.4758	139.846	143.317	132.74	139.411
Interval_2001	chr1	26529681	26532158	+	2478	147.819	-0.761789	0.102418	-7.43805	1.0218e-13	3.63325e-12	97	134	135	139	322	253	272	260	92.1688	106.311	101.295	123.295	196.64	165.567	180.526	174.264
Interval_2003	chr1	26546031	26546541	+	511	11.8511	1.42887	0.343215	4.16319	3.13834e-05	0.000230579	19	17	24	25	15	7	12	7	18.0537	13.4873	18.0079	22.1754	9.16023	4.58091	7.9644	4.69171
Interval_2005	chr1	26620212	26621609	+	1398	121.927	-0.93752	0.110535	-8.48167	2.21992e-17	1.44489e-15	77	107	122	84	255	222	239	246	73.1649	84.8905	91.5404	74.5094	155.724	145.28	158.624	164.88
Interval_2006	chr1	26677220	26678040	+	821	29.6373	-0.550396	0.210007	-2.62085	0.00877118	0.0247282	22	31	36	30	70	48	54	53	20.9043	24.5944	27.0119	26.6105	42.7478	31.412	35.8398	35.523
Interval_2007	chr1	26692304	26693465	+	1162	92.0649	-0.981874	0.122717	-8.00114	1.2327e-15	6.00472e-14	68	83	78	65	196	186	187	181	64.6132	65.8496	58.5258	57.6561	119.694	121.721	124.112	121.314
Interval_2008	chr1	26695422	26695933	+	512	55.6257	-0.746875	0.152118	-4.90984	9.11487e-07	1.01203e-05	45	51	68	57	138	107	117	117	42.7587	40.4618	51.0225	50.56	84.2741	70.0226	77.6529	78.4186
Interval_2009	chr1	26697879	26698319	+	441	23.4295	-0.926486	0.242023	-3.82809	0.00012914	0.000766192	21	26	15	18	52	43	56	46	19.9541	20.6276	11.255	15.9663	31.7555	28.1399	37.1672	30.8313
Interval_2013	chr1	26723256	26723928	+	673	25.7222	-0.563616	0.232718	-2.42189	0.0154402	0.0392022	19	29	25	22	44	43	56	38	18.0537	23.0077	18.7583	19.5144	26.87	28.1399	37.1672	25.4693
Interval_2016	chr1	26768811	26769078	+	268	8.07276	-1.19444	0.407153	-2.93364	0.00335013	0.0112705	5	7	8	6	27	22	9	19	4.75097	5.55358	6.00265	5.3221	16.4884	14.3972	5.9733	12.7346
Interval_2018	chr1	26787105	26789333	+	2229	91.7758	-0.628752	0.123588	-5.0875	3.62814e-07	4.40598e-06	83	85	93	78	186	167	144	181	78.8661	67.4364	69.7808	69.1873	113.587	109.288	95.5728	121.314
Interval_2025	chr1	26862681	26865857	+	3177	247.153	-0.780756	0.0764606	-10.2112	1.76619e-24	3.98151e-22	195	246	230	209	536	463	471	484	185.288	195.169	172.576	185.387	327.326	302.995	312.603	324.398
Interval_2027	chr1	26889721	26890686	+	966	40.7038	-0.469815	0.19502	-2.40907	0.0159934	0.040333	48	29	47	39	96	75	53	70	45.6093	23.0077	35.2656	34.5937	58.6255	49.0812	35.1761	46.9171
Interval_2028	chr1	26899549	26900707	+	1159	45.6021	-0.705122	0.177843	-3.96486	7.34404e-05	0.00047502	29	39	48	31	92	65	81	71	27.5556	30.9414	36.0159	27.4975	56.1828	42.5371	53.7597	47.5874
Interval_2030	chr1	26921300	26922367	+	1068	75.3305	-0.813493	0.139454	-5.83342	5.4303e-09	9.24182e-08	54	64	63	54	150	133	135	116	51.3105	50.7756	47.2709	47.8989	91.6023	87.0374	89.5995	77.7484
Interval_2032	chr1	26959803	26960925	+	1123	57.639	-0.658617	0.145452	-4.52807	5.95253e-06	5.39571e-05	47	69	65	54	117	116	116	129	44.6591	54.7425	48.7715	47.8989	71.4498	75.9123	76.9892	86.4616
Interval_2037	chr1	27008215	27011236	+	3022	145.782	-0.630951	0.101189	-6.23538	4.50686e-10	9.13011e-09	108	124	144	125	266	239	261	236	102.621	98.3778	108.048	110.877	162.441	156.406	173.226	158.178
Interval_2038	chr1	27012480	27013123	+	644	53.5984	-0.543749	0.157381	-3.45497	0.000550349	0.00256726	44	50	47	54	99	96	85	88	41.8085	39.6684	35.2656	47.8989	60.4575	62.824	56.4145	58.9815
Interval_2039	chr1	27031192	27031920	+	729	41.3978	-0.902581	0.195419	-4.61871	3.86136e-06	3.68582e-05	31	18	47	29	88	75	62	77	29.456	14.2806	35.2656	25.7235	53.74	49.0812	41.1494	51.6088
Interval_2045	chr1	27061541	27061923	+	383	7.61311	1.06966	0.453104	2.36073	0.0182389	0.0448604	9	10	11	9	7	4	2	11	8.55175	7.93369	8.25364	7.98315	4.27478	2.61767	1.3274	7.37269
Interval_2047	chr1	27088117	27088399	+	283	6.36801	1.96404	0.499128	3.93495	8.32145e-05	0.000529022	12	16	17	7	1	1	5	10	11.4023	12.6939	12.7556	6.20912	0.610682	0.654416	3.3185	6.70245
Interval_2048	chr1	27097764	27100082	+	2319	71.6501	-0.400679	0.139743	-2.86726	0.00414038	0.0134036	54	82	77	69	125	116	116	123	51.3105	65.0563	57.7755	61.2042	76.3353	75.9123	76.9892	82.4401
Interval_2050	chr1	27111879	27112524	+	646	42.8723	-0.512823	0.173852	-2.94976	0.00318017	0.0107973	36	46	52	33	80	77	69	81	34.207	36.495	39.0172	29.2716	48.8546	50.3901	45.7953	54.2898
Interval_2055	chr1	27141593	27142949	+	1357	67.6381	-0.447407	0.142473	-3.14029	0.00168779	0.00643485	56	59	73	55	117	104	110	97	53.2109	46.8088	54.7742	48.7859	71.4498	68.0593	73.007	65.0137
Interval_2057	chr1	27154721	27155710	+	990	74.5561	-0.611776	0.13301	-4.59949	4.23519e-06	3.99843e-05	57	72	87	72	156	142	150	120	54.1611	57.1226	65.2788	63.8652	95.2664	92.9271	99.555	80.4294
Interval_2058	chr1	27161536	27162166	+	631	23.0949	-0.819909	0.240444	-3.40998	0.000649688	0.00294332	20	18	21	16	40	41	43	47	19.0039	14.2806	15.757	14.1923	24.4273	26.8311	28.5391	31.5015
Interval_2061	chr1	27233977	27235632	+	1656	121.155	-0.583611	0.10677	-5.46603	4.60215e-08	6.68845e-07	95	134	133	115	214	247	243	217	90.2684	106.311	99.794	102.007	130.686	161.641	161.279	145.443
Interval_2062	chr1	27247426	27247935	+	510	13.0904	-0.693931	0.283027	-2.45182	0.0142137	0.0366376	17	12	20	15	35	36	37	26	16.1533	9.52043	15.0066	13.3053	21.3739	23.559	24.5569	17.4264
Interval_2063	chr1	27284900	27285274	+	375	7.4534	1.17914	0.45613	2.5851	0.00973498	0.0269154	9	19	3	16	5	9	7	6	8.55175	15.074	2.25099	14.1923	3.05341	5.88975	4.6459	4.02147
Interval_2066	chr1	27321690	27322745	+	1056	84.7832	-0.794063	0.125843	-6.30995	2.79125e-10	5.85101e-09	58	78	78	70	177	155	145	159	55.1113	61.8828	58.5258	62.0912	108.091	101.435	96.2365	106.569
Interval_2068	chr1	27341464	27343801	+	2338	125.584	-0.777397	0.105451	-7.3721	1.6796e-13	5.78264e-12	105	121	117	126	289	270	232	250	99.7704	95.9976	87.7887	111.764	176.487	176.692	153.978	167.561
Interval_2070	chr1	27365366	27367222	+	1857	122.455	-0.818474	0.105508	-7.75749	8.66263e-15	3.65e-13	90	116	137	90	265	231	249	239	85.5175	92.0308	102.795	79.8315	161.831	151.17	165.261	160.188
Interval_2073	chr1	27391774	27392944	+	1171	51.4039	-0.652088	0.166663	-3.91261	9.13025e-05	0.000571574	47	39	53	36	106	85	83	82	44.6591	30.9414	39.7675	31.9326	64.7323	55.6254	55.0871	54.9601
Interval_2079	chr1	27455415	27455885	+	471	12.4812	-0.801824	0.323745	-2.47671	0.0132599	0.0346013	12	10	11	9	31	19	26	19	11.4023	7.93369	8.25364	7.98315	18.9311	12.4339	17.2562	12.7346
Interval_2080	chr1	27488834	27490637	+	1804	109.265	-1.0048	0.119351	-8.41891	3.7999e-17	2.39179e-15	69	81	86	83	212	205	213	197	65.5634	64.2629	64.5285	73.6224	129.465	134.155	141.368	132.038
Interval_2081	chr1	27504252	27505585	+	1334	24.3299	0.607474	0.237735	2.55526	0.0106109	0.0288742	26	29	34	36	23	30	31	22	24.705	23.0077	25.5113	31.9326	14.0457	19.6325	20.5747	14.7454
Interval_2083	chr1	27522312	27523248	+	937	40.401	-0.46775	0.186978	-2.50164	0.0123621	0.0326842	29	43	40	43	55	66	72	83	27.5556	34.1149	30.0132	38.1417	33.5875	43.1915	47.7864	55.6303
Interval_2085	chr1	27535507	27537112	+	1606	45.6957	0.608216	0.204772	2.9702	0.00297601	0.0102276	41	40	39	35	49	28	28	27	38.958	31.7348	29.2629	31.0456	29.9234	18.3237	18.5836	18.0966
Interval_2086	chr1	27540196	27540840	+	645	30.3088	-0.806496	0.221692	-3.63791	0.000274857	0.00144123	18	34	27	18	53	41	61	63	17.1035	26.9745	20.2589	15.9663	32.3662	26.8311	40.4857	42.2254
Interval_2087	chr1	27542284	27543271	+	988	54.4102	-0.479027	0.150898	-3.1745	0.00150094	0.00584831	50	62	63	58	122	101	110	87	47.5097	49.1889	47.2709	51.447	74.5032	66.0961	73.007	58.3113
Interval_2088	chr1	27549127	27549485	+	359	12.9148	0.814618	0.318738	2.55576	0.0105957	0.0288406	17	22	23	13	18	13	11	13	16.1533	17.4541	17.2576	11.5312	10.9923	8.50741	7.3007	8.71318
Interval_2089	chr1	27550689	27551003	+	315	11.6915	1.4539	0.372238	3.90584	9.38988e-05	0.000585521	15	15	23	15	8	13	4	7	14.2529	11.9005	17.2576	13.3053	4.88546	8.50741	2.6548	4.69171
Interval_2090	chr1	27556870	27558507	+	1638	96.691	-0.640241	0.128167	-4.99536	5.8727e-07	6.8186e-06	74	108	89	89	194	188	187	156	70.3144	85.6839	66.7795	78.9445	118.472	123.03	124.112	104.558
Interval_2091	chr1	27568140	27569240	+	1101	98.5308	-0.517058	0.121786	-4.24562	2.17992e-05	0.00016833	74	75	94	76	163	143	147	137	70.3144	59.5027	70.5311	67.4133	99.5412	93.5815	97.5639	91.8235
Interval_2097	chr1	27623689	27625265	+	1577	33.9264	0.922517	0.215223	4.28633	1.8165e-05	0.000143661	40	55	50	40	33	42	34	17	38.0078	43.6353	37.5166	35.4807	20.1525	27.4855	22.5658	11.3942
Interval_2100	chr1	27658760	27660218	+	1459	62.8224	-0.524681	0.136088	-3.85545	0.000115515	0.000697311	65	85	85	66	156	144	119	140	61.7626	67.4364	63.7781	58.5431	95.2664	94.236	78.9803	93.8343
Interval_2102	chr1	27671984	27672576	+	593	32.032	-0.575776	0.196803	-2.92564	0.00343748	0.0115091	36	33	35	30	77	67	54	61	34.207	26.1812	26.2616	26.6105	47.0225	43.8459	35.8398	40.8849
Interval_2103	chr1	27685972	27687188	+	1217	30.5314	0.689379	0.209572	3.28947	0.00100377	0.00420325	33	41	54	42	44	25	26	41	31.3564	32.5281	40.5179	37.2547	26.87	16.3604	17.2562	27.48
Interval_2104	chr1	27725061	27726441	+	1381	142.295	-0.787172	0.099452	-7.91509	2.47074e-15	1.14582e-13	104	128	132	128	313	264	271	250	98.8202	101.551	99.0437	113.538	191.144	172.766	179.863	167.561
Interval_2105	chr1	27772791	27773946	+	1156	105.199	-0.906141	0.121258	-7.47286	7.84691e-14	2.84435e-12	85	78	101	76	202	216	204	201	80.7665	61.8828	75.7834	67.4133	123.358	141.354	135.395	134.719
Interval_2107	chr1	27830436	27831778	+	1343	60.9394	-0.404602	0.154706	-2.61529	0.00891513	0.0250597	41	52	75	57	111	98	83	92	38.958	41.2552	56.2748	50.56	67.7857	64.1328	55.0871	61.6625
Interval_2110	chr1	27863099	27864642	+	1544	43.6782	-0.396523	0.166858	-2.37642	0.0174817	0.0433603	36	48	65	44	87	80	82	78	34.207	38.0817	48.7715	39.0288	53.1293	52.3533	54.4234	52.2791
Interval_2111	chr1	27869189	27870155	+	967	17.5696	0.709494	0.28345	2.50307	0.0123122	0.0325812	15	27	22	21	19	11	15	22	14.2529	21.421	16.5073	18.6274	11.603	7.19858	9.9555	14.7454
Interval_2112	chr1	27875206	27875729	+	524	39.5008	-1.10159	0.182862	-6.02419	1.69954e-09	3.14415e-08	30	37	43	25	93	92	87	101	28.5058	29.3547	32.2642	22.1754	56.7934	60.2063	57.7419	67.6947
Interval_2114	chr1	27914117	27915093	+	977	80.0407	-0.991038	0.133501	-7.42346	1.14099e-13	4.02407e-12	60	60	62	62	175	151	164	138	57.0116	47.6021	46.5205	54.9951	106.869	98.8169	108.847	92.4938
Interval_2117	chr1	27959428	27961153	+	1726	103.786	-0.721722	0.116605	-6.18945	6.03733e-10	1.19766e-08	94	101	101	85	228	195	182	208	89.3182	80.1303	75.7834	75.3965	139.236	127.611	120.793	139.411
Interval_2123	chr1	28087785	28089064	+	1280	76.3585	-1.15459	0.137868	-8.37461	5.54055e-17	3.38134e-15	37	60	70	55	178	159	149	151	35.1572	47.6021	52.5232	48.7859	108.701	104.052	98.8913	101.207
Interval_2130	chr1	28193368	28194325	+	958	49.6231	-0.715763	0.161997	-4.41837	9.94478e-06	8.4701e-05	36	52	50	45	105	109	80	94	34.207	41.2552	37.5166	39.9158	64.1216	71.3314	53.096	63.003
Interval_2131	chr1	28197033	28197917	+	885	44.0023	-0.561771	0.169688	-3.31061	0.00093093	0.00395249	38	44	46	37	94	78	80	63	36.1074	34.9082	34.5152	32.8196	57.4041	51.0445	53.096	42.2254
Interval_2133	chr1	28232644	28233103	+	460	22.9908	-0.614645	0.239134	-2.57029	0.0101613	0.0278618	12	27	28	17	41	37	44	43	11.4023	21.421	21.0093	15.0793	25.038	24.2134	29.2028	28.8205
Interval_2134	chr1	28235683	28236896	+	1214	74.342	-0.768886	0.137327	-5.59893	2.15674e-08	3.31993e-07	58	64	70	64	154	129	152	129	55.1113	50.7756	52.5232	56.7691	94.0451	84.4197	100.882	86.4616
Interval_2135	chr1	28246502	28249711	+	3210	138.735	-0.870741	0.105164	-8.27987	1.23313e-16	7.13497e-15	111	105	117	118	277	290	247	254	105.472	83.3037	87.7887	104.668	169.159	189.781	163.934	170.242
Interval_2136	chr1	28259190	28260615	+	1426	116.214	-0.818075	0.110086	-7.43124	1.07586e-13	3.81114e-12	95	95	121	104	240	215	249	241	90.2684	75.3701	90.7901	92.2498	146.564	140.7	165.261	161.529
Interval_2137	chr1	28272405	28273619	+	1215	20.1975	0.882558	0.254359	3.46973	0.000520984	0.00245315	26	35	30	30	28	23	18	16	24.705	27.7679	22.5099	26.6105	17.0991	15.0516	11.9466	10.7239
Interval_2139	chr1	28313605	28314624	+	1020	31.4972	-0.57884	0.208895	-2.77097	0.00558896	0.0171273	26	35	28	23	54	59	55	48	24.705	27.7679	21.0093	20.4014	32.9768	38.6106	36.5035	32.1717
Interval_2140	chr1	28328821	28329768	+	948	47.7229	-1.09706	0.175344	-6.2566	3.93463e-10	8.05937e-09	38	31	47	26	100	92	97	103	36.1074	24.5944	35.2656	23.0624	61.0682	60.2063	64.3789	69.0352
Interval_2141	chr1	28351668	28352019	+	352	9.30419	-1.08074	0.380539	-2.84004	0.00451083	0.0143737	5	6	10	8	19	22	18	20	4.75097	4.76021	7.50331	7.09614	11.603	14.3972	11.9466	13.4049
Interval_2142	chr1	28369444	28370561	+	1118	68.665	-0.928875	0.153503	-6.0512	1.4377e-09	2.69199e-08	35	62	82	58	166	165	120	129	33.2568	49.1889	61.5271	51.447	101.373	107.979	79.644	86.4616
Interval_2146	chr1	28417450	28417931	+	482	15.5946	-0.665212	0.270337	-2.46067	0.0138677	0.0359065	16	19	17	19	47	25	38	36	15.2031	15.074	12.7556	16.8533	28.7021	16.3604	25.2206	24.1288
Interval_2148	chr1	28437462	28438587	+	1126	50.237	-1.0531	0.171035	-6.15723	7.40286e-10	1.44938e-08	32	46	47	39	121	94	133	91	30.4062	36.495	35.2656	34.5937	73.8925	61.5151	88.2721	60.9923
Interval_2149	chr1	28449955	28450845	+	891	23.6694	-1.22998	0.2415	-5.09308	3.52297e-07	4.28962e-06	12	28	24	14	67	47	59	62	11.4023	22.2143	18.0079	12.4182	40.9157	30.7576	39.1583	41.5552
Interval_2150	chr1	28505618	28506635	+	1018	73.2768	-0.667914	0.131556	-5.07703	3.83385e-07	4.63022e-06	58	66	80	68	148	137	137	136	55.1113	52.3624	60.0265	60.3172	90.381	89.655	90.9269	91.1533
Interval_2151	chr1	28517277	28518996	+	1720	80.0644	-0.697345	0.128281	-5.43607	5.44672e-08	7.80633e-07	57	83	93	73	185	162	142	151	54.1611	65.8496	69.7808	64.7523	112.976	106.015	94.2454	101.207
Interval_2152	chr1	28526658	28527602	+	945	36.6925	-0.72672	0.182423	-3.9837	6.78497e-05	0.000444538	35	40	46	28	88	64	80	86	33.2568	31.7348	34.5152	24.8365	53.74	41.8826	53.096	57.641
Interval_2153	chr1	28552607	28553945	+	1339	104.562	-0.744118	0.119032	-6.25139	4.06816e-10	8.30638e-09	80	94	90	84	211	190	158	195	76.0155	74.5767	67.5298	74.5094	128.854	124.339	104.865	130.698
Interval_2154	chr1	28580823	28582855	+	2033	111.504	-0.828213	0.111823	-7.40649	1.29689e-13	4.54493e-12	98	101	102	92	217	237	227	221	93.119	80.1303	76.5338	81.6056	132.518	155.097	150.66	148.124
Interval_2156	chr1	28601813	28602049	+	237	8.17403	-1.04237	0.399313	-2.6104	0.00904375	0.0253459	8	8	6	5	19	14	23	16	7.60155	6.34695	4.50199	4.43509	11.603	9.16183	15.2651	10.7239
Interval_2157	chr1	28642371	28643923	+	1553	98.8109	-0.613671	0.122041	-5.02839	4.94617e-07	5.83528e-06	80	87	112	79	171	178	180	177	76.0155	69.0231	84.0371	70.0744	104.427	116.486	119.466	118.633
Interval_2158	chr1	28648082	28649253	+	1172	88.9936	-1.21265	0.134838	-8.99332	2.3987e-19	2.13418e-17	52	54	75	68	212	180	159	195	49.4101	42.8419	56.2748	60.3172	129.465	117.795	105.528	130.698
Interval_2159	chr1	28668298	28670013	+	1716	79.1111	-0.378634	0.135492	-2.79452	0.00519771	0.0161376	75	101	85	78	186	137	117	131	71.2646	80.1303	63.7781	69.1873	113.587	89.655	77.6529	87.8021
Interval_2160	chr1	28736507	28737994	+	1488	91.1532	-0.985381	0.128064	-7.69446	1.42094e-14	5.7827e-13	71	71	74	91	231	201	177	180	67.4638	56.3292	55.5245	80.7186	141.068	131.538	117.475	120.644
Interval_2168	chr1	28914155	28915469	+	1315	79.8721	-0.723803	0.139688	-5.18156	2.20033e-07	2.79205e-06	63	66	95	63	185	152	117	158	59.8622	52.3624	71.2815	55.8821	112.976	99.4713	77.6529	105.899
Interval_2171	chr1	29125552	29125866	+	315	9.0528	1.03167	0.403578	2.55631	0.0105788	0.0287984	14	18	7	13	5	9	7	12	13.3027	14.2806	5.25232	11.5312	3.05341	5.88975	4.6459	8.04294
Interval_2173	chr1	29180916	29182189	+	1274	102.936	-0.937775	0.117893	-7.95445	1.79934e-15	8.53188e-14	77	99	101	68	238	228	199	188	73.1649	78.5435	75.7834	60.3172	145.342	149.207	132.076	126.006
Interval_2176	chr1	29202409	29203446	+	1038	46.0512	-0.541364	0.175767	-3.08001	0.00206997	0.00760314	33	46	55	30	82	65	86	74	31.3564	36.495	41.2682	26.6105	50.0759	42.5371	57.0782	49.5981
Interval_2178	chr1	29230736	29231151	+	416	38.5773	-0.813501	0.193739	-4.19896	2.68149e-05	0.000201284	23	27	32	35	75	75	56	60	21.8545	21.421	24.0106	31.0456	45.8012	49.0812	37.1672	40.2147
Interval_2179	chr1	29236358	29239735	+	3378	194.015	-0.610702	0.0824421	-7.40765	1.28555e-13	4.50915e-12	182	208	210	197	450	370	382	373	172.935	165.021	157.57	174.742	274.807	242.134	253.533	250.001
Interval_2187	chr1	29344112	29344386	+	275	6.59438	1.12338	0.450522	2.49351	0.0126489	0.0332954	12	11	10	12	12	6	4	5	11.4023	8.72706	7.50331	10.6442	7.32819	3.9265	2.6548	3.35122
Interval_2189	chr1	29369712	29370212	+	501	15.4035	0.744056	0.299168	2.48709	0.0128794	0.0337935	19	24	24	15	12	19	15	17	18.0537	19.0409	18.0079	13.3053	7.32819	12.4339	9.9555	11.3942
Interval_2194	chr1	29437068	29438042	+	975	17.4082	1.08631	0.285274	3.80796	0.000140117	0.000819952	24	20	28	28	15	14	21	11	22.8047	15.8674	21.0093	24.8365	9.16023	9.16183	13.9377	7.37269
Interval_2198	chr1	29475010	29476093	+	1084	22.8915	1.19966	0.269477	4.45181	8.51487e-06	7.3983e-05	36	26	30	30	14	21	21	13	34.207	20.6276	22.5099	26.6105	8.54955	13.7427	13.9377	8.71318
Interval_2200	chr1	29511362	29511752	+	391	8.80437	1.15993	0.416545	2.78464	0.00535868	0.016548	7	19	15	8	5	7	9	7	6.65136	15.074	11.255	7.09614	3.05341	4.58091	5.9733	4.69171
Interval_2202	chr1	29519249	29520198	+	950	21.8647	0.976173	0.250578	3.89568	9.79244e-05	0.000606675	30	30	31	35	21	23	13	26	28.5058	23.8011	23.2603	31.0456	12.8243	15.0516	8.6281	17.4264
Interval_2204	chr1	29556864	29557226	+	363	11.3384	1.49666	0.367542	4.07209	4.65929e-05	0.000322931	17	21	14	26	11	8	5	12	16.1533	16.6607	10.5046	23.0624	6.7175	5.23533	3.3185	8.04294
Interval_2205	chr1	29569999	29570702	+	704	38.4505	-0.462331	0.188364	-2.45446	0.0141097	0.0364152	23	46	39	33	65	56	57	72	21.8545	36.495	29.2629	29.2716	39.6943	36.6473	37.8309	48.2576
Interval_2208	chr1	29585212	29586020	+	809	15.7294	1.18253	0.28589	4.13632	3.52919e-05	0.000254749	26	28	27	26	14	14	23	10	24.705	22.2143	20.2589	23.0624	8.54955	9.16183	15.2651	6.70245
Interval_2211	chr1	29630027	29630389	+	363	10.4816	1.21296	0.351054	3.4552	0.000549876	0.00256561	16	23	17	14	11	8	11	9	15.2031	18.2475	12.7556	12.4182	6.7175	5.23533	7.3007	6.0322
Interval_2217	chr1	29686278	29686843	+	566	14.6513	1.0729	0.317614	3.378	0.000730157	0.00323563	14	18	33	20	21	9	11	11	13.3027	14.2806	24.7609	17.7403	12.8243	5.88975	7.3007	7.37269
Interval_2219	chr1	29696435	29697190	+	756	17.1321	0.999849	0.296393	3.37339	0.000742486	0.00328139	21	21	27	18	8	16	13	19	19.9541	16.6607	20.2589	15.9663	4.88546	10.4707	8.6281	12.7346
Interval_2224	chr1	29767787	29768341	+	555	10.5696	0.864445	0.350114	2.46904	0.0135477	0.0352148	11	21	15	18	11	8	9	18	10.4521	16.6607	11.255	15.9663	6.7175	5.23533	5.9733	12.0644
Interval_2225	chr1	29778873	29779158	+	286	6.22581	2.16571	0.499486	4.33587	1.45183e-05	0.000117971	14	12	14	12	2	5	5	3	13.3027	9.52043	10.5046	10.6442	1.22136	3.27208	3.3185	2.01073
Interval_2226	chr1	29785465	29787065	+	1601	25.9725	0.738141	0.222022	3.32463	0.000885353	0.00379389	44	48	40	30	41	34	28	23	41.8085	38.0817	30.0132	26.6105	25.038	22.2502	18.5836	15.4156
Interval_2227	chr1	29789492	29790086	+	595	17.097	1.00141	0.288281	3.47374	0.00051326	0.0024227	15	24	26	25	18	12	15	13	14.2529	19.0409	19.5086	22.1754	10.9923	7.853	9.9555	8.71318
Interval_2230	chr1	29843578	29843860	+	283	6.33951	1.32178	0.451221	2.92935	0.00339668	0.0113975	14	8	11	13	7	2	8	7	13.3027	6.34695	8.25364	11.5312	4.27478	1.30883	5.3096	4.69171
Interval_2231	chr1	29893048	29893767	+	720	17.5473	1.01715	0.300542	3.38439	0.000713354	0.00317423	26	18	27	24	21	7	14	19	24.705	14.2806	20.2589	21.2884	12.8243	4.58091	9.2918	12.7346
Interval_2235	chr1	29958742	29958947	+	206	6.11922	2.20907	0.506112	4.36478	1.27248e-05	0.000105095	15	9	16	10	3	3	3	5	14.2529	7.14032	12.0053	8.87017	1.83205	1.96325	1.9911	3.35122
Interval_2237	chr1	29984649	29985633	+	985	17.6309	0.878352	0.264578	3.31982	0.000900753	0.00384716	22	31	30	24	18	17	19	21	20.9043	24.5944	22.5099	21.2884	10.9923	11.1251	12.6103	14.0751
Interval_2239	chr1	30010607	30010928	+	322	9.09201	0.90624	0.388257	2.33412	0.0195892	0.0475218	11	14	13	10	6	9	7	11	10.4521	11.1072	9.7543	8.87017	3.66409	5.88975	4.6459	7.37269
Interval_2240	chr1	30013495	30014132	+	638	15.9268	1.10173	0.309766	3.55665	0.000375614	0.00186732	17	23	19	19	13	15	10	9	16.1533	18.2475	14.2563	16.8533	7.93887	9.81625	6.637	6.0322
Interval_2242	chr1	30058694	30059326	+	633	22.5252	-0.564028	0.233769	-2.41275	0.0158325	0.0400033	18	25	31	20	51	41	48	39	17.1035	19.8342	23.2603	17.7403	31.1448	26.8311	31.8576	26.1395
Interval_2243	chr1	30067928	30069175	+	1248	26.3054	0.905349	0.227096	3.98664	6.70151e-05	0.000439877	42	34	39	42	34	26	17	32	39.9082	26.9745	29.2629	37.2547	20.7632	17.0148	11.2829	21.4478
Interval_2245	chr1	30085699	30086078	+	380	9.18525	1.14245	0.412898	2.7669	0.00565927	0.0173074	14	12	10	10	4	7	8	8	13.3027	9.52043	7.50331	8.87017	2.44273	4.58091	5.3096	5.36196
Interval_2247	chr1	30149285	30149696	+	412	9.8332	1.66308	0.377882	4.40105	1.07727e-05	9.0851e-05	16	14	21	20	7	6	10	6	15.2031	11.1072	15.757	17.7403	4.27478	3.9265	6.637	4.02147
Interval_2248	chr1	30161425	30162283	+	859	16.0994	0.755679	0.289884	2.60684	0.00913828	0.0255616	18	25	28	17	15	20	16	16	17.1035	19.8342	21.0093	15.0793	9.16023	13.0883	10.6192	10.7239
Interval_2249	chr1	30162929	30164022	+	1094	17.7254	1.41758	0.282192	5.02345	5.07518e-07	5.97518e-06	22	27	35	30	12	18	11	14	20.9043	21.421	26.2616	26.6105	7.32819	11.7795	7.3007	9.38343
Interval_2252	chr1	30188717	30189170	+	454	11.2873	1.16859	0.338753	3.44968	0.000561241	0.00260829	19	28	19	19	15	19	8	7	18.0537	22.2143	14.2563	16.8533	9.16023	12.4339	5.3096	4.69171
Interval_2254	chr1	30227859	30228876	+	1018	23.247	0.536262	0.231121	2.32026	0.0203266	0.0489747	34	39	35	32	37	21	36	31	32.3066	30.9414	26.2616	28.3846	22.5952	13.7427	23.8932	20.7776
Interval_2259	chr1	30340490	30341509	+	1020	16.5343	1.0544	0.283041	3.72526	0.000195111	0.00108163	25	20	32	21	18	14	14	15	23.7549	15.8674	24.0106	18.6274	10.9923	9.16183	9.2918	10.0537
Interval_2260	chr1	30359057	30359733	+	677	18.8701	1.44764	0.284823	5.08259	3.72327e-07	4.50883e-06	25	30	31	28	14	14	13	13	23.7549	23.8011	23.2603	24.8365	8.54955	9.16183	8.6281	8.71318
Interval_2261	chr1	30372929	30374140	+	1212	28.7958	0.737349	0.213755	3.4495	0.000561616	0.00260964	36	39	50	29	30	26	29	34	34.207	30.9414	37.5166	25.7235	18.3205	17.0148	19.2473	22.7883
Interval_2264	chr1	30396519	30397579	+	1061	18.7061	1.03829	0.293209	3.54113	0.000398423	0.00196302	32	25	22	25	18	15	13	20	30.4062	19.8342	16.5073	22.1754	10.9923	9.81625	8.6281	13.4049
Interval_2267	chr1	30444973	30446104	+	1132	21.8919	1.45749	0.252352	5.77561	7.66761e-09	1.26968e-07	30	43	39	37	15	24	20	11	28.5058	34.1149	29.2629	32.8196	9.16023	15.706	13.274	7.37269
Interval_2268	chr1	30446613	30447313	+	701	15.8672	1.28717	0.287145	4.48263	7.37279e-06	6.52116e-05	24	26	35	25	10	18	12	18	22.8047	20.6276	26.2616	22.1754	6.10682	11.7795	7.9644	12.0644
Interval_2270	chr1	30492297	30492639	+	343	9.20018	2.10325	0.410003	5.12985	2.89974e-07	3.58764e-06	20	19	18	19	8	5	3	7	19.0039	15.074	13.506	16.8533	4.88546	3.27208	1.9911	4.69171
Interval_2272	chr1	30551212	30553122	+	1911	34.1562	1.11296	0.205757	5.40911	6.33387e-08	8.95941e-07	52	58	48	44	32	37	25	27	49.4101	46.0154	36.0159	39.0288	19.5418	24.2134	16.5925	18.0966
Interval_2273	chr1	30571085	30571387	+	303	6.42705	1.57551	0.434103	3.62935	0.000284138	0.001481	8	16	18	16	7	6	9	3	7.60155	12.6939	13.506	14.1923	4.27478	3.9265	5.9733	2.01073
Interval_2275	chr1	30572717	30573218	+	502	11.9845	1.10917	0.330631	3.35471	0.000794486	0.00347021	18	15	19	26	14	7	13	13	17.1035	11.9005	14.2563	23.0624	8.54955	4.58091	8.6281	8.71318
Interval_2277	chr1	30615343	30615729	+	387	10.2683	1.35091	0.372987	3.62186	0.000292492	0.00151754	13	17	23	26	9	16	13	2	12.3525	13.4873	17.2576	23.0624	5.49614	10.4707	8.6281	1.34049
Interval_2285	chr1	30718064	30719446	+	1383	235.662	-0.630253	0.0855239	-7.36933	1.7149e-13	5.89278e-12	186	193	219	216	463	384	403	382	176.736	153.12	164.323	191.596	282.746	251.296	267.471	256.033
Interval_2286	chr1	30729513	30730655	+	1143	26.1453	0.662935	0.215719	3.07314	0.00211821	0.00774561	33	40	50	33	38	25	30	34	31.3564	31.7348	37.5166	29.2716	23.2059	16.3604	19.911	22.7883
Interval_2288	chr1	30756461	30757213	+	753	41.3588	-0.489546	0.18027	-2.71562	0.00661514	0.0196559	25	47	55	40	76	64	85	76	23.7549	37.2883	41.2682	35.4807	46.4118	41.8826	56.4145	50.9386
Interval_2294	chr1	30800642	30801016	+	375	11.4191	0.947947	0.33339	2.84336	0.00446411	0.0142545	14	23	22	13	14	11	14	9	13.3027	18.2475	16.5073	11.5312	8.54955	7.19858	9.2918	6.0322
Interval_2297	chr1	30823477	30824790	+	1314	116.032	-0.861741	0.114551	-7.52279	5.36176e-14	1.99767e-12	77	80	114	74	224	196	206	183	73.1649	63.4695	85.5377	65.6393	136.793	128.266	136.722	122.655
Interval_2301	chr1	30870428	30870953	+	526	16.1978	1.20901	0.295974	4.08485	4.41062e-05	0.000308238	24	23	22	27	19	10	14	11	22.8047	18.2475	16.5073	23.9495	11.603	6.54416	9.2918	7.37269
Interval_2303	chr1	30879254	30879910	+	657	22.667	-0.619421	0.247259	-2.50515	0.0122401	0.0324209	18	29	30	12	36	44	49	46	17.1035	23.0077	22.5099	10.6442	21.9846	28.7943	32.5213	30.8313
Interval_2306	chr1	30906950	30907495	+	546	15.0503	1.1419	0.290194	3.93494	8.32167e-05	0.000529022	20	25	31	20	14	14	12	16	19.0039	19.8342	23.2603	17.7403	8.54955	9.16183	7.9644	10.7239
Interval_2311	chr1	31007246	31007826	+	581	12.9293	-1.00529	0.308677	-3.25679	0.00112681	0.00462073	9	16	10	12	36	30	22	34	8.55175	12.6939	7.50331	10.6442	21.9846	19.6325	14.6014	22.7883
Interval_2317	chr1	31064924	31066117	+	1194	84.9888	-0.962348	0.137911	-6.97803	2.99354e-12	8.4741e-11	62	68	66	61	199	158	139	153	58.912	53.9491	49.5218	54.108	121.526	103.398	92.2543	102.547
Interval_2321	chr1	31154509	31155769	+	1261	104.723	-0.875375	0.12414	-7.0515	1.76994e-12	5.20973e-11	73	81	106	73	198	171	212	206	69.3642	64.2629	79.5351	64.7523	120.915	111.905	140.704	138.07
Interval_2322	chr1	31162529	31163111	+	583	21.6766	-0.758865	0.251485	-3.01753	0.0025484	0.0090048	15	21	20	16	38	34	40	45	14.2529	16.6607	15.0066	14.1923	23.2059	22.2502	26.548	30.161
Interval_2323	chr1	31170609	31171220	+	612	45.5501	-0.849282	0.167361	-5.07456	3.88402e-07	4.68622e-06	33	49	36	46	100	92	88	102	31.3564	38.8751	27.0119	40.8028	61.0682	60.2063	58.4056	68.365
Interval_2324	chr1	31182250	31182768	+	519	32.4737	-0.736154	0.204774	-3.59495	0.000324449	0.00165404	19	29	28	35	67	59	48	65	18.0537	23.0077	21.0093	31.0456	40.9157	38.6106	31.8576	43.5659
Interval_2325	chr1	31208812	31209211	+	400	10.1213	1.00632	0.367064	2.74153	0.00611535	0.0184228	12	13	22	14	7	13	12	7	11.4023	10.3138	16.5073	12.4182	4.27478	8.50741	7.9644	4.69171
Interval_2326	chr1	31229379	31230227	+	849	20.4998	0.838024	0.300532	2.78846	0.00529587	0.0163875	17	24	33	21	11	21	14	22	16.1533	19.0409	24.7609	18.6274	6.7175	13.7427	9.2918	14.7454
Interval_2328	chr1	31296386	31297840	+	1455	107.182	-0.637632	0.116755	-5.4613	4.72654e-08	6.8562e-07	69	92	92	88	178	172	171	164	65.5634	72.9899	69.0305	78.0575	108.701	112.56	113.493	109.92
Interval_2331	chr1	31390100	31390530	+	431	27.7571	-0.754317	0.212485	-3.54997	0.000385268	0.00190752	24	24	29	27	66	48	53	60	22.8047	19.0409	21.7596	23.9495	40.305	31.412	35.1761	40.2147
Interval_2332	chr1	31394576	31395180	+	605	37.317	-0.777497	0.186921	-4.15949	3.18957e-05	0.000233797	30	44	30	26	79	77	69	63	28.5058	34.9082	22.5099	23.0624	48.2439	50.3901	45.7953	42.2254
Interval_2333	chr1	31412931	31415010	+	2080	85.6147	-0.698619	0.128084	-5.45438	4.91431e-08	7.10417e-07	60	86	86	81	164	164	141	186	57.0116	68.2297	64.5285	71.8484	100.152	107.324	93.5817	124.666
Interval_2334	chr1	31416064	31416587	+	524	25.552	-0.795664	0.235916	-3.37265	0.000744479	0.0032882	18	19	20	33	62	43	49	49	17.1035	15.074	15.0066	29.2716	37.8623	28.1399	32.5213	32.842
Interval_2335	chr1	31421648	31423510	+	1863	57.9815	-0.520072	0.154047	-3.37606	0.000735313	0.00325458	46	77	69	53	117	97	115	123	43.7089	61.0894	51.7728	47.0119	71.4498	63.4784	76.3255	82.4401
Interval_2338	chr1	31471398	31472082	+	685	31.591	-0.807001	0.201265	-4.00964	6.08124e-05	0.000405162	27	28	30	31	81	53	67	62	25.6552	22.2143	22.5099	27.4975	49.4653	34.6841	44.4679	41.5552
Interval_2339	chr1	31476805	31477798	+	994	29.3583	-0.572161	0.232247	-2.46358	0.0137555	0.0356582	31	26	36	16	76	37	48	49	29.456	20.6276	27.0119	14.1923	46.4118	24.2134	31.8576	32.842
Interval_2340	chr1	31482780	31483986	+	1207	42.727	-1.1222	0.18015	-6.22927	4.68604e-10	9.47158e-09	37	32	45	29	104	91	119	88	35.1572	25.3878	33.7649	25.7235	63.5109	59.5519	78.9803	58.9815
Interval_2342	chr1	31531200	31531623	+	424	13.4176	-0.767184	0.330628	-2.32038	0.0203203	0.048963	9	9	11	11	23	16	30	19	8.55175	7.14032	8.25364	9.75719	14.0457	10.4707	19.911	12.7346
Interval_2343	chr1	31548594	31550038	+	1445	69.6821	-0.686168	0.140086	-4.89818	9.67306e-07	1.06832e-05	52	68	68	55	120	122	122	140	49.4101	53.9491	51.0225	48.7859	73.2819	79.8388	80.9714	93.8343
Interval_2345	chr1	31573956	31577149	+	3194	192.826	-0.413659	0.0922729	-4.483	7.36024e-06	6.51283e-05	138	181	162	144	304	248	267	257	131.127	143.6	121.554	127.73	185.647	162.295	177.208	172.253
Interval_2346	chr1	31584161	31584576	+	416	17.2731	-0.625107	0.264502	-2.36334	0.0181111	0.044609	14	14	24	19	32	31	41	37	13.3027	11.1072	18.0079	16.8533	19.5418	20.2869	27.2117	24.7991
Interval_2349	chr1	31593914	31594430	+	517	25.3056	-0.570131	0.232207	-2.45527	0.0140778	0.0363487	26	20	31	19	42	55	44	43	24.705	15.8674	23.2603	16.8533	25.6487	35.9929	29.2028	28.8205
Interval_2352	chr1	31644368	31645478	+	1111	118.344	-1.17833	0.113598	-10.3728	3.29762e-25	8.4416e-23	67	84	89	71	255	212	225	217	63.663	66.643	66.7795	62.9782	155.724	138.736	149.333	145.443
Interval_2353	chr1	31666264	31666787	+	524	39.4337	-0.827683	0.18212	-4.54472	5.50088e-06	5.02976e-05	31	42	35	31	91	89	67	72	29.456	33.3215	26.2616	27.4975	55.5721	58.2431	44.4679	48.2576
Interval_2354	chr1	31669671	31670481	+	811	72.5731	-0.793701	0.145136	-5.46869	4.53381e-08	6.5969e-07	59	63	74	63	168	157	120	136	56.0615	49.9822	55.5245	55.8821	102.595	102.743	79.644	91.1533
Interval_2356	chr1	31695582	31696489	+	908	33.5403	0.879919	0.233726	3.76475	0.000166715	0.000948525	23	30	46	34	22	32	22	17	21.8545	23.8011	34.5152	30.1586	13.435	20.9413	14.6014	11.3942
Interval_2357	chr1	31700798	31702281	+	1484	70.586	-0.428567	0.150556	-2.84657	0.00441926	0.0141369	40	62	53	55	101	85	80	99	38.0078	49.1889	39.7675	48.7859	61.6789	55.6254	53.096	66.3542
Interval_2367	chr1	31788196	31789444	+	1249	118.642	-0.8552	0.116857	-7.31831	2.51104e-13	8.41239e-12	61	95	105	81	240	178	198	182	57.9618	75.3701	78.7848	71.8484	146.564	116.486	131.413	121.985
Interval_2370	chr1	31811627	31811959	+	333	9.21545	1.36345	0.392764	3.47142	0.000517718	0.0024408	13	26	13	14	5	12	6	10	12.3525	20.6276	9.7543	12.4182	3.05341	7.853	3.9822	6.70245
Interval_2371	chr1	31814197	31815165	+	969	24.4379	0.541501	0.234322	2.31092	0.0208371	0.0499783	33	37	34	23	39	20	32	22	31.3564	29.3547	25.5113	20.4014	23.8166	13.0883	21.2384	14.7454
Interval_2372	chr1	31829186	31830679	+	1494	28.5242	0.591953	0.221249	2.6755	0.00746169	0.0216643	30	46	45	37	35	33	36	31	28.5058	36.495	33.7649	32.8196	21.3739	21.5957	23.8932	20.7776
Interval_2374	chr1	31897568	31898130	+	563	17.6881	-1.25094	0.278099	-4.49817	6.85397e-06	6.11338e-05	14	11	15	12	41	33	46	40	13.3027	8.72706	11.255	10.6442	25.038	21.5957	30.5302	26.8098
Interval_2375	chr1	31904454	31905471	+	1018	14.7159	-0.705961	0.286493	-2.46415	0.0137339	0.0356108	15	23	19	10	45	32	32	32	14.2529	18.2475	14.2563	8.87017	27.4807	20.9413	21.2384	21.4478
Interval_2380	chr1	31937157	31940290	+	3134	171.038	-0.799051	0.092422	-8.64568	5.34848e-18	3.8862e-16	149	171	178	143	428	351	334	330	141.579	135.666	133.559	126.843	261.372	229.7	221.676	221.181
Interval_2381	chr1	31954549	31956538	+	1990	95.1659	-0.909991	0.120215	-7.5697	3.741e-14	1.42693e-12	79	96	88	76	239	196	183	206	75.0653	76.1634	66.0291	67.4133	145.953	128.266	121.457	138.07
Interval_2382	chr1	31963972	31964570	+	599	25.197	-0.811442	0.234318	-3.46299	0.000534203	0.00250344	13	28	24	17	46	47	44	48	12.3525	22.2143	18.0079	15.0793	28.0914	30.7576	29.2028	32.1717
Interval_2385	chr1	32013226	32015068	+	1843	154.242	-0.295572	0.0975035	-3.0314	0.00243423	0.0086745	119	160	182	141	264	258	220	211	113.073	126.939	136.56	125.069	161.22	168.839	146.014	141.422
Interval_2388	chr1	32066226	32066801	+	576	22.8989	-0.710015	0.246829	-2.87655	0.00402048	0.0130828	23	18	21	23	60	40	48	33	21.8545	14.2806	15.757	20.4014	36.6409	26.1767	31.8576	22.1181
Interval_2389	chr1	32072452	32073507	+	1056	91.0363	-0.982923	0.131555	-7.47158	7.924e-14	2.86969e-12	60	73	63	65	176	153	160	178	57.0116	57.9159	47.2709	57.6561	107.48	100.126	106.192	119.304
Interval_2392	chr1	32107548	32109097	+	1550	75.3715	-0.989548	0.141911	-6.97302	3.10205e-12	8.76427e-11	41	49	64	61	138	150	141	122	38.958	38.8751	48.0212	54.108	84.2741	98.1625	93.5817	81.7699
Interval_2393	chr1	32133263	32133907	+	645	31.0068	-1.49718	0.224614	-6.66556	2.63667e-11	6.4532e-10	18	17	20	20	74	76	61	63	17.1035	13.4873	15.0066	17.7403	45.1905	49.7356	40.4857	42.2254
Interval_2397	chr1	32179384	32180780	+	1397	97.6982	-0.957858	0.121313	-7.89579	2.8848e-15	1.31879e-13	75	94	80	82	231	196	216	189	71.2646	74.5767	60.0265	72.7354	141.068	128.266	143.359	126.676
Interval_2398	chr1	32200233	32201306	+	1074	43.8802	-0.934684	0.195728	-4.77541	1.79338e-06	1.86551e-05	20	31	48	28	90	72	83	67	19.0039	24.5944	36.0159	24.8365	54.9614	47.118	55.0871	44.9064
Interval_2399	chr1	32205403	32206161	+	759	44.0564	-0.600007	0.190188	-3.15481	0.00160601	0.0061791	40	31	44	24	64	69	69	70	38.0078	24.5944	33.0146	21.2884	39.0837	45.1547	45.7953	46.9171
Interval_2400	chr1	32208547	32209280	+	734	31.4009	-0.454525	0.195732	-2.32218	0.0202235	0.0487735	31	38	28	36	59	65	52	60	29.456	30.148	21.0093	31.9326	36.0302	42.5371	34.5124	40.2147
Interval_2402	chr1	32221537	32222927	+	1391	53.8444	-0.559401	0.162518	-3.44208	0.000577256	0.00266988	48	53	54	33	102	86	98	72	45.6093	42.0486	40.5179	29.2716	62.2896	56.2798	65.0426	48.2576
Interval_2404	chr1	32239912	32241742	+	1831	70.7754	-0.352646	0.145069	-2.43089	0.0150619	0.0384239	59	63	66	53	111	100	103	84	56.0615	49.9822	49.5218	47.0119	67.7857	65.4416	68.3611	56.3006
Interval_2405	chr1	32246796	32248481	+	1686	36.2731	0.537701	0.208452	2.5795	0.00989446	0.0272671	42	29	50	47	39	41	29	41	39.9082	23.0077	37.5166	41.6898	23.8166	26.8311	19.2473	27.48
Interval_2408	chr1	32291245	32292715	+	1471	98.7291	-0.766605	0.119448	-6.41792	1.38146e-10	3.02749e-09	65	85	97	78	186	166	183	178	61.7626	67.4364	72.7821	69.1873	113.587	108.633	121.457	119.304
Interval_2411	chr1	32341915	32342270	+	356	11.3167	-0.941369	0.32395	-2.90591	0.0036619	0.0121227	9	10	12	14	34	28	28	22	8.55175	7.93369	9.00397	12.4182	20.7632	18.3237	18.5836	14.7454
Interval_2412	chr1	32351027	32352058	+	1032	94.7269	-0.608346	0.132106	-4.605	4.1246e-06	3.90827e-05	58	75	97	75	157	148	134	160	55.1113	59.5027	72.7821	66.5263	95.8771	96.8536	88.9358	107.239
Interval_2414	chr1	32366013	32366629	+	617	12.4991	0.824632	0.346206	2.38191	0.0172231	0.0428174	14	23	15	11	18	6	13	9	13.3027	18.2475	11.255	9.75719	10.9923	3.9265	8.6281	6.0322
Interval_2416	chr1	32393973	32395307	+	1335	133.888	-0.883192	0.107533	-8.21322	2.15341e-16	1.19184e-14	77	118	128	95	289	238	235	232	73.1649	93.6175	96.0424	84.2666	176.487	155.751	155.97	155.497
Interval_2418	chr1	32406162	32406673	+	512	10.0638	1.04707	0.35777	2.92667	0.00342613	0.0114788	16	20	15	13	9	7	9	15	15.2031	15.8674	11.255	11.5312	5.49614	4.58091	5.9733	10.0537
Interval_2420	chr1	32435796	32436209	+	414	6.24904	1.68955	0.534572	3.16057	0.0015746	0.00608218	5	13	8	9	6	2	2	4	4.75097	10.3138	6.00265	7.98315	3.66409	1.30883	1.3274	2.68098
Interval_2421	chr1	32447889	32449768	+	1880	43.1412	-0.766219	0.180642	-4.24165	2.21886e-05	0.00017095	33	33	41	44	79	93	74	86	31.3564	26.1812	30.7636	39.0288	48.2439	60.8607	49.1138	57.641
Interval_2424	chr1	32499993	32501350	+	1358	43.5429	-0.630098	0.183937	-3.42562	0.000613394	0.00280902	45	31	53	44	98	82	69	98	42.7587	24.5944	39.7675	39.0288	59.8469	53.6621	45.7953	65.684
Interval_2426	chr1	32539099	32540518	+	1420	36.3464	-0.564607	0.192588	-2.93168	0.00337137	0.0113289	34	44	34	32	60	82	75	58	32.3066	34.9082	25.5113	28.3846	36.6409	53.6621	49.7775	38.8742
Interval_2430	chr1	32650307	32651790	+	1484	158.299	-0.994951	0.0983982	-10.1115	4.914e-24	1.00347e-21	111	123	131	114	353	297	313	272	105.472	97.5844	98.2934	101.12	215.571	194.362	207.738	182.307
Interval_2434	chr1	32715961	32717126	+	1166	76.2362	-0.647559	0.132138	-4.90061	9.55372e-07	1.05666e-05	59	73	72	58	142	129	127	132	56.0615	57.9159	54.0238	51.447	86.7169	84.4197	84.2899	88.4723
Interval_2439	chr1	32741342	32744159	+	2818	103.695	-0.487857	0.120658	-4.04331	5.2701e-05	0.000358577	77	103	120	113	216	166	209	157	73.1649	81.717	90.0397	100.233	131.907	108.633	138.713	105.228
Interval_2440	chr1	32753641	32755148	+	1508	85.9868	-0.82113	0.136331	-6.02307	1.71134e-09	3.16489e-08	71	69	65	75	182	147	151	162	67.4638	54.7425	48.7715	66.5263	111.144	96.1992	100.219	108.58
Interval_2441	chr1	32759251	32761951	+	2701	204.941	-1.01881	0.0861898	-11.8206	3.05489e-32	2.67939e-29	122	148	168	143	405	382	369	364	115.924	117.419	126.056	126.843	247.326	249.987	244.905	243.969
Interval_2447	chr1	32789062	32789641	+	580	16.7523	-1.11954	0.288364	-3.88237	0.000103444	0.000635096	13	16	13	8	30	34	41	35	12.3525	12.6939	9.7543	7.09614	18.3205	22.2502	27.2117	23.4586
Interval_2450	chr1	32816751	32818545	+	1795	152.528	-0.795827	0.102691	-7.74971	9.21014e-15	3.86681e-13	94	126	152	120	318	262	279	243	89.3182	99.9645	114.05	106.442	194.197	171.457	185.172	162.869
Interval_2456	chr1	32901207	32901668	+	462	24.0051	-0.597362	0.22598	-2.64343	0.00820701	0.023427	20	36	32	19	55	48	50	55	19.0039	28.5613	24.0106	16.8533	33.5875	31.412	33.185	36.8635
Interval_2457	chr1	32933488	32934195	+	708	18.6476	-0.788762	0.283767	-2.77962	0.00544233	0.0167638	14	17	15	13	38	45	29	20	13.3027	13.4873	11.255	11.5312	23.2059	29.4487	19.2473	13.4049
Interval_2459	chr1	32953270	32954509	+	1240	26.4696	-0.582355	0.238515	-2.44159	0.0146228	0.0375006	24	16	21	20	32	45	46	34	22.8047	12.6939	15.757	17.7403	19.5418	29.4487	30.5302	22.7883
Interval_2460	chr1	32962183	32965048	+	2866	130.409	-0.596289	0.097757	-6.09971	1.06262e-09	2.03262e-08	116	132	167	131	281	258	257	269	110.223	104.725	125.305	116.199	171.602	168.839	170.571	180.296
Interval_2462	chr1	32981093	32982031	+	939	37.5839	-0.769783	0.19717	-3.90416	9.45535e-05	0.000588917	31	26	33	28	59	67	68	66	29.456	20.6276	24.7609	24.8365	36.0302	43.8459	45.1316	44.2361
Interval_2463	chr1	32988868	32989527	+	660	33.5783	-1.17007	0.203576	-5.74758	9.05307e-09	1.48333e-07	19	33	29	19	81	71	72	66	18.0537	26.1812	21.7596	16.8533	49.4653	46.4636	47.7864	44.2361
Interval_2464	chr1	32992151	32993039	+	889	57.1711	-0.940442	0.158534	-5.93211	2.99071e-09	5.3118e-08	43	48	59	38	141	104	106	115	40.8583	38.0817	44.2695	33.7067	86.1062	68.0593	70.3522	77.0781
Interval_2465	chr1	33007277	33009079	+	1803	67.9806	-0.531314	0.142514	-3.72815	0.000192891	0.00107162	58	61	63	66	126	107	125	106	55.1113	48.3955	47.2709	58.5431	76.946	70.0226	82.9625	71.0459
Interval_2469	chr1	33036141	33037151	+	1011	86.2749	-0.776631	0.140306	-5.53527	3.10746e-08	4.65788e-07	65	73	83	61	173	164	129	158	61.7626	57.9159	62.2775	54.108	105.648	107.324	85.6173	105.899
Interval_2472	chr1	33055265	33056071	+	807	42.4766	-0.617074	0.18002	-3.42781	0.000608476	0.00278945	31	42	37	37	69	73	74	75	29.456	33.3215	27.7622	32.8196	42.1371	47.7724	49.1138	50.2684
Interval_2474	chr1	33080617	33081558	+	942	50.7602	-0.762333	0.172077	-4.43019	9.4148e-06	8.07962e-05	35	52	46	23	96	86	74	85	33.2568	41.2552	34.5152	20.4014	58.6255	56.2798	49.1138	56.9708
Interval_2477	chr1	33099137	33100062	+	926	64.5108	-0.646386	0.162633	-3.97452	7.05216e-05	0.00045925	47	35	46	33	85	75	86	80	44.6591	27.7679	34.5152	29.2716	51.908	49.0812	57.0782	53.6196
Interval_2478	chr1	33127024	33127912	+	889	50.3429	-0.85229	0.171454	-4.97094	6.66287e-07	7.64261e-06	31	49	41	37	98	82	102	86	29.456	38.8751	30.7636	32.8196	59.8469	53.6621	67.6974	57.641
Interval_2483	chr1	33180627	33182622	+	1996	133.376	-0.783678	0.111247	-7.0445	1.86129e-12	5.45659e-11	102	112	122	91	269	210	235	236	96.9198	88.8573	91.5404	80.7186	164.274	137.427	155.97	158.178
Interval_2485	chr1	33218862	33221951	+	3090	123.48	-0.693569	0.103927	-6.6736	2.49607e-11	6.13528e-10	107	155	142	115	300	262	263	258	101.671	122.972	106.547	102.007	183.205	171.457	174.553	172.923
Interval_2488	chr1	33255404	33257780	+	2377	90.2872	-0.567793	0.122579	-4.63208	3.62016e-06	3.48502e-05	60	105	105	78	183	165	155	161	57.0116	83.3037	78.7848	69.1873	111.755	107.979	102.874	107.909
Interval_2489	chr1	33271788	33272835	+	1048	21.5569	0.761476	0.27769	2.74218	0.00610323	0.0183901	22	28	30	28	14	17	33	18	20.9043	22.2143	22.5099	24.8365	8.54955	11.1251	21.9021	12.0644
Interval_2490	chr1	33295163	33295798	+	636	24.8295	-0.692806	0.239793	-2.88919	0.00386237	0.0126594	21	18	23	15	47	36	38	40	19.9541	14.2806	17.2576	13.3053	28.7021	23.559	25.2206	26.8098
Interval_2493	chr1	33327727	33328366	+	640	27.1133	-0.927206	0.258362	-3.58879	0.000332223	0.00168613	13	17	21	11	43	45	29	35	12.3525	13.4873	15.757	9.75719	26.2593	29.4487	19.2473	23.4586
Interval_2495	chr1	33338369	33339277	+	909	36.2042	-0.727763	0.199902	-3.64061	0.000271997	0.0014288	29	25	30	35	59	59	64	73	27.5556	19.8342	22.5099	31.0456	36.0302	38.6106	42.4768	48.9279
Interval_2497	chr1	33348441	33350685	+	2245	126.884	-0.518058	0.109675	-4.72358	2.31724e-06	2.34066e-05	88	111	137	126	213	203	208	229	83.6171	88.064	102.795	111.764	130.075	132.847	138.05	153.486
Interval_2503	chr1	33391819	33392141	+	323	8.39606	1.49588	0.418041	3.5783	0.000345833	0.00174322	10	17	18	12	9	6	6	5	9.50194	13.4873	13.506	10.6442	5.49614	3.9265	3.9822	3.35122
Interval_2506	chr1	33430190	33431476	+	1287	116.654	-0.72549	0.113309	-6.40277	1.52582e-10	3.32252e-09	89	114	112	101	275	206	193	216	84.5673	90.4441	84.0371	89.5887	167.938	134.81	128.094	144.773
Interval_2508	chr1	33445916	33446175	+	260	5.18051	1.57334	0.503176	3.12681	0.00176714	0.00667851	8	10	17	9	8	2	4	5	7.60155	7.93369	12.7556	7.98315	4.88546	1.30883	2.6548	3.35122
Interval_2510	chr1	33470613	33470851	+	239	20.2638	-0.625381	0.261106	-2.39513	0.0166147	0.0415797	19	19	16	19	35	50	31	30	18.0537	15.074	12.0053	16.8533	21.3739	32.7208	20.5747	20.1073
Interval_2511	chr1	33472196	33473032	+	837	68.0486	-0.658607	0.154595	-4.26021	2.04234e-05	0.000159138	43	54	65	68	127	108	116	118	40.8583	42.8419	48.7715	60.3172	77.5566	70.677	76.9892	79.0889
Interval_2513	chr1	33533916	33534480	+	565	13.9977	0.886145	0.315488	2.80881	0.0049725	0.0155724	16	19	19	19	10	13	18	10	15.2031	15.074	14.2563	16.8533	6.10682	8.50741	11.9466	6.70245
Interval_2516	chr1	33570745	33571527	+	783	12.7964	1.25996	0.318383	3.95736	7.57828e-05	0.000488223	22	24	20	28	13	17	7	14	20.9043	19.0409	15.0066	24.8365	7.93887	11.1251	4.6459	9.38343
Interval_2519	chr1	33619002	33619506	+	505	14.3422	1.16934	0.345675	3.38278	0.000717556	0.00318824	28	16	16	14	12	11	8	12	26.6054	12.6939	12.0053	12.4182	7.32819	7.19858	5.3096	8.04294
Interval_2520	chr1	33626091	33626933	+	843	15.6306	1.23689	0.293332	4.21668	2.47922e-05	0.000188271	25	33	23	28	18	15	14	13	23.7549	26.1812	17.2576	24.8365	10.9923	9.81625	9.2918	8.71318
Interval_2526	chr1	33660517	33661224	+	708	15.3415	1.07062	0.324257	3.30177	0.00096077	0.00405568	16	20	18	19	14	12	8	11	15.2031	15.8674	13.506	16.8533	8.54955	7.853	5.3096	7.37269
Interval_2528	chr1	33678664	33679463	+	800	14.3445	1.34026	0.34158	3.92369	8.72018e-05	0.000550272	21	27	13	17	10	11	12	7	19.9541	21.421	9.7543	15.0793	6.10682	7.19858	7.9644	4.69171
Interval_2529	chr1	33701023	33701310	+	288	7.75597	1.58614	0.43828	3.61901	0.000295729	0.00153097	17	11	12	13	6	2	7	8	16.1533	8.72706	9.00397	11.5312	3.66409	1.30883	4.6459	5.36196
Interval_2532	chr1	33753738	33754828	+	1091	18.2865	1.56069	0.295255	5.28591	1.25084e-07	1.67319e-06	27	27	32	28	13	14	14	9	25.6552	21.421	24.0106	24.8365	7.93887	9.16183	9.2918	6.0322
Interval_2534	chr1	33827502	33828088	+	587	10.0824	1.40868	0.366047	3.84835	0.000118918	0.000714499	15	11	26	20	9	11	9	6	14.2529	8.72706	19.5086	17.7403	5.49614	7.19858	5.9733	4.02147
Interval_2537	chr1	33886059	33886345	+	287	7.11042	1.13179	0.450678	2.51132	0.0120282	0.0319663	9	14	8	8	6	4	8	5	8.55175	11.1072	6.00265	7.09614	3.66409	2.61767	5.3096	3.35122
Interval_2538	chr1	33893728	33894816	+	1089	19.8136	1.10726	0.249118	4.44472	8.80051e-06	7.61802e-05	30	37	43	29	17	21	24	21	28.5058	29.3547	32.2642	25.7235	10.3816	13.7427	15.9288	14.0751
Interval_2540	chr1	33985324	33985787	+	464	12.6648	1.08859	0.354965	3.06675	0.002164	0.00788501	10	16	18	17	11	9	13	4	9.50194	12.6939	13.506	15.0793	6.7175	5.88975	8.6281	2.68098
Interval_2542	chr1	34013681	34014551	+	871	18.5563	1.00832	0.267114	3.77486	0.000160096	0.000916677	35	27	26	28	18	18	23	16	33.2568	21.421	19.5086	24.8365	10.9923	11.7795	15.2651	10.7239
Interval_2543	chr1	34019708	34020077	+	370	8.48764	1.71147	0.413124	4.14274	3.43183e-05	0.000248801	15	22	19	15	10	5	6	7	14.2529	17.4541	14.2563	13.3053	6.10682	3.27208	3.9822	4.69171
Interval_2544	chr1	34026071	34027620	+	1550	23.7783	0.867392	0.242412	3.57818	0.000345998	0.00174385	35	39	29	28	22	25	21	25	33.2568	30.9414	21.7596	24.8365	13.435	16.3604	13.9377	16.7561
Interval_2545	chr1	34088206	34088495	+	290	8.05762	1.0107	0.404608	2.49797	0.0124906	0.0329615	8	18	17	9	8	10	4	11	7.60155	14.2806	12.7556	7.98315	4.88546	6.54416	2.6548	7.37269
Interval_2547	chr1	34199682	34200261	+	580	20.8444	-0.643576	0.229601	-2.80302	0.00506263	0.0157969	18	33	37	25	70	55	42	60	17.1035	26.1812	27.7622	22.1754	42.7478	35.9929	27.8754	40.2147
Interval_2550	chr1	34240740	34241216	+	477	8.322	1.24149	0.438545	2.83092	0.00464148	0.0147134	9	12	10	11	8	3	6	6	8.55175	9.52043	7.50331	9.75719	4.88546	1.96325	3.9822	4.02147
Interval_2551	chr1	34258233	34258503	+	271	6.98772	1.15952	0.448541	2.58508	0.00973559	0.0269167	9	11	21	8	8	6	2	12	8.55175	8.72706	15.757	7.09614	4.88546	3.9265	1.3274	8.04294
Interval_2553	chr1	34296874	34297412	+	539	12.0212	1.0803	0.36421	2.96615	0.00301555	0.0103389	11	20	24	8	8	5	13	12	10.4521	15.8674	18.0079	7.09614	4.88546	3.27208	8.6281	8.04294
Interval_2554	chr1	34306204	34306586	+	383	10.187	0.881282	0.369375	2.38587	0.0170388	0.0424504	13	21	15	14	7	14	11	12	12.3525	16.6607	11.255	12.4182	4.27478	9.16183	7.3007	8.04294
Interval_2555	chr1	34372085	34372376	+	292	7.67719	1.24286	0.431845	2.87803	0.00400166	0.0130314	12	17	15	11	8	14	5	3	11.4023	13.4873	11.255	9.75719	4.88546	9.16183	3.3185	2.01073
Interval_2556	chr1	34376940	34377664	+	725	11.1459	1.357	0.332842	4.07701	4.56181e-05	0.000317271	22	20	23	26	7	16	11	12	20.9043	15.8674	17.2576	23.0624	4.27478	10.4707	7.3007	8.04294
Interval_2557	chr1	34400240	34400546	+	307	6.12501	1.76347	0.462387	3.81383	0.000136831	0.000803858	15	20	9	11	4	4	6	7	14.2529	15.8674	6.75298	9.75719	2.44273	2.61767	3.9822	4.69171
Interval_2560	chr1	34437813	34438310	+	498	11.0971	1.16004	0.397368	2.91931	0.00350803	0.0117021	12	16	15	9	8	11	3	8	11.4023	12.6939	11.255	7.98315	4.88546	7.19858	1.9911	5.36196
Interval_2561	chr1	34452551	34452856	+	306	9.51305	1.37715	0.404834	3.40177	0.000669522	0.00301403	16	22	9	13	8	5	7	10	15.2031	17.4541	6.75298	11.5312	4.88546	3.27208	4.6459	6.70245
Interval_2562	chr1	34472523	34473070	+	548	11.7476	1.71201	0.35972	4.75927	1.94293e-06	2.00419e-05	14	28	23	22	2	8	14	10	13.3027	22.2143	17.2576	19.5144	1.22136	5.23533	9.2918	6.70245
Interval_2563	chr1	34498533	34499060	+	528	10.723	1.73742	0.370109	4.69437	2.67435e-06	2.66234e-05	17	23	22	13	9	8	7	5	16.1533	18.2475	16.5073	11.5312	5.49614	5.23533	4.6459	3.35122
Interval_2566	chr1	34544768	34545467	+	700	11.3074	0.975079	0.378243	2.57792	0.00993982	0.0273652	17	16	12	11	10	10	5	12	16.1533	12.6939	9.00397	9.75719	6.10682	6.54416	3.3185	8.04294
Interval_2571	chr1	34572942	34573652	+	711	15.9504	0.891718	0.288183	3.09428	0.00197294	0.00730679	20	28	22	22	14	15	16	19	19.0039	22.2143	16.5073	19.5144	8.54955	9.81625	10.6192	12.7346
Interval_2572	chr1	34590266	34590680	+	415	21.2729	-0.645372	0.23567	-2.73845	0.00617289	0.0185629	17	23	28	18	39	46	44	44	16.1533	18.2475	21.0093	15.9663	23.8166	30.1032	29.2028	29.4908
Interval_2574	chr1	34600753	34601062	+	310	9.94529	1.44103	0.37755	3.8168	0.000135194	0.000795783	12	28	19	11	7	8	12	6	11.4023	22.2143	14.2563	9.75719	4.27478	5.23533	7.9644	4.02147
Interval_2581	chr1	34671090	34672191	+	1102	25.0418	0.900456	0.223168	4.03488	5.46301e-05	0.000369931	36	53	37	36	24	29	30	29	34.207	42.0486	27.7622	31.9326	14.6564	18.9781	19.911	19.4371
Interval_2583	chr1	34688181	34690696	+	2516	61.6426	0.711623	0.169713	4.1931	2.75173e-05	0.000205801	56	56	75	55	59	42	51	39	53.2109	44.4287	56.2748	48.7859	36.0302	27.4855	33.8487	26.1395
Interval_2585	chr1	34712595	34714226	+	1632	32.6885	1.07372	0.206924	5.18897	2.1146e-07	2.6937e-06	36	55	56	41	31	27	31	26	34.207	43.6353	42.0185	36.3677	18.9311	17.6692	20.5747	17.4264
Interval_2586	chr1	34720794	34721762	+	969	19.3215	1.06455	0.260513	4.08636	4.38202e-05	0.000306493	34	36	26	25	18	18	20	19	32.3066	28.5613	19.5086	22.1754	10.9923	11.7795	13.274	12.7346
Interval_2587	chr1	34729855	34731836	+	1982	37.1813	0.762194	0.204938	3.71914	0.000199903	0.00110362	49	52	46	35	44	21	33	41	46.5595	41.2552	34.5152	31.0456	26.87	13.7427	21.9021	27.48
Interval_2588	chr1	34739287	34740722	+	1436	39.381	0.614435	0.220242	2.78982	0.00527368	0.0163317	28	30	38	40	35	32	21	27	26.6054	23.8011	28.5126	35.4807	21.3739	20.9413	13.9377	18.0966
Interval_2589	chr1	34742629	34743183	+	555	28.0131	-0.720332	0.239514	-3.00747	0.0026343	0.00925312	16	20	31	18	43	54	38	45	15.2031	15.8674	23.2603	15.9663	26.2593	35.3385	25.2206	30.161
Interval_2590	chr1	34754634	34755933	+	1300	89.3685	-0.850894	0.137596	-6.18401	6.24928e-10	1.23741e-08	61	73	100	55	168	166	166	170	57.9618	57.9159	75.0331	48.7859	102.595	108.633	110.174	113.942
Interval_2591	chr1	34759583	34759838	+	256	24.0112	-0.681956	0.231288	-2.94851	0.00319307	0.0108346	17	27	25	19	49	46	46	41	16.1533	21.421	18.7583	16.8533	29.9234	30.1032	30.5302	27.48
Interval_2592	chr1	34762803	34763996	+	1194	59.5724	-0.389211	0.147578	-2.63733	0.00835616	0.0237825	61	57	61	58	107	103	98	94	57.9618	45.222	45.7702	51.447	65.343	67.4049	65.0426	63.003
Interval_2595	chr1	34780812	34783789	+	2978	132.84	-0.263754	0.104875	-2.51494	0.0119052	0.0317	122	144	150	129	243	188	223	192	115.924	114.245	112.55	114.425	148.396	123.03	148.005	128.687
Interval_2599	chr1	34852736	34853154	+	419	33.2353	-0.653467	0.209013	-3.12643	0.00176941	0.00668456	22	32	28	34	63	64	67	42	20.9043	25.3878	21.0093	30.1586	38.473	41.8826	44.4679	28.1503
Interval_2600	chr1	34858985	34860346	+	1362	77.2717	-0.736367	0.137975	-5.33696	9.45181e-08	1.2919e-06	52	69	61	56	132	128	114	138	49.4101	54.7425	45.7702	49.673	80.61	83.7653	75.6618	92.4938
Interval_2602	chr1	34876208	34876539	+	332	8.97535	1.01262	0.436518	2.31977	0.0203535	0.0490237	7	12	7	13	5	5	7	8	6.65136	9.52043	5.25232	11.5312	3.05341	3.27208	4.6459	5.36196
Interval_2603	chr1	34883776	34884121	+	346	9.75189	1.02834	0.388906	2.6442	0.00818854	0.0233855	6	12	20	13	7	8	9	8	5.70116	9.52043	15.0066	11.5312	4.27478	5.23533	5.9733	5.36196
Interval_2606	chr1	34972280	34972735	+	456	11.9133	0.80268	0.346669	2.31541	0.0205906	0.0495	15	19	14	10	12	13	11	7	14.2529	15.074	10.5046	8.87017	7.32819	8.50741	7.3007	4.69171
Interval_2608	chr1	35030982	35032112	+	1131	80.9726	-0.76398	0.134008	-5.701	1.19104e-08	1.91202e-07	53	68	60	70	141	126	148	136	50.3603	53.9491	45.0199	62.0912	86.1062	82.4565	98.2276	91.1533
Interval_2610	chr1	35079120	35080202	+	1083	44.6141	-0.779072	0.194355	-4.0085	6.11063e-05	0.000406833	42	39	33	20	85	66	69	78	39.9082	30.9414	24.7609	17.7403	51.908	43.1915	45.7953	52.2791
Interval_2611	chr1	35191899	35193756	+	1858	130.103	-0.806067	0.107888	-7.47131	7.93995e-14	2.87482e-12	99	112	121	117	266	266	239	244	94.0692	88.8573	90.7901	103.781	162.441	174.075	158.624	163.54
Interval_2612	chr1	35202214	35202541	+	328	11.9894	-0.947571	0.348728	-2.71722	0.00658323	0.0195784	10	6	10	10	25	16	23	26	9.50194	4.76021	7.50331	8.87017	15.2671	10.4707	15.2651	17.4264
Interval_2613	chr1	35264946	35265549	+	604	32.4384	-0.590927	0.214784	-2.75126	0.00593667	0.0179933	21	25	27	22	57	44	39	45	19.9541	19.8342	20.2589	19.5144	34.8089	28.7943	25.8843	30.161
Interval_2614	chr1	35268534	35269868	+	1335	60.8812	-0.655457	0.155013	-4.22841	2.35353e-05	0.000179839	65	58	58	39	128	105	97	119	61.7626	46.0154	43.5192	34.5937	78.1673	68.7137	64.3789	79.7591
Interval_2621	chr1	35505686	35506925	+	1240	54.4331	-0.946817	0.175264	-5.40224	6.58121e-08	9.27914e-07	23	39	52	38	108	80	89	100	21.8545	30.9414	39.0172	33.7067	65.9537	52.3533	59.0693	67.0245
Interval_2623	chr1	35557003	35558015	+	1013	110.905	-0.801436	0.11509	-6.96353	3.31847e-12	9.34117e-11	75	91	90	81	209	179	174	197	71.2646	72.1966	67.5298	71.8484	127.633	117.141	115.484	132.038
Interval_2629	chr1	35588692	35589810	+	1119	26.5817	0.630057	0.230006	2.73931	0.00615687	0.0185239	40	28	34	28	28	24	30	27	38.0078	22.2143	25.5113	24.8365	17.0991	15.706	19.911	18.0966
Interval_2630	chr1	35640825	35642188	+	1364	80.2073	-0.866862	0.135854	-6.38082	1.76145e-10	3.80837e-09	57	62	64	51	137	126	141	147	54.1611	49.1889	48.0212	45.2379	83.6635	82.4565	93.5817	98.526
Interval_2636	chr1	35730743	35731555	+	813	13.7465	1.02727	0.328281	3.12925	0.00175253	0.00663328	15	22	18	16	14	8	12	11	14.2529	17.4541	13.506	14.1923	8.54955	5.23533	7.9644	7.37269
Interval_2637	chr1	35748237	35748643	+	407	18.8607	-0.693215	0.246826	-2.80852	0.00497704	0.0155836	16	22	20	20	45	42	38	38	15.2031	17.4541	15.0066	17.7403	27.4807	27.4855	25.2206	25.4693
Interval_2638	chr1	35768916	35770299	+	1384	90.7131	-0.807592	0.123326	-6.54846	5.81334e-11	1.3517e-09	68	82	89	80	211	177	168	166	64.6132	65.0563	66.7795	70.9614	128.854	115.832	111.502	111.261
Interval_2643	chr1	35882883	35884063	+	1181	62.3065	-0.974856	0.156846	-6.21539	5.1197e-10	1.02756e-08	40	47	51	46	116	130	114	107	38.0078	37.2883	38.2669	40.8028	70.8391	85.0741	75.6618	71.7162
Interval_2645	chr1	35930397	35931846	+	1450	98.789	-0.982153	0.130925	-7.50167	6.30113e-14	2.3191e-12	54	90	108	83	256	199	183	214	51.3105	71.4032	81.0358	73.6224	156.335	130.229	121.457	143.432
Interval_2646	chr1	36008655	36008990	+	336	11.6902	-0.841587	0.338419	-2.48682	0.012889	0.0338148	10	11	8	9	18	24	20	26	9.50194	8.72706	6.00265	7.98315	10.9923	15.706	13.274	17.4264
Interval_2647	chr1	36034685	36034937	+	253	7.35499	-0.926578	0.386515	-2.39726	0.0165181	0.0414	5	12	10	5	19	25	17	17	4.75097	9.52043	7.50331	4.43509	11.603	16.3604	11.2829	11.3942
Interval_2648	chr1	36087797	36089820	+	2024	106.243	-0.389	0.113403	-3.43024	0.000603044	0.00276805	84	113	120	102	191	172	184	161	79.8163	89.6507	90.0397	90.4758	116.64	112.56	122.121	107.909
Interval_2654	chr1	36149017	36151111	+	2095	201.61	-0.666834	0.0878902	-7.58712	3.27085e-14	1.25656e-12	140	186	183	171	396	320	343	336	133.027	147.567	137.311	151.68	241.83	209.413	227.649	225.202
Interval_2655	chr1	36155298	36157693	+	2396	109.032	-0.584744	0.115888	-5.04577	4.5169e-07	5.37707e-06	84	103	135	94	226	175	198	205	79.8163	81.717	101.295	83.3796	138.014	114.523	131.413	137.4
Interval_2664	chr1	36223529	36225188	+	1660	185.356	-0.907723	0.0942581	-9.63019	5.96202e-22	8.27087e-20	102	151	156	123	356	308	305	318	96.9198	119.799	117.052	109.103	217.403	201.56	202.429	213.138
Interval_2665	chr1	36244544	36244968	+	425	13.8974	-0.702149	0.290002	-2.42118	0.01547	0.0392562	18	11	16	17	32	38	31	30	17.1035	8.72706	12.0053	15.0793	19.5418	24.8678	20.5747	20.1073
Interval_2666	chr1	36248382	36249352	+	971	35.2132	-0.851655	0.207642	-4.10157	4.10365e-05	0.000289865	20	23	28	23	59	52	49	59	19.0039	18.2475	21.0093	20.4014	36.0302	34.0297	32.5213	39.5444
Interval_2667	chr1	36257582	36259235	+	1654	40.2358	-0.495181	0.186942	-2.64885	0.00807656	0.0231241	38	29	43	31	68	57	64	68	36.1074	23.0077	32.2642	27.4975	41.5264	37.3017	42.4768	45.5766
Interval_2671	chr1	36299943	36300759	+	817	49.6801	-0.959905	0.173006	-5.54839	2.88305e-08	4.34872e-07	29	37	50	29	90	101	77	95	27.5556	29.3547	37.5166	25.7235	54.9614	66.0961	51.1049	63.6732
Interval_2672	chr1	36305731	36307594	+	1864	134.456	-0.854341	0.113241	-7.54446	4.54152e-14	1.71338e-12	95	127	119	109	274	234	259	283	90.2684	100.758	89.2894	96.6849	167.327	153.133	171.898	189.679
Interval_2675	chr1	36342672	36343437	+	766	30.1331	-0.585822	0.204103	-2.87023	0.00410176	0.0133031	28	28	32	29	55	66	54	52	26.6054	22.2143	24.0106	25.7235	33.5875	43.1915	35.8398	34.8527
Interval_2678	chr1	36359771	36360342	+	572	18.8222	-0.69698	0.262234	-2.65786	0.00786393	0.0226247	21	17	32	15	35	58	46	38	19.9541	13.4873	24.0106	13.3053	21.3739	37.9562	30.5302	25.4693
Interval_2679	chr1	36369134	36369490	+	357	17.2287	-1.01756	0.297743	-3.41757	0.000631819	0.00287845	8	15	14	11	28	37	30	30	7.60155	11.9005	10.5046	9.75719	17.0991	24.2134	19.911	20.1073
Interval_2680	chr1	36373510	36375098	+	1589	106.657	-0.913057	0.123755	-7.37797	1.60724e-13	5.54978e-12	57	86	75	70	183	184	173	160	54.1611	68.2297	56.2748	62.0912	111.755	120.413	114.82	107.239
Interval_2681	chr1	36384722	36387068	+	2347	224.774	-0.954284	0.0854716	-11.1649	6.05346e-29	3.0554e-26	150	202	196	167	512	458	406	414	142.529	160.261	147.065	148.132	312.669	299.723	269.462	277.481
Interval_2682	chr1	36397177	36398040	+	864	60.5832	-0.534173	0.156607	-3.41092	0.000647447	0.00293499	38	54	68	47	104	106	80	96	36.1074	42.8419	51.0225	41.6898	63.5109	69.3681	53.096	64.3435
Interval_2686	chr1	36436574	36437243	+	670	30.4164	-0.990935	0.241427	-4.10449	4.05202e-05	0.000286862	26	23	25	21	55	47	74	68	24.705	18.2475	18.7583	18.6274	33.5875	30.7576	49.1138	45.5766
Interval_2687	chr1	36450037	36451061	+	1025	79.1828	-0.731845	0.139508	-5.24589	1.55531e-07	2.03868e-06	71	56	68	51	139	128	141	121	67.4638	44.4287	51.0225	45.2379	84.8848	83.7653	93.5817	81.0996
Interval_2689	chr1	36463654	36464860	+	1207	59.4575	-0.612399	0.149669	-4.0917	4.28218e-05	0.000300426	44	61	66	45	127	94	106	99	41.8085	48.3955	49.5218	39.9158	77.5566	61.5151	70.3522	66.3542
Interval_2691	chr1	36486596	36487446	+	851	59.7578	-0.827328	0.148512	-5.57077	2.53613e-08	3.85441e-07	40	54	69	44	128	110	112	123	38.0078	42.8419	51.7728	39.0288	78.1673	71.9858	74.3344	82.4401
Interval_2695	chr1	36541886	36543454	+	1569	31.9353	0.788953	0.218815	3.60557	0.000311474	0.00159887	36	43	37	39	26	29	32	29	34.207	34.1149	27.7622	34.5937	15.8777	18.9781	21.2384	19.4371
Interval_2696	chr1	36547751	36548630	+	880	16.1679	0.744698	0.303287	2.45542	0.0140718	0.0363379	18	19	19	14	14	14	16	10	17.1035	15.074	14.2563	12.4182	8.54955	9.16183	10.6192	6.70245
Interval_2699	chr1	36568878	36570504	+	1627	39.5543	0.780922	0.196748	3.96915	7.21296e-05	0.0004679	29	52	47	48	31	38	30	33	27.5556	41.2552	35.2656	42.5768	18.9311	24.8678	19.911	22.1181
Interval_2702	chr1	36613933	36614546	+	614	19.8514	0.760481	0.280953	2.70679	0.00679371	0.0200868	21	21	22	26	23	21	10	15	19.9541	16.6607	16.5073	23.0624	14.0457	13.7427	6.637	10.0537
Interval_2705	chr1	36680486	36680977	+	492	9.96121	1.04621	0.414237	2.52563	0.0115492	0.0309277	17	7	12	10	6	7	6	10	16.1533	5.55358	9.00397	8.87017	3.66409	4.58091	3.9822	6.70245
Interval_2708	chr1	36723381	36723899	+	519	15.5847	1.22036	0.326619	3.73633	0.000186725	0.00104289	16	29	16	20	15	12	7	11	15.2031	23.0077	12.0053	17.7403	9.16023	7.853	4.6459	7.37269
Interval_2709	chr1	36729992	36730943	+	952	23.7795	1.2539	0.248514	5.04561	4.52078e-07	5.38128e-06	30	41	30	37	24	15	20	16	28.5058	32.5281	22.5099	32.8196	14.6564	9.81625	13.274	10.7239
Interval_2710	chr1	36742768	36743081	+	314	8.52625	1.75679	0.463022	3.79417	0.000148136	0.000858828	8	17	13	12	4	2	7	6	7.60155	13.4873	9.7543	10.6442	2.44273	1.30883	4.6459	4.02147
Interval_2713	chr1	36757273	36757566	+	294	9.49636	1.28916	0.375275	3.43523	0.000592052	0.00272622	12	18	23	19	14	7	13	4	11.4023	14.2806	17.2576	16.8533	8.54955	4.58091	8.6281	2.68098
Interval_2715	chr1	36832937	36833451	+	515	16.2614	0.922512	0.318801	2.8937	0.00380734	0.0125149	12	20	18	19	14	9	15	9	11.4023	15.8674	13.506	16.8533	8.54955	5.88975	9.9555	6.0322
Interval_2717	chr1	36862359	36862870	+	512	15.6161	0.772661	0.331521	2.33066	0.0197715	0.0478796	14	8	30	21	14	12	17	12	13.3027	6.34695	22.5099	18.6274	8.54955	7.853	11.2829	8.04294
Interval_2718	chr1	36894609	36895297	+	689	14.0574	1.19619	0.325513	3.67478	0.000238051	0.00127754	20	22	20	21	16	7	12	12	19.0039	17.4541	15.0066	18.6274	9.77091	4.58091	7.9644	8.04294
Interval_2720	chr1	36946012	36946519	+	508	17.6537	0.795626	0.279237	2.84929	0.00438167	0.0140404	17	33	25	18	21	18	16	14	16.1533	26.1812	18.7583	15.9663	12.8243	11.7795	10.6192	9.38343
Interval_2721	chr1	36982406	36983416	+	1011	27.6046	1.3295	0.240521	5.52757	3.24705e-08	4.84945e-07	37	48	30	40	22	18	18	22	35.1572	38.0817	22.5099	35.4807	13.435	11.7795	11.9466	14.7454
Interval_2727	chr1	37094063	37094891	+	829	19.8767	1.20859	0.261079	4.62921	3.67066e-06	3.52687e-05	34	31	44	22	16	17	23	17	32.3066	24.5944	33.0146	19.5144	9.77091	11.1251	15.2651	11.3942
Interval_2728	chr1	37101521	37101922	+	402	13.7928	1.3419	0.315818	4.24896	2.14763e-05	0.00016618	26	30	24	14	16	11	9	12	24.705	23.8011	18.0079	12.4182	9.77091	7.19858	5.9733	8.04294
Interval_2730	chr1	37160700	37161613	+	914	18.5558	1.03168	0.274526	3.75803	0.000171256	0.000970127	23	26	30	27	18	16	18	15	21.8545	20.6276	22.5099	23.9495	10.9923	10.4707	11.9466	10.0537
Interval_2731	chr1	37169771	37170912	+	1142	21.6194	1.14871	0.278598	4.12318	3.73684e-05	0.000267248	33	27	41	23	12	19	20	21	31.3564	21.421	30.7636	20.4014	7.32819	12.4339	13.274	14.0751
Interval_2734	chr1	37233180	37233957	+	778	13.8269	0.944132	0.29076	3.24712	0.00116581	0.00475164	25	23	25	22	18	16	13	17	23.7549	18.2475	18.7583	19.5144	10.9923	10.4707	8.6281	11.3942
Interval_2736	chr1	37251186	37251522	+	337	10.4389	1.77778	0.421993	4.21281	2.52219e-05	0.000191118	13	18	9	18	7	5	3	7	12.3525	14.2806	6.75298	15.9663	4.27478	3.27208	1.9911	4.69171
Interval_2737	chr1	37260176	37260787	+	612	17.0049	0.948376	0.296435	3.19927	0.00137776	0.00545309	23	15	28	22	13	16	21	9	21.8545	11.9005	21.0093	19.5144	7.93887	10.4707	13.9377	6.0322
Interval_2741	chr1	37347517	37348726	+	1210	25.5684	0.668041	0.242848	2.75086	0.00594388	0.0180096	30	33	28	35	33	20	22	28	28.5058	26.1812	21.0093	31.0456	20.1525	13.0883	14.6014	18.7669
Interval_2742	chr1	37356681	37357839	+	1159	25.1975	0.783259	0.236666	3.30955	0.000934461	0.00396454	26	26	40	32	24	27	23	19	24.705	20.6276	30.0132	28.3846	14.6564	17.6692	15.2651	12.7346
Interval_2743	chr1	37358576	37359415	+	840	23.2573	0.998113	0.262061	3.8087	0.000139697	0.000817969	38	30	43	22	22	19	20	25	36.1074	23.8011	32.2642	19.5144	13.435	12.4339	13.274	16.7561
Interval_2744	chr1	37390514	37391051	+	538	13.5728	1.05296	0.367588	2.86451	0.00417653	0.0134987	19	10	12	21	6	10	14	9	18.0537	7.93369	9.00397	18.6274	3.66409	6.54416	9.2918	6.0322
Interval_2748	chr1	37473843	37475021	+	1179	115.375	-0.754498	0.111819	-6.74749	1.50427e-11	3.82154e-10	84	98	113	93	222	214	194	215	79.8163	77.7502	84.7874	82.4926	135.571	140.045	128.758	144.103
Interval_2749	chr1	37476701	37477642	+	942	80.2169	-0.962985	0.136969	-7.0307	2.05498e-12	5.97532e-11	50	66	76	50	189	136	149	135	47.5097	52.3624	57.0252	44.3509	115.419	89.0006	98.8913	90.483
Interval_2750	chr1	37479417	37480176	+	760	78.8147	-1.19951	0.145817	-8.22615	1.93324e-16	1.08173e-14	45	56	57	54	168	139	181	141	42.7587	44.4287	42.7689	47.8989	102.595	90.9639	120.13	94.5045
Interval_2754	chr1	37513665	37515304	+	1640	86.3049	-0.761698	0.132822	-5.73472	9.76734e-09	1.59143e-07	79	96	79	52	194	171	154	152	75.0653	76.1634	59.2762	46.1249	118.472	111.905	102.21	101.877
Interval_2755	chr1	37534191	37534930	+	740	23.0692	-0.931837	0.251607	-3.70355	0.000212603	0.00116179	13	21	19	20	57	33	38	52	12.3525	16.6607	14.2563	17.7403	34.8089	21.5957	25.2206	34.8527
Interval_2756	chr1	37537187	37537768	+	582	27.9995	-0.696095	0.217923	-3.19422	0.00140209	0.00553084	25	21	25	22	51	50	44	50	23.7549	16.6607	18.7583	19.5144	31.1448	32.7208	29.2028	33.5122
Interval_2757	chr1	37553737	37554414	+	678	32.5251	-0.868522	0.210571	-4.1246	3.71379e-05	0.000265908	21	23	29	22	63	50	57	54	19.9541	18.2475	21.7596	19.5144	38.473	32.7208	37.8309	36.1932
Interval_2758	chr1	37559689	37560067	+	379	9.5134	1.2656	0.398624	3.17492	0.00149878	0.00584062	13	12	14	13	7	7	8	6	12.3525	9.52043	10.5046	11.5312	4.27478	4.58091	5.3096	4.02147
Interval_2759	chr1	37595200	37596408	+	1209	79.5216	-1.01643	0.137834	-7.37429	1.65224e-13	5.69697e-12	52	65	57	46	156	141	137	141	49.4101	51.569	42.7689	40.8028	95.2664	92.2727	90.9269	94.5045
Interval_2761	chr1	37621664	37622338	+	675	15.4714	0.83292	0.318001	2.61924	0.0088126	0.0248261	16	17	22	14	16	9	9	16	15.2031	13.4873	16.5073	12.4182	9.77091	5.88975	5.9733	10.7239
Interval_2762	chr1	37632931	37633873	+	943	22.5849	0.666563	0.264042	2.52446	0.0115876	0.0310119	30	19	38	20	20	20	28	19	28.5058	15.074	28.5126	17.7403	12.2136	13.0883	18.5836	12.7346
Interval_2764	chr1	37650667	37650954	+	288	10.8161	1.09049	0.384881	2.83332	0.00460676	0.014623	10	15	13	13	12	7	8	4	9.50194	11.9005	9.7543	11.5312	7.32819	4.58091	5.3096	2.68098
Interval_2768	chr1	37689863	37692891	+	3029	232.999	-0.475841	0.081688	-5.8251	5.70784e-09	9.67212e-08	196	202	239	183	379	389	333	372	186.238	160.261	179.329	162.324	231.449	254.568	221.012	249.331
Interval_2770	chr1	37739123	37739850	+	728	19.6586	-0.621528	0.249871	-2.48739	0.0128683	0.0337701	24	22	16	20	45	40	45	34	22.8047	17.4541	12.0053	17.7403	27.4807	26.1767	29.8665	22.7883
Interval_2775	chr1	37776628	37776869	+	242	4.51543	1.49892	0.614659	2.43862	0.0147435	0.0377565	2	20	17	2	5	4	5	4	1.90039	15.8674	12.7556	1.77403	3.05341	2.61767	3.3185	2.68098
Interval_2776	chr1	37793791	37794256	+	466	21.8812	-0.719145	0.218021	-3.29851	0.000971994	0.00409456	26	28	28	32	62	65	54	62	24.705	22.2143	21.0093	28.3846	37.8623	42.5371	35.8398	41.5552
Interval_2778	chr1	37807543	37809117	+	1575	113.967	-0.766886	0.11067	-6.92948	4.22396e-12	1.1641e-10	95	97	107	94	236	204	214	211	90.2684	76.9568	80.2854	83.3796	144.121	133.501	142.032	141.422
Interval_2781	chr1	37859136	37860335	+	1200	108.215	-0.891613	0.116507	-7.65287	1.96547e-14	7.83193e-13	80	92	90	71	209	192	194	203	76.0155	72.9899	67.5298	62.9782	127.633	125.648	128.758	136.06
Interval_2786	chr1	37930693	37932171	+	1479	96.2862	-0.593665	0.120673	-4.9196	8.67207e-07	9.68157e-06	73	97	101	78	171	172	176	160	69.3642	76.9568	75.7834	69.1873	104.427	112.56	116.811	107.239
Interval_2790	chr1	37989400	37990584	+	1185	83.3817	-0.892333	0.134794	-6.61996	3.59297e-11	8.61635e-10	53	70	70	54	168	140	146	138	50.3603	55.5358	52.5232	47.8989	102.595	91.6183	96.9002	92.4938
Interval_2793	chr1	38012201	38013495	+	1295	116.168	-0.748208	0.113105	-6.61514	3.71208e-11	8.89005e-10	85	92	98	94	221	218	173	190	80.7665	72.9899	73.5324	83.3796	134.961	142.663	114.82	127.346
Interval_2794	chr1	38026721	38028454	+	1734	62.6587	-0.543229	0.139078	-3.90592	9.38666e-05	0.000585366	62	77	84	73	126	156	135	139	58.912	61.0894	63.0278	64.7523	76.946	102.089	89.5995	93.164
Interval_2795	chr1	38030190	38030399	+	210	8.9284	-0.856404	0.365698	-2.34183	0.0191892	0.0467345	7	12	8	6	19	19	20	19	6.65136	9.52043	6.00265	5.3221	11.603	12.4339	13.274	12.7346
Interval_2801	chr1	38078659	38079049	+	391	9.08453	1.39072	0.436097	3.18902	0.00142758	0.00561205	8	13	15	9	3	6	6	7	7.60155	10.3138	11.255	7.98315	1.83205	3.9265	3.9822	4.69171
Interval_2803	chr1	38110990	38112154	+	1165	21.7961	0.833164	0.260558	3.19761	0.00138572	0.00547864	22	28	27	25	21	19	18	16	20.9043	22.2143	20.2589	22.1754	12.8243	12.4339	11.9466	10.7239
Interval_2806	chr1	38138417	38139214	+	798	59.5838	-0.398773	0.157802	-2.52705	0.0115027	0.0308299	50	44	52	53	96	86	78	80	47.5097	34.9082	39.0172	47.0119	58.6255	56.2798	51.7686	53.6196
Interval_2810	chr1	38174643	38175434	+	792	17.704	1.57263	0.292834	5.37038	7.85688e-08	1.08995e-06	22	23	35	35	15	15	10	10	20.9043	18.2475	26.2616	31.0456	9.16023	9.81625	6.637	6.70245
Interval_2811	chr1	38184666	38185256	+	591	17.6474	0.886802	0.322941	2.74602	0.00603228	0.0182277	24	13	24	16	12	16	18	8	22.8047	10.3138	18.0079	14.1923	7.32819	10.4707	11.9466	5.36196
Interval_2813	chr1	38207502	38208248	+	747	23.3618	1.07584	0.273871	3.92828	8.55569e-05	0.000541413	27	19	31	32	16	14	14	23	25.6552	15.074	23.2603	28.3846	9.77091	9.16183	9.2918	15.4156
Interval_2815	chr1	38212554	38213124	+	571	14.2768	1.3628	0.300857	4.52973	5.90603e-06	5.35658e-05	20	23	37	26	13	14	12	14	19.0039	18.2475	27.7622	23.0624	7.93887	9.16183	7.9644	9.38343
Interval_2818	chr1	38284949	38285228	+	280	8.07362	0.896946	0.378773	2.36803	0.0178829	0.0441633	14	13	13	16	8	13	6	12	13.3027	10.3138	9.7543	14.1923	4.88546	8.50741	3.9822	8.04294
Interval_2820	chr1	38300980	38301333	+	354	9.63275	1.29124	0.382255	3.37795	0.000730295	0.00323607	11	22	17	11	8	7	9	8	10.4521	17.4541	12.7556	9.75719	4.88546	4.58091	5.9733	5.36196
Interval_2823	chr1	38337909	38338119	+	211	5.60265	1.45146	0.500716	2.89877	0.00374625	0.012351	12	7	10	11	3	2	7	7	11.4023	5.55358	7.50331	9.75719	1.83205	1.30883	4.6459	4.69171
Interval_2824	chr1	38418377	38419664	+	1288	21.5272	1.58312	0.278406	5.68637	1.29766e-08	2.06957e-07	27	37	43	28	18	11	17	12	25.6552	29.3547	32.2642	24.8365	10.9923	7.19858	11.2829	8.04294
Interval_2825	chr1	38432513	38433471	+	959	17.268	1.12179	0.267017	4.20121	2.65496e-05	0.000199511	24	33	31	30	17	19	19	15	22.8047	26.1812	23.2603	26.6105	10.3816	12.4339	12.6103	10.0537
Interval_2826	chr1	38433769	38434188	+	420	10.5434	1.27864	0.405054	3.15673	0.0015955	0.00614635	7	13	18	15	5	7	6	10	6.65136	10.3138	13.506	13.3053	3.05341	4.58091	3.9822	6.70245
Interval_2827	chr1	38444643	38446010	+	1368	24.2567	1.16499	0.249599	4.66743	3.04993e-06	2.9961e-05	29	42	38	37	22	17	15	30	27.5556	33.3215	28.5126	32.8196	13.435	11.1251	9.9555	20.1073
Interval_2828	chr1	38446966	38447168	+	203	6.4729	1.55482	0.475826	3.26762	0.00108457	0.00447702	11	12	10	10	6	5	8	0	10.4521	9.52043	7.50331	8.87017	3.66409	3.27208	5.3096	0
Interval_2829	chr1	38455704	38456519	+	816	17.5528	1.17593	0.284487	4.13351	3.57266e-05	0.000257399	22	24	31	26	22	12	14	11	20.9043	19.0409	23.2603	23.0624	13.435	7.853	9.2918	7.37269
Interval_2831	chr1	38480990	38482278	+	1289	25.5012	0.94506	0.230343	4.10283	4.08119e-05	0.00028852	29	44	36	37	29	25	17	27	27.5556	34.9082	27.0119	32.8196	17.7098	16.3604	11.2829	18.0966
Interval_2837	chr1	38622285	38623238	+	954	17.0075	1.21846	0.296405	4.11081	3.94277e-05	0.000280029	25	20	23	27	14	7	17	15	23.7549	15.8674	17.2576	23.9495	8.54955	4.58091	11.2829	10.0537
Interval_2838	chr1	38624328	38624587	+	260	8.39902	1.37957	0.428946	3.21618	0.00129908	0.00519663	16	13	11	14	5	6	8	8	15.2031	10.3138	8.25364	12.4182	3.05341	3.9265	5.3096	5.36196
Interval_2841	chr1	38748162	38749288	+	1127	16.5631	0.998336	0.300214	3.32542	0.000882851	0.0037847	23	20	16	30	12	16	14	16	21.8545	15.8674	12.0053	26.6105	7.32819	10.4707	9.2918	10.7239
Interval_2847	chr1	38858765	38860378	+	1614	142.933	-0.907068	0.108272	-8.37771	5.39667e-17	3.29855e-15	99	137	102	116	306	256	281	259	94.0692	108.692	76.5338	102.894	186.869	167.531	186.5	173.593
Interval_2848	chr1	38872667	38873995	+	1329	102.702	-0.542953	0.11814	-4.59586	4.30965e-06	4.0585e-05	78	93	96	81	176	171	144	164	74.1151	73.7833	72.0318	71.8484	107.48	111.905	95.5728	109.92
Interval_2850	chr1	38941134	38942149	+	1016	51.072	-0.695117	0.17531	-3.96507	7.33748e-05	0.000474691	36	43	41	47	74	85	87	103	34.207	34.1149	30.7636	41.6898	45.1905	55.6254	57.7419	69.0352
Interval_2854	chr1	38990807	38992569	+	1763	88.2846	-0.652035	0.125056	-5.21395	1.8486e-07	2.38533e-06	68	90	97	71	163	174	153	170	64.6132	71.4032	72.7821	62.9782	99.5412	113.868	101.546	113.942
Interval_2855	chr1	39026038	39027283	+	1246	69.0414	-1.09921	0.150401	-7.30852	2.70095e-13	9.00352e-12	42	43	44	47	136	107	128	117	39.9082	34.1149	33.0146	41.6898	83.0528	70.0226	84.9536	78.4186
Interval_2856	chr1	39098391	39098912	+	522	34.0127	-0.878149	0.191096	-4.59532	4.32084e-06	4.06805e-05	23	36	37	26	80	68	78	63	21.8545	28.5613	27.7622	23.0624	48.8546	44.5003	51.7686	42.2254
Interval_2858	chr1	39105019	39106425	+	1407	61.9471	-0.482555	0.16443	-2.93472	0.00333847	0.0112376	50	45	93	83	141	120	101	127	47.5097	35.7016	69.7808	73.6224	86.1062	78.53	67.0337	85.1211
Interval_2860	chr1	39129045	39130692	+	1648	48.5478	-0.645076	0.172083	-3.74864	0.000177795	0.00100113	34	46	44	31	91	83	67	72	32.3066	36.495	33.0146	27.4975	55.5721	54.3166	44.4679	48.2576
Interval_2864	chr1	39158379	39160031	+	1653	53.0597	-0.450112	0.170462	-2.64053	0.00827757	0.0235924	33	44	52	47	73	88	89	60	31.3564	34.9082	39.0172	41.6898	44.5798	57.5886	59.0693	40.2147
Interval_2866	chr1	39183509	39184352	+	844	49.3244	-0.907652	0.168056	-5.40088	6.63154e-08	9.3426e-07	38	46	59	34	127	92	95	114	36.1074	36.495	44.2695	30.1586	77.5566	60.2063	63.0515	76.4079
Interval_2867	chr1	39191732	39192870	+	1139	59.258	-0.600734	0.156574	-3.83673	0.000124682	0.000743423	48	56	73	45	102	102	111	118	45.6093	44.4287	54.7742	39.9158	62.2896	66.7505	73.6707	79.0889
Interval_2868	chr1	39204392	39205578	+	1187	34.1423	-0.527198	0.209792	-2.51296	0.0119724	0.031847	22	26	33	27	59	43	50	49	20.9043	20.6276	24.7609	23.9495	36.0302	28.1399	33.185	32.842
Interval_2873	chr1	39268128	39268498	+	371	13.5003	-1.27145	0.331327	-3.83743	0.000124328	0.000741862	9	5	13	8	27	22	29	31	8.55175	3.96684	9.7543	7.09614	16.4884	14.3972	19.2473	20.7776
Interval_2874	chr1	39378063	39379138	+	1076	39.0697	-0.580464	0.212148	-2.73612	0.00621679	0.018671	20	35	24	27	63	47	55	40	19.0039	27.7679	18.0079	23.9495	38.473	30.7576	36.5035	26.8098
Interval_2875	chr1	39394694	39395752	+	1059	47.2854	-0.746419	0.182946	-4.07999	4.50372e-05	0.000313748	24	31	46	30	75	71	60	77	22.8047	24.5944	34.5152	26.6105	45.8012	46.4636	39.822	51.6088
Interval_2876	chr1	39398399	39399146	+	748	45.1744	-0.821126	0.182673	-4.49506	6.95517e-06	6.19298e-05	32	41	32	29	78	84	79	65	30.4062	32.5281	24.0106	25.7235	47.6332	54.971	52.4323	43.5659
Interval_2877	chr1	39407742	39409605	+	1864	121.026	-0.618927	0.111871	-5.53251	3.15681e-08	4.72215e-07	93	120	124	124	272	212	235	197	88.3681	95.2043	93.0411	109.99	166.106	138.736	155.97	132.038
Interval_2879	chr1	39492920	39494141	+	1222	25.8568	0.632426	0.231724	2.72922	0.00634852	0.0189978	25	35	43	27	33	30	19	26	23.7549	27.7679	32.2642	23.9495	20.1525	19.6325	12.6103	17.4264
Interval_2882	chr1	39508984	39509565	+	582	15.2431	0.850102	0.291665	2.91465	0.00356082	0.0118472	20	25	22	18	20	12	15	14	19.0039	19.8342	16.5073	15.9663	12.2136	7.853	9.9555	9.38343
Interval_2883	chr1	39522823	39524446	+	1624	38.1443	0.523365	0.188968	2.7696	0.00561253	0.0171874	42	56	58	35	39	48	42	42	39.9082	44.4287	43.5192	31.0456	23.8166	31.412	27.8754	28.1503
Interval_2887	chr1	39574575	39577163	+	2589	101.017	-0.416923	0.118361	-3.52248	0.000427525	0.00208302	90	103	117	103	203	190	149	171	85.5175	81.717	87.7887	91.3628	123.968	124.339	98.8913	114.612
Interval_2888	chr1	39595068	39595458	+	391	10.5954	1.00365	0.385589	2.6029	0.0092439	0.0258046	12	16	10	10	9	9	8	5	11.4023	12.6939	7.50331	8.87017	5.49614	5.88975	5.3096	3.35122
Interval_2889	chr1	39605818	39606670	+	853	35.6626	-1.00653	0.202096	-4.98047	6.34293e-07	7.31063e-06	28	28	33	32	75	64	94	81	26.6054	22.2143	24.7609	28.3846	45.8012	41.8826	62.3878	54.2898
Interval_2890	chr1	39616633	39617152	+	520	12.8741	1.08605	0.321516	3.37789	0.000730439	0.00323652	18	20	23	18	10	16	8	14	17.1035	15.8674	17.2576	15.9663	6.10682	10.4707	5.3096	9.38343
Interval_2898	chr1	39738753	39739328	+	576	34.8659	-0.765419	0.204392	-3.74487	0.00018049	0.00101339	18	27	32	29	52	56	67	57	17.1035	21.421	24.0106	25.7235	31.7555	36.6473	44.4679	38.2039
Interval_2899	chr1	39762376	39763044	+	669	17.4519	0.974401	0.280624	3.47227	0.000516076	0.00243405	21	28	28	22	18	15	14	18	19.9541	22.2143	21.0093	19.5144	10.9923	9.81625	9.2918	12.0644
Interval_2902	chr1	39788759	39789437	+	679	34.3008	-0.934788	0.226643	-4.1245	3.71548e-05	0.000265994	24	26	29	28	82	55	54	74	22.8047	20.6276	21.7596	24.8365	50.0759	35.9929	35.8398	49.5981
Interval_2904	chr1	39816187	39818775	+	2589	97.6646	-0.422809	0.127666	-3.31183	0.000926875	0.00393767	67	87	96	96	181	150	143	126	63.663	69.0231	72.0318	85.1537	110.533	98.1625	94.9091	84.4508
Interval_2906	chr1	39845324	39846469	+	1146	46.9242	-0.759826	0.172021	-4.41706	1.00052e-05	8.51479e-05	36	35	50	37	81	89	84	91	34.207	27.7679	37.5166	32.8196	49.4653	58.2431	55.7508	60.9923
Interval_2907	chr1	39852083	39853151	+	1069	30.641	-0.651153	0.184312	-3.53289	0.000411047	0.00201573	35	41	40	44	85	71	82	87	33.2568	32.5281	30.0132	39.0288	51.908	46.4636	54.4234	58.3113
Interval_2908	chr1	39883089	39884329	+	1241	54.7283	-0.628186	0.155626	-4.03651	5.42523e-05	0.000367589	44	49	51	50	112	87	96	93	41.8085	38.8751	38.2669	44.3509	68.3964	56.9342	63.7152	62.3328
Interval_2910	chr1	39901163	39902664	+	1502	115.429	-0.415767	0.110369	-3.76706	0.000165178	0.000941181	101	117	122	116	221	206	174	186	95.9696	92.8242	91.5404	102.894	134.961	134.81	115.484	124.666
Interval_2911	chr1	39919633	39920000	+	368	17.3092	-0.723416	0.280485	-2.57916	0.00990407	0.0272908	12	17	16	15	36	38	21	33	11.4023	13.4873	12.0053	13.3053	21.9846	24.8678	13.9377	22.1181
Interval_2913	chr1	39934038	39934969	+	932	57.1052	-1.01957	0.149345	-6.82692	8.67568e-12	2.29029e-10	49	49	64	42	142	141	140	111	46.5595	38.8751	48.0212	37.2547	86.7169	92.2727	92.918	74.3972
Interval_2914	chr1	39943072	39944325	+	1254	30.6154	-0.471931	0.192117	-2.45648	0.0140307	0.0362537	37	33	41	31	74	63	61	57	35.1572	26.1812	30.7636	27.4975	45.1905	41.2282	40.4857	38.2039
Interval_2915	chr1	39954641	39956497	+	1857	109.64	-0.551574	0.120085	-4.5932	4.36505e-06	4.10413e-05	94	80	102	102	196	168	172	182	89.3182	63.4695	76.5338	90.4758	119.694	109.942	114.156	121.985
Interval_2919	chr1	39980368	39982261	+	1894	78.5779	-0.83979	0.129432	-6.48829	8.68167e-11	1.96622e-09	60	78	96	69	192	174	161	172	57.0116	61.8828	72.0318	61.2042	117.251	113.868	106.856	115.282
Interval_2920	chr1	39988299	39989280	+	982	32.375	-1.02833	0.201559	-5.10189	3.36286e-07	4.11182e-06	23	29	32	21	68	74	62	72	21.8545	23.0077	24.0106	18.6274	41.5264	48.4268	41.1494	48.2576
Interval_2921	chr1	39990477	39990879	+	403	15.1293	-1.12504	0.293184	-3.83732	0.000124382	0.000742105	12	17	17	13	42	62	29	33	11.4023	13.4873	12.7556	11.5312	25.6487	40.5738	19.2473	22.1181
Interval_2923	chr1	40024750	40025076	+	327	10.9695	-1.06838	0.32448	-3.29257	0.00099275	0.00416668	13	16	7	10	30	26	29	40	12.3525	12.6939	5.25232	8.87017	18.3205	17.0148	19.2473	26.8098
Interval_2924	chr1	40029416	40031043	+	1628	51.2774	-0.616102	0.151862	-4.05699	4.97091e-05	0.000341375	46	56	65	48	111	100	116	98	43.7089	44.4287	48.7715	42.5768	67.7857	65.4416	76.9892	65.684
Interval_2926	chr1	40039507	40041308	+	1802	176.323	-0.904905	0.0959743	-9.42862	4.15514e-21	4.95487e-19	134	129	162	139	372	336	313	345	127.326	102.345	121.554	123.295	227.174	219.884	207.738	231.234
Interval_2929	chr1	40076649	40077103	+	455	9.92614	-0.839714	0.353461	-2.37569	0.017516	0.04343	9	9	7	12	23	19	28	16	8.55175	7.14032	5.25232	10.6442	14.0457	12.4339	18.5836	10.7239
Interval_2930	chr1	40078447	40078968	+	522	14.7251	-0.979193	0.309113	-3.16775	0.00153622	0.0059606	7	13	14	18	27	42	34	29	6.65136	10.3138	10.5046	15.9663	16.4884	27.4855	22.5658	19.4371
Interval_2932	chr1	40096815	40097715	+	901	36.632	-0.630928	0.196408	-3.21233	0.00131663	0.00525206	28	23	36	38	79	57	58	57	26.6054	18.2475	27.0119	33.7067	48.2439	37.3017	38.4946	38.2039
Interval_2933	chr1	40107435	40108043	+	609	17.8423	-0.733464	0.272967	-2.68701	0.00720952	0.0210625	16	17	14	22	43	33	25	48	15.2031	13.4873	10.5046	19.5144	26.2593	21.5957	16.5925	32.1717
Interval_2934	chr1	40140206	40140884	+	679	18.58	-0.691463	0.258728	-2.67255	0.00752773	0.0218296	19	21	22	14	54	41	35	29	18.0537	16.6607	16.5073	12.4182	32.9768	26.8311	23.2295	19.4371
Interval_2935	chr1	40161227	40162273	+	1047	70.6859	-1.02464	0.150738	-6.7975	1.0645e-11	2.77187e-10	41	51	70	51	144	138	118	158	38.958	40.4618	52.5232	45.2379	87.9382	90.3095	78.3166	105.899
Interval_2937	chr1	40257384	40258623	+	1240	99.1869	-0.642833	0.117771	-5.45835	4.80577e-08	6.96169e-07	83	97	114	84	219	178	161	204	78.8661	76.9568	85.5377	74.5094	133.739	116.486	106.856	136.73
Interval_2941	chr1	40361356	40362087	+	732	14.3865	0.762699	0.313816	2.4304	0.0150822	0.0384679	15	22	16	18	9	17	17	11	14.2529	17.4541	12.0053	15.9663	5.49614	11.1251	11.2829	7.37269
Interval_2942	chr1	40373199	40374905	+	1707	85.6431	-0.730401	0.125266	-5.83081	5.51591e-09	9.3746e-08	68	77	87	74	180	153	173	150	64.6132	61.0894	65.2788	65.6393	109.923	100.126	114.82	100.537
Interval_2947	chr1	40449813	40451005	+	1193	53.4223	-0.821247	0.173598	-4.73073	2.2371e-06	2.26913e-05	29	51	62	42	105	96	96	120	27.5556	40.4618	46.5205	37.2547	64.1216	62.824	63.7152	80.4294
Interval_2948	chr1	40477057	40477919	+	863	18.6556	-0.680403	0.259682	-2.62014	0.00878944	0.0247706	15	18	20	20	35	39	44	33	14.2529	14.2806	15.0066	17.7403	21.3739	25.5222	29.2028	22.1181
Interval_2949	chr1	40478954	40479210	+	257	5.024	1.89389	0.525725	3.60243	0.000315258	0.00161478	11	9	10	10	5	3	4	2	10.4521	7.14032	7.50331	8.87017	3.05341	1.96325	2.6548	1.34049
Interval_2951	chr1	40531140	40532089	+	950	43.8483	-0.658303	0.184349	-3.57096	0.000355675	0.00178464	36	38	39	39	70	80	87	73	34.207	30.148	29.2629	34.5937	42.7478	52.3533	57.7419	48.9279
Interval_2961	chr1	40665365	40666023	+	659	32.0138	-0.476574	0.190847	-2.49715	0.0125197	0.0330203	28	41	43	36	61	60	68	76	26.6054	32.5281	32.2642	31.9326	37.2516	39.265	45.1316	50.9386
Interval_2963	chr1	40691267	40692715	+	1449	113.56	-0.823827	0.116073	-7.09746	1.2707e-12	3.82655e-11	78	105	119	81	243	227	216	188	74.1151	83.3037	89.2894	71.8484	148.396	148.553	143.359	126.006
Interval_2965	chr1	40708849	40709727	+	879	49.9857	-0.854416	0.164314	-5.19991	1.99384e-07	2.55331e-06	38	48	49	38	115	93	105	91	36.1074	38.0817	36.7662	33.7067	70.2284	60.8607	69.6885	60.9923
Interval_2967	chr1	40779753	40780608	+	856	18.0586	0.645907	0.264307	2.44377	0.0145346	0.037319	19	22	29	27	20	19	20	21	18.0537	17.4541	21.7596	23.9495	12.2136	12.4339	13.274	14.0751
Interval_2968	chr1	40797299	40797881	+	583	14.7372	0.767289	0.31944	2.40199	0.0163063	0.0409646	13	25	18	14	16	13	14	10	12.3525	19.8342	13.506	12.4182	9.77091	8.50741	9.2918	6.70245
Interval_2969	chr1	40808169	40808479	+	311	9.66864	1.22711	0.438449	2.79876	0.00512997	0.0159669	8	11	15	8	4	4	6	9	7.60155	8.72706	11.255	7.09614	2.44273	2.61767	3.9822	6.0322
Interval_2971	chr1	40861320	40862902	+	1583	117.689	-0.766339	0.106625	-7.18727	6.61e-13	2.07459e-11	103	115	111	97	251	237	211	238	97.87	91.2374	83.2867	86.0407	153.281	155.097	140.041	159.518
Interval_2977	chr1	40897871	40899962	+	2092	67.6925	-0.520568	0.14368	-3.6231	0.000291089	0.00151145	45	70	75	58	139	121	103	96	42.7587	55.5358	56.2748	51.447	84.8848	79.1844	68.3611	64.3435
Interval_2983	chr1	40952414	40952891	+	478	18.872	-0.743607	0.259595	-2.86448	0.00417689	0.0134996	13	25	14	16	40	32	37	38	12.3525	19.8342	10.5046	14.1923	24.4273	20.9413	24.5569	25.4693
Interval_2985	chr1	40979374	40980945	+	1572	100.241	-0.746566	0.121176	-6.16098	7.22963e-10	1.41737e-08	80	100	107	78	218	178	177	217	76.0155	79.3369	80.2854	69.1873	133.129	116.486	117.475	145.443
Interval_2986	chr1	41003547	41004149	+	603	37.0058	-0.844653	0.191615	-4.40808	1.0429e-05	8.83384e-05	20	34	35	32	69	78	73	60	19.0039	26.9745	26.2616	28.3846	42.1371	51.0445	48.4501	40.2147
Interval_2987	chr1	41006987	41007608	+	622	20.7893	-0.657869	0.240361	-2.73701	0.00620003	0.0186273	17	27	25	19	50	48	35	46	16.1533	21.421	18.7583	16.8533	30.5341	31.412	23.2295	30.8313
Interval_2990	chr1	41045615	41046831	+	1217	55.277	-0.982277	0.160909	-6.10455	1.03091e-09	1.97643e-08	40	44	45	39	110	123	99	97	38.0078	34.9082	33.7649	34.5937	67.175	80.4932	65.7063	65.0137
Interval_2991	chr1	41108923	41110292	+	1370	54.6466	-1.11101	0.165645	-6.70717	1.98438e-11	4.9511e-10	19	47	51	45	122	105	114	109	18.0537	37.2883	38.2669	39.9158	74.5032	68.7137	75.6618	73.0567
Interval_2995	chr1	41240383	41242559	+	2177	54.4922	-0.417191	0.14771	-2.82439	0.00473714	0.0149635	60	70	66	52	119	96	95	118	57.0116	55.5358	49.5218	46.1249	72.6712	62.824	63.0515	79.0889
Interval_3004	chr1	41353782	41354258	+	477	37.7835	-0.475695	0.193694	-2.45591	0.0140528	0.0362992	34	28	34	35	61	62	53	60	32.3066	22.2143	25.5113	31.0456	37.2516	40.5738	35.1761	40.2147
Interval_3005	chr1	41360426	41361745	+	1320	146.258	-0.438708	0.103918	-4.22167	2.42495e-05	0.000184604	124	146	167	145	281	258	204	276	117.824	115.832	125.305	128.617	171.602	168.839	135.395	184.988
Interval_3009	chr1	41387575	41388259	+	685	37.2694	-0.656489	0.184201	-3.56398	0.000365268	0.00182538	34	44	38	39	86	82	67	81	32.3066	34.9082	28.5126	34.5937	52.5187	53.6621	44.4679	54.2898
Interval_3011	chr1	41405580	41406341	+	762	16.2955	0.850467	0.275786	3.0838	0.00204376	0.00752446	25	26	29	22	15	21	17	20	23.7549	20.6276	21.7596	19.5144	9.16023	13.7427	11.2829	13.4049
Interval_3013	chr1	41418925	41419726	+	802	67.0727	-0.927952	0.141887	-6.54009	6.14829e-11	1.42421e-09	47	68	59	57	163	135	134	136	44.6591	53.9491	44.2695	50.56	99.5412	88.3462	88.9358	91.1533
Interval_3014	chr1	41432289	41433772	+	1484	94.4294	-0.62462	0.123909	-5.04096	4.63191e-07	5.50336e-06	77	73	96	77	183	144	161	156	73.1649	57.9159	72.0318	68.3003	111.755	94.236	106.856	104.558
Interval_3015	chr1	41442652	41443302	+	651	16.5519	0.83339	0.258561	3.22318	0.00126775	0.00509354	21	30	33	32	23	20	23	18	19.9541	23.8011	24.7609	28.3846	14.0457	13.0883	15.2651	12.0644
Interval_3020	chr1	41482123	41485078	+	2956	120.921	-0.314656	0.114313	-2.75258	0.00591285	0.0179343	131	105	151	97	217	191	207	164	124.475	83.3037	113.3	86.0407	132.518	124.994	137.386	109.92
Interval_3022	chr1	41496308	41496565	+	258	19.8	-0.784496	0.250686	-3.1294	0.00175162	0.00663048	19	12	26	19	40	41	42	46	18.0537	9.52043	19.5086	16.8533	24.4273	26.8311	27.8754	30.8313
Interval_3024	chr1	41500516	41501982	+	1467	79.8953	-0.474895	0.143298	-3.31405	0.000919558	0.00391301	55	64	61	45	107	110	97	90	52.2607	50.7756	45.7702	39.9158	65.343	71.9858	64.3789	60.322
Interval_3026	chr1	41514542	41516766	+	2225	132.735	-0.616613	0.106597	-5.78455	7.27072e-09	1.20919e-07	95	97	129	112	233	218	204	203	90.2684	76.9568	96.7927	99.3459	142.289	142.663	135.395	136.06
Interval_3036	chr1	41739127	41739705	+	579	17.5363	0.680588	0.289336	2.35224	0.0186606	0.045712	16	17	22	28	16	15	21	15	15.2031	13.4873	16.5073	24.8365	9.77091	9.81625	13.9377	10.0537
Interval_3041	chr1	41802663	41803906	+	1244	34.1104	-0.574367	0.19144	-3.00024	0.00269764	0.00943676	32	33	36	36	73	54	72	65	30.4062	26.1812	27.0119	31.9326	44.5798	35.3385	47.7864	43.5659
Interval_3043	chr1	41812243	41813635	+	1393	19.7614	0.750133	0.276723	2.71077	0.00671264	0.019887	20	41	30	19	23	29	12	20	19.0039	32.5281	22.5099	16.8533	14.0457	18.9781	7.9644	13.4049
Interval_3045	chr1	41840640	41841304	+	665	16.0126	1.06298	0.294424	3.61038	0.000305748	0.00157436	19	21	30	24	13	20	13	12	18.0537	16.6607	22.5099	21.2884	7.93887	13.0883	8.6281	8.04294
Interval_3046	chr1	41847787	41848690	+	904	15.4894	1.05983	0.283183	3.74258	0.000182143	0.00102103	23	25	28	24	16	18	13	15	21.8545	19.8342	21.0093	21.2884	9.77091	11.7795	8.6281	10.0537
Interval_3050	chr1	41874654	41875606	+	953	20.7925	0.819673	0.255797	3.20439	0.00135351	0.00537246	22	35	40	20	19	28	21	17	20.9043	27.7679	30.0132	17.7403	11.603	18.3237	13.9377	11.3942
Interval_3051	chr1	41882191	41883486	+	1296	27.1157	0.639794	0.232821	2.74801	0.00599578	0.0181399	33	28	37	39	30	28	31	25	31.3564	22.2143	27.7622	34.5937	18.3205	18.3237	20.5747	16.7561
Interval_3054	chr1	41902150	41902752	+	603	9.89336	1.02909	0.339089	3.03488	0.00240635	0.00859728	11	23	20	19	12	10	12	12	10.4521	18.2475	15.0066	16.8533	7.32819	6.54416	7.9644	8.04294
Interval_3059	chr1	41954523	41956164	+	1642	52.8116	-0.538585	0.170522	-3.15846	0.00158605	0.00611802	41	36	45	36	82	79	76	60	38.958	28.5613	33.7649	31.9326	50.0759	51.6989	50.4412	40.2147
Interval_3061	chr1	42035090	42036518	+	1429	101.791	-0.643237	0.119827	-5.36807	7.95851e-08	1.10281e-06	74	78	95	77	182	164	155	153	70.3144	61.8828	71.2815	68.3003	111.144	107.324	102.874	102.547
Interval_3063	chr1	42104448	42105688	+	1241	18.3651	1.21621	0.272587	4.46173	8.1301e-06	7.10785e-05	34	27	39	22	23	16	14	15	32.3066	21.421	29.2629	19.5144	14.0457	10.4707	9.2918	10.0537
Interval_3064	chr1	42128180	42128584	+	405	8.45832	1.18738	0.429732	2.76307	0.00572599	0.0174729	8	14	14	12	2	10	7	8	7.60155	11.1072	10.5046	10.6442	1.22136	6.54416	4.6459	5.36196
Interval_3067	chr1	42165428	42166705	+	1278	77.5814	-0.553111	0.134388	-4.11578	3.85866e-05	0.000274785	56	80	69	67	151	125	134	106	53.2109	63.4695	51.7728	59.4302	92.213	81.802	88.9358	71.0459
Interval_3070	chr1	42206194	42206914	+	721	22.4884	-1.03408	0.232488	-4.44787	8.6725e-06	7.51979e-05	14	25	25	19	63	47	61	48	13.3027	19.8342	18.7583	16.8533	38.473	30.7576	40.4857	32.1717
Interval_3071	chr1	42209638	42210519	+	882	23.7823	-0.611339	0.231965	-2.63548	0.00840189	0.0238915	21	31	21	22	61	36	49	42	19.9541	24.5944	15.757	19.5144	37.2516	23.559	32.5213	28.1503
Interval_3077	chr1	42334050	42336075	+	2026	98.1044	-0.801761	0.121358	-6.60658	3.93292e-11	9.37418e-10	79	102	115	91	277	199	189	207	75.0653	80.9236	86.2881	80.7186	169.159	130.229	125.439	138.741
Interval_3078	chr1	42340127	42341087	+	961	32.4405	-0.532426	0.206009	-2.58448	0.00975258	0.026953	34	36	29	25	55	57	64	56	32.3066	28.5613	21.7596	22.1754	33.5875	37.3017	42.4768	37.5337
Interval_3081	chr1	42440007	42440234	+	228	9.38652	-1.10613	0.347392	-3.1841	0.00145206	0.00568964	5	11	8	12	25	23	28	24	4.75097	8.72706	6.00265	10.6442	15.2671	15.0516	18.5836	16.0859
Interval_3082	chr1	42455918	42457203	+	1286	66.5748	-0.826356	0.145175	-5.69213	1.25464e-08	2.00635e-07	45	61	65	50	125	118	144	118	42.7587	48.3955	48.7715	44.3509	76.3353	77.2211	95.5728	79.0889
Interval_3083	chr1	42462917	42463716	+	800	63.2184	-0.857281	0.153833	-5.5728	2.50683e-08	3.81494e-07	39	59	52	47	132	123	97	109	37.0576	46.8088	39.0172	41.6898	80.61	80.4932	64.3789	73.0567
Interval_3084	chr1	42488659	42489187	+	529	7.69271	1.67851	0.433324	3.87356	0.000107255	0.00065474	11	10	16	20	3	5	5	10	10.4521	7.93369	12.0053	17.7403	1.83205	3.27208	3.3185	6.70245
Interval_3086	chr1	42657933	42659195	+	1263	64.5361	-0.805991	0.153484	-5.25129	1.51037e-07	1.98441e-06	55	70	58	41	138	141	101	126	52.2607	55.5358	43.5192	36.3677	84.2741	92.2727	67.0337	84.4508
Interval_3087	chr1	42675836	42676217	+	382	7.67309	1.14208	0.489086	2.33512	0.0195369	0.0474244	4	10	14	10	5	7	6	4	3.80078	7.93369	10.5046	8.87017	3.05341	4.58091	3.9822	2.68098
Interval_3088	chr1	42681552	42683506	+	1955	108.502	-0.804077	0.10955	-7.33981	2.13904e-13	7.24427e-12	102	103	117	106	237	262	233	234	96.9198	81.717	87.7887	94.0238	144.732	171.457	154.642	156.837
Interval_3092	chr1	42766144	42767730	+	1587	131.219	-0.686896	0.10337	-6.64504	3.03141e-11	7.35651e-10	110	120	127	126	274	244	223	265	104.521	95.2043	95.292	111.764	167.327	159.678	148.005	177.615
Interval_3095	chr1	42816130	42817863	+	1734	109.283	-0.799392	0.119807	-6.67236	2.5173e-11	6.18273e-10	61	95	114	90	207	187	201	211	57.9618	75.3701	85.5377	79.8315	126.411	122.376	133.404	141.422
Interval_3096	chr1	42846047	42847198	+	1152	69.546	-0.939013	0.142904	-6.57093	5.00031e-11	1.17233e-09	42	68	57	49	141	123	126	144	39.9082	53.9491	42.7689	43.4638	86.1062	80.4932	83.6262	96.5152
Interval_3097	chr1	42880038	42881139	+	1102	21.785	0.652741	0.25345	2.57542	0.0100118	0.0275243	29	25	31	30	32	19	24	20	27.5556	19.8342	23.2603	26.6105	19.5418	12.4339	15.9288	13.4049
Interval_3099	chr1	42913525	42914887	+	1363	21.5242	-0.64659	0.238948	-2.70598	0.00681022	0.020126	22	28	21	20	44	41	47	52	20.9043	22.2143	15.757	17.7403	26.87	26.8311	31.1939	34.8527
Interval_3100	chr1	42923210	42924891	+	1682	64.4134	-0.643879	0.15297	-4.20919	2.56293e-05	0.000193565	48	51	48	43	104	85	102	93	45.6093	40.4618	36.0159	38.1417	63.5109	55.6254	67.6974	62.3328
Interval_3101	chr1	42931243	42932385	+	1143	43.8966	-0.736028	0.181123	-4.06369	4.8302e-05	0.000333237	36	54	44	37	90	85	94	98	34.207	42.8419	33.0146	32.8196	54.9614	55.6254	62.3878	65.684
Interval_3102	chr1	42936436	42938244	+	1809	72.2658	-0.71089	0.137391	-5.17419	2.28897e-07	2.89286e-06	56	78	87	63	145	134	159	160	53.2109	61.8828	65.2788	55.8821	88.5489	87.6918	105.528	107.239
Interval_3103	chr1	42941064	42943909	+	2846	119.377	-0.497175	0.11597	-4.28711	1.81011e-05	0.000143205	99	118	113	88	224	180	182	177	94.0692	93.6175	84.7874	78.0575	136.793	117.795	120.793	118.633
Interval_3106	chr1	42957358	42959563	+	2206	153.206	-0.731918	0.0955139	-7.66295	1.81712e-14	7.28237e-13	118	135	157	128	314	277	289	274	112.123	107.105	117.802	113.538	191.754	181.273	191.809	183.647
Interval_3108	chr1	42966940	42967531	+	592	33.6266	-1.11894	0.236903	-4.72322	2.32142e-06	2.34444e-05	18	28	25	17	61	53	89	43	17.1035	22.2143	18.7583	15.0793	37.2516	34.6841	59.0693	28.8205
Interval_3111	chr1	43021451	43022443	+	993	52.6147	-0.832017	0.154191	-5.39602	6.8136e-08	9.56633e-07	52	54	52	53	145	113	103	126	49.4101	42.8419	39.0172	47.0119	88.5489	73.9491	68.3611	84.4508
Interval_3114	chr1	43056567	43056885	+	319	6.96384	1.25738	0.429461	2.92781	0.00341356	0.0114441	11	11	21	11	8	8	5	8	10.4521	8.72706	15.757	9.75719	4.88546	5.23533	3.3185	5.36196
Interval_3118	chr1	43100619	43101985	+	1367	25.2078	0.540952	0.234066	2.31111	0.0208267	0.0499577	28	34	32	32	31	24	24	33	26.6054	26.9745	24.0106	28.3846	18.9311	15.706	15.9288	22.1181
Interval_3124	chr1	43171693	43172941	+	1249	70.4418	-0.633928	0.140008	-4.52782	5.95967e-06	5.40065e-05	50	75	65	53	144	118	112	113	47.5097	59.5027	48.7715	47.0119	87.9382	77.2211	74.3344	75.7376
Interval_3129	chr1	43270385	43271431	+	1047	60.05	-0.789648	0.165503	-4.7712	1.83128e-06	1.90124e-05	45	50	53	44	139	105	74	112	42.7587	39.6684	39.7675	39.0288	84.8848	68.7137	49.1138	75.0674
Interval_3132	chr1	43285054	43285965	+	912	51.3351	-0.575543	0.172339	-3.33959	0.000839009	0.00363069	35	52	47	35	95	76	73	81	33.2568	41.2552	35.2656	31.0456	58.0148	49.7356	48.4501	54.2898
Interval_3137	chr1	43339491	43340186	+	696	14.8601	0.742212	0.310232	2.39244	0.0167369	0.0418353	14	20	22	18	14	19	8	16	13.3027	15.8674	16.5073	15.9663	8.54955	12.4339	5.3096	10.7239
Interval_3138	chr1	43348558	43350207	+	1650	151.897	-0.687022	0.115962	-5.92454	3.13176e-09	5.54208e-08	82	110	104	111	232	191	209	215	77.9159	87.2706	78.0344	98.4589	141.678	124.994	138.713	144.103
Interval_3139	chr1	43358172	43360068	+	1897	107.559	-0.631603	0.113139	-5.58252	2.37053e-08	3.62573e-07	95	105	104	79	211	175	199	182	90.2684	83.3037	78.0344	70.0744	128.854	114.523	132.076	121.985
Interval_3140	chr1	43366260	43368620	+	2361	166.872	-0.729245	0.101498	-7.18482	6.7295e-13	2.10835e-11	141	162	179	136	371	280	329	343	133.977	128.526	134.309	120.634	226.563	183.237	218.357	229.894
Interval_3142	chr1	43389284	43390259	+	976	56.1109	-0.926048	0.153849	-6.01922	1.75262e-09	3.23564e-08	35	48	51	52	113	113	110	120	33.2568	38.0817	38.2669	46.1249	69.0071	73.9491	73.007	80.4294
Interval_3144	chr1	43452894	43454756	+	1863	66.5203	-1.00911	0.141224	-7.14548	8.96852e-13	2.76084e-11	48	69	54	52	160	138	142	140	45.6093	54.7425	40.5179	46.1249	97.7091	90.3095	94.2454	93.8343
Interval_3146	chr1	43500113	43500600	+	488	10.1703	0.928207	0.380672	2.43834	0.0147548	0.0377797	12	16	12	10	11	8	9	6	11.4023	12.6939	9.00397	8.87017	6.7175	5.23533	5.9733	4.02147
Interval_3150	chr1	43529276	43529536	+	261	13.6939	-0.765598	0.302126	-2.53404	0.0112756	0.0303281	14	17	10	15	43	27	30	24	13.3027	13.4873	7.50331	13.3053	26.2593	17.6692	19.911	16.0859
Interval_3152	chr1	43536230	43537877	+	1648	91.725	-0.519292	0.133669	-3.88491	0.000102369	0.000629522	64	69	81	59	127	129	129	120	60.8124	54.7425	60.7768	52.334	77.5566	84.4197	85.6173	80.4294
Interval_3154	chr1	43549383	43550741	+	1359	106.565	-0.556569	0.113089	-4.92151	8.5881e-07	9.59583e-06	84	107	98	98	199	198	174	165	79.8163	84.8905	73.5324	86.9277	121.526	129.574	115.484	110.59
Interval_3155	chr1	43557652	43558187	+	536	38.4901	-0.566224	0.178185	-3.17773	0.00148433	0.00579174	39	34	48	46	86	68	92	74	37.0576	26.9745	36.0159	40.8028	52.5187	44.5003	61.0604	49.5981
Interval_3156	chr1	43581988	43582809	+	822	56.1401	-0.542843	0.151613	-3.58045	0.000342998	0.00173091	45	68	66	58	140	100	89	117	42.7587	53.9491	49.5218	51.447	85.4955	65.4416	59.0693	78.4186
Interval_3161	chr1	43649582	43651078	+	1497	126.871	-0.929136	0.108819	-8.53833	1.36181e-17	9.24611e-16	84	112	104	114	286	272	243	219	79.8163	88.8573	78.0344	101.12	174.655	178.001	161.279	146.784
Interval_3162	chr1	43706748	43708005	+	1258	71.9487	-0.942313	0.140478	-6.70791	1.97426e-11	4.92892e-10	49	65	77	61	187	134	141	163	46.5595	51.569	57.7755	54.108	114.198	87.6918	93.5817	109.25
Interval_3163	chr1	43711678	43712191	+	514	10.5044	-1.00442	0.325642	-3.08443	0.00203944	0.00751252	10	12	12	10	29	32	27	26	9.50194	9.52043	9.00397	8.87017	17.7098	20.9413	17.9199	17.4264
Interval_3167	chr1	43834172	43836773	+	2602	75.5061	-0.629214	0.136839	-4.59819	4.2617e-06	4.01967e-05	55	65	72	63	150	126	124	110	52.2607	51.569	54.0238	55.8821	91.6023	82.4565	82.2988	73.7269
Interval_3169	chr1	43858117	43858904	+	788	69.7491	-0.804887	0.14618	-5.50615	3.66769e-08	5.42468e-07	47	67	62	59	140	132	130	128	44.6591	53.1557	46.5205	52.334	85.4955	86.383	86.281	85.7913
Interval_3171	chr1	43872300	43872709	+	410	20.6307	-0.842659	0.233987	-3.60131	0.000316616	0.00162086	25	22	31	23	82	46	53	54	23.7549	17.4541	23.2603	20.4014	50.0759	30.1032	35.1761	36.1932
Interval_3174	chr1	43910278	43910828	+	551	12.0951	1.43159	0.372904	3.83905	0.000123514	0.000737747	8	17	21	17	8	9	7	6	7.60155	13.4873	15.757	15.0793	4.88546	5.88975	4.6459	4.02147
Interval_3176	chr1	43914000	43915305	+	1306	24.0528	0.821152	0.233243	3.52059	0.000430583	0.00209517	41	30	40	32	30	21	25	29	38.958	23.8011	30.0132	28.3846	18.3205	13.7427	16.5925	19.4371
Interval_3177	chr1	43921070	43921587	+	518	11.362	1.18513	0.359473	3.29685	0.000977772	0.00411437	15	18	20	14	11	6	9	12	14.2529	14.2806	15.0066	12.4182	6.7175	3.9265	5.9733	8.04294
Interval_3180	chr1	43946140	43947369	+	1230	105.51	-0.830596	0.117469	-7.0708	1.54046e-12	4.57537e-11	85	100	97	70	226	212	180	191	80.7665	79.3369	72.7821	62.0912	138.014	138.736	119.466	128.017
Interval_3181	chr1	43969782	43970330	+	549	51.0743	-0.80863	0.16367	-4.9406	7.7882e-07	8.79205e-06	41	37	48	48	117	107	82	89	38.958	29.3547	36.0159	42.5768	71.4498	70.0226	54.4234	59.6518
Interval_3182	chr1	43974337	43975644	+	1308	92.7165	-0.922081	0.130797	-7.04972	1.79281e-12	5.27414e-11	66	67	73	77	182	166	170	176	62.7128	53.1557	54.7742	68.3003	111.144	108.633	112.829	117.963
Interval_3183	chr1	43979604	43981414	+	1811	71.5388	-0.335536	0.136028	-2.46667	0.0136376	0.0353975	71	67	101	88	140	119	139	135	67.4638	53.1557	75.7834	78.0575	85.4955	77.8756	92.2543	90.483
Interval_3184	chr1	43991112	43992561	+	1450	106.635	-0.585961	0.117464	-4.98843	6.08733e-07	7.04386e-06	82	93	124	122	231	199	204	183	77.9159	73.7833	93.0411	108.216	141.068	130.229	135.395	122.655
Interval_3186	chr1	44007176	44007481	+	306	10.3416	0.927342	0.365175	2.53945	0.0111027	0.0299463	16	14	17	9	8	9	10	11	15.2031	11.1072	12.7556	7.98315	4.88546	5.88975	6.637	7.37269
Interval_3188	chr1	44029634	44031590	+	1957	138.265	-0.379832	0.113725	-3.33993	0.00083801	0.00362692	122	155	163	157	283	228	228	265	115.924	122.972	122.304	139.262	172.823	149.207	151.324	177.615
Interval_3190	chr1	44043409	44044486	+	1078	27.0802	0.629145	0.240158	2.61972	0.0088003	0.0247964	27	33	48	30	39	29	23	24	25.6552	26.1812	36.0159	26.6105	23.8166	18.9781	15.2651	16.0859
Interval_3194	chr1	44154703	44155521	+	819	17.9364	-0.788945	0.26284	-3.00162	0.00268548	0.00940122	17	18	22	17	40	43	48	34	16.1533	14.2806	16.5073	15.0793	24.4273	28.1399	31.8576	22.7883
Interval_3195	chr1	44212928	44214399	+	1472	45.7769	-0.521934	0.181944	-2.86866	0.00412218	0.0133558	28	47	44	34	79	52	84	68	26.6054	37.2883	33.0146	30.1586	48.2439	34.0297	55.7508	45.5766
Interval_3201	chr1	44326528	44328649	+	2122	85.4536	-0.969446	0.123257	-7.86526	3.68324e-15	1.65876e-13	59	76	102	67	214	184	183	186	56.0615	60.296	76.5338	59.4302	130.686	120.413	121.457	124.666
Interval_3203	chr1	44348321	44349059	+	739	13.839	1.19939	0.319228	3.75717	0.000171849	0.000973145	15	27	25	24	12	18	7	14	14.2529	21.421	18.7583	21.2884	7.32819	11.7795	4.6459	9.38343
Interval_3204	chr1	44354819	44355676	+	858	51.6756	-0.643902	0.156717	-4.10868	3.97926e-05	0.000282271	47	46	71	61	143	105	107	100	44.6591	36.495	53.2735	54.108	87.3276	68.7137	71.0159	67.0245
Interval_3206	chr1	44405099	44406689	+	1591	56.9367	-0.446666	0.151091	-2.95626	0.0031139	0.0106094	57	53	74	60	119	101	116	94	54.1611	42.0486	55.5245	53.221	72.6712	66.0961	76.9892	63.003
Interval_3210	chr1	44525333	44526439	+	1107	17.0892	1.24433	0.276014	4.50821	6.53753e-06	5.86346e-05	32	34	24	34	16	12	18	22	30.4062	26.9745	18.0079	30.1586	9.77091	7.853	11.9466	14.7454
Interval_3216	chr1	44592477	44592819	+	343	9.47339	1.70051	0.408795	4.15982	3.18502e-05	0.000233527	12	12	21	18	7	4	7	7	11.4023	9.52043	15.757	15.9663	4.27478	2.61767	4.6459	4.69171
Interval_3219	chr1	44631546	44632868	+	1323	60.2447	-0.66677	0.157523	-4.23285	2.30749e-05	0.000176916	54	62	46	53	130	115	93	105	51.3105	49.1889	34.5152	47.0119	79.3887	75.2579	61.7241	70.3757
Interval_3220	chr1	44652652	44653447	+	796	24.0434	-0.600218	0.238066	-2.52122	0.0116949	0.0312486	15	25	27	19	51	34	47	36	14.2529	19.8342	20.2589	16.8533	31.1448	22.2502	31.1939	24.1288
Interval_3223	chr1	44673837	44674920	+	1084	139.379	-1.02835	0.104776	-9.81477	9.72604e-23	1.5487e-20	75	115	119	85	289	251	242	254	71.2646	91.2374	89.2894	75.3965	176.487	164.259	160.615	170.242
Interval_3226	chr1	44713142	44713695	+	554	15.5965	-0.808309	0.297569	-2.71637	0.00660017	0.0196197	15	12	16	15	21	36	41	33	14.2529	9.52043	12.0053	13.3053	12.8243	23.559	27.2117	22.1181
Interval_3228	chr1	44721444	44722313	+	870	45.3273	-1.18968	0.179321	-6.63438	3.25864e-11	7.86986e-10	31	27	41	27	96	91	88	96	29.456	21.421	30.7636	23.9495	58.6255	59.5519	58.4056	64.3435
Interval_3229	chr1	44730550	44732043	+	1494	80.7516	-1.07543	0.132621	-8.10909	5.10016e-16	2.65437e-14	58	63	64	52	187	150	149	160	55.1113	49.9822	48.0212	46.1249	114.198	98.1625	98.8913	107.239
Interval_3230	chr1	44738265	44740221	+	1957	82.6359	-0.743299	0.134854	-5.51189	3.54998e-08	5.26222e-07	53	80	83	83	183	138	156	169	50.3603	63.4695	62.2775	73.6224	111.755	90.3095	103.537	113.271
Interval_3232	chr1	44752963	44753176	+	214	6.58612	1.40521	0.441747	3.18104	0.00146749	0.00573806	12	12	12	13	7	4	7	6	11.4023	9.52043	9.00397	11.5312	4.27478	2.61767	4.6459	4.02147
Interval_3233	chr1	44760729	44761864	+	1136	18.7448	0.868384	0.286328	3.03283	0.00242271	0.00864257	27	27	22	24	14	21	17	19	25.6552	21.421	16.5073	21.2884	8.54955	13.7427	11.2829	12.7346
Interval_3234	chr1	44775080	44777063	+	1984	86.5897	-0.895668	0.128205	-6.98621	2.82402e-12	8.04101e-11	65	74	78	65	187	151	175	165	61.7626	58.7093	58.5258	57.6561	114.198	98.8169	116.148	110.59
Interval_3238	chr1	44799726	44800919	+	1194	149.856	-0.954049	0.0980084	-9.73435	2.15182e-22	3.23088e-20	95	124	136	125	331	292	309	269	90.2684	98.3778	102.045	110.877	202.136	191.09	205.083	180.296
Interval_3239	chr1	44806940	44808129	+	1190	98.0907	-1.16993	0.122893	-9.51997	1.73224e-21	2.20379e-19	62	64	86	67	225	204	193	189	58.912	50.7756	64.5285	59.4302	137.403	133.501	128.094	126.676
Interval_3240	chr1	44819324	44820425	+	1102	59.5896	-1.43936	0.168146	-8.56019	1.12679e-17	7.74545e-16	39	26	42	36	127	133	138	104	37.0576	20.6276	31.5139	31.9326	77.5566	87.0374	91.5906	69.7054
Interval_3241	chr1	44835978	44836264	+	287	11.756	-0.900354	0.328879	-2.73765	0.00618803	0.0185985	10	8	15	10	38	22	21	23	9.50194	6.34695	11.255	8.87017	23.2059	14.3972	13.9377	15.4156
Interval_3245	chr1	44985958	44986889	+	932	63.7798	-0.973305	0.146677	-6.63571	3.22946e-11	7.80409e-10	49	51	53	59	148	132	125	134	46.5595	40.4618	39.7675	52.334	90.381	86.383	82.9625	89.8128
Interval_3246	chr1	45010610	45012823	+	2214	117.025	-0.622935	0.112326	-5.54576	2.92679e-08	4.40642e-07	95	117	122	133	270	223	197	241	90.2684	92.8242	91.5404	117.973	164.884	145.935	130.749	161.529
Interval_3251	chr1	45205643	45206894	+	1252	42.8751	-0.735435	0.173101	-4.24858	2.15127e-05	0.000166414	43	46	48	36	95	92	82	103	40.8583	36.495	36.0159	31.9326	58.0148	60.2063	54.4234	69.0352
Interval_3254	chr1	45303288	45304580	+	1293	139.966	-0.618696	0.105781	-5.84881	4.951e-09	8.49091e-08	108	120	126	123	262	250	228	208	102.621	95.2043	94.5417	109.103	159.999	163.604	151.324	139.411
Interval_3256	chr1	45339594	45341047	+	1454	106.127	-0.807687	0.116003	-6.96262	3.33991e-12	9.3957e-11	89	90	100	80	232	187	201	193	84.5673	71.4032	75.0331	70.9614	141.678	122.376	133.404	129.357
Interval_3261	chr1	45403169	45403548	+	380	12.4572	-0.794617	0.32711	-2.4292	0.015132	0.0385711	18	7	9	14	31	21	26	31	17.1035	5.55358	6.75298	12.4182	18.9311	13.7427	17.2562	20.7776
Interval_3262	chr1	45410918	45411741	+	824	19.8027	-0.629889	0.247475	-2.54527	0.0109194	0.0295473	15	17	36	24	51	47	35	50	14.2529	13.4873	27.0119	21.2884	31.1448	30.7576	23.2295	33.5122
Interval_3263	chr1	45490524	45491629	+	1106	133.729	-0.860087	0.104949	-8.19525	2.50067e-16	1.3694e-14	93	130	128	93	295	270	232	243	88.3681	103.138	96.0424	82.4926	180.151	176.692	153.978	162.869
Interval_3264	chr1	45499639	45500739	+	1101	69.3991	-0.8493	0.14447	-5.87872	4.13446e-09	7.17722e-08	47	62	75	52	152	137	116	143	44.6591	49.1889	56.2748	46.1249	92.8237	89.655	76.9892	95.845
Interval_3267	chr1	45520868	45522454	+	1587	100.622	-0.666181	0.116662	-5.71033	1.1276e-08	1.81768e-07	90	93	99	70	197	173	184	168	85.5175	73.7833	74.2828	62.0912	120.304	113.214	122.121	112.601
Interval_3269	chr1	45550529	45551633	+	1105	61.3294	-0.813213	0.146589	-5.54758	2.89655e-08	4.3658e-07	43	68	60	50	114	133	124	129	40.8583	53.9491	45.0199	44.3509	69.6178	87.0374	82.2988	86.4616
Interval_3270	chr1	45556810	45557969	+	1160	32.3958	-1.12795	0.185111	-6.09335	1.10569e-09	2.10847e-08	26	34	40	38	98	95	100	96	24.705	26.9745	30.0132	33.7067	59.8469	62.1696	66.37	64.3435
Interval_3273	chr1	45583382	45585174	+	1793	166.394	-0.923052	0.093694	-9.85178	6.73404e-23	1.1017e-20	117	146	163	108	359	317	314	316	111.173	115.832	122.304	95.7979	219.235	207.45	208.402	211.797
Interval_3276	chr1	45620729	45622392	+	1664	34.3956	0.490481	0.202795	2.41861	0.0155801	0.0394799	34	55	45	45	33	37	48	46	32.3066	43.6353	33.7649	39.9158	20.1525	24.2134	31.8576	30.8313
Interval_3279	chr1	45686077	45688440	+	2364	214.697	-1.03851	0.0864075	-12.0187	2.83369e-33	2.97271e-30	133	155	204	166	484	455	409	397	126.376	122.972	153.068	147.245	295.57	297.759	271.453	266.087
Interval_3280	chr1	45730281	45730929	+	649	14.8826	-1.00994	0.293585	-3.44002	0.000581681	0.00268633	9	18	15	9	32	36	31	33	8.55175	14.2806	11.255	7.98315	19.5418	23.559	20.5747	22.1181
Interval_3281	chr1	45750139	45751046	+	908	87.3183	-0.935056	0.12555	-7.44766	9.50137e-14	3.39574e-12	66	84	79	68	206	185	180	163	62.7128	66.643	59.2762	60.3172	125.801	121.067	119.466	109.25
Interval_3284	chr1	45802704	45804381	+	1678	82.747	-0.688047	0.130639	-5.2668	1.38825e-07	1.83846e-06	78	75	95	62	195	155	140	156	74.1151	59.5027	71.2815	54.9951	119.083	101.435	92.918	104.558
Interval_3285	chr1	45871856	45872535	+	680	21.8895	1.05552	0.305089	3.45972	0.000540734	0.00252954	17	23	18	19	18	14	6	10	16.1533	18.2475	13.506	16.8533	10.9923	9.16183	3.9822	6.70245
Interval_3287	chr1	45954387	45954795	+	409	10.9518	-0.794944	0.315305	-2.52119	0.0116958	0.0312502	10	14	13	9	30	22	25	26	9.50194	11.1072	9.7543	7.98315	18.3205	14.3972	16.5925	17.4264
Interval_3288	chr1	45978881	45980033	+	1153	23.9983	-1.00627	0.238728	-4.21511	2.49654e-05	0.00018938	16	18	21	16	46	41	50	47	15.2031	14.2806	15.757	14.1923	28.0914	26.8311	33.185	31.5015
Interval_3291	chr1	46131973	46133486	+	1514	170.993	-0.952507	0.0941277	-10.1193	4.53641e-24	9.33489e-22	125	144	156	130	401	357	310	321	118.774	114.245	117.052	115.312	244.884	233.627	205.747	215.149
Interval_3292	chr1	46134884	46135306	+	423	33.9906	-0.914302	0.20644	-4.42889	9.47185e-06	8.12294e-05	31	36	27	24	76	80	79	53	29.456	28.5613	20.2589	21.2884	46.4118	52.3533	52.4323	35.523
Interval_3293	chr1	46171212	46172502	+	1291	68.024	-0.81559	0.150373	-5.4238	5.83466e-08	8.30671e-07	45	53	60	45	143	118	103	98	42.7587	42.0486	45.0199	39.9158	87.3276	77.2211	68.3611	65.684
Interval_3295	chr1	46179451	46180720	+	1270	71.585	-0.73984	0.144204	-5.1305	2.88969e-07	3.5777e-06	41	57	83	56	131	131	115	132	38.958	45.222	62.2775	49.673	79.9994	85.7285	76.3255	88.4723
Interval_3296	chr1	46183110	46183823	+	714	63.8904	-1.12	0.144239	-7.76493	8.16908e-15	3.45686e-13	49	62	52	49	167	142	150	137	46.5595	49.1889	39.0172	43.4638	101.984	92.9271	99.555	91.8235
Interval_3298	chr1	46197454	46198815	+	1362	57.0633	-0.803277	0.154861	-5.18709	2.13608e-07	2.71869e-06	45	52	72	48	137	96	133	122	42.7587	41.2552	54.0238	42.5768	83.6635	62.824	88.2721	81.7699
Interval_3300	chr1	46218343	46219009	+	667	15.7768	-1.18837	0.278111	-4.27299	1.92872e-05	0.000151343	12	15	14	13	42	42	32	43	11.4023	11.9005	10.5046	11.5312	25.6487	27.4855	21.2384	28.8205
Interval_3302	chr1	46246781	46248233	+	1453	120.939	-0.594029	0.11014	-5.3934	6.91364e-08	9.7017e-07	93	106	110	98	235	197	189	174	88.3681	84.0971	82.5364	86.9277	143.51	128.92	125.439	116.623
Interval_3308	chr1	46301705	46304051	+	2347	171.054	-0.840975	0.094506	-8.89864	5.65348e-19	4.75337e-17	139	147	151	140	373	326	306	333	132.077	116.625	113.3	124.182	227.784	213.34	203.092	223.191
Interval_3310	chr1	46339520	46341193	+	1674	109.681	-0.930459	0.127235	-7.31293	2.61389e-13	8.73687e-12	72	90	101	80	216	230	185	212	68.414	71.4032	75.7834	70.9614	131.907	150.516	122.785	142.092
Interval_3311	chr1	46347997	46348525	+	529	26.2635	-0.886733	0.221012	-4.01215	6.01695e-05	0.000401578	17	26	30	21	65	49	63	47	16.1533	20.6276	22.5099	18.6274	39.6943	32.0664	41.8131	31.5015
Interval_3313	chr1	46394013	46395367	+	1355	56.5939	-0.431084	0.174516	-2.47017	0.013505	0.0351217	61	54	61	42	112	95	64	110	57.9618	42.8419	45.7702	37.2547	68.3964	62.1696	42.4768	73.7269
Interval_3314	chr1	46401757	46402666	+	910	84.3286	-0.77181	0.125731	-6.13859	8.32592e-10	1.61787e-08	66	80	80	66	175	151	159	159	62.7128	63.4695	60.0265	58.5431	106.869	98.8169	105.528	106.569
Interval_3317	chr1	46442407	46443236	+	830	45.7836	-0.495417	0.193613	-2.5588	0.0105035	0.0286208	32	38	42	56	104	80	70	54	30.4062	30.148	31.5139	49.673	63.5109	52.3533	46.459	36.1932
Interval_3319	chr1	46469487	46469909	+	423	11.6532	1.60508	0.34803	4.61191	3.98995e-06	3.79548e-05	24	21	15	24	9	7	10	10	22.8047	16.6607	11.255	21.2884	5.49614	4.58091	6.637	6.70245
Interval_3321	chr1	46488890	46490064	+	1175	68.9556	-0.424628	0.148496	-2.85952	0.00424289	0.0136691	55	63	82	59	112	123	101	112	52.2607	49.9822	61.5271	52.334	68.3964	80.4932	67.0337	75.0674
Interval_3323	chr1	46516597	46517583	+	987	90.6968	-0.709435	0.131452	-5.3969	6.78024e-08	9.52617e-07	64	82	81	67	145	184	138	153	60.8124	65.0563	60.7768	59.4302	88.5489	120.413	91.5906	102.547
Interval_3325	chr1	46522253	46522875	+	623	45.4054	-0.568936	0.176744	-3.21898	0.00128648	0.00515509	41	39	38	34	81	68	65	78	38.958	30.9414	28.5126	30.1586	49.4653	44.5003	43.1405	52.2791
Interval_3332	chr1	46588904	46589363	+	460	8.82728	1.08251	0.37891	2.85691	0.00427789	0.0137641	12	19	16	17	10	7	16	6	11.4023	15.074	12.0053	15.0793	6.10682	4.58091	10.6192	4.02147
Interval_3333	chr1	46603626	46604826	+	1201	108.235	-0.738562	0.117522	-6.28446	3.29005e-10	6.80858e-09	69	105	98	86	191	199	206	174	65.5634	83.3037	73.5324	76.2835	116.64	130.229	136.722	116.623
Interval_3334	chr1	46611286	46612141	+	856	56.3065	-0.724699	0.146835	-4.93547	7.99585e-07	8.99987e-06	59	54	56	59	125	111	122	130	56.0615	42.8419	42.0185	52.334	76.3353	72.6402	80.9714	87.1318
Interval_3335	chr1	46616214	46617157	+	944	56.829	-0.588647	0.160026	-3.67845	0.000234657	0.00126223	40	57	63	49	103	122	92	88	38.0078	45.222	47.2709	43.4638	62.9003	79.8388	61.0604	58.9815
Interval_3338	chr1	46643220	46643919	+	700	21.2492	-0.885536	0.243008	-3.64406	0.000268372	0.0014136	20	19	20	13	47	42	42	41	19.0039	15.074	15.0066	11.5312	28.7021	27.4855	27.8754	27.48
Interval_3340	chr1	46667701	46668785	+	1085	44.8899	-0.455288	0.186045	-2.44719	0.0143973	0.0370277	49	40	38	43	104	68	57	75	46.5595	31.7348	28.5126	38.1417	63.5109	44.5003	37.8309	50.2684
Interval_3344	chr1	46718512	46720028	+	1517	128.724	-0.771148	0.099306	-7.76537	8.14064e-15	3.44755e-13	99	129	148	131	310	272	260	275	94.0692	102.345	111.049	116.199	189.311	178.001	172.562	184.317
Interval_3345	chr1	46724968	46725717	+	750	23.0125	-0.70302	0.237013	-2.96617	0.00301537	0.0103385	12	27	25	25	62	39	49	37	11.4023	21.421	18.7583	22.1754	37.8623	25.5222	32.5213	24.7991
Interval_3349	chr1	46749230	46750323	+	1094	38.0587	-0.691741	0.184265	-3.75406	0.00017399	0.000983281	31	42	46	37	93	62	81	89	29.456	33.3215	34.5152	32.8196	56.7934	40.5738	53.7597	59.6518
Interval_3350	chr1	46754784	46755050	+	267	11.7403	-0.951999	0.293263	-3.24623	0.00116943	0.00476326	12	18	16	13	37	29	39	42	11.4023	14.2806	12.0053	11.5312	22.5952	18.9781	25.8843	28.1503
Interval_3351	chr1	46756509	46758241	+	1733	92.0633	-0.963582	0.131075	-7.35137	1.96181e-13	6.68683e-12	47	67	72	74	159	170	161	164	44.6591	53.1557	54.0238	65.6393	97.0985	111.251	106.856	109.92
Interval_3355	chr1	46804148	46805334	+	1187	39.9648	-0.618291	0.175091	-3.53125	0.000413602	0.00202605	34	41	51	34	94	81	67	75	32.3066	32.5281	38.2669	30.1586	57.4041	53.0077	44.4679	50.2684
Interval_3356	chr1	46806478	46807314	+	837	26.077	-0.515178	0.212727	-2.42178	0.0154448	0.0392107	26	32	41	32	79	56	56	51	24.705	25.3878	30.7636	28.3846	48.2439	36.6473	37.1672	34.1825
Interval_3358	chr1	46857339	46858188	+	850	26.4876	-0.670068	0.216164	-3.09981	0.00193642	0.00719912	28	25	23	29	63	47	54	53	26.6054	19.8342	17.2576	25.7235	38.473	30.7576	35.8398	35.523
Interval_3365	chr1	46947409	46948881	+	1473	24.6276	-0.781318	0.229532	-3.40396	0.000664157	0.00299544	27	20	22	32	59	71	52	44	25.6552	15.8674	16.5073	28.3846	36.0302	46.4636	34.5124	29.4908
Interval_3370	chr1	47030247	47031777	+	1531	62.4531	-0.728096	0.148815	-4.89262	9.95023e-07	1.09539e-05	47	58	70	48	119	128	128	101	44.6591	46.0154	52.5232	42.5768	72.6712	83.7653	84.9536	67.6947
Interval_3374	chr1	47107717	47108567	+	851	24.9783	-1.33468	0.22435	-5.94911	2.69598e-09	4.82032e-08	16	19	27	17	73	62	65	57	15.2031	15.074	20.2589	15.0793	44.5798	40.5738	43.1405	38.2039
Interval_3375	chr1	47129089	47130208	+	1120	16.9635	-0.663797	0.268855	-2.46897	0.0135501	0.0352194	13	28	16	21	33	36	45	45	12.3525	22.2143	12.0053	18.6274	20.1525	23.559	29.8665	30.161
Interval_3379	chr1	47179175	47180153	+	979	61.7771	-0.784531	0.156116	-5.0253	5.02645e-07	5.92215e-06	38	51	58	58	119	129	119	89	36.1074	40.4618	43.5192	51.447	72.6712	84.4197	78.9803	59.6518
Interval_3381	chr1	47189596	47190692	+	1097	78.1375	-0.808002	0.135086	-5.9814	2.21231e-09	4.01276e-08	59	61	75	68	153	145	161	136	56.0615	48.3955	56.2748	60.3172	93.4344	94.8904	106.856	91.1533
Interval_3383	chr1	47224665	47225039	+	375	12.866	0.967528	0.302129	3.20237	0.00136304	0.0054044	19	27	20	26	20	11	12	18	18.0537	21.421	15.0066	23.0624	12.2136	7.19858	7.9644	12.0644
Interval_3386	chr1	47253769	47254614	+	846	33.6774	-0.712269	0.220472	-3.23065	0.00123507	0.00498369	15	26	25	22	51	55	39	41	14.2529	20.6276	18.7583	19.5144	31.1448	35.9929	25.8843	27.48
Interval_3387	chr1	47289407	47289745	+	339	8.78046	-1.1226	0.402266	-2.79069	0.00525963	0.0162945	5	9	7	4	15	20	20	15	4.75097	7.14032	5.25232	3.54807	9.16023	13.0883	13.274	10.0537
Interval_3388	chr1	47313470	47314952	+	1483	126.876	-0.955969	0.105033	-9.10158	8.9025e-20	8.60268e-18	98	104	118	93	269	273	246	247	93.119	82.5104	88.5391	82.4926	164.274	178.656	163.27	165.55
Interval_3389	chr1	47323583	47324423	+	841	32.5684	-0.759655	0.216692	-3.50569	0.000455425	0.00219554	23	32	21	19	56	62	43	47	21.8545	25.3878	15.757	16.8533	34.1982	40.5738	28.5391	31.5015
Interval_3390	chr1	47325411	47326144	+	734	31.0418	-1.16956	0.217325	-5.38162	7.38165e-08	1.02981e-06	24	24	17	27	78	64	76	51	22.8047	19.0409	12.7556	23.9495	47.6332	41.8826	50.4412	34.1825
Interval_3391	chr1	47332905	47335019	+	2115	131.996	-0.966289	0.0989535	-9.76508	1.58991e-22	2.43038e-20	107	130	127	121	332	290	317	286	101.671	103.138	95.292	107.329	202.746	189.781	210.393	191.69
Interval_3398	chr1	47432310	47432845	+	536	35.9856	-0.746858	0.20466	-3.64926	0.000262999	0.00138963	23	30	34	20	52	59	49	71	21.8545	23.8011	25.5113	17.7403	31.7555	38.6106	32.5213	47.5874
Interval_3399	chr1	47436373	47438094	+	1722	146.596	-0.810565	0.102979	-7.87113	3.51439e-15	1.58851e-13	131	130	158	116	310	312	301	289	124.475	103.138	118.552	102.894	189.311	204.178	199.774	193.701
Interval_3402	chr1	47463095	47463408	+	314	8.64172	1.57262	0.40288	3.90345	9.48322e-05	0.000590401	14	12	17	21	11	6	3	8	13.3027	9.52043	12.7556	18.6274	6.7175	3.9265	1.9911	5.36196
Interval_3403	chr1	47466102	47466604	+	503	12.3358	1.56732	0.343393	4.56423	5.01338e-06	4.63658e-05	25	27	20	19	17	8	6	9	23.7549	21.421	15.0066	16.8533	10.3816	5.23533	3.9822	6.0322
Interval_3404	chr1	47477555	47478697	+	1143	63.2175	-0.633107	0.132666	-4.77217	1.82252e-06	1.89325e-05	59	85	83	78	153	148	158	151	56.0615	67.4364	62.2775	69.1873	93.4344	96.8536	104.865	101.207
Interval_3410	chr1	47534091	47534680	+	590	15.979	0.813083	0.282916	2.87394	0.00405384	0.0131708	18	32	27	20	16	26	16	13	17.1035	25.3878	20.2589	17.7403	9.77091	17.0148	10.6192	8.71318
Interval_3411	chr1	47537704	47538082	+	379	11.4297	1.14224	0.337531	3.3841	0.000714118	0.00317646	22	23	15	18	13	16	9	8	20.9043	18.2475	11.255	15.9663	7.93887	10.4707	5.9733	5.36196
Interval_3412	chr1	47539870	47540362	+	493	14.2073	0.879565	0.321075	2.73944	0.00615446	0.0185184	12	23	28	16	15	15	12	13	11.4023	18.2475	21.0093	14.1923	9.16023	9.81625	7.9644	8.71318
Interval_3416	chr1	47569744	47570290	+	547	29.6694	-0.598761	0.203655	-2.94008	0.00328132	0.0110799	23	34	29	30	62	59	57	49	21.8545	26.9745	21.7596	26.6105	37.8623	38.6106	37.8309	32.842
Interval_3418	chr1	47577720	47578986	+	1267	60.0488	0.862621	0.207188	4.16347	3.13448e-05	0.000230327	32	36	43	34	30	24	27	22	30.4062	28.5613	32.2642	30.1586	18.3205	15.706	17.9199	14.7454
Interval_3420	chr1	47597109	47598280	+	1172	20.7345	0.785418	0.255236	3.07723	0.00208936	0.00766068	30	38	41	25	23	31	19	27	28.5058	30.148	30.7636	22.1754	14.0457	20.2869	12.6103	18.0966
Interval_3423	chr1	47623126	47623821	+	696	16.1998	0.829521	0.298478	2.77917	0.00544981	0.0167824	14	23	27	23	17	17	12	17	13.3027	18.2475	20.2589	20.4014	10.3816	11.1251	7.9644	11.3942
Interval_3424	chr1	47629006	47629309	+	304	10.6097	1.3704	0.436373	3.14043	0.00168701	0.00643218	3	21	19	12	7	7	10	3	2.85058	16.6607	14.2563	10.6442	4.27478	4.58091	6.637	2.01073
Interval_3425	chr1	47650167	47651948	+	1782	58.1543	-0.540548	0.145843	-3.70637	0.00021025	0.00115054	43	70	83	61	136	110	109	126	40.8583	55.5358	62.2775	54.108	83.0528	71.9858	72.3433	84.4508
Interval_3426	chr1	47668134	47669091	+	958	17.6535	1.06907	0.271846	3.93264	8.40168e-05	0.000533244	21	38	30	28	25	15	19	13	19.9541	30.148	22.5099	24.8365	15.2671	9.81625	12.6103	8.71318
Interval_3427	chr1	47675306	47677103	+	1798	37.4108	1.01581	0.188121	5.39977	6.67262e-08	9.39223e-07	52	51	63	62	41	34	39	32	49.4101	40.4618	47.2709	54.9951	25.038	22.2502	25.8843	21.4478
Interval_3428	chr1	47679246	47680007	+	762	21.6141	0.683965	0.257133	2.65997	0.00781481	0.022508	26	22	39	26	32	25	17	17	24.705	17.4541	29.2629	23.0624	19.5418	16.3604	11.2829	11.3942
Interval_3429	chr1	47685083	47686217	+	1135	21.3911	1.10242	0.251091	4.39053	1.13076e-05	9.4775e-05	25	30	39	31	17	18	18	22	23.7549	23.8011	29.2629	27.4975	10.3816	11.7795	11.9466	14.7454
Interval_3433	chr1	47731978	47732359	+	382	8.45524	1.79147	0.454818	3.93886	8.18684e-05	0.000521692	14	9	18	10	3	5	6	5	13.3027	7.14032	13.506	8.87017	1.83205	3.27208	3.9822	3.35122
Interval_3435	chr1	47745838	47746951	+	1114	17.3341	1.21861	0.29834	4.08463	4.41471e-05	0.000308484	21	36	33	19	12	16	17	15	19.9541	28.5613	24.7609	16.8533	7.32819	10.4707	11.2829	10.0537
Interval_3436	chr1	47749883	47750278	+	396	8.27936	1.76648	0.427027	4.13669	3.52353e-05	0.000254386	19	15	14	17	10	4	8	3	18.0537	11.9005	10.5046	15.0793	6.10682	2.61767	5.3096	2.01073
Interval_3438	chr1	47756505	47756772	+	268	9.2662	1.40352	0.380289	3.69067	0.00022366	0.00121222	19	17	14	17	11	4	10	8	18.0537	13.4873	10.5046	15.0793	6.7175	2.61767	6.637	5.36196
Interval_3440	chr1	47785311	47785937	+	627	25.3475	0.595016	0.234085	2.54188	0.0110259	0.0297803	35	33	37	20	31	27	25	24	33.2568	26.1812	27.7622	17.7403	18.9311	17.6692	16.5925	16.0859
Interval_3443	chr1	47820569	47821469	+	901	24.256	0.712524	0.238957	2.9818	0.00286555	0.00991374	25	43	32	31	24	21	35	23	23.7549	34.1149	24.0106	27.4975	14.6564	13.7427	23.2295	15.4156
Interval_3445	chr1	47831516	47832323	+	808	21.4562	0.808042	0.265922	3.03865	0.00237644	0.00851316	29	29	27	31	25	12	23	26	27.5556	23.0077	20.2589	27.4975	15.2671	7.853	15.2651	17.4264
Interval_3446	chr1	47856308	47856846	+	539	13.3966	1.15684	0.321797	3.59492	0.000324486	0.00165413	18	20	20	23	10	13	11	13	17.1035	15.8674	15.0066	20.4014	6.10682	8.50741	7.3007	8.71318
Interval_3447	chr1	47858930	47859986	+	1057	25.443	0.87377	0.235786	3.70577	0.000210748	0.00115287	23	45	41	35	27	18	24	32	21.8545	35.7016	30.7636	31.0456	16.4884	11.7795	15.9288	21.4478
Interval_3450	chr1	47888629	47889011	+	383	12.8569	1.1659	0.369417	3.15606	0.00159914	0.00615771	14	20	13	17	12	5	15	5	13.3027	15.8674	9.7543	15.0793	7.32819	3.27208	9.9555	3.35122
Interval_3451	chr1	47894670	47895656	+	987	69.3328	-0.619753	0.146555	-4.2288	2.34937e-05	0.000179583	81	77	77	54	177	125	132	142	76.9657	61.0894	57.7755	47.8989	108.091	81.802	87.6084	95.1747
Interval_3454	chr1	47918573	47918897	+	325	10.9681	1.01637	0.364803	2.78608	0.00533501	0.0164866	21	7	23	19	12	6	14	13	19.9541	5.55358	17.2576	16.8533	7.32819	3.9265	9.2918	8.71318
Interval_3455	chr1	47929585	47929879	+	295	9.9059	1.11885	0.353487	3.16518	0.00154987	0.00600284	12	23	16	18	11	13	8	9	11.4023	18.2475	12.0053	15.9663	6.7175	8.50741	5.3096	6.0322
Interval_3458	chr1	47951208	47952537	+	1330	33.4256	0.567625	0.206882	2.74372	0.00607476	0.0183257	37	58	33	36	34	39	35	35	35.1572	46.0154	24.7609	31.9326	20.7632	25.5222	23.2295	23.4586
Interval_3463	chr1	48003896	48004897	+	1002	38.5885	-0.45275	0.189044	-2.39495	0.0166225	0.0415955	32	38	42	27	55	58	67	65	30.4062	30.148	31.5139	23.9495	33.5875	37.9562	44.4679	43.5659
Interval_3473	chr1	48080271	48080929	+	659	11.6549	1.2881	0.351148	3.66826	0.000244206	0.00130555	14	17	27	18	10	12	10	8	13.3027	13.4873	20.2589	15.9663	6.10682	7.853	6.637	5.36196
Interval_3474	chr1	48093800	48094433	+	634	58.4494	-0.841194	0.152612	-5.51197	3.54847e-08	5.26048e-07	46	59	51	60	134	142	123	102	43.7089	46.8088	38.2669	53.221	81.8314	92.9271	81.6351	68.365
Interval_3478	chr1	48161451	48162556	+	1106	18.0244	1.11976	0.277498	4.03521	5.45543e-05	0.000369448	23	28	32	20	13	13	17	18	21.8545	22.2143	24.0106	17.7403	7.93887	8.50741	11.2829	12.0644
Interval_3479	chr1	48172636	48173508	+	873	15.6853	0.753135	0.269145	2.79825	0.005138	0.0159856	29	27	23	26	24	20	15	22	27.5556	21.421	17.2576	23.0624	14.6564	13.0883	9.9555	14.7454
Interval_3490	chr1	48329729	48330802	+	1074	22.466	0.961692	0.251792	3.81939	0.000133784	0.000788843	23	34	46	29	23	17	31	16	21.8545	26.9745	34.5152	25.7235	14.0457	11.1251	20.5747	10.7239
Interval_3492	chr1	48406155	48407279	+	1125	15.4947	0.875017	0.303978	2.87856	0.00399499	0.013013	22	28	18	17	14	21	13	12	20.9043	22.2143	13.506	15.0793	8.54955	13.7427	8.6281	8.04294
Interval_3494	chr1	48470289	48472681	+	2393	116.691	-0.792905	0.118853	-6.67129	2.53567e-11	6.2231e-10	75	118	132	93	261	243	217	211	71.2646	93.6175	99.0437	82.4926	159.388	159.023	144.023	141.422
Interval_3500	chr1	48540008	48540590	+	583	11.5433	1.19076	0.340858	3.49344	0.000476848	0.00227911	15	25	18	20	7	11	13	13	14.2529	19.8342	13.506	17.7403	4.27478	7.19858	8.6281	8.71318
Interval_3506	chr1	48599774	48601736	+	1963	37.9253	0.731709	0.186058	3.93269	8.40017e-05	0.00053319	50	63	54	45	44	45	38	38	47.5097	49.9822	40.5179	39.9158	26.87	29.4487	25.2206	25.4693
Interval_3509	chr1	48619217	48619923	+	707	30.0042	-0.837444	0.212768	-3.93594	8.28705e-05	0.000527114	20	27	26	28	58	52	64	59	19.0039	21.421	19.5086	24.8365	35.4196	34.0297	42.4768	39.5444
Interval_3511	chr1	48660096	48662001	+	1906	39.265	0.756694	0.185009	4.09004	4.31292e-05	0.000302227	41	55	71	47	45	39	39	40	38.958	43.6353	53.2735	41.6898	27.4807	25.5222	25.8843	26.8098
Interval_3516	chr1	48687548	48688529	+	982	25.9679	1.12994	0.236385	4.78007	1.75232e-06	1.82599e-05	29	51	52	32	20	26	28	22	27.5556	40.4618	39.0172	28.3846	12.2136	17.0148	18.5836	14.7454
Interval_3519	chr1	48704133	48704873	+	741	12.6971	0.960712	0.327304	2.93523	0.003333	0.0112235	15	21	22	16	14	11	12	12	14.2529	16.6607	16.5073	14.1923	8.54955	7.19858	7.9644	8.04294
Interval_3521	chr1	48712021	48712335	+	315	10.8015	0.909584	0.37104	2.45144	0.0142285	0.036669	11	14	16	13	7	9	7	14	10.4521	11.1072	12.0053	11.5312	4.27478	5.88975	4.6459	9.38343
Interval_3523	chr1	48731746	48732287	+	542	11.6676	0.968682	0.357295	2.71116	0.00670488	0.0198681	19	10	15	16	14	9	7	10	18.0537	7.93369	11.255	14.1923	8.54955	5.88975	4.6459	6.70245
Interval_3525	chr1	48733398	48734924	+	1527	28.2355	0.986335	0.220694	4.46925	7.84955e-06	6.8912e-05	36	47	43	32	31	22	28	22	34.207	37.2883	32.2642	28.3846	18.9311	14.3972	18.5836	14.7454
Interval_3533	chr1	48831390	48833117	+	1728	29.4949	0.537104	0.212946	2.52226	0.0116605	0.0311695	39	46	43	35	35	28	39	43	37.0576	36.495	32.2642	31.0456	21.3739	18.3237	25.8843	28.8205
Interval_3534	chr1	48853093	48853312	+	220	10.7353	-0.866982	0.355944	-2.43572	0.014862	0.0380096	3	8	13	11	21	22	22	17	2.85058	6.34695	9.7543	9.75719	12.8243	14.3972	14.6014	11.3942
Interval_3538	chr1	48877938	48879055	+	1118	42.528	-1.03662	0.175487	-5.90712	3.48145e-09	6.1057e-08	39	38	33	34	108	93	89	93	37.0576	30.148	24.7609	30.1586	65.9537	60.8607	59.0693	62.3328
Interval_3540	chr1	48895449	48895724	+	276	6.01556	1.64255	0.494716	3.32019	0.000899562	0.00384329	10	12	13	13	10	4	2	4	9.50194	9.52043	9.7543	11.5312	6.10682	2.61767	1.3274	2.68098
Interval_3541	chr1	48896460	48897059	+	600	8.71723	1.25182	0.408241	3.06639	0.00216662	0.0078926	12	9	22	9	5	8	7	8	11.4023	7.14032	16.5073	7.98315	3.05341	5.23533	4.6459	5.36196
Interval_3542	chr1	48903378	48903927	+	550	11.4859	1.13584	0.36441	3.11694	0.00182737	0.0068634	11	20	12	20	5	10	12	10	10.4521	15.8674	9.00397	17.7403	3.05341	6.54416	7.9644	6.70245
Interval_3545	chr1	48956347	48956547	+	201	3.34913	1.66853	0.605177	2.75709	0.00583185	0.0177302	5	8	7	12	2	3	1	7	4.75097	6.34695	5.25232	10.6442	1.22136	1.96325	0.6637	4.69171
Interval_3546	chr1	48961126	48961708	+	583	11.1915	0.91228	0.37749	2.4167	0.015662	0.0396449	15	22	14	6	10	8	7	14	14.2529	17.4541	10.5046	5.3221	6.10682	5.23533	4.6459	9.38343
Interval_3547	chr1	48992252	48992998	+	747	12.7423	1.14219	0.326532	3.49795	0.000468845	0.00224755	19	22	22	19	11	14	15	8	18.0537	17.4541	16.5073	16.8533	6.7175	9.16183	9.9555	5.36196
Interval_3549	chr1	49102784	49103395	+	612	13.9402	0.864363	0.331295	2.60905	0.00907951	0.0254287	12	19	20	14	14	11	14	7	11.4023	15.074	15.0066	12.4182	8.54955	7.19858	9.2918	4.69171
Interval_3551	chr1	49214649	49214970	+	322	7.68576	1.26455	0.468193	2.70091	0.00691498	0.0203744	12	13	11	12	9	5	8	4	11.4023	10.3138	8.25364	10.6442	5.49614	3.27208	5.3096	2.68098
Interval_3552	chr1	49228803	49230333	+	1531	23.5599	0.766794	0.242609	3.16062	0.00157432	0.0060816	28	32	39	25	27	21	26	20	26.6054	25.3878	29.2629	22.1754	16.4884	13.7427	17.2562	13.4049
Interval_3554	chr1	49346648	49347291	+	644	17.5099	0.970795	0.382098	2.5407	0.0110632	0.029862	5	14	20	7	7	7	7	9	4.75097	11.1072	15.0066	6.20912	4.27478	4.58091	4.6459	6.0322
Interval_3558	chr1	49465269	49466001	+	733	12.7095	1.18407	0.382885	3.09248	0.00198489	0.00734377	9	20	16	10	5	8	5	13	8.55175	15.8674	12.0053	8.87017	3.05341	5.23533	3.3185	8.71318
Interval_3560	chr1	49638886	49639215	+	330	6.63877	1.72356	0.438741	3.92841	8.55077e-05	0.000541187	14	15	14	13	8	3	6	5	13.3027	11.9005	10.5046	11.5312	4.88546	1.96325	3.9822	3.35122
Interval_3562	chr1	50109269	50109685	+	417	7.77097	1.19761	0.431616	2.77471	0.00552514	0.0169684	9	13	13	13	6	11	4	6	8.55175	10.3138	9.7543	11.5312	3.66409	7.19858	2.6548	4.02147
Interval_3564	chr1	50151487	50151702	+	216	4.54922	1.32445	0.509799	2.59798	0.00937733	0.0261069	7	8	14	8	6	7	2	4	6.65136	6.34695	10.5046	7.09614	3.66409	4.58091	1.3274	2.68098
Interval_3566	chr1	50194985	50195494	+	510	11.0896	1.164	0.348925	3.33595	0.00085008	0.00367039	13	15	25	20	12	14	11	5	12.3525	11.9005	18.7583	17.7403	7.32819	9.16183	7.3007	3.35122
Interval_3569	chr1	50315687	50316193	+	507	12.8084	1.70256	0.350569	4.85656	1.19442e-06	1.29221e-05	20	22	19	29	13	3	11	9	19.0039	17.4541	14.2563	25.7235	7.93887	1.96325	7.3007	6.0322
Interval_3570	chr1	50322940	50323676	+	737	14.3572	0.798178	0.322141	2.47773	0.013222	0.0345255	19	22	29	23	18	26	11	14	18.0537	17.4541	21.7596	20.4014	10.9923	17.0148	7.3007	9.38343
Interval_3574	chr1	50357046	50357252	+	207	6.63802	1.14947	0.444343	2.5869	0.00968426	0.0268031	7	17	12	9	6	7	4	9	6.65136	13.4873	9.00397	7.98315	3.66409	4.58091	2.6548	6.0322
Interval_3577	chr1	50370231	50370436	+	206	4.77511	1.23569	0.533698	2.31534	0.0205944	0.0495061	6	11	11	5	7	5	2	4	5.70116	8.72706	8.25364	4.43509	4.27478	3.27208	1.3274	2.68098
Interval_3578	chr1	50377460	50379373	+	1914	32.0055	0.76853	0.225529	3.40767	0.000655193	0.00296198	28	58	40	42	36	21	31	39	26.6054	46.0154	30.0132	37.2547	21.9846	13.7427	20.5747	26.1395
Interval_3579	chr1	50387559	50387800	+	242	5.44438	1.54776	0.509561	3.03743	0.00238601	0.00853907	15	7	8	10	7	2	6	3	14.2529	5.55358	6.00265	8.87017	4.27478	1.30883	3.9822	2.01073
Interval_3580	chr1	50413672	50414430	+	759	16.1579	0.772643	0.297747	2.59497	0.00945999	0.0262983	16	23	21	22	17	12	19	14	15.2031	18.2475	15.757	19.5144	10.3816	7.853	12.6103	9.38343
Interval_3581	chr1	50415604	50416463	+	860	16.4113	0.689443	0.296357	2.32639	0.0199975	0.0483356	16	19	20	21	19	15	12	15	15.2031	15.074	15.0066	18.6274	11.603	9.81625	7.9644	10.0537
Interval_3583	chr1	50460999	50461241	+	243	5.50549	1.46258	0.500656	2.92133	0.00348543	0.011643	12	13	6	7	7	5	4	2	11.4023	10.3138	4.50199	6.20912	4.27478	3.27208	2.6548	1.34049
Interval_3588	chr1	50588687	50589303	+	617	13.8736	0.91529	0.304391	3.00695	0.00263879	0.00926431	16	25	30	20	16	21	15	10	15.2031	19.8342	22.5099	17.7403	9.77091	13.7427	9.9555	6.70245
Interval_3589	chr1	50603245	50604238	+	994	23.7045	-1.03821	0.228759	-4.53845	5.66701e-06	5.16497e-05	17	24	19	27	54	63	65	49	16.1533	19.0409	14.2563	23.9495	32.9768	41.2282	43.1405	32.842
Interval_3591	chr1	50620571	50621437	+	867	69.5077	-1.12759	0.144869	-7.7835	7.0547e-15	3.0276e-13	42	56	74	50	200	138	142	146	39.9082	44.4287	55.5245	44.3509	122.136	90.3095	94.2454	97.8557
Interval_3593	chr1	50644358	50645108	+	751	15.6644	-0.844243	0.284586	-2.96657	0.00301141	0.0103273	10	13	17	19	42	27	38	30	9.50194	10.3138	12.7556	16.8533	25.6487	17.6692	25.2206	20.1073
Interval_3594	chr1	50705622	50706067	+	446	9.92838	-0.849269	0.323528	-2.62503	0.00866424	0.0244926	11	8	16	16	35	21	33	30	10.4521	6.34695	12.0053	14.1923	21.3739	13.7427	21.9021	20.1073
Interval_3595	chr1	50710005	50710344	+	340	8.67273	-0.983377	0.356191	-2.76081	0.0057658	0.0175676	11	10	6	10	20	29	26	20	10.4521	7.93369	4.50199	8.87017	12.2136	18.9781	17.2562	13.4049
Interval_3599	chr1	50795160	50796375	+	1216	16.2037	0.709825	0.281169	2.52455	0.0115847	0.0310046	18	22	32	22	22	14	17	21	17.1035	17.4541	24.0106	19.5144	13.435	9.16183	11.2829	14.0751
Interval_3602	chr1	50873241	50874421	+	1181	29.2357	-0.70797	0.199517	-3.54842	0.000387551	0.00191714	24	32	42	27	72	71	64	56	22.8047	25.3878	31.5139	23.9495	43.9691	46.4636	42.4768	37.5337
Interval_3604	chr1	50933221	50933427	+	207	4.81041	1.62015	0.552366	2.93311	0.00335584	0.0112857	5	14	9	8	3	6	1	5	4.75097	11.1072	6.75298	7.09614	1.83205	3.9265	0.6637	3.35122
Interval_3606	chr1	50959371	50960781	+	1411	150.803	-0.90874	0.0939074	-9.67698	3.77699e-22	5.44192e-20	124	149	149	141	378	349	329	311	117.824	118.212	111.799	125.069	230.838	228.391	218.357	208.446
Interval_3607	chr1	50967788	50970294	+	2507	222.463	-0.929801	0.0825903	-11.258	2.11548e-29	1.14712e-26	174	185	241	199	516	467	492	490	165.334	146.773	180.83	176.516	315.112	305.612	326.54	328.42
Interval_3609	chr1	51004942	51005361	+	420	9.10935	1.04305	0.373223	2.7947	0.00519471	0.0161311	16	14	19	15	5	7	15	13	15.2031	11.1072	14.2563	13.3053	3.05341	4.58091	9.9555	8.71318
Interval_3610	chr1	51005625	51006007	+	383	9.19905	0.958866	0.393788	2.43498	0.0148925	0.0380734	18	14	8	15	8	9	12	8	17.1035	11.1072	6.00265	13.3053	4.88546	5.88975	7.9644	5.36196
Interval_3613	chr1	51066400	51066779	+	380	6.93711	1.43672	0.400674	3.58577	0.000336088	0.00170171	16	13	19	19	5	8	10	9	15.2031	10.3138	14.2563	16.8533	3.05341	5.23533	6.637	6.0322
Interval_3616	chr1	51086062	51087214	+	1153	20.8933	0.698666	0.259857	2.68866	0.00717393	0.0209799	43	28	46	20	23	29	29	28	40.8583	22.2143	34.5152	17.7403	14.0457	18.9781	19.2473	18.7669
Interval_3621	chr1	51192168	51192593	+	426	12.2908	-1.00932	0.346571	-2.91229	0.00358785	0.0119233	7	14	6	8	24	21	21	25	6.65136	11.1072	4.50199	7.09614	14.6564	13.7427	13.9377	16.7561
Interval_3625	chr1	51235202	51238351	+	3150	145.781	-0.696407	0.0926691	-7.51499	5.69162e-14	2.11076e-12	122	160	156	136	323	288	291	299	115.924	126.939	117.052	120.634	197.25	188.472	193.137	200.403
Interval_3628	chr1	51261163	51261844	+	682	21.3125	-0.574037	0.237542	-2.41658	0.0156672	0.0396556	16	26	24	19	40	45	39	39	15.2031	20.6276	18.0079	16.8533	24.4273	29.4487	25.8843	26.1395
Interval_3630	chr1	51295982	51297949	+	1968	55.685	-0.37735	0.150837	-2.50171	0.0123595	0.03268	56	64	76	47	107	105	108	87	53.2109	50.7756	57.0252	41.6898	65.343	68.7137	71.6796	58.3113
Interval_3632	chr1	51313666	51315384	+	1719	70.9495	-0.83795	0.143195	-5.85181	4.86243e-09	8.34437e-08	62	89	69	61	175	163	187	124	58.912	70.6098	51.7728	54.108	106.869	106.67	124.112	83.1103
Interval_3638	chr1	51434060	51434391	+	332	5.79129	1.42018	0.51516	2.75677	0.00583756	0.0177448	9	9	6	9	2	5	6	3	8.55175	7.14032	4.50199	7.98315	1.22136	3.27208	3.9822	2.01073
Interval_3639	chr1	51484759	51485343	+	585	14.7197	-0.772736	0.284978	-2.71157	0.00669659	0.0198487	13	16	10	17	31	31	30	32	12.3525	12.6939	7.50331	15.0793	18.9311	20.2869	19.911	21.4478
Interval_3641	chr1	51517630	51519540	+	1911	109.046	-0.879745	0.108884	-8.07966	6.4946e-16	3.32405e-14	87	108	117	100	287	245	233	215	82.6669	85.6839	87.7887	88.7017	175.266	160.332	154.642	144.103
Interval_3642	chr1	51525351	51526037	+	687	12.0098	0.95646	0.342604	2.79174	0.00524263	0.0162483	16	17	16	17	8	15	13	8	15.2031	13.4873	12.0053	15.0793	4.88546	9.81625	8.6281	5.36196
Interval_3644	chr1	51558019	51560562	+	2544	39.711	0.575914	0.206514	2.78874	0.00529134	0.0163757	40	40	47	66	41	42	45	40	38.0078	31.7348	35.2656	58.5431	25.038	27.4855	29.8665	26.8098
Interval_3645	chr1	51567427	51570622	+	3196	110.527	-0.533323	0.113724	-4.68961	2.73731e-06	2.71811e-05	109	117	110	80	193	201	206	178	103.571	92.8242	82.5364	70.9614	117.862	131.538	136.722	119.304
Interval_3646	chr1	51583354	51584060	+	707	17.9718	0.964713	0.314055	3.07179	0.00212778	0.00777368	16	16	20	16	11	11	11	12	15.2031	12.6939	15.0066	14.1923	6.7175	7.19858	7.3007	8.04294
Interval_3649	chr1	51616936	51617899	+	964	66.4609	-1.10572	0.141898	-7.79242	6.57381e-15	2.83486e-13	47	55	59	44	162	137	139	132	44.6591	43.6353	44.2695	39.0288	98.9305	89.655	92.2543	88.4723
Interval_3650	chr1	51622346	51623168	+	823	25.3256	-0.553096	0.218548	-2.53078	0.0113809	0.0305607	20	30	29	26	60	47	47	45	19.0039	23.8011	21.7596	23.0624	36.6409	30.7576	31.1939	30.161
Interval_3655	chr1	51690347	51691170	+	824	33.0764	-0.669528	0.197993	-3.38157	0.00072073	0.00320092	19	28	41	34	70	59	59	62	18.0537	22.2143	30.7636	30.1586	42.7478	38.6106	39.1583	41.5552
Interval_3657	chr1	51729170	51730219	+	1050	89.2272	-0.881146	0.126306	-6.97629	3.03072e-12	8.57784e-11	66	62	97	73	196	188	164	161	62.7128	49.1889	72.7821	64.7523	119.694	123.03	108.847	107.909
Interval_3661	chr1	51829104	51829331	+	228	5.35534	-1.19305	0.450098	-2.65063	0.00803407	0.0230287	6	8	4	4	14	19	16	16	5.70116	6.34695	3.00132	3.54807	8.54955	12.4339	10.6192	10.7239
Interval_3662	chr1	51877750	51879451	+	1702	154.48	-0.942462	0.0974009	-9.67612	3.8091e-22	5.47344e-20	108	112	139	122	304	307	276	307	102.621	88.8573	104.296	108.216	185.647	200.906	183.181	205.765
Interval_3672	chr1	52032196	52033974	+	1779	81.5319	-0.753145	0.133381	-5.64658	1.6367e-08	2.56995e-07	60	79	73	76	181	150	148	149	57.0116	62.6762	54.7742	67.4133	110.533	98.1625	98.2276	99.8665
Interval_3673	chr1	52054796	52056937	+	2142	150.476	-0.952231	0.0993041	-9.58903	8.89145e-22	1.19726e-19	91	115	143	122	322	280	287	287	86.4677	91.2374	107.297	108.216	196.64	183.237	190.482	192.36
Interval_3677	chr1	52141445	52142981	+	1537	74.3863	-0.784007	0.148338	-5.28528	1.25513e-07	1.67852e-06	80	75	73	83	213	153	140	191	76.0155	59.5027	54.7742	73.6224	130.075	100.126	92.918	128.017
Interval_3683	chr1	52365198	52366573	+	1376	178.311	-0.655728	0.105663	-6.20587	5.43966e-10	1.08797e-08	126	174	171	183	393	285	341	314	119.724	138.046	128.307	162.324	239.998	186.509	226.322	210.457
Interval_3684	chr1	52368509	52368956	+	448	21.2641	-1.17219	0.247211	-4.74164	2.11991e-06	2.16642e-05	11	30	21	13	58	56	49	54	10.4521	23.8011	15.757	11.5312	35.4196	36.6473	32.5213	36.1932
Interval_3685	chr1	52380193	52381214	+	1022	15.5627	1.0796	0.301106	3.58545	0.000336495	0.0017034	17	32	20	21	17	14	12	12	16.1533	25.3878	15.0066	18.6274	10.3816	9.16183	7.9644	8.04294
Interval_3686	chr1	52403804	52405185	+	1382	101.15	-0.95646	0.125234	-7.63735	2.21734e-14	8.75946e-13	79	83	99	72	239	182	193	221	75.0653	65.8496	74.2828	63.8652	145.953	119.104	128.094	148.124
Interval_3688	chr1	52551637	52553816	+	2180	102.686	-0.885401	0.114965	-7.70145	1.34527e-14	5.49706e-13	88	114	100	79	241	248	199	221	83.6171	90.4441	75.0331	70.0744	147.174	162.295	132.076	148.124
Interval_3689	chr1	52574507	52575135	+	629	24.1128	-0.839058	0.237973	-3.52585	0.000422131	0.00206091	16	25	26	19	49	51	53	45	15.2031	19.8342	19.5086	16.8533	29.9234	33.3752	35.1761	30.161
Interval_3694	chr1	52611817	52612130	+	314	7.18844	1.2597	0.413124	3.04922	0.00229438	0.00827294	8	13	16	15	9	8	5	6	7.60155	10.3138	12.0053	13.3053	5.49614	5.23533	3.3185	4.02147
Interval_3696	chr1	52656752	52657255	+	504	10.8568	1.50131	0.342118	4.38827	1.14255e-05	9.56783e-05	20	20	19	26	10	9	10	10	19.0039	15.8674	14.2563	23.0624	6.10682	5.88975	6.637	6.70245
Interval_3697	chr1	52658793	52659706	+	914	38.7653	-0.724334	0.195935	-3.69681	0.000218322	0.00118762	23	37	31	24	65	62	55	63	21.8545	29.3547	23.2603	21.2884	39.6943	40.5738	36.5035	42.2254
Interval_3698	chr1	52662545	52663349	+	805	45.54	-0.890709	0.179133	-4.97233	6.61529e-07	7.59292e-06	33	31	44	28	100	76	80	70	31.3564	24.5944	33.0146	24.8365	61.0682	49.7356	53.096	46.9171
Interval_3701	chr1	52697671	52698680	+	1010	74.4554	-0.996965	0.13769	-7.24067	4.46468e-13	1.43955e-11	45	69	80	53	182	160	137	156	42.7587	54.7425	60.0265	47.0119	111.144	104.707	90.9269	104.558
Interval_3702	chr1	52703019	52703798	+	780	59.9312	-0.951054	0.148209	-6.41696	1.39021e-10	3.04375e-09	36	57	63	46	133	129	124	117	34.207	45.222	47.2709	40.8028	81.2207	84.4197	82.2988	78.4186
Interval_3703	chr1	52726211	52727620	+	1410	60.2969	-0.590896	0.143634	-4.11389	3.8904e-05	0.000276702	49	73	83	54	136	124	117	125	46.5595	57.9159	62.2775	47.8989	83.0528	81.1476	77.6529	83.7806
Interval_3704	chr1	52860264	52860976	+	713	21.4737	-1.05967	0.255498	-4.14747	3.3617e-05	0.000244429	16	22	13	17	60	44	38	42	15.2031	17.4541	9.7543	15.0793	36.6409	28.7943	25.2206	28.1503
Interval_3705	chr1	52920912	52922047	+	1136	52.1991	-0.515348	0.155393	-3.31641	0.000911816	0.00388604	35	61	58	55	102	87	102	94	33.2568	48.3955	43.5192	48.7859	62.2896	56.9342	67.6974	63.003
Interval_3707	chr1	53014633	53015553	+	921	27.8767	-0.598229	0.223562	-2.6759	0.00745286	0.0216434	20	28	35	25	47	53	40	70	19.0039	22.2143	26.2616	22.1754	28.7021	34.6841	26.548	46.9171
Interval_3709	chr1	53069408	53070978	+	1571	38.8352	0.725609	0.194278	3.7349	0.000187788	0.00104758	52	45	51	45	30	39	45	37	49.4101	35.7016	38.2669	39.9158	18.3205	25.5222	29.8665	24.7991
Interval_3715	chr1	53145826	53146743	+	918	45.0702	-0.742063	0.157941	-4.69836	2.62256e-06	2.61549e-05	40	56	61	48	117	108	121	96	38.0078	44.4287	45.7702	42.5768	71.4498	70.677	80.3077	64.3435
Interval_3716	chr1	53155332	53156337	+	1006	16.962	0.710114	0.280317	2.53325	0.0113011	0.030384	16	21	28	25	21	20	15	15	15.2031	16.6607	21.0093	22.1754	12.8243	13.0883	9.9555	10.0537
Interval_3720	chr1	53196299	53198660	+	2362	72.0013	-0.382289	0.126416	-3.02407	0.00249401	0.00885001	70	91	89	85	149	137	142	136	66.5136	72.1966	66.7795	75.3965	90.9916	89.655	94.2454	91.1533
Interval_3721	chr1	53220016	53220954	+	939	100.654	-0.877107	0.114653	-7.65008	2.00852e-14	7.99156e-13	69	89	97	87	219	196	196	200	65.5634	70.6098	72.7821	77.1705	133.739	128.266	130.085	134.049
Interval_3722	chr1	53237875	53239133	+	1259	54.98	-0.684025	0.157659	-4.33864	1.4337e-05	0.000116675	43	49	69	42	109	108	97	106	40.8583	38.8751	51.7728	37.2547	66.5644	70.677	64.3789	71.0459
Interval_3728	chr1	53280594	53281112	+	519	16.0195	0.817887	0.300476	2.72197	0.00648939	0.0193438	13	35	27	16	16	19	13	18	12.3525	27.7679	20.2589	14.1923	9.77091	12.4339	8.6281	12.0644
Interval_3730	chr1	53299468	53299760	+	293	12.9148	0.997043	0.3206	3.10993	0.00187133	0.00699894	18	24	24	16	16	14	13	10	17.1035	19.0409	18.0079	14.1923	9.77091	9.16183	8.6281	6.70245
Interval_3732	chr1	53325739	53328130	+	2392	164.754	-0.586145	0.0957434	-6.12205	9.23818e-10	1.78262e-08	141	157	168	176	355	285	281	327	133.977	124.559	126.056	156.115	216.792	186.509	186.5	219.17
Interval_3733	chr1	53339978	53340324	+	347	10.457	1.14943	0.385568	2.98113	0.00287188	0.00993158	12	21	14	10	5	6	14	8	11.4023	16.6607	10.5046	8.87017	3.05341	3.9265	9.2918	5.36196
Interval_3734	chr1	53348197	53349519	+	1323	25.9257	0.603329	0.221577	2.72289	0.00647139	0.0193016	35	38	39	28	29	30	31	29	33.2568	30.148	29.2629	24.8365	17.7098	19.6325	20.5747	19.4371
Interval_3739	chr1	53461484	53462841	+	1358	29.1492	1.11859	0.216568	5.16508	2.40332e-07	3.02357e-06	39	53	42	41	19	30	28	27	37.0576	42.0486	31.5139	36.3677	11.603	19.6325	18.5836	18.0966
Interval_3740	chr1	53477183	53478292	+	1110	24.7142	0.976697	0.238341	4.09789	4.16931e-05	0.000293805	27	35	51	34	24	27	23	22	25.6552	27.7679	38.2669	30.1586	14.6564	17.6692	15.2651	14.7454
Interval_3741	chr1	53485594	53485922	+	329	19.7964	-0.688539	0.28719	-2.39751	0.0165071	0.0413775	17	18	18	10	30	38	40	23	16.1533	14.2806	13.506	8.87017	18.3205	24.8678	26.548	15.4156
Interval_3746	chr1	53518776	53518986	+	211	10.8936	0.814967	0.324684	2.51003	0.012072	0.0320593	14	21	16	21	15	15	14	9	13.3027	16.6607	12.0053	18.6274	9.16023	9.81625	9.2918	6.0322
Interval_3751	chr1	53558633	53559069	+	437	11.7857	1.3449	0.38345	3.50738	0.000452549	0.00218385	12	22	17	16	9	11	11	3	11.4023	17.4541	12.7556	14.1923	5.49614	7.19858	7.3007	2.01073
Interval_3754	chr1	53572220	53573245	+	1026	54.1286	-0.380306	0.162264	-2.34375	0.0190912	0.0465384	46	44	54	39	86	83	76	63	43.7089	34.9082	40.5179	34.5937	52.5187	54.3166	50.4412	42.2254
Interval_3758	chr1	53628435	53628922	+	488	12.5561	1.46701	0.350075	4.19054	2.7829e-05	0.000207919	10	21	28	23	8	15	6	9	9.50194	16.6607	21.0093	20.4014	4.88546	9.81625	3.9822	6.0322
Interval_3759	chr1	53636897	53637117	+	221	7.31115	1.42505	0.409148	3.48298	0.000495869	0.00235299	14	10	20	16	12	5	8	4	13.3027	7.93369	15.0066	14.1923	7.32819	3.27208	5.3096	2.68098
Interval_3760	chr1	53637719	53640250	+	2532	69.4498	0.469569	0.146447	3.2064	0.00134405	0.00534232	72	83	78	68	72	71	72	66	68.414	65.8496	58.5258	60.3172	43.9691	46.4636	47.7864	44.2361
Interval_3761	chr1	53652034	53652671	+	638	17.5553	0.970249	0.289152	3.3555	0.00079221	0.00346196	26	22	24	20	21	15	15	10	24.705	17.4541	18.0079	17.7403	12.8243	9.81625	9.9555	6.70245
Interval_3765	chr1	53739208	53740082	+	875	34.5197	-0.600787	0.177003	-3.39421	0.000688265	0.00308267	33	46	45	35	81	83	75	72	31.3564	36.495	33.7649	31.0456	49.4653	54.3166	49.7775	48.2576
Interval_3767	chr1	53766556	53767247	+	692	13.838	-0.892132	0.290091	-3.07536	0.0021025	0.0076999	15	14	18	11	37	34	32	36	14.2529	11.1072	13.506	9.75719	22.5952	22.2502	21.2384	24.1288
Interval_3769	chr1	53837436	53838943	+	1508	100.615	-0.891772	0.122532	-7.27785	3.39174e-13	1.11306e-11	71	95	92	104	263	219	186	202	67.4638	75.3701	69.0305	92.2498	160.609	143.317	123.448	135.389
Interval_3772	chr1	53889259	53890731	+	1473	63.3197	-0.647294	0.147633	-4.38449	1.16258e-05	9.71678e-05	65	54	68	60	126	132	142	101	61.7626	42.8419	51.0225	53.221	76.946	86.383	94.2454	67.6947
Interval_3775	chr1	53945166	53946602	+	1437	227.007	-0.664927	0.0867771	-7.66246	1.82401e-14	7.30632e-13	181	212	217	191	475	387	376	405	171.985	168.194	162.822	169.42	290.074	253.259	249.551	271.449
Interval_3777	chr1	53959603	53959975	+	373	8.16885	-0.995762	0.410265	-2.42712	0.0152192	0.0387392	4	4	11	11	16	29	18	14	3.80078	3.17348	8.25364	9.75719	9.77091	18.9781	11.9466	9.38343
Interval_3782	chr1	54015969	54018073	+	2105	110.674	-0.515354	0.109217	-4.71864	2.37426e-06	2.39178e-05	92	113	144	121	240	220	211	196	87.4179	89.6507	108.048	107.329	146.564	143.972	140.041	131.368
Interval_3784	chr1	54052151	54054034	+	1884	168.573	-0.827202	0.0922595	-8.96604	3.07372e-19	2.68271e-17	138	148	171	129	360	330	335	318	131.127	117.419	128.307	114.425	219.846	215.957	222.34	213.138
Interval_3788	chr1	54127895	54128296	+	402	12.0156	0.884603	0.345569	2.55985	0.0104719	0.0285511	17	12	16	16	16	10	11	6	16.1533	9.52043	12.0053	14.1923	9.77091	6.54416	7.3007	4.02147
Interval_3794	chr1	54173544	54174425	+	882	19.3041	0.719143	0.265846	2.70511	0.00682818	0.0201681	22	37	33	17	20	26	24	15	20.9043	29.3547	24.7609	15.0793	12.2136	17.0148	15.9288	10.0537
Interval_3795	chr1	54189761	54190767	+	1007	18.919	0.76264	0.271101	2.81312	0.00490626	0.0154001	21	27	30	22	20	20	23	13	19.9541	21.421	22.5099	19.5144	12.2136	13.0883	15.2651	8.71318
Interval_3796	chr1	54199581	54200836	+	1256	84.3258	-0.683215	0.131444	-5.19777	2.01694e-07	2.58014e-06	60	75	78	70	159	143	149	136	57.0116	59.5027	58.5258	62.0912	97.0985	93.5815	98.8913	91.1533
Interval_3809	chr1	54331255	54331799	+	545	16.2764	1.58183	0.34025	4.64901	3.33534e-06	3.24351e-05	19	24	24	12	10	4	11	9	18.0537	19.0409	18.0079	10.6442	6.10682	2.61767	7.3007	6.0322
Interval_3810	chr1	54353710	54354303	+	594	15.7811	0.735464	0.280448	2.62246	0.00872979	0.0246382	25	24	22	25	26	12	21	16	23.7549	19.0409	16.5073	22.1754	15.8777	7.853	13.9377	10.7239
Interval_3811	chr1	54364673	54365758	+	1086	39.2585	0.691717	0.239452	2.88874	0.00386784	0.0126748	21	30	30	23	19	24	15	25	19.9541	23.8011	22.5099	20.4014	11.603	15.706	9.9555	16.7561
Interval_3814	chr1	54391102	54391352	+	251	6.01114	1.26979	0.459207	2.76517	0.00568929	0.0173809	6	12	12	13	7	9	3	4	5.70116	9.52043	9.00397	11.5312	4.27478	5.88975	1.9911	2.68098
Interval_3815	chr1	54406389	54408689	+	2301	131.007	-0.594378	0.113156	-5.25273	1.49864e-07	1.97036e-06	118	120	132	141	295	224	232	250	112.123	95.2043	99.0437	125.069	180.151	146.589	153.978	167.561
Interval_3817	chr1	54415554	54417134	+	1581	30.1129	0.895671	0.213551	4.19418	2.73856e-05	0.000204905	35	45	51	42	32	41	24	23	33.2568	35.7016	38.2669	37.2547	19.5418	26.8311	15.9288	15.4156
Interval_3820	chr1	54430263	54430999	+	737	15.9876	1.24316	0.30448	4.08291	4.44757e-05	0.000310307	22	22	32	16	11	13	13	13	20.9043	17.4541	24.0106	14.1923	6.7175	8.50741	8.6281	8.71318
Interval_3823	chr1	54471792	54472556	+	765	17.3809	0.949025	0.280427	3.38422	0.000713819	0.00317568	21	33	21	22	20	14	19	12	19.9541	26.1812	15.757	19.5144	12.2136	9.16183	12.6103	8.04294
Interval_3824	chr1	54488019	54489627	+	1609	99.1193	-0.701935	0.124095	-5.65644	1.54548e-08	2.43768e-07	74	104	111	72	204	180	170	202	70.3144	82.5104	83.2867	63.8652	124.579	117.795	112.829	135.389
Interval_3829	chr1	54541964	54543143	+	1180	101.803	-0.819852	0.114867	-7.13739	9.5121e-13	2.91531e-11	97	108	98	78	218	206	224	221	92.1688	85.6839	73.5324	69.1873	133.129	134.81	148.669	148.124
Interval_3831	chr1	54564092	54565390	+	1299	68.3343	-0.527069	0.14022	-3.75888	0.000170677	0.000967292	64	80	68	59	145	103	128	129	60.8124	63.4695	51.0225	52.334	88.5489	67.4049	84.9536	86.4616
Interval_3834	chr1	54581052	54582246	+	1195	57.0375	-0.733934	0.150088	-4.89004	1.00818e-06	1.10852e-05	46	58	55	51	139	107	104	102	43.7089	46.0154	41.2682	45.2379	84.8848	70.0226	69.0248	68.365
Interval_3837	chr1	54624543	54625216	+	674	15.3274	1.01022	0.313187	3.22561	0.00125706	0.00505766	24	24	18	19	21	15	9	10	22.8047	19.0409	13.506	16.8533	12.8243	9.81625	5.9733	6.70245
Interval_3838	chr1	54627696	54628515	+	820	17.9219	0.635321	0.273521	2.32275	0.0201924	0.0487116	22	27	25	21	19	24	20	16	20.9043	21.421	18.7583	18.6274	11.603	15.706	13.274	10.7239
Interval_3840	chr1	54667338	54667674	+	337	6.54494	2.08149	0.567485	3.66792	0.000244528	0.00130701	9	3	14	10	3	2	3	3	8.55175	2.38011	10.5046	8.87017	1.83205	1.30883	1.9911	2.01073
Interval_3841	chr1	54670532	54670860	+	329	8.25523	1.59075	0.411683	3.86401	0.000111539	0.000676949	19	18	10	13	8	7	6	5	18.0537	14.2806	7.50331	11.5312	4.88546	4.58091	3.9822	3.35122
Interval_3843	chr1	54715515	54716626	+	1112	58.2447	-0.589407	0.163988	-3.59422	0.000325367	0.00165772	55	56	66	42	127	105	76	118	52.2607	44.4287	49.5218	37.2547	77.5566	68.7137	50.4412	79.0889
Interval_3844	chr1	54764030	54765064	+	1035	110.659	-0.742869	0.117651	-6.31415	2.71653e-10	5.70333e-09	65	95	101	103	229	189	184	185	61.7626	75.3701	75.7834	91.3628	139.846	123.685	122.121	123.995
Interval_3846	chr1	54800949	54801698	+	750	35.7595	-0.532443	0.185656	-2.86791	0.00413195	0.0133821	39	40	42	30	64	85	70	63	37.0576	31.7348	31.5139	26.6105	39.0837	55.6254	46.459	42.2254
Interval_3850	chr1	54818897	54819347	+	451	10.8758	1.39015	0.346622	4.01055	6.05764e-05	0.000403858	19	20	20	20	9	6	15	9	18.0537	15.8674	15.0066	17.7403	5.49614	3.9265	9.9555	6.0322
Interval_3851	chr1	54825729	54826144	+	416	9.94378	0.954202	0.354674	2.69037	0.00713738	0.020895	20	16	27	14	6	17	13	15	19.0039	12.6939	20.2589	12.4182	3.66409	11.1251	8.6281	10.0537
Interval_3852	chr1	54835999	54836836	+	838	12.9081	1.51894	0.322866	4.70454	2.54436e-06	2.54398e-05	24	24	24	23	13	11	10	9	22.8047	19.0409	18.0079	20.4014	7.93887	7.19858	6.637	6.0322
Interval_3854	chr1	54856420	54856942	+	523	22.2954	-0.752998	0.236421	-3.18499	0.00144758	0.00567474	18	15	31	21	56	43	47	39	17.1035	11.9005	23.2603	18.6274	34.1982	28.1399	31.1939	26.1395
Interval_3859	chr1	54886059	54888024	+	1966	130.443	-0.762966	0.106479	-7.16543	7.75444e-13	2.40788e-11	115	139	129	102	299	261	243	261	109.272	110.278	96.7927	90.4758	182.594	170.803	161.279	174.934
Interval_3861	chr1	54922598	54923564	+	967	25.7267	-0.551501	0.213898	-2.57833	0.00992787	0.0273391	32	46	33	26	67	58	53	81	30.4062	36.495	24.7609	23.0624	40.9157	37.9562	35.1761	54.2898
Interval_3863	chr1	54945052	54946213	+	1162	55.3693	-0.900623	0.152436	-5.90822	3.45829e-09	6.07151e-08	49	67	46	44	123	137	123	114	46.5595	53.1557	34.5152	39.0288	75.1139	89.655	81.6351	76.4079
Interval_3867	chr1	54971144	54971835	+	692	28.609	-0.557653	0.208886	-2.66965	0.0075931	0.0219847	23	28	35	23	61	49	46	51	21.8545	22.2143	26.2616	20.4014	37.2516	32.0664	30.5302	34.1825
Interval_3872	chr1	55014299	55015987	+	1689	40.3206	0.484438	0.192679	2.51423	0.0119294	0.0317521	34	43	72	43	39	47	51	39	32.3066	34.1149	54.0238	38.1417	23.8166	30.7576	33.8487	26.1395
Interval_3873	chr1	55021715	55022656	+	942	41.3737	-0.553805	0.172801	-3.20487	0.00135124	0.0053652	33	46	50	38	85	74	74	83	31.3564	36.495	37.5166	33.7067	51.908	48.4268	49.1138	55.6303
Interval_3880	chr1	55213999	55216251	+	2253	93.4321	-0.466797	0.121227	-3.85062	0.00011782	0.000709014	75	102	128	105	216	180	173	162	71.2646	80.9236	96.0424	93.1368	131.907	117.795	114.82	108.58
Interval_3881	chr1	55244256	55246510	+	2255	73.7525	-0.521359	0.13015	-4.00583	6.18003e-05	0.000410765	69	81	89	67	151	149	132	135	65.5634	64.2629	66.7795	59.4302	92.213	97.508	87.6084	90.483
Interval_3885	chr1	55277187	55277968	+	782	21.034	-0.69942	0.246181	-2.84108	0.0044961	0.0143377	14	27	19	22	48	50	37	37	13.3027	21.421	14.2563	19.5144	29.3127	32.7208	24.5569	24.7991
Interval_3893	chr1	55466449	55466776	+	328	13.2005	-0.750636	0.315532	-2.37895	0.0173619	0.0431082	20	9	15	12	39	26	27	31	19.0039	7.14032	11.255	10.6442	23.8166	17.0148	17.9199	20.7776
Interval_3894	chr1	55506846	55508063	+	1218	32.6536	0.673733	0.22105	3.04787	0.00230467	0.00830296	25	37	38	30	25	28	25	27	23.7549	29.3547	28.5126	26.6105	15.2671	18.3237	16.5925	18.0966
Interval_3896	chr1	55543044	55543501	+	458	10.0223	1.42299	0.403458	3.52697	0.000420338	0.00205384	13	14	15	14	6	8	7	6	12.3525	11.1072	11.255	12.4182	3.66409	5.23533	4.6459	4.02147
Interval_3903	chr1	55761020	55761269	+	250	6.17248	1.18403	0.454704	2.60396	0.00921531	0.0257398	9	7	11	15	6	6	7	5	8.55175	5.55358	8.25364	13.3053	3.66409	3.9265	4.6459	3.35122
Interval_3912	chr1	55887030	55887762	+	733	19.7782	-0.656652	0.245804	-2.67145	0.00755253	0.0218924	26	25	22	14	57	46	35	40	24.705	19.8342	16.5073	12.4182	34.8089	30.1032	23.2295	26.8098
Interval_3915	chr1	55927059	55927648	+	590	12.5302	1.14368	0.388377	2.94477	0.00323194	0.0109421	15	9	19	10	8	8	11	4	14.2529	7.14032	14.2563	8.87017	4.88546	5.23533	7.3007	2.68098
Interval_3916	chr1	55961212	55962418	+	1207	25.1342	1.05672	0.274122	3.85494	0.000115758	0.00069847	16	22	28	29	20	12	10	17	15.2031	17.4541	21.0093	25.7235	12.2136	7.853	6.637	11.3942
Interval_3925	chr1	56227486	56227970	+	485	8.18602	1.49935	0.412905	3.63121	0.000282097	0.00147206	15	17	13	14	5	5	6	11	14.2529	13.4873	9.7543	12.4182	3.05341	3.27208	3.9822	7.37269
Interval_3929	chr1	56363015	56363717	+	703	20.9121	0.860529	0.299708	2.87123	0.0040888	0.0132678	17	23	19	25	21	10	12	17	16.1533	18.2475	14.2563	22.1754	12.8243	6.54416	7.9644	11.3942
Interval_3931	chr1	56386946	56387782	+	837	33.985	-0.715387	0.235438	-3.03854	0.00237731	0.00851584	23	16	21	29	54	43	51	42	21.8545	12.6939	15.757	25.7235	32.9768	28.1399	33.8487	28.1503
Interval_3933	chr1	56392201	56392557	+	357	7.86818	1.66065	0.407979	4.07044	4.69251e-05	0.000324897	13	17	17	19	7	7	9	4	12.3525	13.4873	12.7556	16.8533	4.27478	4.58091	5.9733	2.68098
Interval_3938	chr1	56516427	56517816	+	1390	45.9232	-0.545208	0.171918	-3.17133	0.00151742	0.00590223	31	41	55	42	90	79	84	65	29.456	32.5281	41.2682	37.2547	54.9614	51.6989	55.7508	43.5659
Interval_3942	chr1	56547467	56548368	+	902	28.5137	-0.624435	0.212	-2.94545	0.00322489	0.0109224	34	26	24	35	67	61	59	52	32.3066	20.6276	18.0079	31.0456	40.9157	39.9194	39.1583	34.8527
Interval_3944	chr1	56577193	56579786	+	2594	98.0216	-0.29323	0.112904	-2.59716	0.00939976	0.0261594	94	142	132	108	227	183	176	167	89.3182	112.658	99.0437	95.7979	138.625	119.758	116.811	111.931
Interval_3946	chr1	56688289	56689108	+	820	30.3032	-0.965809	0.216218	-4.46683	7.93873e-06	6.95836e-05	20	25	22	29	71	67	44	61	19.0039	19.8342	16.5073	25.7235	43.3584	43.8459	29.2028	40.8849
Interval_3949	chr1	56818765	56819534	+	770	25.4833	-0.641441	0.225832	-2.84034	0.00450652	0.0143626	23	19	34	19	48	48	44	51	21.8545	15.074	25.5113	16.8533	29.3127	31.412	29.2028	34.1825
Interval_3956	chr1	56947128	56947481	+	354	8.49607	1.36748	0.475269	2.87727	0.00401138	0.0130593	12	7	13	4	3	5	5	5	11.4023	5.55358	9.7543	3.54807	1.83205	3.27208	3.3185	3.35122
Interval_3957	chr1	56952828	56953054	+	227	5.22209	1.83114	0.517126	3.54099	0.000398627	0.00196373	10	18	10	9	2	10	2	3	9.50194	14.2806	7.50331	7.98315	1.22136	6.54416	1.3274	2.01073
Interval_3960	chr1	57019536	57020596	+	1061	16.8712	0.972796	0.2847	3.41691	0.000633362	0.00288384	15	36	27	23	13	18	22	13	14.2529	28.5613	20.2589	20.4014	7.93887	11.7795	14.6014	8.71318
Interval_3961	chr1	57025145	57025525	+	381	7.96243	1.20844	0.410744	2.94208	0.00326019	0.0110199	12	9	15	14	6	9	7	6	11.4023	7.14032	11.255	12.4182	3.66409	5.88975	4.6459	4.02147
Interval_3962	chr1	57026896	57027543	+	648	14.9896	1.80666	0.323334	5.58758	2.30254e-08	3.52881e-07	19	33	25	26	11	10	7	10	18.0537	26.1812	18.7583	23.0624	6.7175	6.54416	4.6459	6.70245
Interval_3964	chr1	57064687	57065041	+	355	8.48066	1.19929	0.427478	2.80549	0.00502394	0.0156989	8	15	14	13	6	10	7	5	7.60155	11.9005	10.5046	11.5312	3.66409	6.54416	4.6459	3.35122
Interval_3965	chr1	57087157	57087443	+	287	7.76909	1.3615	0.421218	3.23228	0.00122805	0.00495971	9	20	13	12	7	2	8	10	8.55175	15.8674	9.7543	10.6442	4.27478	1.30883	5.3096	6.70245
Interval_3967	chr1	57111202	57112522	+	1321	28.8927	0.630551	0.23074	2.73274	0.00628108	0.0188327	25	30	43	28	36	26	20	23	23.7549	23.8011	32.2642	24.8365	21.9846	17.0148	13.274	15.4156
Interval_3970	chr1	57192351	57192688	+	338	8.12448	1.06754	0.445582	2.39584	0.0165823	0.0415181	6	14	8	11	6	6	5	7	5.70116	11.1072	6.00265	9.75719	3.66409	3.9265	3.3185	4.69171
Interval_3972	chr1	57246845	57247235	+	391	6.79994	1.59485	0.454531	3.50878	0.000450163	0.00217446	12	15	11	20	6	11	1	7	11.4023	11.9005	8.25364	17.7403	3.66409	7.19858	0.6637	4.69171
Interval_3973	chr1	57279960	57280721	+	762	29.9983	-0.509469	0.194108	-2.62467	0.00867328	0.0245134	36	29	37	33	68	61	62	58	34.207	23.0077	27.7622	29.2716	41.5264	39.9194	41.1494	38.8742
Interval_3974	chr1	57291313	57291523	+	211	4.79335	1.37117	0.507741	2.70053	0.00692293	0.0203907	8	11	11	8	8	5	1	5	7.60155	8.72706	8.25364	7.09614	4.88546	3.27208	0.6637	3.35122
Interval_3975	chr1	57324845	57325378	+	534	11.807	1.27205	0.352187	3.61186	0.000304007	0.0015667	20	21	15	20	14	7	12	8	19.0039	16.6607	11.255	17.7403	8.54955	4.58091	7.9644	5.36196
Interval_3977	chr1	57542376	57543055	+	680	13.3964	0.938111	0.321181	2.92082	0.00349111	0.0116581	16	16	29	15	13	15	15	8	15.2031	12.6939	21.7596	13.3053	7.93887	9.81625	9.9555	5.36196
Interval_3980	chr1	57591860	57592125	+	266	6.36821	-1.22319	0.456952	-2.67685	0.00743176	0.0215952	6	7	2	7	18	20	18	11	5.70116	5.55358	1.50066	6.20912	10.9923	13.0883	11.9466	7.37269
Interval_3981	chr1	57603346	57604227	+	882	14.3496	1.07603	0.303266	3.54813	0.000387983	0.00191889	12	32	32	26	17	20	17	8	11.4023	25.3878	24.0106	23.0624	10.3816	13.0883	11.2829	5.36196
Interval_3982	chr1	57612972	57613392	+	421	8.07223	1.22895	0.419681	2.9283	0.00340819	0.0114287	12	15	10	10	9	4	6	7	11.4023	11.9005	7.50331	8.87017	5.49614	2.61767	3.9822	4.69171
Interval_3983	chr1	57660699	57661340	+	642	13.0484	1.07166	0.306426	3.49731	0.000469981	0.00225198	21	20	26	21	9	16	13	16	19.9541	15.8674	19.5086	18.6274	5.49614	10.4707	8.6281	10.7239
Interval_3991	chr1	57920118	57920443	+	326	7.18781	1.86301	0.453989	4.10365	4.06687e-05	0.000287713	17	13	11	12	6	4	5	4	16.1533	10.3138	8.25364	10.6442	3.66409	2.61767	3.3185	2.68098
Interval_3992	chr1	58041292	58042263	+	972	41.751	-0.491781	0.175183	-2.80724	0.00499676	0.0156331	38	40	40	44	79	80	66	70	36.1074	31.7348	30.0132	39.0288	48.2439	52.3533	43.8042	46.9171
Interval_3993	chr1	58062636	58063502	+	867	22.6422	-0.578582	0.23736	-2.43758	0.0147861	0.0378487	18	24	39	15	55	47	36	46	17.1035	19.0409	29.2629	13.3053	33.5875	30.7576	23.8932	30.8313
Interval_3995	chr1	58102248	58102908	+	661	11.44	1.11012	0.38534	2.8809	0.00396546	0.0129374	11	11	14	14	10	9	4	7	10.4521	8.72706	10.5046	12.4182	6.10682	5.88975	2.6548	4.69171
Interval_3999	chr1	58165614	58165875	+	262	5.89024	1.80117	0.514511	3.50075	0.00046395	0.00222826	13	14	7	11	11	3	1	2	12.3525	11.1072	5.25232	9.75719	6.7175	1.96325	0.6637	1.34049
Interval_4003	chr1	58246487	58246797	+	311	9.13179	1.08625	0.420008	2.58626	0.00970225	0.0268398	10	10	16	20	4	11	8	11	9.50194	7.93369	12.0053	17.7403	2.44273	7.19858	5.3096	7.37269
Interval_4012	chr1	58397433	58398084	+	652	15.6262	1.00756	0.314509	3.2036	0.00135722	0.00538427	14	25	24	24	25	7	14	10	13.3027	19.8342	18.0079	21.2884	15.2671	4.58091	9.2918	6.70245
Interval_4016	chr1	58456104	58456530	+	427	8.45497	0.907022	0.370136	2.45051	0.0142654	0.0367467	10	16	19	12	9	8	12	10	9.50194	12.6939	14.2563	10.6442	5.49614	5.23533	7.9644	6.70245
Interval_4020	chr1	58545847	58547130	+	1284	121.262	-0.944661	0.109437	-8.63204	6.02686e-18	4.33983e-16	98	100	93	99	277	228	237	231	93.119	79.3369	69.7808	87.8147	169.159	149.207	157.297	154.827
Interval_4021	chr1	58572875	58574362	+	1488	66.4849	-1.27184	0.13614	-9.34215	9.43964e-21	1.0625e-18	40	76	67	62	200	182	185	195	38.0078	60.296	50.2722	54.9951	122.136	119.104	122.785	130.698
Interval_4022	chr1	58575899	58578132	+	2234	194.236	-0.910566	0.0871706	-10.4458	1.53164e-25	4.13173e-23	164	223	183	150	475	413	425	435	155.832	176.921	137.311	133.053	290.074	270.274	282.073	291.556
Interval_4023	chr1	58584070	58586036	+	1967	66.589	-0.84468	0.15303	-5.51969	3.3959e-08	5.05248e-07	55	66	60	51	174	121	130	115	52.2607	52.3624	45.0199	45.2379	106.259	79.1844	86.281	77.0781
Interval_4027	chr1	58618298	58618875	+	578	35.0697	-0.865084	0.198673	-4.35431	1.33487e-05	0.000109593	25	31	32	27	86	63	57	65	23.7549	24.5944	24.0106	23.9495	52.5187	41.2282	37.8309	43.5659
Interval_4028	chr1	58619953	58621297	+	1345	56.1853	-0.686511	0.145628	-4.71413	2.42748e-06	2.44065e-05	49	69	67	51	132	134	116	108	46.5595	54.7425	50.2722	45.2379	80.61	87.6918	76.9892	72.3864
Interval_4029	chr1	58652109	58652843	+	735	22.7084	-0.756987	0.226104	-3.34796	0.00081409	0.00353994	19	22	27	20	53	51	44	44	18.0537	17.4541	20.2589	17.7403	32.3662	33.3752	29.2028	29.4908
Interval_4030	chr1	58699229	58700342	+	1114	57.0433	-0.756318	0.151481	-4.99282	5.95036e-07	6.89928e-06	39	56	60	54	113	106	116	120	37.0576	44.4287	45.0199	47.8989	69.0071	69.3681	76.9892	80.4294
Interval_4031	chr1	58726962	58727909	+	948	25.0202	-0.906472	0.223852	-4.04943	5.1342e-05	0.000350922	18	20	24	23	57	53	53	43	17.1035	15.8674	18.0079	20.4014	34.8089	34.6841	35.1761	28.8205
Interval_4036	chr1	58779492	58780095	+	604	37.4637	-1.35982	0.192266	-7.07262	1.52035e-12	4.51982e-11	25	27	34	27	110	93	92	80	23.7549	21.421	25.5113	23.9495	67.175	60.8607	61.0604	53.6196
Interval_4037	chr1	58783098	58785641	+	2544	279.766	-0.781636	0.0769376	-10.1594	3.0106e-24	6.45152e-22	217	262	268	208	553	524	525	517	206.192	207.863	201.089	184.5	337.707	342.914	348.443	346.517
Interval_4039	chr1	58814333	58816735	+	2403	169.721	-0.981632	0.0952915	-10.3014	6.94727e-25	1.69465e-22	107	125	149	139	344	341	307	334	101.671	99.1711	111.799	123.295	210.075	223.156	203.756	223.862
Interval_4044	chr1	58874547	58875381	+	835	28.7213	0.63957	0.250163	2.55662	0.0105696	0.0287778	15	29	31	23	24	23	18	16	14.2529	23.0077	23.2603	20.4014	14.6564	15.0516	11.9466	10.7239
Interval_4046	chr1	58883186	58883699	+	514	21.2943	-1.11921	0.277923	-4.02706	5.64779e-05	0.000380389	8	10	21	15	41	36	40	34	7.60155	7.93369	15.757	13.3053	25.038	23.559	26.548	22.7883
Interval_4047	chr1	58884976	58886381	+	1406	30.2955	0.593406	0.231556	2.56268	0.0103867	0.0283611	25	31	46	26	26	28	32	23	23.7549	24.5944	34.5152	23.0624	15.8777	18.3237	21.2384	15.4156
Interval_4049	chr1	58903240	58904231	+	992	70.9396	-0.834503	0.133624	-6.24517	4.23343e-10	8.62297e-09	59	60	79	81	184	160	145	155	56.0615	47.6021	59.2762	71.8484	112.366	104.707	96.2365	103.888
Interval_4050	chr1	58922030	58923155	+	1126	37.9932	-0.754453	0.183633	-4.10849	3.98249e-05	0.000282413	35	37	46	37	77	73	87	100	33.2568	29.3547	34.5152	32.8196	47.0225	47.7724	57.7419	67.0245
Interval_4052	chr1	58932619	58933680	+	1062	62.9605	-0.880002	0.152525	-5.76957	7.94759e-09	1.31333e-07	50	53	52	52	152	123	105	114	47.5097	42.0486	39.0172	46.1249	92.8237	80.4932	69.6885	76.4079
Interval_4056	chr1	59006792	59007350	+	559	11.3017	1.27533	0.385024	3.31232	0.000925242	0.00393208	14	15	15	14	8	6	9	8	13.3027	11.9005	11.255	12.4182	4.88546	3.9265	5.9733	5.36196
Interval_4063	chr1	59057025	59058071	+	1047	32.4201	-0.702394	0.224797	-3.12457	0.00178066	0.00672041	36	25	41	16	67	62	51	68	34.207	19.8342	30.7636	14.1923	40.9157	40.5738	33.8487	45.5766
Interval_4064	chr1	59064694	59065073	+	380	7.39862	1.46777	0.453616	3.23572	0.00121337	0.0049099	10	11	13	11	5	4	6	6	9.50194	8.72706	9.7543	9.75719	3.05341	2.61767	3.9822	4.02147
Interval_4065	chr1	59071420	59071860	+	441	11.6543	1.26655	0.430804	2.93997	0.00328246	0.0110826	6	17	10	10	7	4	5	7	5.70116	13.4873	7.50331	8.87017	4.27478	2.61767	3.3185	4.69171
Interval_4078	chr1	59295999	59297350	+	1352	120.916	-0.754466	0.113855	-6.62658	3.43564e-11	8.26252e-10	81	99	146	111	241	251	228	229	76.9657	78.5435	109.548	98.4589	147.174	164.259	151.324	153.486
Interval_4082	chr1	59426889	59427705	+	817	37.9088	-0.59264	0.184158	-3.2181	0.00129043	0.0051682	30	33	49	33	78	75	65	64	28.5058	26.1812	36.7662	29.2716	47.6332	49.0812	43.1405	42.8957
Interval_4085	chr1	59498807	59500383	+	1577	35.1274	-0.594295	0.19916	-2.98401	0.00284501	0.00985265	36	42	26	30	60	76	55	71	34.207	33.3215	19.5086	26.6105	36.6409	49.7356	36.5035	47.5874
Interval_4090	chr1	59673065	59674902	+	1838	95.6068	-1.22355	0.119961	-10.1996	1.99051e-24	4.43733e-22	65	92	82	75	262	223	216	246	61.7626	72.9899	61.5271	66.5263	159.999	145.935	143.359	164.88
Interval_4092	chr1	59718585	59718811	+	227	6.4097	1.23747	0.461177	2.68328	0.00729031	0.0212547	10	9	14	11	3	4	8	9	9.50194	7.14032	10.5046	9.75719	1.83205	2.61767	5.3096	6.0322
Interval_4094	chr1	59750559	59751034	+	476	18.222	-0.910143	0.283695	-3.20818	0.00133579	0.00531546	8	12	19	16	30	44	34	25	7.60155	9.52043	14.2563	14.1923	18.3205	28.7943	22.5658	16.7561
Interval_4095	chr1	59759340	59759737	+	398	23.525	-0.724138	0.240713	-3.0083	0.00262712	0.00923437	13	25	25	16	48	44	42	34	12.3525	19.8342	18.7583	14.1923	29.3127	28.7943	27.8754	22.7883
Interval_4098	chr1	59814303	59816026	+	1724	150.529	-0.829015	0.0992633	-8.35168	6.72974e-17	4.05924e-15	94	119	153	119	301	269	272	269	89.3182	94.4109	114.801	105.555	183.815	176.038	180.526	180.296
Interval_4099	chr1	59833935	59834251	+	317	7.87376	-1.22095	0.356521	-3.42462	0.000615652	0.00281768	9	9	9	10	35	25	30	22	8.55175	7.14032	6.75298	8.87017	21.3739	16.3604	19.911	14.7454
Interval_4103	chr1	59892183	59893455	+	1273	38.2271	-0.669008	0.179133	-3.73469	0.000187947	0.00104829	31	44	44	40	85	66	87	88	29.456	34.9082	33.0146	35.4807	51.908	43.1915	57.7419	58.9815
Interval_4106	chr1	59926373	59927190	+	818	32.4768	-0.714912	0.20071	-3.56192	0.000368152	0.00183717	25	28	29	33	59	64	54	67	23.7549	22.2143	21.7596	29.2716	36.0302	41.8826	35.8398	44.9064
Interval_4108	chr1	59938470	59939320	+	851	13.1939	0.880939	0.332514	2.64933	0.00806524	0.0230979	12	20	20	18	13	18	11	7	11.4023	15.8674	15.0066	15.9663	7.93887	11.7795	7.3007	4.69171
Interval_4110	chr1	59971321	59971840	+	520	24.139	-0.569689	0.227317	-2.50614	0.0122057	0.0323485	21	26	26	20	44	39	41	54	19.9541	20.6276	19.5086	17.7403	26.87	25.5222	27.2117	36.1932
Interval_4112	chr1	60021441	60021643	+	203	4.17176	1.56931	0.55612	2.82188	0.00477424	0.0150632	11	8	6	9	5	1	4	5	10.4521	6.34695	4.50199	7.98315	3.05341	0.654416	2.6548	3.35122
Interval_4122	chr1	60573033	60574323	+	1291	52.9566	-0.868731	0.154208	-5.63351	1.76583e-08	2.75734e-07	45	54	52	37	111	112	108	112	42.7587	42.8419	39.0172	32.8196	67.7857	73.2946	71.6796	75.0674
Interval_4123	chr1	60662628	60663053	+	426	8.53602	1.41483	0.404642	3.49651	0.000471395	0.00225741	14	21	16	9	9	4	11	5	13.3027	16.6607	12.0053	7.98315	5.49614	2.61767	7.3007	3.35122
Interval_4125	chr1	60669156	60671380	+	2225	31.2024	1.01487	0.213612	4.75101	2.02405e-06	2.07931e-05	42	53	51	49	39	43	24	19	39.9082	42.0486	38.2669	43.4638	23.8166	28.1399	15.9288	12.7346
Interval_4127	chr1	60732856	60733397	+	542	13.5855	1.06439	0.349125	3.04873	0.00229812	0.00828346	15	19	17	12	16	6	11	6	14.2529	15.074	12.7556	10.6442	9.77091	3.9265	7.3007	4.02147
Interval_4129	chr1	60786726	60787913	+	1188	16.9831	0.875114	0.305209	2.86726	0.00414043	0.0134036	12	22	19	21	12	11	15	14	11.4023	17.4541	14.2563	18.6274	7.32819	7.19858	9.9555	9.38343
Interval_4132	chr1	60854935	60855312	+	378	7.57625	1.90484	0.488689	3.89785	9.70511e-05	0.000602137	11	11	9	15	5	4	5	2	10.4521	8.72706	6.75298	13.3053	3.05341	2.61767	3.3185	1.34049
Interval_4139	chr1	60960947	60961392	+	446	8.78438	1.23218	0.40153	3.06872	0.00214978	0.00784123	7	13	25	23	7	10	13	7	6.65136	10.3138	18.7583	20.4014	4.27478	6.54416	8.6281	4.69171
Interval_4144	chr1	61013337	61014317	+	981	17.2358	0.890682	0.278932	3.19319	0.00140712	0.00554657	22	27	22	22	21	17	16	11	20.9043	21.421	16.5073	19.5144	12.8243	11.1251	10.6192	7.37269
Interval_4145	chr1	61049717	61050976	+	1260	49.3669	-0.808235	0.16039	-5.03917	4.67543e-07	5.54755e-06	35	50	62	51	124	121	96	106	33.2568	39.6684	46.5205	45.2379	75.7246	79.1844	63.7152	71.0459
Interval_4148	chr1	61076787	61078425	+	1639	102.099	-0.816476	0.125211	-6.52078	6.99433e-11	1.60445e-09	75	108	100	76	245	166	190	215	71.2646	85.6839	75.0331	67.4133	149.617	108.633	126.103	144.103
Interval_4149	chr1	61082526	61083742	+	1217	40.4426	-0.505071	0.166198	-3.03897	0.00237385	0.0085054	43	57	65	50	121	97	87	89	40.8583	45.222	48.7715	44.3509	73.8925	63.4784	57.7419	59.6518
Interval_4150	chr1	61097443	61097660	+	218	6.86032	-0.975482	0.408923	-2.38549	0.0170563	0.0424829	7	5	11	5	19	24	12	16	6.65136	3.96684	8.25364	4.43509	11.603	15.706	7.9644	10.7239
Interval_4151	chr1	61131871	61133521	+	1651	46.9466	-0.892459	0.176879	-5.04558	4.52137e-07	5.38159e-06	38	35	44	49	124	89	95	92	36.1074	27.7679	33.0146	43.4638	75.7246	58.2431	63.0515	61.6625
Interval_4152	chr1	61139245	61139984	+	740	31.8128	-1.02004	0.192013	-5.31234	1.08227e-07	1.46406e-06	25	33	32	37	90	81	74	88	23.7549	26.1812	24.0106	32.8196	54.9614	53.0077	49.1138	58.9815
Interval_4153	chr1	61141223	61141965	+	743	28.271	-1.18184	0.20162	-5.8617	4.58143e-09	7.90016e-08	26	27	30	28	91	91	73	71	24.705	21.421	22.5099	24.8365	55.5721	59.5519	48.4501	47.5874
Interval_4154	chr1	61149143	61149692	+	550	21.7834	-0.705192	0.220049	-3.20471	0.00135199	0.00536788	19	25	37	23	55	57	55	51	18.0537	19.8342	27.7622	20.4014	33.5875	37.3017	36.5035	34.1825
Interval_4161	chr1	61226789	61227407	+	619	13.7558	-0.894398	0.29389	-3.04331	0.00233993	0.00840677	10	13	20	15	40	38	36	25	9.50194	10.3138	15.0066	13.3053	24.4273	24.8678	23.8932	16.7561
Interval_4162	chr1	61253269	61255171	+	1903	50.505	-0.783252	0.157374	-4.977	6.45776e-07	7.42964e-06	42	44	51	50	105	106	109	96	39.9082	34.9082	38.2669	44.3509	64.1216	69.3681	72.3433	64.3435
Interval_4164	chr1	61318362	61319862	+	1501	40.3272	-0.821976	0.178528	-4.60419	4.14065e-06	3.9214e-05	34	40	39	46	102	81	94	87	32.3066	31.7348	29.2629	40.8028	62.2896	53.0077	62.3878	58.3113
Interval_4165	chr1	61322283	61324109	+	1827	45.4897	-0.574883	0.175178	-3.28171	0.0010318	0.00430055	44	45	52	57	103	81	111	87	41.8085	35.7016	39.0172	50.56	62.9003	53.0077	73.6707	58.3113
Interval_4166	chr1	61337554	61339032	+	1479	52.5666	-0.685162	0.161546	-4.24128	2.22247e-05	0.000171188	33	58	54	50	106	104	92	102	31.3564	46.0154	40.5179	44.3509	64.7323	68.0593	61.0604	68.365
Interval_4168	chr1	61424394	61425141	+	748	22.0128	-0.728869	0.244301	-2.98349	0.0028498	0.00986689	11	23	32	16	44	43	38	49	10.4521	18.2475	24.0106	14.1923	26.87	28.1399	25.2206	32.842
Interval_4171	chr1	61445460	61446080	+	621	13.6538	0.83644	0.359811	2.32466	0.02009	0.0485131	10	22	20	8	12	12	8	11	9.50194	17.4541	15.0066	7.09614	7.32819	7.853	5.3096	7.37269
Interval_4172	chr1	61452839	61453928	+	1090	39.3438	-0.853299	0.208822	-4.08626	4.3839e-05	0.000306585	22	27	45	26	81	66	85	47	20.9043	21.421	33.7649	23.0624	49.4653	43.1915	56.4145	31.5015
Interval_4179	chr1	61605888	61606860	+	973	15.3339	-0.736455	0.271128	-2.71627	0.0066023	0.019625	16	18	21	11	45	29	33	35	15.2031	14.2806	15.757	9.75719	27.4807	18.9781	21.9021	23.4586
Interval_4180	chr1	61641953	61643229	+	1277	53.2154	-0.666007	0.165097	-4.03404	5.48269e-05	0.000371028	37	44	53	44	81	101	95	87	35.1572	34.9082	39.7675	39.0288	49.4653	66.0961	63.0515	58.3113
Interval_4182	chr1	61724604	61725666	+	1063	58.7704	-1.07893	0.155614	-6.93337	4.10945e-12	1.13566e-10	38	50	49	53	123	133	115	147	36.1074	39.6684	36.7662	47.0119	75.1139	87.0374	76.3255	98.526
Interval_4183	chr1	61741678	61743433	+	1756	113.85	-0.713363	0.105939	-6.73374	1.65356e-11	4.17897e-10	100	118	127	104	264	212	246	229	95.0194	93.6175	95.292	92.2498	161.22	138.736	163.27	153.486
Interval_4186	chr1	61837686	61838127	+	442	14.167	-0.792456	0.313096	-2.53103	0.0113728	0.0305426	8	12	21	10	25	31	22	35	7.60155	9.52043	15.757	8.87017	15.2671	20.2869	14.6014	23.4586
Interval_4188	chr1	61887059	61888170	+	1112	40.5491	-0.777779	0.175516	-4.4314	9.36252e-06	8.03991e-05	42	54	57	47	146	114	94	90	39.9082	42.8419	42.7689	41.6898	89.1596	74.6035	62.3878	60.322
Interval_4193	chr1	62121671	62123613	+	1943	33.0198	-0.629571	0.202692	-3.10605	0.00189607	0.00707432	28	26	28	37	70	59	56	54	26.6054	20.6276	21.0093	32.8196	42.7478	38.6106	37.1672	36.1932
Interval_4198	chr1	62180354	62181239	+	886	31.111	-0.662704	0.213335	-3.10639	0.00189384	0.00706699	34	30	38	18	82	49	66	49	32.3066	23.8011	28.5126	15.9663	50.0759	32.0664	43.8042	32.842
Interval_4200	chr1	62230248	62231283	+	1036	39.8737	-0.667295	0.184854	-3.60985	0.000306373	0.00157712	30	46	40	27	85	79	62	67	28.5058	36.495	30.0132	23.9495	51.908	51.6989	41.1494	44.9064
Interval_4205	chr1	62273236	62274297	+	1062	21.2466	0.993369	0.279548	3.55349	0.000380159	0.00188565	36	33	33	24	22	14	17	29	34.207	26.1812	24.7609	21.2884	13.435	9.16183	11.2829	19.4371
Interval_4207	chr1	62295933	62296222	+	290	8.11371	0.914105	0.37965	2.40776	0.0160508	0.0404396	9	14	14	17	9	11	8	9	8.55175	11.1072	10.5046	15.0793	5.49614	7.19858	5.3096	6.0322
Interval_4211	chr1	62317253	62317570	+	318	10.8014	1.15747	0.347336	3.33244	0.000860894	0.0037092	17	15	18	22	15	11	6	10	16.1533	11.9005	13.506	19.5144	9.16023	7.19858	3.9822	6.70245
Interval_4219	chr1	62435965	62437654	+	1690	212.056	-0.893549	0.0851762	-10.4906	9.54258e-26	2.69181e-23	166	186	187	179	475	423	391	437	157.732	147.567	140.312	158.776	290.074	276.818	259.507	292.897
Interval_4222	chr1	62687568	62688880	+	1313	69.0936	-0.665466	0.144778	-4.59647	4.29703e-06	4.04848e-05	48	76	94	90	187	157	131	155	45.6093	60.296	70.5311	79.8315	114.198	102.743	86.9447	103.888
Interval_4224	chr1	62716479	62716731	+	253	9.58708	-0.770477	0.33209	-2.32008	0.0203365	0.048994	12	14	14	9	31	28	24	25	11.4023	11.1072	10.5046	7.98315	18.9311	18.3237	15.9288	16.7561
Interval_4226	chr1	62783719	62784765	+	1047	79.3503	-1.15452	0.135905	-8.49502	1.979e-17	1.30074e-15	51	77	58	57	188	190	169	152	48.4599	61.0894	43.5192	50.56	114.808	124.339	112.165	101.877
Interval_4235	chr1	63023583	63024375	+	793	10.889	0.855332	0.361316	2.36727	0.0179198	0.044237	14	17	15	10	11	13	10	6	13.3027	13.4873	11.255	8.87017	6.7175	8.50741	6.637	4.02147
Interval_4236	chr1	63028449	63029162	+	714	15.767	0.729364	0.290739	2.50865	0.0121193	0.0321636	25	20	32	14	26	15	18	12	23.7549	15.8674	24.0106	12.4182	15.8777	9.81625	11.9466	8.04294
Interval_4241	chr1	63111823	63112831	+	1009	36.7751	-0.630975	0.220535	-2.86112	0.00422153	0.0136139	10	21	34	27	43	48	47	45	9.50194	16.6607	25.5113	23.9495	26.2593	31.412	31.1939	30.161
Interval_4243	chr1	63152129	63152519	+	391	5.54724	1.33454	0.430739	3.09826	0.0019466	0.00722909	9	15	15	14	5	7	6	9	8.55175	11.9005	11.255	12.4182	3.05341	4.58091	3.9822	6.0322
Interval_4244	chr1	63191661	63192031	+	371	8.22824	1.45578	0.44757	3.25264	0.00114339	0.00467581	13	11	14	17	5	3	14	4	12.3525	8.72706	10.5046	15.0793	3.05341	1.96325	9.2918	2.68098
Interval_4247	chr1	63316884	63317731	+	848	55.8272	-0.48985	0.154579	-3.16893	0.00153003	0.00594175	49	60	63	49	92	100	104	104	46.5595	47.6021	47.2709	43.4638	56.1828	65.4416	69.0248	69.7054
Interval_4251	chr1	63350497	63351244	+	748	11.9134	1.46635	0.35049	4.18371	2.8679e-05	0.000213346	22	32	24	14	16	8	7	12	20.9043	25.3878	18.0079	12.4182	9.77091	5.23533	4.6459	8.04294
Interval_4252	chr1	63366944	63368396	+	1453	120.276	-0.903929	0.114474	-7.89634	2.87221e-15	1.31341e-13	83	115	108	89	279	245	219	212	78.8661	91.2374	81.0358	78.9445	170.38	160.332	145.35	142.092
Interval_4253	chr1	63405081	63405506	+	426	17.8404	-0.913892	0.271915	-3.36095	0.000776749	0.00340497	13	15	17	15	38	39	31	38	12.3525	11.9005	12.7556	13.3053	23.2059	25.5222	20.5747	25.4693
Interval_4257	chr1	63522795	63524021	+	1227	83.8996	-0.85773	0.144562	-5.93332	2.96867e-09	5.27499e-08	58	85	58	81	163	139	183	176	55.1113	67.4364	43.5192	71.8484	99.5412	90.9639	121.457	117.963
Interval_4261	chr1	63592936	63594651	+	1716	126.872	-0.948051	0.104474	-9.07452	1.14179e-19	1.08056e-17	92	119	126	89	284	260	254	262	87.4179	94.4109	94.5417	78.9445	173.434	170.148	168.58	175.604
Interval_4265	chr1	63661806	63663470	+	1665	75.0552	-0.535015	0.132826	-4.02793	5.62707e-05	0.0003792	67	78	85	55	147	133	125	128	63.663	61.8828	63.7781	48.7859	89.7703	87.0374	82.9625	85.7913
Interval_4268	chr1	63698482	63699578	+	1097	21.8502	0.800866	0.262031	3.05637	0.00224032	0.00811337	26	29	34	26	15	24	23	23	24.705	23.0077	25.5113	23.0624	9.16023	15.706	15.2651	15.4156
Interval_4270	chr1	63707742	63708115	+	374	7.63337	1.68668	0.417122	4.0436	5.26371e-05	0.000358206	14	11	17	20	7	5	6	7	13.3027	8.72706	12.7556	17.7403	4.27478	3.27208	3.9822	4.69171
Interval_4272	chr1	63728588	63728987	+	400	9.9481	1.08022	0.345339	3.128	0.00175999	0.00665696	15	23	16	18	11	9	13	11	14.2529	18.2475	12.0053	15.9663	6.7175	5.88975	8.6281	7.37269
Interval_4274	chr1	63772520	63775888	+	3369	127.06	-0.34945	0.103579	-3.37374	0.000741534	0.00327781	142	128	160	129	228	240	234	219	134.928	101.551	120.053	114.425	139.236	157.06	155.306	146.784
Interval_4277	chr1	63843744	63844172	+	429	8.96388	1.11315	0.380362	2.92655	0.0034275	0.0114817	15	14	11	23	9	10	11	8	14.2529	11.1072	8.25364	20.4014	5.49614	6.54416	7.3007	5.36196
Interval_4284	chr1	63922181	63923336	+	1156	17.2324	0.764737	0.276088	2.76991	0.00560726	0.0171739	20	32	28	19	21	13	21	20	19.0039	25.3878	21.0093	16.8533	12.8243	8.50741	13.9377	13.4049
Interval_4288	chr1	63980749	63981661	+	913	40.1132	-0.690159	0.189418	-3.64357	0.000268879	0.0014159	30	40	33	28	72	62	81	58	28.5058	31.7348	24.7609	24.8365	43.9691	40.5738	53.7597	38.8742
Interval_4290	chr1	64001468	64001776	+	309	5.80177	1.37669	0.493089	2.79198	0.00523869	0.0162384	11	8	12	9	7	3	7	3	10.4521	6.34695	9.00397	7.98315	4.27478	1.96325	4.6459	2.01073
Interval_4292	chr1	64039122	64040017	+	896	42.3042	-0.625738	0.183813	-3.40421	0.000663559	0.00299365	32	33	53	29	75	75	70	72	30.4062	26.1812	39.7675	25.7235	45.8012	49.0812	46.459	48.2576
Interval_4298	chr1	64102220	64102936	+	717	12.3842	1.5631	0.340789	4.5867	4.50316e-06	4.21523e-05	20	22	26	19	10	10	8	10	19.0039	17.4541	19.5086	16.8533	6.10682	6.54416	5.3096	6.70245
Interval_4302	chr1	64171486	64172837	+	1352	26.4038	-0.539148	0.207114	-2.60314	0.00923735	0.025791	26	37	33	26	69	49	61	50	24.705	29.3547	24.7609	23.0624	42.1371	32.0664	40.4857	33.5122
Interval_4304	chr1	64196722	64196960	+	239	6.59558	1.42445	0.463692	3.07198	0.00212644	0.00776949	12	12	15	9	3	7	8	5	11.4023	9.52043	11.255	7.98315	1.83205	4.58091	5.3096	3.35122
Interval_4306	chr1	64231286	64231642	+	357	8.23874	1.35981	0.565718	2.40368	0.0162309	0.0408165	2	6	8	8	1	3	6	2	1.90039	4.76021	6.00265	7.09614	0.610682	1.96325	3.9822	1.34049
Interval_4308	chr1	64262951	64264031	+	1081	25.5341	-0.647851	0.198055	-3.27107	0.00107142	0.00443391	34	31	34	30	76	66	59	61	32.3066	24.5944	25.5113	26.6105	46.4118	43.1915	39.1583	40.8849
Interval_4310	chr1	64280009	64280364	+	356	12.7957	-1.19409	0.336178	-3.55196	0.000382366	0.00189502	16	8	12	7	39	21	33	35	15.2031	6.34695	9.00397	6.20912	23.8166	13.7427	21.9021	23.4586
Interval_4311	chr1	64282019	64283264	+	1246	34.678	-0.664591	0.194192	-3.42234	0.000620843	0.00283674	29	28	34	31	65	58	62	65	27.5556	22.2143	25.5113	27.4975	39.6943	37.9562	41.1494	43.5659
Interval_4316	chr1	64343197	64344429	+	1233	97.2215	-0.967025	0.116279	-8.31643	9.06503e-17	5.35514e-15	71	87	85	76	224	196	195	191	67.4638	69.0231	63.7781	67.4133	136.793	128.266	129.422	128.017
Interval_4317	chr1	64401468	64401969	+	502	9.5337	1.38039	0.387517	3.56215	0.000367837	0.00183588	16	29	16	12	5	11	13	7	15.2031	23.0077	12.0053	10.6442	3.05341	7.19858	8.6281	4.69171
Interval_4324	chr1	64686886	64687868	+	983	29.316	-0.802393	0.202165	-3.96899	7.21765e-05	0.000468128	35	31	33	29	70	78	69	72	33.2568	24.5944	24.7609	25.7235	42.7478	51.0445	45.7953	48.2576
Interval_4326	chr1	64744441	64746234	+	1794	80.7725	-0.591573	0.135466	-4.36695	1.25995e-05	0.000104188	80	74	96	75	163	159	148	163	76.0155	58.7093	72.0318	66.5263	99.5412	104.052	98.2276	109.25
Interval_4329	chr1	64864091	64864651	+	561	26.6907	-0.606099	0.191565	-3.16394	0.00155648	0.00602467	31	38	39	36	72	68	67	76	29.456	30.148	29.2629	31.9326	43.9691	44.5003	44.4679	50.9386
Interval_4330	chr1	64897677	64898800	+	1124	58.6868	-0.769995	0.144063	-5.34485	9.0492e-08	1.2413e-06	48	65	57	57	126	134	125	115	45.6093	51.569	42.7689	50.56	76.946	87.6918	82.9625	77.0781
Interval_4333	chr1	64915655	64916178	+	524	25.7146	-0.673679	0.220361	-3.05716	0.00223443	0.00809605	24	19	40	25	56	65	42	59	22.8047	15.074	30.0132	22.1754	34.1982	42.5371	27.8754	39.5444
Interval_4335	chr1	64923245	64923711	+	467	12.9309	-1.06977	0.31732	-3.37127	0.000748219	0.00330127	10	13	12	9	27	31	25	36	9.50194	10.3138	9.00397	7.98315	16.4884	20.2869	16.5925	24.1288
Interval_4337	chr1	64948292	64949414	+	1123	26.0651	-0.610587	0.205231	-2.97512	0.00292872	0.0100942	29	35	29	31	64	63	53	65	27.5556	27.7679	21.7596	27.4975	39.0837	41.2282	35.1761	43.5659
Interval_4339	chr1	64965349	64967166	+	1818	96.2074	-0.60588	0.115586	-5.24181	1.59008e-07	2.07916e-06	95	108	108	99	237	212	174	185	90.2684	85.6839	81.0358	87.8147	144.732	138.736	115.484	123.995
Interval_4343	chr1	65002286	65003508	+	1223	69.6379	-0.84056	0.138782	-6.05669	1.38948e-09	2.61056e-08	51	69	74	81	165	158	157	156	48.4599	54.7425	55.5245	71.8484	100.763	103.398	104.201	104.558
Interval_4346	chr1	65066061	65068660	+	2600	127.59	-0.465795	0.10391	-4.48267	7.37132e-06	6.52048e-05	125	146	171	144	304	238	274	230	118.774	115.832	128.307	127.73	185.647	155.751	181.854	154.156
Interval_4348	chr1	65147347	65149631	+	2285	101.362	-0.580697	0.114302	-5.08037	3.76709e-07	4.55885e-06	84	129	121	126	238	227	198	225	79.8163	102.345	90.7901	111.764	145.342	148.553	131.413	150.805
Interval_4351	chr1	65170277	65171070	+	794	34.7839	-0.884547	0.208458	-4.24329	2.20268e-05	0.00016985	23	40	39	25	77	63	75	86	21.8545	31.7348	29.2629	22.1754	47.0225	41.2282	49.7775	57.641
Interval_4352	chr1	65174236	65175089	+	854	35.8371	-0.715187	0.209728	-3.41007	0.000649472	0.00294267	32	35	24	26	69	43	64	73	30.4062	27.7679	18.0079	23.0624	42.1371	28.1399	42.4768	48.9279
Interval_4353	chr1	65177436	65178287	+	852	27.1202	-0.518267	0.205404	-2.52316	0.0116306	0.0311053	34	30	29	28	67	55	55	48	32.3066	23.8011	21.7596	24.8365	40.9157	35.9929	36.5035	32.1717
Interval_4359	chr1	65254090	65255656	+	1567	88.6242	-0.687626	0.120922	-5.68654	1.29641e-08	2.06779e-07	82	84	99	98	216	170	197	174	77.9159	66.643	74.2828	86.9277	131.907	111.251	130.749	116.623
Interval_4360	chr1	65260825	65261142	+	318	10.4832	-0.935726	0.32637	-2.86707	0.00414295	0.0134099	8	11	15	11	34	22	30	25	7.60155	8.72706	11.255	9.75719	20.7632	14.3972	19.911	16.7561
Interval_4362	chr1	65309314	65310327	+	1014	59.1784	-0.923821	0.153078	-6.03498	1.58987e-09	2.95249e-08	40	55	54	52	149	110	104	130	38.0078	43.6353	40.5179	46.1249	90.9916	71.9858	69.0248	87.1318
Interval_4364	chr1	65343298	65343783	+	486	11.4384	-0.946402	0.332815	-2.84363	0.00446034	0.0142445	8	9	12	14	25	30	22	30	7.60155	7.14032	9.00397	12.4182	15.2671	19.6325	14.6014	20.1073
Interval_4365	chr1	65393359	65393656	+	298	9.84061	-0.841519	0.361222	-2.32965	0.0198247	0.0479843	8	10	15	4	20	29	16	20	7.60155	7.93369	11.255	3.54807	12.2136	18.9781	10.6192	13.4049
Interval_4366	chr1	65419791	65421293	+	1503	206.584	-0.739237	0.0847004	-8.72767	2.59978e-18	1.97951e-16	150	183	206	179	432	357	367	392	142.529	145.187	154.568	158.776	263.815	233.627	243.578	262.736
Interval_4367	chr1	65429526	65430426	+	901	22.7136	-0.538165	0.230009	-2.33976	0.019296	0.0469499	17	26	29	21	47	49	40	38	16.1533	20.6276	21.7596	18.6274	28.7021	32.0664	26.548	25.4693
Interval_4372	chr1	65710702	65711007	+	306	5.85131	1.72155	0.466329	3.6917	0.000222761	0.00120825	13	10	17	11	6	5	6	3	12.3525	7.93369	12.7556	9.75719	3.66409	3.27208	3.9822	2.01073
Interval_4375	chr1	65762088	65762822	+	735	16.9782	-1.011	0.264202	-3.82662	0.000129914	0.000769842	19	18	16	16	42	46	44	48	18.0537	14.2806	12.0053	14.1923	25.6487	30.1032	29.2028	32.1717
Interval_4377	chr1	65812091	65812743	+	653	15.1313	-0.660474	0.274731	-2.40407	0.0162136	0.04078	20	19	16	11	32	39	33	31	19.0039	15.074	12.0053	9.75719	19.5418	25.5222	21.9021	20.7776
Interval_4381	chr1	65864622	65864912	+	291	6.45488	1.20426	0.396656	3.03602	0.00239722	0.0085706	14	16	21	10	8	8	11	7	13.3027	12.6939	15.757	8.87017	4.88546	5.23533	7.3007	4.69171
Interval_4382	chr1	65880121	65880884	+	764	11.5368	1.00078	0.317134	3.1557	0.00160116	0.006164	26	19	21	20	18	14	10	14	24.705	15.074	15.757	17.7403	10.9923	9.16183	6.637	9.38343
Interval_4387	chr1	66027720	66028151	+	432	8.8377	0.997558	0.365364	2.73031	0.00632745	0.0189451	11	22	14	15	10	7	11	12	10.4521	17.4541	10.5046	13.3053	6.10682	4.58091	7.3007	8.04294
Interval_4389	chr1	66154563	66155066	+	504	9.05839	1.40967	0.358309	3.93423	8.34649e-05	0.000530349	18	18	20	22	7	14	6	11	17.1035	14.2806	15.0066	19.5144	4.27478	9.16183	3.9822	7.37269
Interval_4390	chr1	66180488	66180768	+	281	5.66587	1.13705	0.450493	2.52401	0.0116025	0.0310457	15	14	9	11	6	5	12	6	14.2529	11.1072	6.75298	9.75719	3.66409	3.27208	7.9644	4.02147
Interval_4391	chr1	66182425	66183405	+	981	20.6818	-1.32518	0.244887	-5.4114	6.25329e-08	8.85933e-07	23	14	23	18	58	70	70	55	21.8545	11.1072	17.2576	15.9663	35.4196	45.8091	46.459	36.8635
Interval_4393	chr1	66231006	66231852	+	847	20.5372	-0.665387	0.26871	-2.47622	0.013278	0.0346391	27	18	14	15	39	39	43	32	25.6552	14.2806	10.5046	13.3053	23.8166	25.5222	28.5391	21.4478
Interval_4397	chr1	66260987	66262654	+	1668	45.8856	-0.432008	0.169146	-2.55404	0.010648	0.0289534	39	53	52	42	96	64	80	84	37.0576	42.0486	39.0172	37.2547	58.6255	41.8826	53.096	56.3006
Interval_4399	chr1	66271293	66272321	+	1029	62.0718	-1.02326	0.144602	-7.07639	1.47954e-12	4.4034e-11	43	56	60	49	154	141	128	123	40.8583	44.4287	45.0199	43.4638	94.0451	92.2727	84.9536	82.4401
Interval_4400	chr1	66282076	66282972	+	897	27.0288	-0.854986	0.210123	-4.06898	4.72201e-05	0.0003267	25	32	31	27	54	84	68	62	23.7549	25.3878	23.2603	23.9495	32.9768	54.971	45.1316	41.5552
Interval_4403	chr1	66294864	66295521	+	658	18.37	-0.81158	0.268858	-3.01861	0.00253934	0.00897869	12	19	16	21	35	41	32	46	11.4023	15.074	12.0053	18.6274	21.3739	26.8311	21.2384	30.8313
Interval_4406	chr1	66315494	66316177	+	684	23.7675	-0.653638	0.23436	-2.78903	0.00528657	0.0163656	26	19	39	18	62	48	41	56	24.705	15.074	29.2629	15.9663	37.8623	31.412	27.2117	37.5337
Interval_4407	chr1	66331027	66332813	+	1787	50.0116	-0.417206	0.156168	-2.67151	0.00755103	0.0218889	49	57	67	41	86	98	86	98	46.5595	45.222	50.2722	36.3677	52.5187	64.1328	57.0782	65.684
Interval_4412	chr1	66401979	66402679	+	701	12.3442	1.57062	0.322422	4.87132	1.10858e-06	1.20821e-05	21	32	27	19	14	14	6	9	19.9541	25.3878	20.2589	16.8533	8.54955	9.16183	3.9822	6.0322
Interval_4414	chr1	66436436	66437181	+	746	46.6906	-0.881835	0.177177	-4.97714	6.45321e-07	7.42601e-06	37	45	46	43	125	105	76	102	35.1572	35.7016	34.5152	38.1417	76.3353	68.7137	50.4412	68.365
Interval_4415	chr1	66439082	66439625	+	544	13.074	-0.823049	0.292689	-2.81202	0.00492314	0.0154431	11	18	17	16	30	31	40	40	10.4521	14.2806	12.7556	14.1923	18.3205	20.2869	26.548	26.8098
Interval_4419	chr1	66477768	66478939	+	1172	24.1881	-0.784621	0.223696	-3.50753	0.00045229	0.00218308	21	33	26	33	75	53	65	59	19.9541	26.1812	19.5086	29.2716	45.8012	34.6841	43.1405	39.5444
Interval_4421	chr1	66521685	66522175	+	491	13.8754	-1.05763	0.294656	-3.58938	0.000331469	0.00168289	9	17	17	9	35	34	39	31	8.55175	13.4873	12.7556	7.98315	21.3739	22.2502	25.8843	20.7776
Interval_4422	chr1	66531277	66531603	+	327	5.18353	1.61732	0.478979	3.3766	0.000733868	0.00324938	10	17	11	12	4	5	5	7	9.50194	13.4873	8.25364	10.6442	2.44273	3.27208	3.3185	4.69171
Interval_4423	chr1	66534756	66535277	+	522	8.18938	1.89681	0.425837	4.45432	8.41581e-06	7.32333e-05	11	15	19	24	8	6	9	1	10.4521	11.9005	14.2563	21.2884	4.88546	3.9265	5.9733	0.670245
Interval_4425	chr1	66563340	66564794	+	1455	33.2474	-0.538003	0.199172	-2.70119	0.0069091	0.0203608	28	34	33	39	72	57	72	51	26.6054	26.9745	24.7609	34.5937	43.9691	37.3017	47.7864	34.1825
Interval_4430	chr1	66733547	66733876	+	330	6.42564	-0.949581	0.40236	-2.36003	0.0182735	0.0449302	8	7	8	5	20	18	16	16	7.60155	5.55358	6.00265	4.43509	12.2136	11.7795	10.6192	10.7239
Interval_4431	chr1	66788484	66788831	+	348	11.1237	-0.923192	0.33436	-2.76107	0.00576121	0.017557	9	12	11	11	20	27	28	30	8.55175	9.52043	8.25364	9.75719	12.2136	17.6692	18.5836	20.1073
Interval_4433	chr1	66924371	66925801	+	1431	197.8	-0.921719	0.0861695	-10.6966	1.05613e-26	3.58384e-24	150	156	188	146	415	370	406	375	142.529	123.766	141.062	129.505	253.433	242.134	269.462	251.342
Interval_4434	chr1	66929934	66931004	+	1071	102.011	-0.78889	0.115621	-6.82308	8.9108e-12	2.34889e-10	90	99	109	97	273	213	207	191	85.5175	78.5435	81.7861	86.0407	166.716	139.391	137.386	128.017
Interval_4437	chr1	66944564	66945194	+	631	19.4152	-0.737229	0.248153	-2.97087	0.00296959	0.0102101	19	23	20	17	41	36	50	43	18.0537	18.2475	15.0066	15.0793	25.038	23.559	33.185	28.8205
Interval_4440	chr1	67052722	67054570	+	1849	102.677	-0.843944	0.111627	-7.56036	4.01952e-14	1.52592e-12	84	101	104	115	256	214	227	241	79.8163	80.1303	78.0344	102.007	156.335	140.045	150.66	161.529
Interval_4441	chr1	67060661	67061527	+	867	25.9496	-0.758877	0.226607	-3.34886	0.000811437	0.00353022	24	33	23	20	64	60	41	54	22.8047	26.1812	17.2576	17.7403	39.0837	39.265	27.2117	36.1932
Interval_4443	chr1	67148415	67149439	+	1025	63.0721	-0.570768	0.177513	-3.21535	0.00130284	0.00520968	24	38	36	50	72	68	74	70	22.8047	30.148	27.0119	44.3509	43.9691	44.5003	49.1138	46.9171
Interval_4444	chr1	67162776	67163442	+	667	22.1156	-0.651913	0.235343	-2.77005	0.00560481	0.0171687	31	26	20	19	52	46	47	51	29.456	20.6276	15.0066	16.8533	31.7555	30.1032	31.1939	34.1825
Interval_4446	chr1	67227001	67227427	+	427	9.21286	-0.933237	0.361751	-2.57978	0.00988638	0.0272505	5	10	14	7	20	25	23	20	4.75097	7.93369	10.5046	6.20912	12.2136	16.3604	15.2651	13.4049
Interval_4447	chr1	67230300	67231155	+	856	31.5439	-0.984044	0.200076	-4.91834	8.72813e-07	9.73874e-06	20	43	40	30	90	94	72	82	19.0039	34.1149	30.0132	26.6105	54.9614	61.5151	47.7864	54.9601
Interval_4449	chr1	67270487	67271223	+	737	12.5388	1.44959	0.331821	4.36859	1.25052e-05	0.000103526	19	24	25	23	10	13	8	12	18.0537	19.0409	18.7583	20.4014	6.10682	8.50741	5.3096	8.04294
Interval_4452	chr1	67339594	67339914	+	321	7.63031	-1.19577	0.399251	-2.99504	0.00274411	0.00957051	3	9	11	7	25	13	29	21	2.85058	7.14032	8.25364	6.20912	15.2671	8.50741	19.2473	14.0751
Interval_4453	chr1	67347768	67349002	+	1235	30.1381	-0.652886	0.198527	-3.28865	0.00100668	0.00421368	31	23	44	34	67	64	69	68	29.456	18.2475	33.0146	30.1586	40.9157	41.8826	45.7953	45.5766
Interval_4456	chr1	67376145	67377150	+	1006	34.3986	-0.673091	0.199011	-3.38218	0.000719138	0.00319448	19	30	36	39	69	56	57	73	18.0537	23.8011	27.0119	34.5937	42.1371	36.6473	37.8309	48.9279
Interval_4459	chr1	67429160	67431375	+	2216	186.783	-0.844021	0.0884892	-9.53813	1.45435e-21	1.88709e-19	136	173	167	157	387	372	358	351	129.226	137.253	125.305	139.262	236.334	243.443	237.605	235.256
Interval_4464	chr1	67500460	67501200	+	741	25.6368	-0.561907	0.235331	-2.38773	0.0169526	0.0422619	26	26	37	18	48	41	54	60	24.705	20.6276	27.7622	15.9663	29.3127	26.8311	35.8398	40.2147
Interval_4468	chr1	67535146	67535700	+	555	20.1215	-0.681618	0.246749	-2.76239	0.00573791	0.0175019	16	16	20	25	45	38	44	33	15.2031	12.6939	15.0066	22.1754	27.4807	24.8678	29.2028	22.1181
Interval_4472	chr1	67561782	67562197	+	416	24.9301	-0.553186	0.226022	-2.44748	0.0143858	0.0370032	18	34	26	20	43	52	46	44	17.1035	26.9745	19.5086	17.7403	26.2593	34.0297	30.5302	29.4908
Interval_4475	chr1	67575859	67576267	+	409	12.6385	-0.906525	0.29282	-3.09584	0.00196258	0.00727529	8	19	14	19	38	35	32	40	7.60155	15.074	10.5046	16.8533	23.2059	22.9046	21.2384	26.8098
Interval_4477	chr1	67605547	67605930	+	384	8.88408	1.1606	0.405204	2.86423	0.00418026	0.0135077	6	22	14	12	10	10	9	2	5.70116	17.4541	10.5046	10.6442	6.10682	6.54416	5.9733	1.34049
Interval_4481	chr1	67626180	67627376	+	1197	34.3718	-0.554818	0.19008	-2.91886	0.00351313	0.0117157	31	42	42	27	76	61	70	62	29.456	33.3215	31.5139	23.9495	46.4118	39.9194	46.459	41.5552
Interval_4486	chr1	67684461	67686939	+	2479	234.335	-0.876838	0.0807332	-10.8609	1.76928e-27	6.94329e-25	177	228	251	228	611	508	486	493	168.184	180.888	188.333	202.24	373.127	332.444	322.558	330.431
Interval_4488	chr1	67708509	67709378	+	870	35.6854	-0.484563	0.18662	-2.59652	0.00941743	0.0262004	31	38	43	39	79	66	51	77	29.456	30.148	32.2642	34.5937	48.2439	43.1915	33.8487	51.6088
Interval_4490	chr1	67716645	67717487	+	843	30.1466	-0.487659	0.203438	-2.39709	0.0165258	0.0414148	30	35	33	24	60	55	48	58	28.5058	27.7679	24.7609	21.2884	36.6409	35.9929	31.8576	38.8742
Interval_4491	chr1	67723600	67725401	+	1802	45.3842	-0.49074	0.177119	-2.77069	0.00559385	0.0171394	27	56	41	49	95	79	60	80	25.6552	44.4287	30.7636	43.4638	58.0148	51.6989	39.822	53.6196
Interval_4492	chr1	67735933	67736763	+	831	52.4693	-0.941019	0.175443	-5.36367	8.15476e-08	1.12738e-06	26	34	51	41	103	79	104	90	24.705	26.9745	38.2669	36.3677	62.9003	51.6989	69.0248	60.322
Interval_4494	chr1	67748588	67750510	+	1923	92.1472	-0.973697	0.113651	-8.56744	1.05808e-17	7.29816e-16	81	88	103	100	241	227	248	228	76.9657	69.8165	77.2841	88.7017	147.174	148.553	164.598	152.816
Interval_4495	chr1	67753881	67754521	+	641	37.592	-0.645609	0.188433	-3.4262	0.000612091	0.00280368	21	40	40	31	77	63	61	65	19.9541	31.7348	30.0132	27.4975	47.0225	41.2282	40.4857	43.5659
Interval_4496	chr1	67759997	67761273	+	1277	36.6699	-0.487176	0.180517	-2.69879	0.00695922	0.0204769	32	37	55	45	69	85	80	71	30.4062	29.3547	41.2682	39.9158	42.1371	55.6254	53.096	47.5874
Interval_4499	chr1	67779332	67779834	+	503	9.50089	1.24435	0.35633	3.49214	0.000479173	0.0022877	17	17	19	22	10	8	6	17	16.1533	13.4873	14.2563	19.5144	6.10682	5.23533	3.9822	11.3942
Interval_4502	chr1	67814345	67816312	+	1968	70.947	-0.712918	0.134326	-5.30737	1.11216e-07	1.50196e-06	64	78	81	64	157	136	163	151	60.8124	61.8828	60.7768	56.7691	95.8771	89.0006	108.183	101.207
Interval_4504	chr1	67831766	67833804	+	2039	137.608	-0.82029	0.0980717	-8.36419	6.05315e-17	3.67461e-15	102	155	160	128	330	323	286	301	96.9198	122.972	120.053	113.538	201.525	211.376	189.818	201.744
Interval_4505	chr1	67838882	67839413	+	532	8.8673	-0.919436	0.370211	-2.48355	0.0130081	0.0340778	6	7	12	7	24	15	21	18	5.70116	5.55358	9.00397	6.20912	14.6564	9.81625	13.9377	12.0644
Interval_4506	chr1	67850009	67851237	+	1229	50.719	-0.493936	0.178575	-2.76599	0.00567507	0.0173452	41	49	51	44	80	78	78	100	38.958	38.8751	38.2669	39.0288	48.8546	51.0445	51.7686	67.0245
Interval_4511	chr1	67937128	67938535	+	1408	24.25	0.773617	0.217191	3.56192	0.000368147	0.00183717	33	42	45	44	34	37	30	23	31.3564	33.3215	33.7649	39.0288	20.7632	24.2134	19.911	15.4156
Interval_4512	chr1	67970037	67970522	+	486	12.7896	-1.29568	0.323049	-4.0108	6.05138e-05	0.000403558	10	8	11	10	36	26	32	30	9.50194	6.34695	8.25364	8.87017	21.9846	17.0148	21.2384	20.1073
Interval_4514	chr1	67987181	67988346	+	1166	26.5355	-0.867878	0.218087	-3.97951	6.90586e-05	0.000451169	23	31	33	16	65	68	46	63	21.8545	24.5944	24.7609	14.1923	39.6943	44.5003	30.5302	42.2254
Interval_4515	chr1	68041001	68041253	+	253	4.60498	2.28734	0.571605	4.00161	6.29116e-05	0.000416883	12	15	10	8	6	4	1	1	11.4023	11.9005	7.50331	7.09614	3.66409	2.61767	0.6637	0.670245
Interval_4519	chr1	68104376	68105088	+	713	14.4505	1.07753	0.324233	3.32332	0.000889522	0.0038082	10	21	23	23	16	8	11	12	9.50194	16.6607	17.2576	20.4014	9.77091	5.23533	7.3007	8.04294
Interval_4525	chr1	68166664	68167432	+	769	10.9502	1.07792	0.327158	3.2948	0.000984913	0.0041404	15	20	31	18	13	9	14	15	14.2529	15.8674	23.2603	15.9663	7.93887	5.88975	9.2918	10.0537
Interval_4527	chr1	68173499	68174842	+	1344	62.7107	-0.725685	0.154854	-4.68624	2.78272e-06	2.75944e-05	42	50	67	34	111	100	100	100	39.9082	39.6684	50.2722	30.1586	67.7857	65.4416	66.37	67.0245
Interval_4528	chr1	68197681	68199038	+	1358	32.2392	-0.679414	0.197138	-3.44639	0.000568134	0.0026343	26	34	38	32	55	76	72	65	24.705	26.9745	28.5126	28.3846	33.5875	49.7356	47.7864	43.5659
Interval_4530	chr1	68213644	68214399	+	756	19.177	-0.578199	0.24069	-2.40225	0.0162944	0.040944	20	24	23	21	49	45	38	38	19.0039	19.0409	17.2576	18.6274	29.9234	29.4487	25.2206	25.4693
Interval_4532	chr1	68230889	68232752	+	1864	64.5436	-0.421876	0.14128	-2.98611	0.00282553	0.00979638	61	59	87	74	123	117	123	123	57.9618	46.8088	65.2788	65.6393	75.1139	76.5667	81.6351	82.4401
Interval_4533	chr1	68264528	68265116	+	589	9.44564	1.27862	0.395355	3.23411	0.00122021	0.00493294	23	17	9	23	6	16	9	8	21.8545	13.4873	6.75298	20.4014	3.66409	10.4707	5.9733	5.36196
Interval_4535	chr1	68293736	68294933	+	1198	25.9459	0.89313	0.223565	3.99495	6.4708e-05	0.000426916	35	38	35	44	23	27	32	24	33.2568	30.148	26.2616	39.0288	14.0457	17.6692	21.2384	16.0859
Interval_4539	chr1	68342462	68343134	+	673	27.317	-0.586725	0.219732	-2.67018	0.00758111	0.021959	22	25	27	32	55	46	55	50	20.9043	19.8342	20.2589	28.3846	33.5875	30.1032	36.5035	33.5122
Interval_4542	chr1	68384113	68385069	+	957	42.5444	-0.9541	0.172474	-5.53186	3.16849e-08	4.73786e-07	29	40	45	36	103	104	86	82	27.5556	31.7348	33.7649	31.9326	62.9003	68.0593	57.0782	54.9601
Interval_4548	chr1	68495855	68497616	+	1762	101.991	-0.666539	0.122766	-5.42932	5.65676e-08	8.08283e-07	107	117	101	76	205	215	198	205	101.671	92.8242	75.7834	67.4133	125.19	140.7	131.413	137.4
Interval_4550	chr1	68568570	68569796	+	1227	20.323	1.21337	0.283093	4.28613	1.81813e-05	0.000143761	25	33	31	28	10	25	12	18	23.7549	26.1812	23.2603	24.8365	6.10682	16.3604	7.9644	12.0644
Interval_4553	chr1	68667654	68668147	+	494	8.52245	1.47926	0.411573	3.59418	0.000325419	0.00165787	18	14	20	15	4	6	11	10	17.1035	11.1072	15.0066	13.3053	2.44273	3.9265	7.3007	6.70245
Interval_4557	chr1	68707478	68707944	+	467	10.6769	1.06032	0.336522	3.15082	0.00162815	0.00624619	17	16	26	17	13	11	15	8	16.1533	12.6939	19.5086	15.0793	7.93887	7.19858	9.9555	5.36196
Interval_4559	chr1	68750397	68750690	+	294	6.17596	1.2681	0.503912	2.51651	0.0118523	0.0315804	7	20	11	7	10	5	5	4	6.65136	15.8674	8.25364	6.20912	6.10682	3.27208	3.3185	2.68098
Interval_4560	chr1	68758338	68758930	+	593	12.9117	0.857986	0.299013	2.86939	0.00411261	0.0133311	19	23	23	22	15	16	12	19	18.0537	18.2475	17.2576	19.5144	9.16023	10.4707	7.9644	12.7346
Interval_4563	chr1	68813928	68814754	+	827	17.0757	0.675071	0.267149	2.52695	0.0115058	0.0308373	29	25	20	29	22	21	22	19	27.5556	19.8342	15.0066	25.7235	13.435	13.7427	14.6014	12.7346
Interval_4566	chr1	68909677	68909957	+	281	6.83495	1.41982	0.534145	2.65811	0.00785796	0.0226095	10	12	7	2	5	5	2	3	9.50194	9.52043	5.25232	1.77403	3.05341	3.27208	1.3274	2.01073
Interval_4569	chr1	68949879	68950148	+	270	4.79756	2.10255	0.515218	4.0809	4.48617e-05	0.000312674	12	14	16	8	5	3	4	3	11.4023	11.1072	12.0053	7.09614	3.05341	1.96325	2.6548	2.01073
Interval_4575	chr1	68985383	68986071	+	689	14.8151	0.839097	0.327414	2.5628	0.0103831	0.0283551	20	18	14	17	8	12	14	16	19.0039	14.2806	10.5046	15.0793	4.88546	7.853	9.2918	10.7239
Interval_4576	chr1	69037683	69037955	+	273	6.80991	1.43412	0.451419	3.17692	0.00148849	0.00580632	6	20	16	11	5	8	9	3	5.70116	15.8674	12.0053	9.75719	3.05341	5.23533	5.9733	2.01073
Interval_4579	chr1	69172453	69172810	+	358	7.31398	1.37427	0.466439	2.9463	0.00321605	0.0108973	8	14	8	12	7	4	7	3	7.60155	11.1072	6.00265	10.6442	4.27478	2.61767	4.6459	2.01073
Interval_4580	chr1	69229161	69230066	+	906	14.2802	1.28252	0.292991	4.37734	1.20139e-05	0.000100031	27	24	24	28	15	13	12	15	25.6552	19.0409	18.0079	24.8365	9.16023	8.50741	7.9644	10.0537
Interval_4582	chr1	69263722	69264482	+	761	18.919	-0.934067	0.254553	-3.66944	0.000243079	0.00130056	18	18	24	15	52	46	37	50	17.1035	14.2806	18.0079	13.3053	31.7555	30.1032	24.5569	33.5122
Interval_4586	chr1	69340507	69340785	+	279	7.58814	1.28616	0.430015	2.99098	0.00278088	0.00967084	10	13	18	14	7	6	12	4	9.50194	10.3138	13.506	12.4182	4.27478	3.9265	7.9644	2.68098
Interval_4587	chr1	69383499	69384215	+	717	9.59138	1.22197	0.365886	3.33975	0.000838552	0.0036291	15	23	18	16	17	9	5	9	14.2529	18.2475	13.506	14.1923	10.3816	5.88975	3.3185	6.0322
Interval_4589	chr1	69409380	69411589	+	2210	40.4419	0.395946	0.169782	2.33209	0.0196961	0.0477271	49	69	54	61	60	56	61	52	46.5595	54.7425	40.5179	54.108	36.6409	36.6473	40.4857	34.8527
Interval_4590	chr1	69455084	69455686	+	603	12.5633	1.64378	0.355742	4.6207	3.82443e-06	3.65558e-05	23	19	25	22	13	7	8	9	21.8545	15.074	18.7583	19.5144	7.93887	4.58091	5.3096	6.0322
Interval_4594	chr1	69670447	69670680	+	234	6.18783	1.46147	0.444593	3.2872	0.00101188	0.00423235	13	10	15	17	9	5	7	5	12.3525	7.93369	11.255	15.0793	5.49614	3.27208	4.6459	3.35122
Interval_4600	chr1	69782526	69783132	+	607	12.8495	0.915604	0.32508	2.81655	0.00485432	0.0152654	17	19	16	22	16	18	7	10	16.1533	15.074	12.0053	19.5144	9.77091	11.7795	4.6459	6.70245
Interval_4601	chr1	69786895	69787677	+	783	15.5982	1.17523	0.280864	4.18435	2.8598e-05	0.000212842	23	28	29	30	16	21	15	11	21.8545	22.2143	21.7596	26.6105	9.77091	13.7427	9.9555	7.37269
Interval_4603	chr1	69870028	69870424	+	397	9.63494	1.03026	0.392162	2.62714	0.00861068	0.0243678	13	14	12	10	6	7	9	9	12.3525	11.1072	9.00397	8.87017	3.66409	4.58091	5.9733	6.0322
Interval_4605	chr1	69910749	69911841	+	1093	33.9554	-0.658138	0.218087	-3.01777	0.00254639	0.00899889	21	44	32	42	97	55	68	64	19.9541	34.9082	24.0106	37.2547	59.2362	35.9929	45.1316	42.8957
Interval_4607	chr1	69963427	69963724	+	298	7.83971	1.69368	0.448211	3.77877	0.000157607	0.000904948	10	13	14	13	8	4	4	4	9.50194	10.3138	10.5046	11.5312	4.88546	2.61767	2.6548	2.68098
Interval_4610	chr1	70037977	70038621	+	645	31.6647	-0.916218	0.20244	-4.52589	6.01427e-06	5.44459e-05	35	28	36	22	91	75	63	67	33.2568	22.2143	27.0119	19.5144	55.5721	49.0812	41.8131	44.9064
Interval_4611	chr1	70043804	70044224	+	421	10.4056	-0.869263	0.349651	-2.48609	0.0129155	0.033875	9	12	8	9	29	15	27	19	8.55175	9.52043	6.00265	7.98315	17.7098	9.81625	17.9199	12.7346
Interval_4612	chr1	70132821	70133503	+	683	17.7975	-0.856475	0.262541	-3.26225	0.00110532	0.00454899	12	15	20	19	36	33	47	38	11.4023	11.9005	15.0066	16.8533	21.9846	21.5957	31.1939	25.4693
Interval_4613	chr1	70204876	70206147	+	1272	90.3985	-0.991716	0.130905	-7.57587	3.5674e-14	1.36298e-12	72	64	87	71	218	193	177	169	68.414	50.7756	65.2788	62.9782	133.129	126.302	117.475	113.271
Interval_4614	chr1	70221084	70222022	+	939	105.28	-1.21925	0.119864	-10.1719	2.64691e-24	5.74892e-22	73	81	71	83	250	246	227	206	69.3642	64.2629	53.2735	73.6224	152.671	160.986	150.66	138.07
Interval_4618	chr1	70353554	70355070	+	1517	108.877	-0.954417	0.115122	-8.29048	1.12793e-16	6.56893e-15	62	99	94	74	221	204	213	184	58.912	78.5435	70.5311	65.6393	134.961	133.501	141.368	123.325
Interval_4620	chr1	70410477	70411815	+	1339	102.68	-1.10586	0.122901	-8.99794	2.30002e-19	2.05093e-17	59	88	70	79	217	185	210	211	56.0615	69.8165	52.5232	70.0744	132.518	121.067	139.377	141.422
Interval_4621	chr1	70429144	70430157	+	1014	19.1132	-0.610513	0.248067	-2.46108	0.0138518	0.0358713	18	27	16	28	43	40	48	45	17.1035	21.421	12.0053	24.8365	26.2593	26.1767	31.8576	30.161
Interval_4622	chr1	70437865	70438752	+	888	12.7329	0.770597	0.314967	2.4466	0.0144211	0.037078	17	20	16	18	18	13	12	11	16.1533	15.8674	12.0053	15.9663	10.9923	8.50741	7.9644	7.37269
Interval_4628	chr1	70509935	70510495	+	561	21.4051	-0.809033	0.225003	-3.59566	0.000323569	0.00165024	22	27	24	27	67	55	49	56	20.9043	21.421	18.0079	23.9495	40.9157	35.9929	32.5213	37.5337
Interval_4632	chr1	70569964	70570495	+	532	9.46012	0.881964	0.337608	2.61239	0.00899106	0.0252271	13	19	19	19	12	15	9	13	12.3525	15.074	14.2563	16.8533	7.32819	9.81625	5.9733	8.71318
Interval_4633	chr1	70578337	70578763	+	427	8.26719	1.6168	0.422974	3.82245	0.000132131	0.000780617	7	16	24	18	5	6	4	12	6.65136	12.6939	18.0079	15.9663	3.05341	3.9265	2.6548	8.04294
Interval_4634	chr1	70589458	70590374	+	917	15.7252	1.28359	0.299582	4.2846	1.83064e-05	0.000144622	27	23	35	17	13	14	13	14	25.6552	18.2475	26.2616	15.0793	7.93887	9.16183	8.6281	9.38343
Interval_4636	chr1	70600625	70600849	+	225	6.00861	1.44648	0.469682	3.07971	0.00207202	0.00760871	13	10	9	14	3	11	5	3	12.3525	7.93369	6.75298	12.4182	1.83205	7.19858	3.3185	2.01073
Interval_4645	chr1	70807122	70807517	+	396	12.815	0.783446	0.302938	2.58616	0.00970532	0.0268473	22	23	27	16	19	15	16	16	20.9043	18.2475	20.2589	14.1923	11.603	9.81625	10.6192	10.7239
Interval_4646	chr1	70811043	70811304	+	262	5.59047	1.57061	0.475662	3.30194	0.000960181	0.00405352	10	15	11	10	5	7	4	4	9.50194	11.9005	8.25364	8.87017	3.05341	4.58091	2.6548	2.68098
Interval_4648	chr1	70869919	70870412	+	494	9.41556	1.45613	0.351263	4.14541	3.39207e-05	0.00024629	17	24	24	16	10	9	10	9	16.1533	19.0409	18.0079	14.1923	6.10682	5.88975	6.637	6.0322
Interval_4652	chr1	70931111	70931963	+	853	17.3391	0.727143	0.271489	2.67835	0.00739855	0.0215168	22	34	29	23	22	16	14	32	20.9043	26.9745	21.7596	20.4014	13.435	10.4707	9.2918	21.4478
Interval_4653	chr1	70939488	70939775	+	288	7.53807	1.30913	0.436296	3.00055	0.00269495	0.00942902	16	14	14	13	10	11	7	2	15.2031	11.1072	10.5046	11.5312	6.10682	7.19858	4.6459	1.34049
Interval_4658	chr1	71040220	71041922	+	1703	28.2722	0.743812	0.203729	3.65099	0.000261235	0.00138204	36	46	50	42	33	33	32	36	34.207	36.495	37.5166	37.2547	20.1525	21.5957	21.2384	24.1288
Interval_4662	chr1	71080294	71081421	+	1128	78.2967	-1.10954	0.142716	-7.77448	7.57569e-15	3.22874e-13	52	63	59	72	219	162	162	146	49.4101	49.9822	44.2695	63.8652	133.739	106.015	107.519	97.8557
Interval_4665	chr1	71154730	71155948	+	1219	25.6315	0.628426	0.238228	2.63792	0.00834164	0.0237466	22	33	30	37	26	28	27	21	20.9043	26.1812	22.5099	32.8196	15.8777	18.3237	17.9199	14.0751
Interval_4666	chr1	71161972	71162467	+	496	8.18137	1.0699	0.413582	2.58692	0.00968382	0.0268031	10	18	8	11	9	7	8	5	9.50194	14.2806	6.00265	9.75719	5.49614	4.58091	5.3096	3.35122
Interval_4668	chr1	71228158	71229299	+	1142	22.7857	0.952774	0.250113	3.80938	0.000139314	0.000816205	19	44	36	32	26	14	25	22	18.0537	34.9082	27.0119	28.3846	15.8777	9.16183	16.5925	14.7454
Interval_4669	chr1	71236578	71237090	+	513	8.38945	1.29864	0.389634	3.33298	0.000859206	0.00370332	12	22	18	17	7	4	14	11	11.4023	17.4541	13.506	15.0793	4.27478	2.61767	9.2918	7.37269
Interval_4672	chr1	71303460	71304333	+	874	32.2679	-0.869828	0.203717	-4.26978	1.95664e-05	0.000153294	26	29	28	24	71	67	65	50	24.705	23.0077	21.0093	21.2884	43.3584	43.8459	43.1405	33.5122
[truncated: 64,924 more rows]

## Sheet: MII_Ctrl_TGF
Geneid	Chr	Start	End	Strand	Length	baseMean	log2FoldChange	lfcSE	stat	pvalue	padj	MII_Ctrl_R1.raw	MII_Ctrl_R2.raw	MII_Ctrl_R3.raw	MII_Ctrl_R4.raw	MII_TGF_R1.raw	MII_TGF_R2.raw	MII_TGF_R3.raw	MII_TGF_R4.raw	MII_Ctrl_R1.pseudo	MII_Ctrl_R2.pseudo	MII_Ctrl_R3.pseudo	MII_Ctrl_R4.pseudo	MII_TGF_R1.pseudo	MII_TGF_R2.pseudo	MII_TGF_R3.pseudo	MII_TGF_R4.pseudo
Interval_89007	chr22_KI270733v1_random	144004	152278	+	8275	4084.35	0.538666	0.0329679	16.3391	5.2e-60	8.35e-55	6494	5281	2903	5463	2112	3607	2240	3955	5732.67	5627.03	5939.23	5678.01	3923.97	3856.85	4119.94	3918.81
Interval_155501	chrUn_KI270438v1	108744	112443	+	3700	4720.28	0.477707	0.0330802	14.4409	2.86e-47	2.3e-42	6365	5302	2957	5409	2210	3890	2246	4080	5618.79	5649.41	6049.71	5621.89	4106.05	4159.45	4130.97	4042.67
Interval_49849	chr16	46386886	46391941	+	5056	2666.75	0.494915	0.0377467	13.1115	2.83e-39	1.51e-34	3340	2805	1572	2997	1223	2031	1174	2116	2948.43	2988.8	3216.15	3114.95	2272.26	2171.68	2159.29	2096.64
Interval_155635	chrUn_KI270744v1	107984	112803	+	4820	1648.87	0.518323	0.041893	12.3726	3.68e-35	1.48e-30	2281	1824	979	1927	778	1277	799	1327	2013.58	1943.52	2002.93	2002.84	1445.48	1365.45	1469.57	1314.86
Interval_49850	chr16	46398325	46401621	+	3297	2157.87	0.485595	0.0397835	12.2059	2.89e-34	9.28e-30	2710	2192	1268	2285	940	1616	929	1729	2392.29	2335.63	2594.19	2374.93	1746.46	1727.94	1708.67	1713.18
Interval_49827	chr16	34581083	34583860	+	2778	1879.45	0.473404	0.0396587	11.937	7.59e-33	2.03e-28	2379	1983	1060	1996	855	1420	807	1511	2100.1	2112.93	2168.65	2074.56	1588.54	1518.36	1484.28	1497.17
Interval_155458	chrUn_GL000224v1	519	5180	+	4662	917.205	0.6026	0.0534536	11.2733	1.78e-29	4.07e-25	1287	1062	604	1112	433	672	415	785	1136.12	1131.59	1235.72	1155.77	804.489	718.547	763.292	777.817
Interval_155500	chrUn_KI270438v1	103892	105960	+	2069	2264.54	0.422897	0.0398752	10.6055	2.81e-26	5.64e-22	2886	2393	1369	2625	1027	1840	1099	2015	2547.66	2549.8	2800.83	2728.31	1908.11	1967.45	2021.34	1996.56
Interval_107967	chr4_GL000008v2_random	186	3836	+	3651	794.514	0.599658	0.0568232	10.553	4.92e-26	8.77e-22	1025	934	442	961	353	601	334	614	904.833	995.2	904.285	998.823	655.853	642.63	614.312	608.382
Interval_97078	chr3	157127966	157131068	+	3103	186.978	-0.995652	0.0963807	-10.3304	5.13e-25	8.24e-21	176	130	72	149	161	280	161	300	155.366	138.518	147.304	154.864	299.129	299.395	296.121	297.255
Interval_57418	chr18	106878	111875	+	4998	1281.73	0.511207	0.0508589	10.0515	9.05e-24	1.32e-19	1907	1570	870	1617	679	1136	658	1115	1683.43	1672.87	1779.93	1680.64	1261.54	1214.69	1210.23	1104.8
Interval_9941	chr1	201309461	201311990	+	2530	166.058	-1.05255	0.10627	-9.90451	3.98e-23	5.32e-19	140	132	69	120	120	273	164	270	123.587	140.649	141.167	124.723	222.953	291.91	301.638	267.529
Interval_110080	chr5	49599481	49600964	+	1484	517.599	0.580977	0.0617964	9.40146	5.38e-21	6.17e-17	807	669	362	736	284	449	272	469	712.39	712.836	740.614	764.967	527.655	480.101	500.278	464.709
Interval_149473	chr9	70418345	70421146	+	2802	358.456	-0.715929	0.0760879	-9.40923	5e-21	6.17e-17	342	307	162	270	311	452	264	495	301.905	327.116	331.435	280.627	577.82	483.309	485.564	490.471
Interval_6985	chr1	143261811	143267073	+	5263	1064.41	0.490906	0.0530716	9.24989	2.25e-20	2.4e-16	1430	1129	640	1231	509	789	508	894	1262.35	1202.98	1309.37	1279.45	945.692	843.652	934.343	885.82
Interval_43757	chr14_GL000225v1_random	116516	121476	+	4961	512.113	0.599641	0.0654608	9.16031	5.17e-20	5.19e-16	792	594	347	650	245	424	265	412	699.149	632.921	709.925	675.582	455.196	453.369	487.403	408.23
Interval_58666	chr18	31241275	31245624	+	4350	133.309	-1.08808	0.118922	-9.14947	5.72e-20	5.4e-16	107	111	48	81	106	197	105	231	94.4557	118.273	98.2029	84.188	196.942	210.646	193.122	228.886
Interval_115014	chr5	132257717	132261128	+	3412	246.09	-0.778412	0.0859354	-9.05811	1.33e-19	1.18e-15	270	203	111	179	207	358	200	357	238.346	216.301	227.094	186.045	384.594	382.798	367.852	353.733
Interval_6978	chr1	143212186	143218283	+	6098	1137.85	0.448216	0.0497219	9.01446	1.98e-19	1.67e-15	1472	1280	672	1306	527	921	541	997	1299.43	1363.87	1374.84	1357.4	979.135	984.795	995.039	987.877
Interval_115017	chr5	132293273	132295772	+	2500	275.325	-0.74966	0.0836058	-8.9666	3.06e-19	2.45e-15	254	213	101	192	214	326	196	356	224.222	226.957	206.635	199.557	397.599	348.581	360.495	352.743
Interval_151865	chr9	99819395	99823489	+	4095	417.51	-0.635004	0.0716062	-8.86799	7.45e-19	5.69e-15	432	332	217	332	348	537	304	567	381.354	353.754	443.959	345.067	646.564	574.196	559.134	561.812
Interval_112528	chr5	102749043	102750402	+	1360	34.5291	-1.99563	0.225587	-8.84637	9.04e-19	6.6e-15	18	21	12	25	40	77	54	91	15.8897	22.376	24.5507	25.9839	74.3177	82.3336	99.3199	90.1673
Interval_43746	chr14_GL000225v1_random	65528	68313	+	2786	652.506	0.497776	0.0567609	8.7697	1.79e-18	1.25e-14	888	765	388	775	328	511	300	572	783.894	815.126	793.807	805.502	609.405	546.395	551.777	566.766
Interval_110082	chr5	49657732	49661802	+	4071	1243.94	0.419377	0.0481233	8.71465	2.92e-18	1.95e-14	1736	1507	838	1544	631	1141	680	1179	1532.48	1605.74	1714.46	1604.77	1172.36	1220.03	1250.7	1168.21
Interval_43743	chr14_GL000225v1_random	49633	52217	+	2585	525.896	0.552757	0.0637173	8.67516	4.13e-18	2.65e-14	723	575	343	635	221	422	257	438	638.238	612.676	701.742	659.992	410.605	451.231	472.689	433.992
Interval_7082	chr1	146035533	146039538	+	4006	230.38	-0.779637	0.0901253	-8.65058	5.12e-18	3.16e-14	211	170	82	183	175	296	171	307	186.263	181.139	167.763	190.202	325.14	316.503	314.513	304.191
Interval_6972	chr1	125178893	125184491	+	5599	1368.84	0.393188	0.0457396	8.59623	8.24e-18	4.9e-14	1687	1431	746	1406	612	1089	624	1126	1489.22	1524.77	1526.24	1461.34	1137.06	1164.43	1147.7	1115.7
Interval_30043	chr12	31205069	31206655	+	1587	49.6318	-1.53656	0.181422	-8.46955	2.46e-17	1.41e-13	43	38	15	30	52	99	53	111	37.9588	40.4899	30.6884	31.1807	96.6129	105.857	97.4807	109.984
Interval_101940	chr4	49510316	49515115	+	4800	496.705	0.578495	0.0684625	8.44981	2.92e-17	1.61e-13	673	606	323	603	228	394	224	429	594.1	645.708	660.824	626.733	423.611	421.291	411.994	425.075
Interval_57588	chr18	3447677	3451705	+	4029	334.61	-0.717158	0.0849947	-8.43767	3.24e-17	1.73e-13	250	233	112	216	194	352	208	395	220.691	248.267	229.14	224.501	360.441	376.382	382.566	391.386
Interval_118530	chr5	159207610	159210608	+	2999	297.107	-0.724642	0.0864534	-8.38188	5.21e-17	2.7e-13	232	174	105	202	203	313	173	321	204.801	185.401	214.819	209.95	377.162	334.681	318.192	318.063
Interval_43735	chr14_GL000225v1_random	10612	15184	+	4573	463.427	0.569554	0.0684214	8.3242	8.49e-17	4.26e-13	676	544	290	582	240	359	219	387	596.748	579.645	593.309	604.906	445.906	383.867	402.797	383.459
Interval_111547	chr5	82405306	82406796	+	1491	75.5552	-1.42859	0.17254	-8.27979	1.23e-16	6e-13	48	36	14	31	45	100	51	103	42.3727	38.3589	28.6425	32.2201	83.6074	106.927	93.8022	102.058
Interval_81623	chr20	31070706	31075960	+	5255	709.831	0.513183	0.0620235	8.27401	1.3e-16	6.11e-13	704	598	326	638	248	422	222	479	621.466	637.183	666.961	663.11	460.769	451.231	408.315	474.617
Interval_23752	chr11	59549573	59552147	+	2575	148.52	-0.945062	0.11516	-8.20653	2.28e-16	1.04e-12	129	105	47	100	116	195	120	194	113.877	111.88	96.157	103.936	215.521	208.507	220.711	192.225
Interval_9792	chr1	198155350	198159455	+	4106	252.504	-0.731932	0.0893572	-8.19108	2.59e-16	1.15e-12	225	187	97	172	183	289	170	329	198.622	199.253	198.452	178.77	340.003	309.018	312.674	325.99
Interval_155347	chrUn_GL000214v1	125231	129558	+	4328	214.879	0.771123	0.0944159	8.1673	3.15e-16	1.37e-12	338	261	130	290	96	150	89	176	298.374	278.102	265.966	301.414	178.362	160.39	163.694	174.39
Interval_160504	chrY	56868656	56874629	+	5974	270.34	0.736851	0.0904532	8.14621	3.76e-16	1.59e-12	378	332	171	357	105	188	134	210	333.685	353.754	349.848	371.051	195.084	201.022	246.461	208.078
Interval_155462	chrUn_GL000224v1	16955	22438	+	5484	246.013	0.745089	0.0917117	8.12425	4.5e-16	1.85e-12	362	329	160	298	109	172	116	190	319.561	350.557	327.343	309.729	202.516	183.914	213.354	188.261
Interval_136418	chr7	130959691	130961621	+	1931	68.56	-1.38972	0.173229	-8.02245	1.04e-15	4.16e-12	54	45	18	32	50	118	51	120	47.6692	47.9486	36.8261	33.2594	92.8971	126.174	93.8022	118.902
Interval_152247	chr9	104093105	104094815	+	1711	146.382	-0.900166	0.112371	-8.01069	1.14e-15	4.47e-12	129	137	54	105	111	203	130	238	113.877	145.977	110.478	109.133	206.231	217.061	239.104	235.822
Interval_87596	chr22	30205594	30207505	+	1912	64.881	-1.27282	0.159592	-7.97548	1.52e-15	5.8e-12	68	52	19	40	70	123	64	111	60.0279	55.4073	38.872	41.5743	130.056	131.52	117.713	109.984
Interval_96085	chr3	138081548	138083357	+	1810	106.154	-1.0276	0.129012	-7.96515	1.65e-15	6.16e-12	88	71	34	89	89	155	82	168	77.6832	75.6522	69.5604	92.5028	165.357	165.736	150.819	166.463
Interval_142762	chr8	89757093	89760196	+	3104	194.022	-0.813942	0.102617	-7.93182	2.16e-15	7.88e-12	155	125	67	136	138	202	124	266	136.828	133.191	137.075	141.353	256.396	215.992	228.068	263.566
Interval_63542	chr19	38683219	38684914	+	1696	180.369	-0.851198	0.107478	-7.91974	2.38e-15	8.49e-12	128	102	60	105	117	183	109	203	112.994	108.683	122.754	109.133	217.379	195.676	200.479	201.143
Interval_53015	chr17	8220778	8223590	+	2813	216.972	-0.782593	0.098894	-7.91345	2.5e-15	8.55e-12	210	139	74	172	164	272	151	287	185.38	148.108	151.396	178.77	304.702	290.841	277.728	284.374
Interval_101912	chr4	49107279	49110797	+	3519	472.259	0.519171	0.0656011	7.91406	2.49e-15	8.55e-12	652	529	285	547	209	377	225	396	575.562	563.662	583.08	568.529	388.31	403.114	413.833	392.377
Interval_63536	chr19	38656470	38659383	+	2914	142.668	-0.954938	0.121019	-7.89082	3e-15	1e-11	140	87	40	123	105	216	113	212	123.587	92.7006	81.8358	127.841	195.084	230.962	207.836	210.06
Interval_43751	chr14_GL000225v1_random	90957	93730	+	2774	295.263	0.650453	0.0825196	7.88241	3.21e-15	1.05e-11	441	348	207	342	136	220	139	238	389.299	370.802	423.5	355.46	252.68	235.239	255.657	235.822
Interval_135037	chr7	105012297	105014401	+	2105	271.565	-0.684719	0.0869624	-7.87374	3.44e-15	1.1e-11	238	212	99	209	196	305	179	366	210.098	225.891	202.544	217.226	364.156	326.126	329.227	362.651
Interval_116378	chr5	143243570	143246508	+	2939	146.082	-0.881887	0.112283	-7.85416	4.02e-15	1.27e-11	146	101	48	100	120	180	101	222	128.884	107.618	98.2029	103.936	222.953	192.468	185.765	219.969
Interval_112807	chr5	109688586	109691428	+	2843	253.539	-0.753732	0.0960756	-7.8452	4.32e-15	1.33e-11	243	161	97	149	184	259	174	318	214.512	171.549	198.452	154.864	341.861	276.94	320.031	315.09
Interval_151436	chr9	95091481	95092972	+	1492	135.584	-0.830076	0.105927	-7.83631	4.64e-15	1.41e-11	163	125	75	132	139	229	138	250	143.891	133.191	153.442	137.195	258.254	244.862	253.818	247.712
Interval_65743	chr1_KI270709v1_random	6948	8699	+	1752	480.152	0.515204	0.0660588	7.79917	6.23e-15	1.85e-11	648	552	281	570	210	402	228	393	572.031	588.169	574.896	592.434	390.168	429.845	419.351	389.404
Interval_31903	chr12	76020017	76021423	+	1407	64.4535	-1.27942	0.164606	-7.7726	7.69e-15	2.24e-11	57	39	24	41	65	103	58	109	50.3175	41.5554	49.1015	42.6137	120.766	110.135	106.677	108.003
Interval_57398	chr17_KI270729v1_random	1002	5923	+	4922	704.083	0.46218	0.059501	7.7676	8e-15	2.29e-11	847	720	406	717	294	521	310	560	747.701	767.177	830.633	745.219	546.235	557.088	570.17	554.876
Interval_47375	chr15	92808790	92811811	+	3022	201.613	-0.754932	0.0976867	-7.7281	1.09e-14	3.07e-11	177	137	73	143	138	227	133	271	156.249	145.977	149.35	148.628	256.396	242.724	244.621	268.52
Interval_121279	chr5	181187639	181192216	+	4578	460.683	-0.525092	0.0682357	-7.69526	1.41e-14	3.91e-11	460	408	184	348	285	531	335	576	406.071	434.734	376.444	361.696	529.513	567.781	616.151	570.73
Interval_155384	chrUn_GL000216v2	166608	168807	+	2200	310.436	0.608969	0.0796005	7.65031	2e-14	5.45e-11	438	383	211	407	142	263	140	270	386.651	408.096	431.684	423.019	263.828	281.217	257.496	267.529
Interval_130974	chr7	20329433	20332226	+	2794	198.716	-0.785239	0.10278	-7.64003	2.17e-14	5.81e-11	146	120	79	135	143	232	120	217	128.884	127.863	161.626	140.313	265.686	248.07	220.711	215.014
Interval_30054	chr12	31323510	31326503	+	2994	235.189	-0.706552	0.0925972	-7.63038	2.34e-14	6.16e-11	194	159	96	153	170	262	145	267	171.256	169.418	196.406	159.022	315.85	280.148	266.692	264.557
Interval_151660	chr9	97980717	97985470	+	4754	284.477	-0.635818	0.0839138	-7.57704	3.54e-14	9.15e-11	259	251	125	242	216	340	223	390	228.636	267.447	255.737	251.525	401.315	363.551	410.155	386.431
Interval_86645	chr22	10711913	10716718	+	4806	148.245	0.887346	0.11718	7.57251	3.66e-14	9.33e-11	220	172	95	203	60	93	71	94	194.208	183.27	194.36	210.99	111.476	99.4418	130.587	93.1399
Interval_74283	chr2	160646711	160648841	+	2131	105.051	-0.968667	0.128033	-7.56574	3.86e-14	9.67e-11	94	72	37	78	86	147	86	152	82.9798	76.7177	75.6981	81.0699	159.783	157.182	158.176	150.609
Interval_67106	chr2	20231324	20233172	+	1849	168.327	-0.823396	0.109016	-7.55298	4.25e-14	1.05e-10	142	124	48	125	116	230	107	214	125.352	132.125	98.2029	129.92	215.521	245.931	196.801	212.042
Interval_55947	chr17	59842900	59847014	+	4115	234.757	-0.723375	0.0958991	-7.54309	4.59e-14	1.12e-10	195	126	83	151	135	240	153	258	172.139	134.256	169.809	156.943	250.822	256.624	281.406	255.639
Interval_53997	chr17	26619280	26620315	+	1036	476.923	0.527334	0.0700481	7.52818	5.15e-14	1.2e-10	623	603	320	582	241	376	241	413	549.962	642.511	654.686	604.906	447.764	402.044	443.261	409.221
Interval_70691	chr2	90389482	90392814	+	3333	282.948	0.65129	0.086486	7.53058	5.05e-14	1.2e-10	358	324	164	302	112	194	114	209	316.029	345.23	335.527	313.886	208.089	207.438	209.675	207.088
Interval_143585	chr8	105847664	105850196	+	2533	122.94	-0.94658	0.125747	-7.52769	5.16e-14	1.2e-10	97	75	48	73	96	148	81	161	85.6281	79.9143	98.2029	75.8731	178.362	158.252	148.98	159.527
Interval_22853	chr11	34356612	34359486	+	2875	225.351	-0.736692	0.0979248	-7.52303	5.35e-14	1.23e-10	195	141	78	154	160	219	153	275	172.139	150.239	159.58	160.061	297.271	234.169	281.406	272.484
Interval_37974	chr13	93226521	93228801	+	2281	191.751	-0.739501	0.0984474	-7.51163	5.84e-14	1.31e-10	187	141	75	149	114	253	155	272	165.077	150.239	153.442	154.864	211.805	270.525	285.085	269.511
Interval_87604	chr22	30252166	30253421	+	1256	100.975	-0.976807	0.130045	-7.51129	5.85e-14	1.31e-10	83	80	39	77	82	145	93	151	73.2694	85.2419	79.7899	80.0305	152.351	155.044	171.051	149.618
Interval_92859	chr3	71049182	71051497	+	2316	41.8138	-1.47949	0.197216	-7.50189	6.29e-14	1.38e-10	35	29	19	27	46	91	47	81	30.8967	30.9002	38.872	28.0627	85.4653	97.3033	86.4451	80.2588
Interval_30925	chr12	52519954	52522833	+	2880	130.512	-0.922489	0.123192	-7.48821	6.98e-14	1.49e-10	105	104	52	100	103	199	124	158	92.6902	110.815	106.386	103.936	191.368	212.784	228.068	156.554
Interval_70689	chr2	90380715	90386568	+	5854	404.868	0.551784	0.073674	7.48953	6.91e-14	1.49e-10	507	438	223	433	164	293	171	311	447.561	466.7	456.234	450.042	304.702	313.295	314.513	308.154
Interval_111949	chr5	91380076	91385008	+	4933	335.826	-0.594078	0.079398	-7.48228	7.3e-14	1.54e-10	295	224	118	255	213	364	190	390	260.415	238.677	241.415	265.036	395.742	389.213	349.459	386.431
Interval_120832	chr5	177402406	177404736	+	2331	272.824	-0.610518	0.081685	-7.47405	7.78e-14	1.62e-10	261	226	135	225	220	338	193	362	230.401	240.808	276.196	233.855	408.747	361.412	354.977	358.688
Interval_7418	chr1	153565515	153568768	+	3254	219.364	-0.714959	0.0958226	-7.46128	8.57e-14	1.76e-10	229	156	85	191	186	246	171	319	202.153	166.222	173.901	198.517	345.577	263.04	314.513	316.081
Interval_10965	chr1	214445354	214447504	+	2151	92.6564	-1.02067	0.136837	-7.45899	8.72e-14	1.76e-10	83	78	37	66	97	128	75	159	73.2694	83.1109	75.6981	68.5976	180.22	136.866	137.944	157.545
Interval_30555	chr12	47084928	47086158	+	1231	43.1293	-1.5611	0.209358	-7.45662	8.88e-14	1.76e-10	28	22	16	33	44	61	49	98	24.7174	23.4415	32.7343	34.2988	81.7494	65.2253	90.1236	97.1033
Interval_89164	chr3	4977392	4980469	+	3078	378.302	-0.592308	0.0794215	-7.45777	8.8e-14	1.76e-10	286	263	163	279	233	388	229	445	252.47	280.233	333.481	289.981	432.9	414.876	421.19	440.928
Interval_12201	chr1	234610120	234613575	+	3456	294.47	-0.619449	0.0831331	-7.45129	9.24e-14	1.8e-10	234	199	114	205	176	305	190	322	206.567	212.039	233.232	213.068	326.998	326.126	349.459	319.054
Interval_152956	chr9	112166133	112168457	+	2325	78.3356	-1.05956	0.142219	-7.4502	9.32e-14	1.8e-10	86	60	32	69	80	129	75	158	75.9177	63.9314	65.4686	71.7157	148.635	137.935	137.944	156.554
Interval_29175	chr12	11884842	11886592	+	1751	89.982	-1.07989	0.14517	-7.4388	1.02e-13	1.94e-10	75	60	32	48	73	121	65	132	66.2073	63.9314	65.4686	49.8892	135.63	129.381	119.552	130.792
Interval_38310	chr13	97221742	97226294	+	4553	211.601	-0.697292	0.0937612	-7.43689	1.03e-13	1.95e-10	202	148	91	173	153	262	155	286	178.318	157.698	186.176	179.809	284.265	280.148	285.085	283.383
Interval_142126	chr8	73293005	73295856	+	2852	281.07	-0.665557	0.0896565	-7.42341	1.14e-13	2.13e-10	213	148	93	183	148	274	173	271	188.029	157.698	190.268	190.202	274.975	292.979	318.192	268.52
Interval_106417	chr4	163366948	163368196	+	1249	42.632	-1.37969	0.185931	-7.42046	1.17e-13	2.15e-10	46	38	21	33	52	78	64	114	40.6071	40.4899	42.9638	34.2988	96.6129	83.4028	117.713	112.957
Interval_143424	chr8	102806260	102808302	+	2043	202.366	-0.743097	0.100445	-7.39806	1.38e-13	2.52e-10	187	129	84	157	125	239	160	279	165.077	137.453	171.855	163.179	232.243	255.555	294.281	276.447
Interval_149459	chr9	70258141	70259715	+	1575	199.856	-0.717066	0.0969545	-7.3959	1.4e-13	2.53e-10	177	175	90	179	164	254	154	308	156.249	186.467	184.13	186.045	304.702	271.594	283.246	305.182
Interval_136367	chr7	130008682	130011076	+	2395	135.06	-0.850851	0.115137	-7.38993	1.47e-13	2.62e-10	127	115	51	118	97	211	110	223	112.111	122.535	104.341	122.644	180.22	225.615	202.318	220.96
Interval_25551	chr11	86150997	86152412	+	1416	56.5331	-1.20465	0.163097	-7.38611	1.51e-13	2.64e-10	60	43	28	46	72	106	65	105	52.9658	45.8175	57.285	47.8105	133.772	113.342	119.552	104.039
Interval_36587	chr13	50676543	50679015	+	2473	90.2597	-1.03588	0.140226	-7.38723	1.5e-13	2.64e-10	99	98	39	59	102	164	85	167	87.3936	104.421	79.7899	61.3221	189.51	175.36	156.337	165.472
Interval_94338	chr3	111858763	111861036	+	2274	141.186	-0.91955	0.124721	-7.37287	1.67e-13	2.88e-10	89	85	43	71	94	132	75	168	78.566	90.5696	87.9734	73.7944	174.646	141.143	137.944	166.463
Interval_57601	chr18	3623477	3625275	+	1799	123.761	-0.951902	0.129185	-7.36849	1.73e-13	2.95e-10	119	78	40	71	99	159	102	144	105.049	83.1109	81.8358	73.7944	183.936	170.013	187.604	142.682
Interval_65315	chr19	54462471	54464870	+	2400	331.69	-0.568995	0.0773308	-7.35793	1.87e-13	3.14e-10	287	274	139	276	222	365	242	414	253.353	291.954	284.379	286.863	412.463	390.282	445.1	410.212
Interval_152343	chr9	105063696	105065250	+	1555	128.313	-0.877684	0.119299	-7.35704	1.88e-13	3.14e-10	119	122	60	98	104	207	129	190	105.049	129.994	122.754	101.857	193.226	221.338	237.264	188.261
Interval_149713	chr9	73172043	73174571	+	2529	81.4173	-1.12811	0.153461	-7.35114	1.97e-13	3.25e-10	70	45	25	56	62	134	62	110	61.7935	47.9486	51.1473	58.204	115.192	143.282	114.034	108.993
Interval_6982	chr1	143236790	143241946	+	5157	502.756	0.515787	0.0702961	7.33735	2.18e-13	3.57e-10	726	587	302	598	223	429	246	431	640.887	625.463	617.86	621.536	414.321	458.716	452.457	427.056
[truncated: 23,274 more rows]

## Sheet: MI-TGF_MII-TGF
Geneid	Chr	Start	End	Strand	Length	baseMean	log2FoldChange	lfcSE	stat	pvalue	padj	MI_TGF_R1.raw	MI_TGF_R2.raw	MI_TGF_R3.raw	MI_TGF_R4.raw	MII_TGF_R1.raw	MII_TGF_R2.raw	MII_TGF_R3.raw	MII_TGF_R4.raw	MI_TGF_R1.pseudo	MI_TGF_R2.pseudo	MI_TGF_R3.pseudo	MI_TGF_R4.pseudo	MII_TGF_R1.pseudo	MII_TGF_R2.pseudo	MII_TGF_R3.pseudo	MII_TGF_R4.pseudo
[truncated: 43,167 more rows]

[truncated: 10 more sheets: MI-Ctrl_MII-Ctrl, Intersection_MI_MII-TGF, MI-TGF_Unique, MII-TGF_Unique, SOX4_motif_TSS, SOX4_motif_annotation, KEGG_MI, KEGG_MII, Genome-TSS, FANTOM5-enhancers]
