# Supplementary material for: TGFβ signaling promotes cell cycle progression and resistance to the CDK4/6 inhibitor palbociclib through SOX4 transcriptional modulation in breast cancer cells
Source: Cell Death Dis. 2026 Feb 4;17(1):209. doi: 10.1038/s41419-026-08435-4 (PMC12895049; doi:10.1038/s41419-026-08435-4)
Supplement: Supplementary file 3 — Table S3 [file 41419_2026_8435_MOESM3_ESM.xlsx]

## Sheet: Description
Table S3
Sheet#	Sheet Name	Description
1	Description	Description of the Table S3 content
2	MI-TGF_vs_Ctrl	Differentially expressed genes in MI-TGFβ vs MI-Ctrl
3	MI_Oncogenic-Signature	Oncogenic signatures enriched in MI-TGFβ
4	GSEA_MI	Gene set enrichement analysis of hallmarks enriched in MI-TGFβ
5	REACTOME_MI	REACTOME pathways enriched in MI-TGFβ
6	PAM50_MI	PAM50 signature beased on expression of 50 genes in MI-TGFβ and MI-Ctrl

## Sheet: MI-TGF_vs_Ctrl
GeneID	GeneSymbol	Chromosome	Class	Strand	baseMean	log2FoldChange	lfcSE	stat	pvalue	padj	MI_Ctrl_1	MI_Ctrl_2	MI_Ctrl_3	MI_TGF_1	MI_TGF_2	MI_TGF_3
ENSG00000100097.12	LGALS1	chr22:37675636-37679802	hgnc_idHGNC:6561	+	8434.53	2.34609	0.0622361	37.6966	0	0	2781.96	2834.67	2700.15	14166.4	12906.5	15217.5
ENSG00000101670.12	LIPG	chr18:49560699-49599185	hgnc_idHGNC:6623	+	1848.45	3.08151	0.0780488	39.4819	0	0	413.162	383.318	372.787	3232.53	3212.47	3476.45
ENSG00000106366.9	SERPINE1	chr7:101127104-101139247	hgnc_idHGNC:8583	+	4452.22	3.11858	0.0577542	53.9975	0	0	946.517	902.416	906.472	8176.34	7869.27	7912.32
ENSG00000108602.18	ALDH3A1	chr17:19737984-19748943	hgnc_idHGNC:405	-	3250.37	-2.81382	0.0610677	-46.0771	0	0	5675.76	5566.99	5829.75	828.409	809.961	791.322
ENSG00000130513.6	GDF15	chr19:18374731-18389176	hgnc_idHGNC:30142	+	1882.13	-3.41983	0.0817018	-41.8574	0	0	3631.65	3216.95	3478.59	323.253	328.516	313.846
ENSG00000134240.12	HMGCS2	chr1:119748002-119768905	hgnc_idHGNC:5008	-	2277.35	-3.56201	0.075249	-47.3363	0	0	4190.05	4125.63	4281.95	348.743	384.212	333.517
ENSG00000134333.14	LDHA	chr11:18394560-18408425	hgnc_idHGNC:6535	+	33137.3	2.07718	0.0545565	38.0739	0	0	12426.6	12632.8	13032.8	55908.9	49315.1	55507.9
ENSG00000134755.18	DSC2	chr18:31058840-31102522	hgnc_idHGNC:3036	-	9030.42	2.06999	0.0511118	40.4993	0	0	3410.47	3436.28	3577.17	15082.8	13990.2	14685.5
ENSG00000135218.19	CD36	chr7:80369575-80679277	hgnc_idHGNC:1663	+	3445.26	3.11233	0.0742149	41.9367	0	0	749.535	648.611	743.307	6035.22	5824.55	6670.35
ENSG00000135821.19	GLUL	chr1:182378098-182392206	hgnc_idHGNC:4341	-	44187.9	-2.40076	0.0476316	-50.4027	0	0	74193.9	73489.4	75233.8	14000.7	13406.8	14802.6
ENSG00000137975.8	CLCA2	chr1:86424171-86456553	hgnc_idHGNC:2016	+	9169.87	2.98178	0.0638151	46.7254	0	0	1967.32	2035.66	2183.46	16475.5	14961.6	17395.7
ENSG00000143556.9	S100A7	chr1:153457744-153460651	hgnc_idHGNC:10497	-	3976.45	-2.97545	0.0728282	-40.8558	0	0	6844.3	6988.5	7340.16	814.506	859.05	1012.18
ENSG00000148346.12	LCN2	chr9:128149071-128153453	hgnc_idHGNC:6526	+	2808.59	-3.95695	0.0733853	-53.9203	0	0	5305.17	5352.87	5175.96	318.619	367.22	331.729
ENSG00000153292.16	ADGRF1	chr6:46997708-47042350	hgnc_idHGNC:18990	-	8665.16	-2.17698	0.0481527	-45.2099	0	0	14246.2	13977	14352.9	3150.27	3051.99	3212.68
ENSG00000164120.14	HPGD	chr4:174490175-174523154	hgnc_idHGNC:5154	-	19611.1	-3.2099	0.067144	-47.8063	0	0	34149.7	35066.8	36978.4	3643.84	3512.66	4315.16
ENSG00000164687.11	FABP5	chr8:81280536-81284777	hgnc_idHGNC:3560	+	3155.13	2.57975	0.0662406	38.9451	0	0	877.239	883.616	954.062	5665.62	5115.59	5434.64
ENSG00000167653.5	PSCA	chr8:142670308-142682725	hgnc_idHGNC:9500	+	16166.6	-2.05569	0.0450882	-45.5925	0	0	26693.6	25472.4	26025.9	6206.7	6393.78	6207.18
ENSG00000185215.11	TNFAIP2	chr14:103121476-103137439	hgnc_idHGNC:11895	+	11383.6	-2.09993	0.0470784	-44.6049	0	0	18846	18250.9	18283.5	4380.72	4172.53	4367.92
ENSG00000186081.12	KRT5	chr12:52514575-52520530	hgnc_idHGNC:6442	-	7379.92	2.42683	0.051983	46.6851	0	0	2266.13	2373.02	2305.84	12638.2	11968.2	12728.2
ENSG00000204616.11	TRIM31	chr6:30102897-30113090	hgnc_idHGNC:16289	-	6017.69	-3.90288	0.0561999	-69.4464	0	0	11329.8	11273.9	11240.3	753.099	739.16	769.862
ENSG00000205420.11	KRT6A	chr12:52487176-52493257	hgnc_idHGNC:6443	-	4142.36	2.65279	0.0642404	41.2947	0	0	1172.71	1155.18	1078.7	7442.94	6678.88	7325.76
ENSG00000181458.10	TMEM45A	chr3:100492619-100577444	hgnc_idHGNC:25480	+	1618.1	3.71124	0.101964	36.3975	4.6598e-290	4.86102e-287	242.889	203.67	241.348	2974.16	2680.05	3366.47
ENSG00000142619.4	PADI3	chr1:17249098-17284233	hgnc_idHGNC:18337	+	847.902	4.54552	0.128186	35.4603	2.01446e-275	2.01008e-272	75.1204	66.8456	65.7192	1655.66	1569.89	1654.18
ENSG00000064787.13	BCAS1	chr20:53936777-54070594	hgnc_idHGNC:974	-	1088.78	-3.66842	0.106864	-34.3279	3.01018e-258	2.87848e-255	1928.93	2106.68	2022.57	139.034	189.746	145.746
ENSG00000107159.13	CA9	chr9:35673918-35681159	hgnc_idHGNC:1383	+	792.955	4.58215	0.134779	33.9975	2.42513e-253	2.22627e-250	64.2697	54.3121	72.5178	1507.36	1463.22	1596.06
ENSG00000131016.17	AKAP12	chr6:151239967-151358559	hgnc_idHGNC:370	+	1576.8	3.07768	0.0922041	33.379	2.76301e-244	2.43888e-241	393.965	300.805	301.402	2800.37	2789.55	2874.69
ENSG00000176153.12	GPX2	chr14:64939152-64942905	hgnc_idHGNC:4554	-	2204.94	-2.50383	0.0753062	-33.2487	2.13065e-242	1.81105e-239	3818.62	3889.58	3538.64	641.872	722.168	618.751
ENSG00000133121.21	STARD13	chr13:33103137-33350630	hgnc_idHGNC:19164	-	1368.82	-2.56205	0.0776724	-32.9854	1.31663e-238	1.07917e-235	2317.05	2346.91	2360.23	390.453	403.093	395.214
ENSG00000158125.10	XDH	chr2:31334321-31414742	hgnc_idHGNC:12805	-	1823.25	-2.32006	0.0709281	-32.71	1.12641e-234	8.91415e-232	2983.95	3152.19	2977.76	618.7	589.063	617.857
ENSG00000115414.21	FN1	chr2:215360440-215436073	hgnc_idHGNC:3778	-	3361.3	2.19852	0.0676127	32.5163	6.264e-232	4.79196e-229	1236.15	1130.11	1240.73	5459.39	5901.95	5199.47
ENSG00000101384.12	JAG1	chr20:10637684-10673999	hgnc_idHGNC:6188	-	6379.64	1.60536	0.0502585	31.9421	6.96021e-224	5.1528e-221	3215.15	3101.01	3149.99	9792.61	9320.22	9698.83
ENSG00000196549.13	MME	chr3:155024124-155183704	hgnc_idHGNC:7154	+	3491.32	2.11568	0.0668442	31.6509	7.36679e-220	5.28337e-217	1243.66	1293.04	1394.83	5579.89	5389.36	6047.13
ENSG00000002726.21	AOC1	chr7:150824627-150861504	hgnc_idHGNC:80	+	5662.94	-1.91699	0.0613655	-31.2389	3.16347e-214	2.20005e-211	9113.77	8774.53	8974.07	2375.16	2560.16	2179.93
ENSG00000004799.8	PDK4	chr7:95583499-95596516	hgnc_idHGNC:8812	-	1912.38	-2.13776	0.0685962	-31.1644	3.2402e-213	2.18714e-210	3104.98	3080.12	3165.85	698.644	683.464	741.249
ENSG00000268104.3	SLC6A14	chrX:116436606-116461458	hgnc_idHGNC:11047	+	8406.98	-1.48078	0.0479633	-30.8732	2.73424e-209	1.79288e-206	12399.9	12436.4	12302	4363.34	4344.34	4595.92
ENSG00000122884.13	P4HA1	chr10:73007217-73096974	hgnc_idHGNC:8546	-	6246.64	2.13067	0.0695058	30.6545	2.29963e-206	1.46601e-203	2274.48	2374.06	2320.57	9938.59	9234.31	11337.8
ENSG00000134827.8	TCN1	chr11:59852800-59866489	hgnc_idHGNC:11652	-	958.835	3.05584	0.100506	30.4046	4.7695e-203	2.95838e-200	201.156	214.115	202.823	1684.63	1603.87	1846.42
ENSG00000161011.20	SQSTM1	chr5:179806398-179838078	hgnc_idHGNC:11280	+	8564.18	-1.5053	0.0495698	-30.3672	1.49105e-202	9.00516e-200	13023.4	12550.3	12425.5	4454.87	4323.57	4607.55
ENSG00000159167.12	STC1	chr8:23841929-23854806	hgnc_idHGNC:11373	-	914.613	2.89187	0.0952406	30.3638	1.64934e-202	9.70574e-200	225.361	208.893	216.42	1612.79	1572.72	1651.49
ENSG00000120708.17	TGFBI	chr5:136028988-136063818	hgnc_idHGNC:11771	+	12662.6	1.43049	0.0476597	30.0146	6.32813e-198	3.63076e-195	6861.83	6780.65	6917.51	18586.5	17728.5	19100.8
ENSG00000197747.9	S100A10	chr1:151982915-151993859	hgnc_idHGNC:10487	-	3702.75	1.73464	0.0582699	29.769	9.84106e-195	5.5086e-192	1764.49	1750.52	1614.65	5764.11	5571.55	5751.16
ENSG00000111640.15	GAPDH	chr12:6534512-6538374	hgnc_idHGNC:4141	+	100730	1.59211	0.0544486	29.2406	5.92148e-188	3.23567e-185	49385.8	49346.7	51803.7	156347	138949	158549
ENSG00000174501.14	ANKRD36C	chr2:95836919-95991831	hgnc_idHGNC:32946	-	1125.85	-2.4912	0.0854761	-29.145	9.67298e-187	5.16267e-184	1841.28	1961.5	1934.18	323.253	340.788	354.083
ENSG00000150687.12	PRSS23	chr11:86791059-86952910	hgnc_idHGNC:14370	+	1348.43	-2.42813	0.0838441	-28.96	2.0985e-184	1.09456e-181	2196.02	2211.13	2416.88	419.418	396.484	450.651
ENSG00000152661.9	GJA1	chr6:121435595-121449727	hgnc_idHGNC:4274	+	996.578	2.75666	0.0955694	28.8446	5.91809e-183	3.01823e-180	273.772	233.96	261.744	1710.11	1662.4	1837.48
ENSG00000107738.20	VSIR	chr10:71747556-71773520	hgnc_idHGNC:30085	-	1588.17	-2.24528	0.0784557	-28.6185	3.95656e-180	1.97398e-177	2688.48	2493.13	2684.29	602.479	527.702	532.913
ENSG00000177076.6	ACER2	chr9:19409009-19452505	hgnc_idHGNC:23675	+	849.465	-2.71593	0.0953258	-28.491	1.51443e-178	7.39493e-176	1482.38	1495.67	1445.82	220.137	226.563	226.22
ENSG00000099194.6	SCD	chr10:100347233-100364826	hgnc_idHGNC:10571	+	5896.64	1.40071	0.0498992	28.0709	2.22028e-173	1.06157e-170	3256.05	3236.79	3224.77	8662.96	8695.28	8303.96
ENSG00000121039.10	RDH10	chr8:73294602-73325281	hgnc_idHGNC:19975	+	4246.91	-1.90555	0.0692009	-27.5365	6.42091e-167	3.00734e-164	6562.18	6790.05	6762.28	1788.9	1601.99	1976.07
ENSG00000125730.17	C3	chr19:6677704-6730562	hgnc_idHGNC:1318	-	19399.8	-1.47939	0.0538018	-27.497	1.9076e-166	8.75589e-164	29175.1	28761.4	27730.1	10859.7	10333.1	9539.67
ENSG00000105220.17	GPI	chr19:34359480-34402413	hgnc_idHGNC:4458	+	14722.8	1.36682	0.0499065	27.3876	3.85832e-165	1.73624e-162	8408.48	8208.43	8060.8	21977.8	21575.4	20105.8
ENSG00000184254.17	ALDH1A3	chr15:100877714-100916626	hgnc_idHGNC:409	+	11952.9	-1.72156	0.0629909	-27.3302	1.8552e-164	8.18784e-162	18482.1	18322	18230.3	5349.32	5137.31	6196.45
ENSG00000112096.19	SOD2	chr6:159669069-159762529	hgnc_idHGNC:11180	-	6876.65	-1.42953	0.0524807	-27.2391	2.23537e-163	9.67957e-161	10076.2	10021.6	9989.32	3843.12	3510.78	3818.91
ENSG00000023445.16	BIRC3	chr11:102317450-102339403	hgnc_idHGNC:591	+	1104.58	-2.49194	0.0916461	-27.1909	8.33045e-163	3.54044e-160	1787.87	1877.94	1961.38	345.267	297.363	357.659
ENSG00000125999.11	BPIFB1	chr20:33273480-33309871	hgnc_idHGNC:16108	+	503.539	-5.43982	0.200145	-27.1794	1.13828e-162	4.74975e-160	957.368	1004.77	991.454	19.6964	27.3763	20.5654
ENSG00000088340.17	FER1L4	chr20:35558737-35607562	hgnc_idHGNC:15801	-	5814.88	-1.56241	0.0578539	-27.0061	1.25283e-160	5.13436e-158	8930.98	8539.53	8589.96	3035.57	3065.2	2728.05
ENSG00000129151.9	BBOX1	chr11:27040725-27127809	hgnc_idHGNC:964	+	1130.81	2.64838	0.0986919	26.8349	1.26716e-158	5.10197e-156	303.82	295.583	335.395	1902.44	1776.63	2170.99
ENSG00000144802.11	NFKBIZ	chr3:101827991-101861022	hgnc_idHGNC:29805	+	1955.15	-1.83958	0.0691044	-26.6204	3.94555e-156	1.56121e-153	3186.77	3041.48	2938.1	882.864	859.05	822.617
ENSG00000168209.6	DDIT4	chr10:72273919-72276036	hgnc_idHGNC:24944	+	26987.4	1.22471	0.0461267	26.551	2.50069e-155	9.72727e-153	16105	16373	16044.6	38355.9	36077.3	38968.8
ENSG00000105877.18	DNAH11	chr7:21543039-21901839	hgnc_idHGNC:2942	+	1140.12	2.17663	0.0821791	26.4864	1.39024e-154	5.31766e-152	414.832	391.674	432.84	1893.18	1831.38	1876.82
ENSG00000261609.8	GAN	chr16:81314944-81390809	hgnc_idHGNC:4137	+	4233.54	-1.37517	0.0522389	-26.3246	1.0042e-152	3.7781e-150	6037.18	6242.75	6054.1	2347.35	2362.86	2356.98
ENSG00000110057.8	UNC93B1	chr11:67991100-68004982	hgnc_idHGNC:13481	-	3358.85	-1.75423	0.0670165	-26.1761	4.9704e-151	1.83985e-148	5399.49	4924.64	5219.01	1596.57	1407.52	1605.89
ENSG00000147065.17	MSN	chrX:65588377-65741931	hgnc_idHGNC:7373	+	2570.08	1.65768	0.0635208	26.0967	3.97643e-150	1.44856e-147	1285.39	1242.91	1179.55	3994.9	3764.71	3953.03
ENSG00000186204.15	CYP4F12	chr19:15673018-15697174	hgnc_idHGNC:18857	+	1963.1	-1.6926	0.0651047	-25.9981	5.20304e-149	1.86578e-146	3006.49	3031.03	2957.37	933.843	945.899	903.984
ENSG00000086696.11	HSD17B2	chr16:82035004-82098534	hgnc_idHGNC:5211	+	584.321	-3.06697	0.118312	-25.9228	3.68976e-148	1.30277e-145	999.936	1050.73	1080.97	129.765	126.497	118.028
ENSG00000170190.16	SLC16A5	chr17:75087727-75106162	hgnc_idHGNC:10926	+	1778.33	-1.92443	0.0746662	-25.7738	1.74642e-146	6.07279e-144	2908.83	2700.98	2831.59	797.127	742.936	688.495
ENSG00000162896.6	PIGR	chr1:206928522-206946466	hgnc_idHGNC:8968	-	484.769	-5.77718	0.2253	-25.6422	5.16526e-145	1.76929e-142	947.352	919.127	991.454	11.5861	12.2721	26.8245
ENSG00000135074.16	ADAM19	chr5:157395534-157575775	hgnc_idHGNC:197	-	949.473	2.36256	0.0926943	25.4877	2.69831e-143	9.1068e-141	328.026	291.405	305.934	1657.98	1609.54	1503.96
ENSG00000134107.5	BHLHE40	chr3:4979437-4985323	hgnc_idHGNC:1046	+	4013.1	1.70352	0.0669671	25.4382	9.53484e-143	3.17137e-140	1943.95	1900.92	1809.54	5913.57	6714.75	5795.87
ENSG00000134757.5	DSG3	chr18:31447741-31478702	hgnc_idHGNC:3050	+	6743.97	1.52924	0.0601256	25.4342	1.05702e-142	3.46551e-140	3508.12	3468.66	3434.4	10061.4	9239.98	10751.2
ENSG00000136153.20	LMO7	chr13:75620434-75859870	hgnc_idHGNC:6646	+	4259.3	-1.4122	0.0557023	-25.3527	8.3992e-142	2.71495e-139	6339.33	6303.33	5931.73	2355.46	2260.91	2365.02
ENSG00000122359.18	ANXA11	chr10:80150889-80205572	hgnc_idHGNC:535	-	6827.98	-1.3541	0.0536407	-25.2439	1.3228e-140	4.21642e-138	9975.16	10027.9	9440.91	3984.47	3877.05	3662.43
ENSG00000124225.16	PMEPA1	chr20:57648392-57711536	hgnc_idHGNC:14107	-	3276.85	1.4826	0.0589444	25.1525	1.32714e-139	4.17231e-137	1772.01	1728.59	1679.24	4760.75	4693.62	5026.9
ENSG00000260912.1	RP11-363E7.4	chr9:19453209-19455173	havana_geneOTTHUMG00000175502.1	+	627.747	-2.78224	0.11093	-25.0811	7.99268e-139	2.47881e-136	1065.88	1108.18	1116.09	144.827	165.202	166.312
ENSG00000142627.13	EPHA2	chr1:16124337-16156069	hgnc_idHGNC:3386	-	4803.31	-1.37041	0.0546571	-25.0729	9.83285e-139	3.00885e-136	7045.46	6958.21	6773.61	2807.32	2658.33	2576.94
ENSG00000130066.17	SAT1	chrX:23783173-23786210	hgnc_idHGNC:10540	+	12063.4	-1.50525	0.0604271	-24.9101	5.78605e-137	1.74723e-134	17299.4	17716.2	18512.4	6215.97	5797.17	6839.34
ENSG00000171314.9	PGAM1	chr10:97426191-97433444	hgnc_idHGNC:8888	+	6368.44	1.56461	0.0634654	24.6529	3.42559e-134	1.021e-131	3242.7	3090.57	3321.09	9694.13	8685.84	10176.3
ENSG00000074800.16	ENO1	chr1:8861000-8879190	hgnc_idHGNC:3350	-	51269.2	1.298	0.0531195	24.4354	7.19439e-132	2.11681e-129	29565.7	28941	30429.1	74208.1	67558.1	76912.9
ENSG00000006534.16	ALDH3B1	chr11:68008578-68029282	hgnc_idHGNC:410	+	1443.2	-1.86009	0.0762802	-24.3849	2.47173e-131	7.18052e-129	2320.39	2134.88	2334.17	611.748	641.927	616.068
ENSG00000162591.16	MEGF6	chr1:3487951-3611508	hgnc_idHGNC:3232	-	1405.58	-1.78159	0.0732521	-24.3214	1.16517e-130	3.34258e-128	2224.4	2150.55	2158.54	621.017	649.479	629.481
ENSG00000118515.12	SGK1	chr6:134169248-134318112	hgnc_idHGNC:10810	-	1374.45	-1.81347	0.0746774	-24.284	2.89236e-130	8.19501e-128	2106.71	2130.7	2184.6	587.417	605.111	632.163
ENSG00000100906.11	NFKBIA	chr14:35401513-35404749	hgnc_idHGNC:7797	-	5667.08	-1.32566	0.0551887	-24.0206	1.69593e-127	4.74654e-125	7977.79	7942.1	8388.27	3181.56	3110.52	3402.24
ENSG00000065618.21	COL17A1	chr10:104031286-104085880	hgnc_idHGNC:2194	-	8085.35	1.27526	0.0534064	23.8783	5.14674e-126	1.42311e-123	4913.71	4675.02	4590.15	11722.9	10868.4	11742
ENSG00000155380.13	SLC16A1	chr1:112911847-112957593	hgnc_idHGNC:10922	-	6428.22	1.57454	0.0662383	23.7709	6.68669e-125	1.8269e-122	3337.02	3170.99	3185.12	9647.78	8713.22	10515.2
ENSG00000071967.12	CYBRD1	chr2:171522247-171558129	hgnc_idHGNC:20797	+	1488.74	-1.88035	0.0795793	-23.6286	1.95965e-123	5.29105e-121	2303.69	2329.15	2394.22	605.955	596.615	702.801
ENSG00000104419.17	NDRG1	chr8:133237175-133302022	hgnc_idHGNC:7679	-	6491.14	1.24446	0.0529267	23.513	3.00562e-122	8.02081e-120	3879.55	3841.53	3836.64	9440.39	8642.42	9306.3
ENSG00000067225.19	PKM	chr15:72199029-72231822	hgnc_idHGNC:9021	-	56249.5	0.951666	0.0406468	23.413	3.14739e-121	8.3026e-119	38974.1	38172	37875.8	75376	73384.6	73714.5
ENSG00000184564.11	SLITRK6	chr13:85792790-85806683	hgnc_idHGNC:23503	-	1797.65	1.82234	0.0779827	23.3685	8.92916e-121	2.32868e-118	760.385	809.459	810.159	2698.41	2643.23	3064.25
ENSG00000102144.15	PGK1	chrX:77910739-78129295	hgnc_idHGNC:8896	+	22869.4	1.46012	0.0624915	23.3651	9.67296e-121	2.49432e-118	12199.6	12061.5	12317.8	33667	30164.9	36805.8
ENSG00000169252.6	ADRB2	chr5:148826611-148828623	hgnc_idHGNC:286	+	555.789	-2.79768	0.120656	-23.1872	6.13093e-119	1.56339e-116	1019.13	921.216	975.591	136.716	126.497	155.582
ENSG00000117394.24	SLC2A1	chr1:42925353-42958893	hgnc_idHGNC:11005	-	10994	1.19302	0.0514896	23.1702	9.09955e-119	2.29489e-116	6881.86	6568.63	6617.25	16153.4	14866.3	14876.8
ENSG00000110080.20	ST3GAL4	chr11:126355640-126440344	hgnc_idHGNC:10864	+	3827.53	-1.22417	0.0534785	-22.8909	5.72673e-116	1.42857e-113	5383.63	5292.29	5403.71	2349.67	2282.62	2253.25
ENSG00000136059.15	VILL	chr3:37988059-38007188	hgnc_idHGNC:30906	+	1706.7	-1.56415	0.0684295	-22.8578	1.22117e-115	2.98147e-113	2566.61	2514.02	2573.25	829.568	892.09	864.642
ENSG00000137501.17	SYTL2	chr11:85694224-85811159	hgnc_idHGNC:15585	-	4038.3	-1.35141	0.0591216	-22.8581	1.21361e-115	2.98147e-113	5755.06	5874.06	5778.76	2299.85	2123.08	2399
ENSG00000131378.14	RFTN1	chr3:16313574-16514026	hgnc_idHGNC:30278	-	1132.91	-2.1981	0.096303	-22.8249	2.59762e-115	6.2753e-113	1904.72	1820.5	1853.74	449.542	337.956	430.98
ENSG00000087074.8	PPP1R15A	chr19:48872421-48876058	hgnc_idHGNC:14375	+	1507.86	-1.69984	0.0745847	-22.7908	5.66264e-115	1.35373e-112	2337.91	2270.66	2309.24	695.169	760.873	673.294
ENSG00000105141.6	CASP14	chr19:15049480-15058293	hgnc_idHGNC:1502	+	409.731	4.03498	0.177052	22.7898	5.78669e-115	1.36912e-112	47.5763	47.0008	46.4567	909.512	753.32	654.517
ENSG00000158710.15	TAGLN2	chr1:159918107-159925507	hgnc_idHGNC:11554	-	5971.56	1.20612	0.0529581	22.775	8.11272e-115	1.89987e-112	3574.9	3619.06	3639.49	8679.18	7944.79	8371.91
ENSG00000038427.16	VCAN	chr5:83471618-83582303	hgnc_idHGNC:2464	+	386.709	3.40957	0.150492	22.6561	1.21455e-113	2.81556e-111	65.1044	72.0679	62.32	721.817	737.272	661.67
ENSG00000163435.16	ELF3	chr1:202007945-202017183	hgnc_idHGNC:3318	+	11241.9	-1.01133	0.04473	-22.6097	3.47552e-113	7.97632e-111	14979.8	14904.5	15203.8	7288.84	7554.92	7519.79
ENSG00000167552.15	TUBA1A	chr12:49184686-49189080	hgnc_idHGNC:20766	-	1804.19	1.75147	0.0774799	22.6055	3.82651e-113	8.69489e-111	795.442	861.682	823.756	2672.92	2635.68	3035.63
ENSG00000115221.12	ITGB6	chr2:160099667-160200313	hgnc_idHGNC:6161	-	11494.9	1.33213	0.0590203	22.5708	8.39813e-113	1.88958e-110	6542.15	6678.3	6386.1	16149.9	15321.3	17891.9
ENSG00000173432.12	SAA1	chr11:18266260-18269977	hgnc_idHGNC:10513	+	710.081	-2.26726	0.100841	-22.4835	6.01765e-112	1.34083e-109	1122.63	1220.98	1184.08	250.261	231.283	251.256
ENSG00000169247.14	SH3TC2	chr5:148923639-149063163	hgnc_idHGNC:29427	-	1677.79	-1.55273	0.0691009	-22.4705	8.07316e-112	1.78153e-109	2504.85	2501.49	2501.86	850.423	818.457	889.678
ENSG00000162433.15	AK4	chr1:65147549-65232145	hgnc_idHGNC:363	+	3341.51	1.26644	0.0565527	22.394	4.50417e-111	9.84482e-109	1927.26	2021.04	1938.72	4839.53	4623.76	4698.75
ENSG00000137801.11	THBS1	chr15:39581079-39599466	hgnc_idHGNC:11785	+	980.241	1.98269	0.0888512	22.3148	2.65516e-110	5.74868e-108	383.114	428.23	376.186	1629.01	1552.9	1512.01
ENSG00000109107.14	ALDOC	chr17:28573115-28576948	hgnc_idHGNC:418	-	412.884	3.29775	0.147913	22.2952	4.11434e-110	8.82468e-108	80.9631	66.8456	80.4494	760.051	681.576	807.416
ENSG00000139318.8	DUSP6	chr12:89347235-89352501	hgnc_idHGNC:3072	-	2335.38	1.51515	0.0680407	22.2683	7.4994e-110	1.59362e-107	1198.59	1196.95	1237.33	3452.67	3245.51	3681.21
ENSG00000065361.17	ERBB3	chr12:56076799-56103505	hgnc_idHGNC:3431	+	5569.81	-1.14879	0.0520552	-22.0688	6.3108e-108	1.32874e-105	7659.78	7679.93	7688.02	3631.1	3390.89	3369.15
ENSG00000118503.15	TNFAIP3	chr6:137867214-137883312	hgnc_idHGNC:11896	+	747.783	-2.2522	0.102577	-21.9561	7.57407e-107	1.58023e-104	1278.72	1229.33	1199.94	253.737	289.811	235.161
ENSG00000165389.7	SPTSSA	chr14:34432788-34462240	hgnc_idHGNC:20361	-	3854.67	1.33258	0.0607105	21.9497	8.72374e-107	1.80369e-104	2144.27	2239.33	2191.4	5465.18	5221.32	5866.51
ENSG00000185022.12	MAFF	chr22:38200767-38216507	hgnc_idHGNC:6780	+	841.316	-2.12668	0.0969007	-21.947	9.24452e-107	1.8943e-104	1382.22	1397.49	1330.25	280.385	311.524	346.036
ENSG00000196230.14	TUBB	chr6:30717435-30725538	hgnc_idHGNC:20778	+	5506.99	1.11301	0.0508129	21.904	2.37723e-106	4.82809e-104	3535.67	3519.84	3389.07	7559.96	7356.67	7680.74
ENSG00000151458.12	ANKRD50	chr4:124664048-124712732	hgnc_idHGNC:29223	-	3844.28	1.28432	0.0590915	21.7344	9.70771e-105	1.95432e-102	2280.32	2219.48	2210.66	5753.68	5427.12	5174.44
ENSG00000158286.13	RNF207	chr1:6205475-6221299	hgnc_idHGNC:32947	+	1064.75	-1.81459	0.0842611	-21.5353	7.27093e-103	1.45102e-100	1715.25	1574.01	1683.77	484.301	481.445	449.757
ENSG00000091136.15	LAMB1	chr7:107923799-108003213	hgnc_idHGNC:6486	-	3578.69	1.18198	0.0549948	21.4926	1.82662e-102	3.61386e-100	2140.1	2228.88	2200.46	5086.32	4883.37	4933.02
ENSG00000091986.16	CCDC80	chr3:112596797-112649530	hgnc_idHGNC:30649	-	1777.77	-1.42171	0.066743	-21.3013	1.10453e-100	2.16657e-98	2604.17	2648.76	2514.33	959.333	977.051	962.998
ENSG00000169429.11	CXCL8	chr4:73740541-73743716	hgnc_idHGNC:6025	+	1858.03	-1.78998	0.0840943	-21.2853	1.55199e-100	3.01849e-98	2761.93	2880.63	3008.35	783.223	760.873	953.163
ENSG00000196730.13	DAPK1	chr9:87497228-87708634	hgnc_idHGNC:2674	+	2871.44	-1.40694	0.0663217	-21.2138	7.11991e-100	1.37312e-97	4209.25	4220.67	4075.72	1711.27	1545.35	1466.4
ENSG00000172197.11	MBOAT1	chr6:20099684-20212469	hgnc_idHGNC:21579	-	1036.23	-1.77906	0.0839463	-21.1929	1.11132e-99	2.1254e-97	1608.41	1583.41	1624.85	439.115	464.453	497.147
ENSG00000113369.9	ARRDC3	chr5:91368631-91383317	hgnc_idHGNC:29263	-	6483.92	1.44999	0.068499	21.1681	1.88061e-99	3.56695e-97	3359.55	3509.39	3557.9	9301.36	8621.65	10553.6
ENSG00000111669.15	TPI1	chr12:6867119-6870948	hgnc_idHGNC:12009	+	24034.5	1.22402	0.0579671	21.1159	5.68759e-99	1.06992e-96	14325.5	14044.9	14858.2	34722.5	30634.1	35622
ENSG00000141738.14	GRB7	chr17:39737927-39747291	hgnc_idHGNC:4567	+	1970.17	-1.40582	0.0666007	-21.1083	6.6796e-99	1.24632e-96	2853.74	2932.85	2796.47	1047.39	1132.81	1057.78
ENSG00000163874.11	ZC3H12A	chr1:37474580-37484377	hgnc_idHGNC:26259	+	1167.37	-1.63402	0.0779797	-20.9544	1.71175e-97	3.16812e-95	1807.9	1718.14	1771.02	567.721	581.511	557.949
ENSG00000096696.15	DSP	chr6:7541617-7586714	hgnc_idHGNC:3052	+	24550.9	0.916541	0.0438862	20.8845	7.41234e-97	1.3609e-94	17215.1	16953.7	16841.1	32926.7	32289.9	31078.8
ENSG00000185567.7	AHNAK2	chr14:104937244-104978374	hgnc_idHGNC:20125	-	3581.74	1.50862	0.0724568	20.8209	2.79822e-96	5.09677e-94	1903.88	1878.99	1802.75	5718.92	5479.98	4705.9
ENSG00000176171.11	BNIP3	chr10:131966455-131982013	hgnc_idHGNC:1084	-	1577.17	1.97566	0.0950697	20.7812	6.40186e-96	1.15687e-93	644.366	603.699	670.789	2496.81	2181.61	2865.75
ENSG00000206075.14	SERPINB5	chr18:63476958-63505085	hgnc_idHGNC:8949	+	10039.7	1.20771	0.0589723	20.4793	3.29374e-93	5.90557e-91	5940.35	6041.17	6221.8	13728.4	13092.5	15213.9
ENSG00000012822.16	CALCOCO1	chr12:53708517-53727745	hgnc_idHGNC:29306	-	2629.88	-1.25266	0.061221	-20.4613	4.76369e-93	8.47494e-91	3657.53	3610.71	3849.11	1502.72	1577.44	1581.75
ENSG00000083444.17	PLOD1	chr1:11934205-11975538	hgnc_idHGNC:9081	+	2402.22	1.36475	0.0668112	20.427	9.61554e-93	1.69751e-90	1347.16	1401.67	1281.52	3501.33	3271.94	3609.68
ENSG00000115648.14	MLPH	chr2:237485428-237555322	hgnc_idHGNC:29643	+	1799.48	-1.35381	0.066987	-20.2101	7.98085e-91	1.39817e-88	2622.54	2511.93	2625.37	1028.85	980.827	1027.38
ENSG00000196754.13	S100A2	chr1:153561108-153567890	hgnc_idHGNC:10492	-	23805.1	1.32563	0.0658498	20.1311	3.9383e-90	6.84727e-88	13256.2	13660.5	13819.2	33952	30341.4	37801
ENSG00000118985.16	ELL2	chr5:95885098-95961851	hgnc_idHGNC:17064	-	3674.5	1.17102	0.0583577	20.0662	1.45784e-89	2.5156e-87	2259.45	2310.35	2210.66	5006.37	4906.02	5354.16
ENSG00000041982.16	TNC	chr9:115019575-115118257	hgnc_idHGNC:5318	-	910.444	1.84153	0.09203	20.0101	4.49745e-89	7.70273e-87	363.082	404.207	427.175	1422.78	1477.38	1368.05
ENSG00000152952.12	PLOD2	chr3:146069440-146163653	hgnc_idHGNC:9082	-	4682.42	1.30057	0.0655315	19.8465	1.18096e-87	2.00764e-85	2662.6	2725	2726.21	6556.6	6133.24	7290.89
ENSG00000176454.14	LPCAT4	chr15:34358633-34367196	hgnc_idHGNC:30059	-	1427.46	-1.4912	0.075357	-19.7884	3.74545e-87	6.32044e-85	2135.09	2173.53	2008.97	731.086	788.249	727.837
ENSG00000112715.25	VEGFA	chr6:43770184-43786487	hgnc_idHGNC:12680	+	3855.11	1.09466	0.0553834	19.7651	5.94572e-87	9.96017e-85	2471.46	2505.67	2397.62	5374.81	5316.67	5064.46
ENSG00000181634.8	TNFSF15	chr9:114784652-114806039	hgnc_idHGNC:11931	-	774.413	-1.93491	0.0984391	-19.6559	5.14905e-86	8.56309e-84	1216.12	1234.56	1232.8	325.571	286.035	351.4
ENSG00000170477.13	KRT4	chr12:52806549-52814116	hgnc_idHGNC:6441	-	2145.08	-1.26658	0.0647731	-19.5541	3.80958e-85	6.28992e-83	2888.8	3067.59	3136.39	1266.37	1247.04	1264.33
ENSG00000161638.11	ITGA5	chr12:54395261-54419266	hgnc_idHGNC:6141	-	2122.07	1.22378	0.0626865	19.5222	7.1097e-85	1.16548e-82	1287.9	1252.31	1275.86	3037.89	2900.94	2977.52
ENSG00000137868.19	STRA6	chr15:74179466-74212267	hgnc_idHGNC:30650	-	1152.09	-1.69483	0.0868895	-19.5056	9.83798e-85	1.60129e-82	1817.91	1759.92	1703.03	529.487	603.223	498.935
ENSG00000163993.7	S100P	chr4:6693878-6697170	hgnc_idHGNC:10504	+	71295	-1.01803	0.0523008	-19.4648	2.18218e-84	3.52684e-82	91213.7	95009.6	100147	46063	45418.2	49918.5
ENSG00000182585.10	EPGN	chr4:74308470-74316789	hgnc_idHGNC:17470	+	725.97	2.19559	0.113006	19.4289	4.39654e-84	7.05598e-82	253.74	257.982	269.675	1173.68	1048.8	1351.95
ENSG00000169715.15	MT1E	chr16:56625475-56627112	hgnc_idHGNC:7397	+	577.695	2.26201	0.11676	19.3731	1.30239e-83	2.07569e-81	181.958	200.537	217.553	940.795	884.538	1040.79
ENSG00000140465.14	CYP1A1	chr15:74719542-74725536	hgnc_idHGNC:2595	-	2005.04	-1.32417	0.0683768	-19.3658	1.49978e-83	2.37379e-81	2857.08	2883.76	2857.65	1120.38	1083.72	1227.67
ENSG00000179776.19	CDH5	chr16:66366622-66404784	hgnc_idHGNC:1764	+	264.322	-3.38027	0.175742	-19.2342	1.91292e-82	3.00696e-80	496.629	483.586	466.833	45.186	47.2005	46.4957
ENSG00000214176.9	PLEKHM1P1	chr17:64779259-64837154	hgnc_idHGNC:35411	-	1103.64	-1.58134	0.0823591	-19.2005	3.66527e-82	5.72231e-80	1701.06	1653.38	1607.85	553.818	586.231	519.5
ENSG00000163283.7	ALPP	chr2:232378724-232382889	hgnc_idHGNC:439	+	525.518	-2.62197	0.13713	-19.1204	1.70947e-81	2.65084e-79	978.235	978.662	756.904	125.13	158.594	155.582
ENSG00000070961.16	ATP2B1	chr12:89588049-89709300	hgnc_idHGNC:814	-	2582.5	1.15211	0.0603128	19.1022	2.41978e-81	3.72711e-79	1620.93	1611.61	1575	3590.55	3437.14	3659.75
ENSG00000128422.17	KRT17	chr17:41619442-41624842	hgnc_idHGNC:6427	-	40033.6	0.908128	0.0478445	18.9808	2.45731e-80	3.75969e-78	28115.9	26944	28441.7	52657.9	49818.3	54223.9
ENSG00000087494.16	PTHLH	chr12:27958084-27972733	hgnc_idHGNC:9607	-	348.089	3.04637	0.161754	18.8334	4.0226e-79	6.11382e-77	66.7737	78.3347	81.5825	638.397	529.59	693.859
ENSG00000172159.16	FRMD3	chr9:83242990-83538546	hgnc_idHGNC:24125	-	331.632	-2.93966	0.156216	-18.818	5.37898e-79	8.12155e-77	602.633	598.477	557.48	89.2133	81.1849	60.8021
ENSG00000113916.18	BCL6	chr3:187721377-187745725	hgnc_idHGNC:1001	-	1742.21	-1.38835	0.0738053	-18.811	6.13941e-79	9.20912e-77	2554.09	2487.91	2522.26	931.526	1052.57	904.879
ENSG00000156675.16	RAB11FIP1	chr8:37858618-37899497	hgnc_idHGNC:30265	-	3234.35	-1.05064	0.0559071	-18.7926	8.68849e-79	1.29481e-76	4316.08	4459.86	4312.54	2101.73	2064.55	2151.32
ENSG00000100219.16	XBP1	chr22:28794555-28800597	hgnc_idHGNC:12801	-	3655.11	-1.12796	0.0600515	-18.7831	1.03771e-78	1.53648e-76	5074.8	4794.08	5175.96	2364.73	2172.17	2348.93
ENSG00000177666.17	PNPLA2	chr11:818914-825573	hgnc_idHGNC:30802	+	1637.96	-1.68995	0.0902039	-18.7347	2.57946e-78	3.79478e-76	2659.26	2505.67	2334.17	824.933	842.057	661.67
ENSG00000100644.17	HIF1A	chr14:61695513-61748259	hgnc_idHGNC:4910	+	15472.5	0.980942	0.0525235	18.6762	7.72608e-78	1.12939e-75	10477.6	10155.3	10586.5	20169.2	19553.3	21893.2
ENSG00000130164.14	LDLR	chr19:11089462-11133820	hgnc_idHGNC:6547	+	1499.52	1.37839	0.0740139	18.6233	2.07878e-77	3.01949e-75	859.711	829.303	807.893	2275.52	2061.72	2162.95
ENSG00000187498.16	COL4A1	chr13:110148963-110307157	hgnc_idHGNC:2202	-	509.571	2.25419	0.121241	18.5926	3.68851e-77	5.32398e-75	177.785	202.626	148.435	844.63	851.498	832.452
ENSG00000233725.7	NRAD1	chr13:43908669-44030461	hgnc_idHGNC:26981	+	307.234	-2.87971	0.155026	-18.5757	5.05032e-77	7.24406e-75	529.182	577.588	516.689	69.5169	71.7448	78.6851
ENSG00000167615.17	LENG8	chr19:54448887-54462016	hgnc_idHGNC:15500	+	2932.33	-1.4577	0.0785108	-18.5669	5.95301e-77	8.48581e-75	4318.59	4237.39	4337.47	1730.97	1626.53	1343.01
ENSG00000074527.13	NTN4	chr12:95657807-95791189	hgnc_idHGNC:13658	-	6229.61	-0.985106	0.0531127	-18.5475	8.54971e-77	1.21121e-74	8357.56	8100.85	8375.8	4120.03	4022.43	4401
ENSG00000136826.15	KLF4	chr9:107484852-107490482	hgnc_idHGNC:6348	-	579.36	-1.96083	0.105831	-18.528	1.22854e-76	1.72975e-74	898.941	917.038	949.529	239.833	246.387	224.431
ENSG00000125148.7	MT2A	chr16:56608584-56609497	hgnc_idHGNC:7406	+	861.25	1.73227	0.0935322	18.5206	1.4093e-76	1.97216e-74	408.154	423.007	362.589	1357.9	1363.15	1252.7
ENSG00000012660.14	ELOVL5	chr6:53267398-53349179	hgnc_idHGNC:21308	-	1154.7	1.52532	0.0826988	18.4443	5.79335e-76	8.05803e-74	605.137	607.877	572.21	1752.98	1596.32	1793.66
ENSG00000111319.13	SCNN1A	chr12:6346843-6377730	hgnc_idHGNC:10599	-	4982.87	-1.03568	0.0561945	-18.4302	7.52051e-76	1.03973e-73	6830.11	6792.14	6468.81	3385.47	3331.41	3089.28
ENSG00000127824.15	TUBA4A	chr2:219249710-219277902	hgnc_idHGNC:12407	-	1903.85	1.2381	0.0675811	18.3202	5.71016e-75	7.84719e-73	1150.18	1106.09	1143.29	2749.39	2734.8	2539.38
ENSG00000159921.20	GNE	chr9:36214441-36277042	hgnc_idHGNC:23657	-	1223.87	-1.53544	0.0844727	-18.1767	7.88913e-74	1.07771e-71	1903.88	1747.39	1810.68	578.149	615.495	687.6
ENSG00000166949.17	SMAD3	chr15:67063763-67195173	hgnc_idHGNC:6769	+	2186.92	-1.23179	0.0682519	-18.0477	8.22012e-73	1.11628e-70	3194.29	3094.74	2910.91	1345.15	1344.27	1232.14
ENSG00000163209.15	SPRR3	chr1:153001747-153003856	hgnc_idHGNC:11268	+	911.76	-1.59463	0.0888619	-17.9451	5.24598e-72	7.08208e-70	1428.96	1308.71	1369.91	484.301	435.189	443.498
ENSG00000197448.14	GSTK1	chr7:143244093-143270854	hgnc_idHGNC:16906	+	5784.86	-0.972863	0.0542402	-17.9362	6.15109e-72	8.25542e-70	7713.2	7554.6	7726.54	3918.43	3695.8	4100.57
ENSG00000101255.12	TRIB3	chr20:362835-397559	hgnc_idHGNC:16228	+	1131.35	1.68454	0.0945666	17.8133	5.57645e-71	7.44067e-69	515.827	498.209	599.405	1619.74	1654.85	1900.07
ENSG00000156535.15	CD109	chr6:73695785-73828316	hgnc_idHGNC:21685	+	2780.26	1.22402	0.0687761	17.7972	7.42506e-71	9.85001e-69	1648.48	1712.92	1637.32	4210.4	3878	3594.48
ENSG00000125347.15	IRF1	chr5:132440440-132508719	hgnc_idHGNC:6116	-	1850.92	-1.30484	0.0734822	-17.7573	1.51342e-70	1.99615e-68	2589.98	2683.22	2636.7	960.491	1112.99	1122.16
ENSG00000082781.12	ITGB5	chr3:124761948-124901418	hgnc_idHGNC:6160	-	2016.69	1.13041	0.0636989	17.7461	1.84831e-70	2.42392e-68	1297.91	1234.56	1260	2808.48	2712.14	2787.06
ENSG00000243649.9	CFB	chr6:31945650-31952084	hgnc_idHGNC:1037	+	317.27	-2.57316	0.145087	-17.7353	2.24012e-70	2.92107e-68	560.064	545.21	524.621	89.2133	90.625	93.8856
ENSG00000146411.6	SLC2A12	chr6:133987581-134052624	hgnc_idHGNC:18067	-	678.184	1.80972	0.102494	17.6569	9.00333e-70	1.16738e-67	297.143	320.65	285.539	1021.9	1010.09	1133.78
ENSG00000099860.9	GADD45B	chr19:2476122-2478259	hgnc_idHGNC:4096	+	937.749	-1.72056	0.0977531	-17.601	2.41843e-69	3.11814e-67	1401.41	1484.18	1432.23	406.674	504.102	397.896
ENSG00000139629.16	GALNT6	chr12:51351247-51392867	hgnc_idHGNC:4128	-	1842.31	1.23623	0.0702566	17.5959	2.6503e-69	3.398e-67	1075.89	1166.66	1051.51	2608.04	2481.8	2669.93
ENSG00000117054.15	ACADM	chr1:75724431-75787575	hgnc_idHGNC:89	+	4764.92	-1.20857	0.0687331	-17.5836	3.29178e-69	4.19701e-67	6444.5	6668.89	6843.86	2854.83	2596.03	3181.38
ENSG00000214814.7	FER1L6	chr8:123851987-124120061	hgnc_idHGNC:28065	+	196.248	-4.28987	0.244178	-17.5686	4.28397e-69	5.43189e-67	400.642	377.051	342.193	19.6964	23.6003	14.3064
ENSG00000135709.13	KIAA0513	chr16:85027751-85094230	hgnc_idHGNC:29058	+	734.178	-1.64349	0.0935556	-17.567	4.40927e-69	5.56004e-67	1123.47	1113.4	1101.36	335.998	361.556	369.283
ENSG00000232931.6	LINC00342	chr2:95807052-95835003	hgnc_idHGNC:42470	-	372.717	-2.73399	0.155759	-17.5527	5.66914e-69	7.10966e-67	612.649	673.678	654.926	129.765	82.1289	83.1558
ENSG00000133789.15	SWAP70	chr11:9664077-9752993	hgnc_idHGNC:17070	+	1353.55	-1.27566	0.0727916	-17.5248	9.27194e-69	1.15647e-66	1892.2	1956.28	1900.19	772.796	782.585	817.252
ENSG00000113758.13	DBN1	chr5:177456608-177474401	hgnc_idHGNC:2695	-	2545	1.18995	0.0679408	17.5145	1.11142e-68	1.37876e-66	1638.46	1463.29	1547.8	3760.86	3430.53	3429.06
ENSG00000162069.16	BICDL2	chr16:3027682-3036944	hgnc_idHGNC:33584	-	1354.63	-1.3318	0.0761084	-17.4988	1.4636e-68	1.8059e-66	2053.29	1894.66	1867.33	783.223	750.488	778.804
ENSG00000095321.18	CRAT	chr9:129094142-129111189	hgnc_idHGNC:2342	-	852.24	1.80137	0.102985	17.4915	1.66265e-68	2.04053e-66	363.917	342.584	435.107	1362.53	1391.47	1217.83
ENSG00000075618.18	FSCN1	chr7:5592816-5606655	hgnc_idHGNC:11148	+	2107.12	1.19967	0.0685948	17.4892	1.73127e-68	2.11343e-66	1336.31	1253.36	1241.87	3070.33	2767.84	2973.04
ENSG00000115919.15	KYNU	chr2:142877657-143055833	hgnc_idHGNC:6469	+	14413.1	-1.17397	0.0672912	-17.4462	3.68029e-68	4.46892e-66	19332.7	19717.4	20874.9	8618.93	8022.2	9912.53
ENSG00000134339.9	SAA2	chr11:18239223-18248668	hgnc_idHGNC:10514	-	296.95	-2.76526	0.158725	-17.4217	5.64894e-68	6.82332e-66	556.726	503.431	494.027	67.1996	72.6888	87.6266
ENSG00000067057.18	PFKP	chr10:3066333-3137718	hgnc_idHGNC:8878	+	6727.55	1.05376	0.0605271	17.4098	6.95328e-68	8.35485e-66	4484.69	4237.39	4398.66	9491.37	8309.18	9444
ENSG00000135069.14	PSAT1	chr9:78297125-78330093	hgnc_idHGNC:19129	+	433.188	2.11353	0.121596	17.3817	1.1358e-67	1.35764e-65	163.596	154.58	169.964	683.582	734.44	692.965
ENSG00000130821.17	SLC6A8	chrX:153687926-153696588	hgnc_idHGNC:11055	+	904.274	1.53373	0.0883416	17.3613	1.62003e-67	1.92641e-65	471.589	495.075	424.909	1348.63	1343.33	1342.12
ENSG00000236581.9	STARD13-AS	chr13:33180401-33281584	hgnc_idHGNC:40873	+	301.552	-2.84161	0.163716	-17.3569	1.74865e-67	2.06864e-65	506.645	525.365	557.48	56.7721	90.625	72.426
ENSG00000128050.9	PAICS	chr4:56435741-56464578	hgnc_idHGNC:8587	+	3082.51	1.09163	0.0630889	17.3031	4.45862e-67	5.24746e-65	2042.44	1919.72	1942.12	4305.41	3930.86	4354.5
ENSG00000106070.20	GRB10	chr7:50590063-50793462	hgnc_idHGNC:4564	-	422.851	2.15669	0.124696	17.2956	5.07884e-67	5.94691e-65	166.934	152.492	143.902	702.12	660.807	710.848
ENSG00000079739.17	PGM1	chr1:63593411-63660245	hgnc_idHGNC:8905	+	3336.8	1.01411	0.058659	17.2882	5.77187e-67	6.72409e-65	2152.62	2252.91	2226.52	4466.46	4275.42	4646.89
ENSG00000139926.16	FRMD6	chr14:51489100-51730727	hgnc_idHGNC:19839	+	3127.86	1.08933	0.0630337	17.2816	6.46815e-67	7.49718e-65	1960.64	1923.9	2117.75	4300.78	4046.97	4417.09
ENSG00000143507.18	DUSP10	chr1:221701424-221742089	hgnc_idHGNC:3065	-	895.375	-1.60936	0.0931622	-17.2748	7.28483e-67	8.40135e-65	1364.69	1269.02	1414.1	420.577	421.029	482.84
ENSG00000072682.20	P4HA2	chr5:132190147-132295315	hgnc_idHGNC:8547	-	1934.03	1.25166	0.0724757	17.2701	7.90305e-67	9.06875e-65	1156.85	1164.58	1110.43	2669.45	2562.04	2940.86
ENSG00000073737.17	DHRS9	chr2:169064789-169096167	hgnc_idHGNC:16888	+	1809.52	-1.40668	0.0815666	-17.2458	1.2025e-66	1.373e-64	2559.1	2627.87	2697.89	992.933	874.154	1105.17
ENSG00000214049.8	UCA1	chr19:15828206-15836328	hgnc_idHGNC:37126	+	451.444	-2.073	0.120333	-17.2272	1.65922e-66	1.88511e-64	755.377	722.768	709.314	180.744	182.194	158.264
ENSG00000114480.13	GBE1	chr3:81489703-81761645	hgnc_idHGNC:4180	-	2237.91	1.21742	0.0709474	17.1595	5.33464e-66	6.03103e-64	1331.3	1353.62	1354.04	3109.72	2896.22	3382.56
ENSG00000049759.20	NEDD4L	chr18:58044226-58401540	hgnc_idHGNC:7728	+	2388.21	-1.08592	0.0635607	-17.0847	1.92831e-65	2.16935e-63	3240.19	3282.75	3215.71	1568.76	1584.05	1437.79
ENSG00000158470.5	B4GALT5	chr20:49632945-49713878	hgnc_idHGNC:928	-	10928.9	-0.840567	0.049255	-17.0656	2.676e-65	2.99582e-63	14140.2	14099.2	13838.4	7763.88	7520.93	8210.97
ENSG00000073849.16	ST6GAL1	chr3:186930325-187078553	hgnc_idHGNC:10860	+	1313.73	-1.39593	0.0818185	-17.0613	2.87971e-65	3.20823e-63	1892.2	1913.46	1906.99	694.01	803.353	672.4
ENSG00000263639.7	MSMB	chr10:46033307-46048180	hgnc_idHGNC:7372	-	302.565	-2.6217	0.154484	-16.9707	1.35342e-64	1.50053e-62	529.182	497.164	535.952	81.103	73.6328	98.3564
ENSG00000205426.10	KRT81	chr12:52285913-52291534	hgnc_idHGNC:6458	-	38038.6	-0.81608	0.0481644	-16.9436	2.14492e-64	2.36663e-62	49966.8	47087.5	48500.8	28109.1	26193.5	28374
ENSG00000256235.3	SMIM3	chr5:150778757-150796734	hgnc_idHGNC:30248	+	570.549	1.94431	0.115173	16.8817	6.1344e-64	6.7361e-62	254.575	229.782	219.819	947.747	813.737	957.633
ENSG00000104765.16	BNIP3L	chr8:26383054-26505636	hgnc_idHGNC:1085	+	4488.09	1.11543	0.0661334	16.8663	7.95639e-64	8.6952e-62	2871.27	2804.38	2828.19	6126.75	5599.87	6698.07
ENSG00000186529.16	CYP4F3	chr19:15640897-15662825	hgnc_idHGNC:2646	+	2341.5	-1.07582	0.064452	-16.6919	1.50217e-62	1.63387e-60	3130.02	3193.97	3202.11	1583.83	1523.63	1415.44
ENSG00000167815.12	PRDX2	chr19:12796820-12801800	hgnc_idHGNC:9353	-	4193.63	0.968893	0.0582312	16.6387	3.65404e-62	3.95567e-60	2764.43	2825.27	2921.11	5537.02	5276.08	5837.9
ENSG00000134775.15	FHOD3	chr18:36297714-36780055	hgnc_idHGNC:26178	+	857.428	1.45605	0.0875906	16.6234	4.72156e-62	5.08732e-60	482.44	450.163	439.639	1277.95	1247.04	1247.34
ENSG00000104549.12	SQLE	chr8:124998497-125022283	hgnc_idHGNC:11279	+	1317.11	1.45774	0.087855	16.5926	7.88422e-62	8.45527e-60	714.479	700.835	693.451	1952.27	1717.16	2124.5
ENSG00000196562.14	SULF2	chr20:47656348-47786616	hgnc_idHGNC:20392	-	1583.42	1.12289	0.0678604	16.547	1.6819e-61	1.79533e-59	1005.78	1008.95	974.457	2141.12	2192.94	2177.25
ENSG00000118257.17	NRP2	chr2:205681990-205798133	hgnc_idHGNC:8005	+	1171.96	-1.34432	0.0814701	-16.5007	3.62468e-61	3.85122e-59	1736.95	1713.96	1591.99	680.107	688.184	620.539
ENSG00000114019.15	AMOTL2	chr3:134355347-134375479	hgnc_idHGNC:17812	-	840.842	-1.57895	0.0958825	-16.4676	6.27582e-61	6.63733e-59	1303.76	1190.69	1282.66	462.287	423.861	381.802
ENSG00000047936.11	ROS1	chr6:117287353-117425942	hgnc_idHGNC:10261	-	391.401	2.1076	0.128054	16.4587	7.26323e-61	7.64638e-59	155.249	136.825	149.568	645.348	605.111	656.305
ENSG00000169855.20	ROBO1	chr3:78597239-79767998	hgnc_idHGNC:10249	-	2250.61	1.00761	0.0613615	16.4209	1.35481e-60	1.41977e-58	1535.79	1494.63	1452.62	3048.31	2984.96	2987.35
ENSG00000171159.5	C9orf16	chr9:128160265-128163924	hgnc_idHGNC:17823	+	1432.96	-1.16332	0.0711745	-16.3446	4.75429e-60	4.95959e-58	1979.84	1991.79	1972.71	881.706	854.33	917.397
ENSG00000113070.8	HBEGF	chr5:140332843-140346603	hgnc_idHGNC:3059	-	3321.53	-1.06857	0.065472	-16.321	7.00165e-60	7.27095e-58	4570.66	4409.72	4515.36	2131.85	1977.7	2323.89
ENSG00000171401.15	KRT13	chr17:41500981-41505705	hgnc_idHGNC:6415	-	25680.7	0.696649	0.0427769	16.2856	1.24821e-59	1.29038e-57	19757.5	19203.5	19832.5	32051.9	31044.7	32193.8
ENSG00000189334.9	S100A14	chr1:153614255-153616986	hgnc_idHGNC:18901	-	16645.6	0.778296	0.0478089	16.2793	1.3845e-59	1.42485e-57	12270.5	12675.6	11837.4	21043.9	20391.6	21654.5
ENSG00000188505.5	NCCRP1	chr19:39196964-39201884	hgnc_idHGNC:33739	+	2462.36	-0.971544	0.0597708	-16.2545	2.0757e-59	2.12666e-57	3320.32	3164.72	3299.56	1648.71	1664.29	1676.53
ENSG00000090238.12	YPEL3	chr16:30092314-30096915	hgnc_idHGNC:18327	-	482.168	-1.88718	0.116228	-16.2368	2.76977e-59	2.82516e-57	742.857	763.502	772.767	186.537	202.018	225.325
ENSG00000117472.10	TSPAN1	chr1:46175073-46185962	hgnc_idHGNC:20657	+	5519.06	0.939877	0.0579017	16.2323	2.98146e-59	3.02764e-57	3759.36	3846.76	3740.33	7454.53	6734.57	7578.8
ENSG00000118322.14	ATP10B	chr5:160563120-160852214	hgnc_idHGNC:13543	-	312.647	-2.45878	0.152496	-16.1235	1.74361e-58	1.76281e-56	561.734	489.853	537.085	79.9444	98.1771	109.086
ENSG00000152256.14	PDK1	chr2:172555373-172608669	hgnc_idHGNC:8809	+	1002.14	1.55804	0.0966923	16.1134	2.05498e-58	2.0685e-56	488.283	528.498	508.757	1483.03	1335.78	1668.48
ENSG00000163660.12	CCNL1	chr3:157146508-157160760	hgnc_idHGNC:20569	-	3543.6	-0.85143	0.0529506	-16.0797	3.5405e-58	3.54823e-56	4553.97	4583.1	4542.56	2536.21	2507.29	2538.49
ENSG00000078114.19	NEBL	chr10:20779973-21293011	hgnc_idHGNC:16932	-	2996.73	-0.90788	0.0565831	-16.0451	6.18964e-58	6.17618e-56	3885.39	4007.6	3836.64	2071.6	2063.61	2115.56
ENSG00000139289.14	PHLDA1	chr12:76025447-76031776	hgnc_idHGNC:8933	-	2676.62	0.951421	0.0594908	15.9927	1.43614e-57	1.42681e-55	1857.14	1816.32	1798.21	3656.59	3437.14	3494.33
ENSG00000102007.11	PLP2	chrX:49171898-49175235	hgnc_idHGNC:9087	+	1386.05	1.19115	0.0745329	15.9815	1.71905e-57	1.70053e-55	893.098	844.97	792.03	1919.82	1931.45	1934.94
ENSG00000129514.8	FOXA1	chr14:37589552-37596059	hgnc_idHGNC:5021	-	1616.19	-1.11042	0.0695426	-15.9675	2.15292e-57	2.12058e-55	2239.42	2188.15	2201.59	972.077	1066.73	1029.17
ENSG00000131473.17	ACLY	chr17:41866917-41930542	hgnc_idHGNC:115	-	5078.81	0.864135	0.0541412	15.9608	2.39804e-57	2.35192e-55	3648.35	3565.8	3588.5	6827.71	6243.69	6598.82
ENSG00000136205.17	TNS3	chr7:47275154-47582558	hgnc_idHGNC:21616	-	902.034	-1.38634	0.0869605	-15.9422	3.23023e-57	3.15463e-55	1326.29	1282.6	1307.59	462.287	521.094	512.347
ENSG00000178038.17	ALS2CL	chr3:46668995-46693704	hgnc_idHGNC:20605	-	6009.07	-0.874754	0.0549075	-15.9314	3.8352e-57	3.72957e-55	7861.77	7664.27	7801.33	4400.42	4356.61	3970.02
ENSG00000102287.19	GABRE	chrX:151953124-151974680	hgnc_idHGNC:4085	-	1947.75	-1.08417	0.0680712	-15.927	4.11787e-57	3.98756e-55	2692.65	2715.6	2532.46	1224.66	1314.06	1207.1
ENSG00000132507.18	EIF5A	chr17:7306999-7312463	hgnc_idHGNC:3300	+	6916.86	0.771678	0.0484659	15.9221	4.4523e-57	4.29329e-55	5026.39	5049.98	5255.27	8773.03	8564.06	8832.4
ENSG00000118898.16	PPL	chr16:4882507-4960741	hgnc_idHGNC:9273	-	6960.43	-1.00979	0.0634659	-15.9108	5.33244e-57	5.12048e-55	9587.87	9528.63	8783.71	4819.84	4841.83	4200.71
ENSG00000102854.16	MSLN	chr16:760734-768865	hgnc_idHGNC:7371	+	812.721	-1.53522	0.0965241	-15.905	5.84604e-57	5.59028e-55	1299.58	1205.31	1118.36	435.639	426.693	390.743
ENSG00000185479.6	KRT6B	chr12:52446651-52452146	hgnc_idHGNC:6444	-	445.532	2.02015	0.127085	15.8961	6.74743e-57	6.42546e-55	185.297	192.181	149.568	755.417	666.472	724.26
ENSG00000164096.13	C4orf3	chr4:119296419-119304445	hgnc_idHGNC:19225	-	4471.26	1.11932	0.0704489	15.8885	7.61808e-57	7.22458e-55	2827.87	2848.25	2780.6	6073.46	5504.53	6792.85
ENSG00000118596.12	SLC16A7	chr12:59596029-59789855	hgnc_idHGNC:10928	+	4137.5	-0.929114	0.0585961	-15.8562	1.27306e-56	1.20077e-54	5321.03	5358.09	5597.46	2932.45	2670.61	2945.33
ENSG00000197892.13	KIF13B	chr8:29067278-29263124	hgnc_idHGNC:14405	-	3080.58	-1.07828	0.0680041	-15.8561	1.27663e-56	1.20077e-54	4254.32	4261.41	4025.87	1980.07	2146.68	1815.12
ENSG00000186832.9	KRT16	chr17:41609778-41615899	hgnc_idHGNC:6423	-	2550.04	1.04343	0.0662407	15.7521	6.64828e-56	6.22767e-54	1628.44	1633.54	1737.03	3592.86	3207.75	3500.59
ENSG00000173482.17	PTPRM	chr18:7566782-8406861	hgnc_idHGNC:9675	+	2857.27	-0.899232	0.0573466	-15.6807	2.05141e-55	1.91382e-53	3682.57	3832.13	3645.15	1999.77	1990.92	1993.06
ENSG00000026508.20	CD44	chr11:35138882-35232402	hgnc_idHGNC:1681	+	5355.32	0.878148	0.0560102	15.6784	2.12708e-55	1.97637e-53	3802.76	3747.53	3768.66	7372.26	6836.52	6604.18
ENSG00000086570.13	FAT2	chr5:151504092-151591331	hgnc_idHGNC:3596	-	3887.82	1.11119	0.0709618	15.659	2.88242e-55	2.6674e-53	2552.42	2359.44	2466.74	5549.76	5663.12	4735.41
ENSG00000060656.20	PTPRU	chr1:29236516-29326813	hgnc_idHGNC:9683	+	4654.1	-0.891685	0.0570535	-15.6289	4.62549e-55	4.26325e-53	6202.44	5776.92	6162.88	3336.81	3344.63	3100.91
ENSG00000106484.16	MEST	chr7:130486171-130506465	hgnc_idHGNC:7028	+	940.18	1.55802	0.0998465	15.6041	6.82251e-55	6.26307e-53	471.589	456.43	503.092	1389.18	1247.98	1572.81
ENSG00000129116.19	PALLD	chr4:168497052-168928457	hgnc_idHGNC:17068	+	977.32	1.44131	0.0924361	15.5925	8.18748e-55	7.48616e-53	484.944	550.432	543.883	1553.7	1392.42	1338.54
ENSG00000001084.13	GCLC	chr6:53497341-53616970	hgnc_idHGNC:4311	-	2471.41	-1.1201	0.0720368	-15.5489	1.61786e-54	1.47341e-52	3327	3381.97	3449.13	1528.21	1423.57	1718.55
ENSG00000138623.10	SEMA7A	chr15:74409289-74433958	hgnc_idHGNC:10741	-	221.044	2.79993	0.180314	15.5281	2.24031e-54	2.03222e-52	63.435	53.2676	48.7229	364.964	407.813	388.061
ENSG00000114268.12	PFKFB4	chr3:48517684-48562015	hgnc_idHGNC:8875	-	479.962	1.85054	0.119783	15.4491	7.65233e-54	6.91421e-52	217.849	186.959	219.819	784.382	691.96	778.804
ENSG00000139211.7	AMIGO2	chr12:47075707-47079959	hgnc_idHGNC:24073	-	3574.95	1.06669	0.0691295	15.4303	1.02355e-53	9.21193e-52	2204.37	2300.95	2429.35	4785.08	4466.11	5263.85
ENSG00000165474.8	GJB2	chr13:20187463-20192938	hgnc_idHGNC:4284	-	851.19	1.49217	0.0967312	15.4259	1.09573e-53	9.82302e-52	418.17	462.697	460.035	1288.38	1137.53	1340.33
ENSG00000198467.16	TPM2	chr9:35681992-35690056	hgnc_idHGNC:12011	-	2338.35	1.08355	0.0703917	15.3931	1.82149e-53	1.62658e-51	1536.63	1407.94	1553.47	3149.11	2989.68	3393.29
ENSG00000179593.16	ALOX15B	chr17:8039034-8049134	hgnc_idHGNC:434	+	1035.55	1.26852	0.0827169	15.3357	4.41822e-53	3.93016e-51	616.822	635.033	569.944	1421.62	1514.19	1455.67
ENSG00000214944.10	ARHGEF28	chr5:73626158-73941993	hgnc_idHGNC:30322	+	1507.82	-1.15932	0.075991	-15.256	1.50083e-52	1.32988e-50	2004.88	2144.28	2103.02	881.706	906.25	1006.81
ENSG00000101846.8	STS	chrX:7147237-7804358	hgnc_idHGNC:11425	+	1294.45	-1.1747	0.0771864	-15.219	2.64538e-52	2.33506e-50	1819.58	1870.63	1691.7	798.285	767.481	819.04
ENSG00000175793.12	SFN	chr1:26863149-26864456	hgnc_idHGNC:10773	+	3438.72	0.873767	0.0574155	15.2183	2.67291e-52	2.35032e-50	2438.07	2355.26	2491.67	4439.81	4299.97	4607.55
ENSG00000204618.10	RNF39	chr6:30070266-30075849	hgnc_idHGNC:18064	-	326.402	-2.16538	0.142322	-15.2146	2.82853e-52	2.47767e-50	571.75	522.231	507.624	115.861	109.505	131.44
ENSG00000147526.20	TACC1	chr8:38728186-38853028	hgnc_idHGNC:11522	+	1355.59	-1.13148	0.0744297	-15.202	3.43157e-52	2.99447e-50	1777.01	1940.61	1867.33	855.057	863.77	829.77
ENSG00000079385.23	CEACAM1	chr19:42507304-42561234	hgnc_idHGNC:1814	-	599.456	-1.59525	0.105097	-15.1789	4.87726e-52	4.23989e-50	945.682	911.816	843.019	316.302	297.363	282.551
ENSG00000171564.12	FGB	chr4:154563011-154572807	hgnc_idHGNC:3662	+	443.703	-1.81632	0.11981	-15.16	6.50629e-52	5.63469e-50	658.556	740.524	675.322	187.696	194.466	205.654
ENSG00000087253.13	LPCAT2	chr16:55509072-55586666	hgnc_idHGNC:26032	+	1557.68	1.07992	0.0714835	15.1073	1.45055e-51	1.25151e-49	990.755	1011.04	1000.52	2083.19	2030.57	2230.01
ENSG00000116679.16	IVNS1ABP	chr1:185296388-185317273	hgnc_idHGNC:16951	-	4216.52	1.04134	0.0693046	15.0255	4.99717e-51	4.29532e-49	2677.63	2754.25	2842.92	5696.91	5119.37	6208.07
ENSG00000148680.16	HTR7	chr10:90740823-90858039	hgnc_idHGNC:5302	-	522.682	1.77898	0.118571	15.0035	6.96988e-51	5.96861e-49	232.873	202.626	273.075	829.568	780.697	817.252
ENSG00000149218.5	ENDOD1	chr11:95089846-95132645	hgnc_idHGNC:29129	+	2311.03	1.07707	0.0718024	15.0004	7.29354e-51	6.22256e-49	1448.99	1586.54	1424.29	3098.13	2945.31	3362.89
ENSG00000126432.14	PRDX5	chr11:64318121-64321811	hgnc_idHGNC:9355	+	6359.17	0.872375	0.0584151	14.9341	1.97813e-50	1.68141e-48	4497.21	4529.84	4451.91	8323.49	7607.78	8744.77
ENSG00000105289.15	TJP3	chr19:3708362-3750813	hgnc_idHGNC:11829	+	1464.29	-1.10372	0.0739725	-14.9207	2.41723e-50	2.04706e-48	2103.37	1939.57	1951.18	950.064	889.258	952.268
ENSG00000176834.14	VSIG10	chr12:118063593-118136026	hgnc_idHGNC:26078	-	1155.53	-1.16078	0.0777993	-14.9202	2.43517e-50	2.05468e-48	1553.32	1627.27	1608.99	747.306	687.24	709.06
ENSG00000163399.16	ATP1A1	chr1:116372668-116410261	hgnc_idHGNC:799	+	6868.55	1.04152	0.0698144	14.9184	2.50196e-50	2.1033e-48	4555.64	4602.95	4312.54	10111.2	9460.87	8168.05
ENSG00000095380.11	NANS	chr9:98056732-98083077	hgnc_idHGNC:19237	+	1685.17	-1.16746	0.0782762	-14.9146	2.64679e-50	2.21693e-48	2300.35	2380.33	2314.9	1084.46	921.354	1109.64
ENSG00000075624.17	ACTB	chr7:5526409-5563902	hgnc_idHGNC:132	-	43261	0.699228	0.0469084	14.9062	3.00229e-50	2.50555e-48	34429.4	32704.2	31793.4	55168.6	53019.4	52450.8
ENSG00000166689.16	PLEKHA7	chr11:16777297-17014414	hgnc_idHGNC:27049	-	1457.25	-1.23639	0.0830157	-14.8934	3.63545e-50	3.02295e-48	2188.51	2007.46	1939.85	886.34	933.627	787.745
ENSG00000186815.13	TPCN1	chr12:113221050-113298585	hgnc_idHGNC:18182	+	1623.23	-1.31029	0.0879965	-14.8902	3.81665e-50	3.16217e-48	2337.08	2360.49	2241.25	957.015	1045.96	797.581
ENSG00000146733.14	PSPH	chr7:56011051-56051604	hgnc_idHGNC:9577	-	499.489	1.77009	0.118891	14.8883	3.92628e-50	3.2413e-48	216.18	232.915	231.15	787.858	691.016	837.817
ENSG00000114023.15	FAM162A	chr3:122384176-122412334	hgnc_idHGNC:17865	+	2785.43	1.11847	0.0751966	14.8739	4.86988e-50	4.00587e-48	1672.68	1756.79	1843.54	3800.26	3448.47	4190.88
ENSG00000164211.13	STARD4	chr5:111496033-111512590	hgnc_idHGNC:18058	-	457.112	2.01229	0.135294	14.8735	4.90075e-50	4.01687e-48	192.809	191.137	159.766	727.61	635.319	836.029
ENSG00000112299.8	VNN1	chr6:132680849-132714055	hgnc_idHGNC:12705	-	217.221	-2.68982	0.180908	-14.8684	5.28519e-50	4.31655e-48	348.893	403.163	377.319	52.1376	54.7526	67.0612
ENSG00000069849.11	ATP1B3	chr3:141876124-141926549	hgnc_idHGNC:806	+	8479.59	0.917105	0.0617316	14.8563	6.33027e-50	5.15176e-48	6038.01	5775.88	5800.29	10946.6	10218.9	12097.8
ENSG00000005001.10	PRSS22	chr16:2852730-2858170	hgnc_idHGNC:14368	-	295.105	-2.18877	0.147388	-14.8504	6.91337e-50	5.60643e-48	479.936	514.92	456.635	111.227	110.449	97.4622
ENSG00000122786.20	CALD1	chr7:134744252-134970729	hgnc_idHGNC:1441	+	3357.71	1.01382	0.0685192	14.7961	1.55188e-49	1.25407e-47	2305.36	2214.26	2150.6	4629.82	4070.57	4775.65
ENSG00000108518.8	PFN1	chr17:4945652-4949061	hgnc_idHGNC:8881	-	5980.17	0.739132	0.0500472	14.7687	2.33187e-49	1.87777e-47	4560.64	4462.99	4419.05	7259.88	7504.88	7673.58
ENSG00000134247.10	PTGFRN	chr1:116909916-116990353	hgnc_idHGNC:9601	+	3729.58	0.800895	0.054239	14.766	2.42576e-49	1.94655e-47	2767.77	2761.56	2628.77	4778.13	4772.92	4668.35
ENSG00000166598.16	HSP90B1	chr12:103930107-103953931	hgnc_idHGNC:12028	+	10531.7	0.817244	0.0553478	14.7656	2.44116e-49	1.95208e-47	7688.16	7839.74	7350.36	13119	12822.5	14370.8
ENSG00000034510.6	TMSB10	chr2:84905656-84906671	hgnc_idHGNC:11879	+	29789.3	0.933134	0.0632538	14.7522	2.97717e-49	2.37243e-47	19719.1	20021.3	21696.4	39372	35434.4	42492.6
ENSG00000198355.5	PIM3	chr22:49960768-49964072	hgnc_idHGNC:19310	+	2212.15	-0.946119	0.064138	-14.7513	3.01802e-49	2.39666e-47	2974.77	2896.3	2867.85	1467.96	1472.66	1593.37
ENSG00000144746.7	ARL6IP5	chr3:69084937-69106092	hgnc_idHGNC:16937	+	5617.03	0.858056	0.05817	14.7508	3.03903e-49	2.40502e-47	3914.61	3991.94	4077.99	7262.2	6766.67	7688.78
ENSG00000123095.6	BHLHE41	chr12:26120030-26125037	hgnc_idHGNC:16617	-	2541.13	-0.960046	0.0654033	-14.6789	8.80605e-49	6.94498e-47	3399.62	3534.46	3134.13	1758.78	1737.92	1681.89
ENSG00000133710.16	SPINK5	chr5:148025683-148137382	hgnc_idHGNC:15464	+	231.691	2.77848	0.189704	14.6464	1.42069e-48	1.11661e-46	62.6003	60.5788	53.2552	374.232	353.06	486.417
ENSG00000112902.12	SEMA5A	chr5:9035033-9546075	hgnc_idHGNC:10736	-	992.496	-1.45437	0.0994186	-14.6287	1.84152e-48	1.44242e-46	1570.02	1401.67	1388.04	574.673	565.462	455.122
ENSG00000159339.13	PADI4	chr1:17308195-17364004	hgnc_idHGNC:18368	+	134.958	3.9655	0.271304	14.6165	2.20594e-48	1.72198e-46	13.3547	14.6225	21.5287	251.419	254.883	253.938
ENSG00000204103.4	MAFB	chr20:40685848-40689236	hgnc_idHGNC:6408	-	811	-1.32655	0.0907755	-14.6135	2.30411e-48	1.79252e-46	1231.97	1132.2	1113.83	464.604	452.181	471.216
ENSG00000143850.16	PLEKHA6	chr1:204218853-204377665	hgnc_idHGNC:17053	-	1082.53	-1.18317	0.0809996	-14.6071	2.53064e-48	1.9621e-46	1561.67	1511.34	1434.49	677.789	675.912	633.951
ENSG00000133985.3	TTC9	chr14:70641916-70675366	hgnc_idHGNC:20267	+	1050.56	-1.19731	0.0819751	-14.6058	2.57886e-48	1.99276e-46	1528.28	1399.58	1459.42	662.727	638.151	615.174
ENSG00000128039.13	SRD5A3	chr4:55346213-55373100	hgnc_idHGNC:25812	+	533.359	-1.59754	0.1096	-14.5761	3.98772e-48	3.07108e-46	767.063	852.282	785.231	281.543	252.051	261.986
ENSG00000168447.11	SCNN1B	chr16:23278231-23381294	hgnc_idHGNC:10600	+	180.236	-3.21976	0.220977	-14.5706	4.3211e-48	3.31669e-46	332.199	368.695	276.474	26.6481	43.4245	33.9777
ENSG00000169594.14	BNC1	chr15:83255884-83284664	hgnc_idHGNC:1081	-	1698.08	0.994441	0.0683069	14.5584	5.16417e-48	3.95059e-46	1121.8	1132.2	1151.22	2310.28	2158.01	2314.95
ENSG00000084207.18	GSTP1	chr11:67583742-67586656	hgnc_idHGNC:4638	+	18640.9	0.732213	0.0503841	14.5326	7.52813e-48	5.73989e-46	13760.4	13647	14622.5	23949.7	22149.3	23716.4
ENSG00000123684.13	LPGAT1	chr1:211743457-211830763	hgnc_idHGNC:28985	-	3964.82	0.949642	0.0653889	14.523	8.66602e-48	6.5856e-46	2647.58	2650.85	2819.13	5189.43	4838.05	5643.87
ENSG00000214357.9	NEURL1B	chr5:172641263-172691540	hgnc_idHGNC:35422	+	299.608	2.26852	0.156212	14.522	8.78468e-48	6.65374e-46	118.523	78.3347	111.043	497.046	494.662	498.041
ENSG00000072110.16	ACTN1	chr14:68874128-68979440	hgnc_idHGNC:163	-	2345.62	0.977814	0.0673555	14.5172	9.42657e-48	7.11644e-46	1601.73	1623.1	1511.54	3317.11	3063.31	2956.95
ENSG00000064115.11	TM7SF3	chr12:26971579-27014434	hgnc_idHGNC:23049	-	2599.89	1.04981	0.0724715	14.4858	1.49061e-47	1.12162e-45	1691.04	1665.92	1725.7	3318.27	3310.65	3887.76
ENSG00000121858.11	TNFSF10	chr3:172505508-172523475	hgnc_idHGNC:11925	-	3487.92	-1.25785	0.087145	-14.434	3.16127e-47	2.37095e-45	4724.24	4827.51	5208.82	1908.24	1825.72	2432.98
ENSG00000167656.5	LY6D	chr8:142784882-142786539	hgnc_idHGNC:13348	-	574.49	1.64983	0.114342	14.4289	3.40408e-47	2.54475e-45	269.599	275.738	288.938	819.14	809.961	983.564
ENSG00000134215.16	VAV3	chr1:107571161-107965180	hgnc_idHGNC:12659	-	2376.61	1.15907	0.08042	14.4127	4.30579e-47	3.20837e-45	1452.33	1383.91	1576.13	3230.22	2969.86	3647.23
ENSG00000113161.17	HMGCR	chr5:75336329-75364001	hgnc_idHGNC:5006	+	3702.05	0.917904	0.0637072	14.4082	4.59703e-47	3.4143e-45	2562.44	2516.11	2609.51	4896.3	4464.23	5163.71
ENSG00000052802.13	MSMO1	chr4:165327667-165343164	hgnc_idHGNC:10545	+	2793.18	1.0652	0.0739429	14.4057	4.76432e-47	3.52713e-45	1741.12	1818.41	1862.8	3617.19	3510.78	4208.76
ENSG00000115525.18	ST3GAL5	chr2:85837120-85905199	hgnc_idHGNC:10872	-	194.797	-2.96676	0.206052	-14.3981	5.31868e-47	3.92488e-45	375.602	357.206	304.801	30.124	50.9766	50.0723
ENSG00000153246.13	PLA2R1	chr2:159932006-160062615	hgnc_idHGNC:9042	-	419.888	-1.78687	0.124202	-14.3869	6.25479e-47	4.60088e-45	620.161	683.079	651.527	169.158	206.738	188.665
ENSG00000119888.11	EPCAM	chr2:47345158-47387601	hgnc_idHGNC:11529	+	2133.06	1.11277	0.0773631	14.3837	6.54819e-47	4.80131e-45	1439.81	1280.51	1324.58	2883.79	2683.82	3185.85
ENSG00000182795.13	C1orf116	chr1:207018522-207032756	hgnc_idHGNC:28667	-	1515.7	-1.14303	0.0794768	-14.382	6.71446e-47	4.90754e-45	2090.85	2078.48	2088.29	985.981	1010.09	840.5
ENSG00000115738.10	ID2	chr2:8678845-8684461	hgnc_idHGNC:5361	+	2337.77	-1.03708	0.0721873	-14.3665	8.40283e-47	6.12206e-45	3016.5	3045.65	3372.08	1474.92	1465.1	1652.39
ENSG00000205542.11	TMSB4X	chrX:12975110-12977227	hgnc_idHGNC:11881	+	20136.5	0.806639	0.0561886	14.3559	9.78247e-47	7.10467e-45	14121	14629.8	15201.5	25129.2	24141.2	27596.1
ENSG00000196352.16	CD55	chr1:207321532-207386804	hgnc_idHGNC:2665	+	2455.87	-1.03401	0.072029	-14.3555	9.84795e-47	7.12967e-45	3282.76	3221.12	3399.27	1544.43	1503.81	1783.83
ENSG00000138448.12	ITGAV	chr2:186590056-186680901	hgnc_idHGNC:6150	+	9045.26	0.830519	0.0579755	14.3253	1.51997e-46	1.09696e-44	6336.82	6572.8	6626.31	11705.5	10690	12340.1
ENSG00000259583.3	RP11-66B24.4	chr15:100892343-100919391	havana_geneOTTHUMG00000172067.3	-	381.808	-1.91303	0.133581	-14.3212	1.61384e-46	1.16105e-44	652.713	602.655	552.948	179.585	149.154	153.794
ENSG00000272168.8	CASC15	chr6:21664185-22654455	hgnc_idHGNC:28245	+	138.785	3.9363	0.275254	14.3006	2.16906e-46	1.55562e-44	10.8507	15.6669	26.0611	238.675	263.379	278.08
ENSG00000179163.12	FUCA1	chr1:23845077-23868290	hgnc_idHGNC:4006	-	2752.52	-1.03101	0.0725883	-14.2035	8.71899e-46	6.23367e-44	3610.79	3542.82	3936.35	1825.98	1646.35	1952.82
ENSG00000103056.12	SMPD3	chr16:68358327-68448508	hgnc_idHGNC:14240	-	211.804	-2.55627	0.180111	-14.1927	1.01644e-45	7.24449e-44	368.925	380.184	337.661	53.2963	71.7448	59.0138
ENSG00000164111.15	ANXA5	chr4:121667946-121696995	hgnc_idHGNC:543	-	3240.4	0.976772	0.0690635	14.1431	2.05983e-45	1.46356e-43	2177.66	2158.9	2215.19	4224.31	3948.8	4717.53
ENSG00000128510.12	CPA4	chr7:130293134-130324180	hgnc_idHGNC:15740	+	446.886	1.68196	0.119197	14.1107	3.26136e-45	2.31013e-43	211.172	204.715	222.086	627.969	692.904	722.472
ENSG00000106211.10	HSPB1	chr7:76302673-76304295	hgnc_idHGNC:5246	+	6374.61	0.863301	0.0613361	14.0749	5.41711e-45	3.82532e-43	4887	4374.21	4298.94	8673.39	7971.23	8042.87
ENSG00000215559.8	ANKRD20A11P	chr21:13909574-13980437	hgnc_idHGNC:42024	-	354.934	-2.0401	0.145133	-14.0568	6.99794e-45	4.92647e-43	578.427	589.077	543.883	155.254	153.874	109.086
ENSG00000204991.11	SPIRE2	chr16:89818179-89871319	hgnc_idHGNC:30623	+	271.044	-2.19579	0.156503	-14.0303	1.01716e-44	7.13876e-43	436.533	420.919	478.164	88.0547	111.393	91.2032
ENSG00000112303.14	VNN2	chr6:132743870-132763459	hgnc_idHGNC:12706	-	118.726	-4.48003	0.319584	-14.0183	1.20431e-44	8.4265e-43	232.039	213.07	236.816	9.26892	11.3281	9.83564
ENSG00000181019.13	NQO1	chr16:69706996-69726668	hgnc_idHGNC:2874	-	6512.68	-0.920326	0.0656857	-14.0111	1.33415e-44	9.3066e-43	8511.14	8476.86	8582.02	4312.36	4165.92	5027.8
ENSG00000077150.20	NFKB2	chr10:102394110-102402524	hgnc_idHGNC:7795	+	878.051	-1.35754	0.0969503	-14.0025	1.50555e-44	1.04704e-42	1286.23	1331.69	1171.62	471.556	549.414	457.804
ENSG00000168542.16	COL3A1	chr2:188974373-189012746	hgnc_idHGNC:2201	+	156.95	3.12851	0.223567	13.9936	1.70467e-44	1.18194e-42	33.3868	34.4673	28.3273	307.033	291.699	246.785
ENSG00000120738.8	EGR1	chr5:138465479-138469303	hgnc_idHGNC:3238	+	632.476	-1.77175	0.126792	-13.9737	2.25709e-44	1.56025e-42	979.069	981.795	974.457	271.116	356.836	231.585
ENSG00000115457.10	IGFBP2	chr2:216632828-216664436	hgnc_idHGNC:5471	+	143.139	3.34935	0.240357	13.9349	3.8886e-44	2.67998e-42	29.2135	19.8448	27.1942	279.226	236.003	267.35
ENSG00000093134.15	VNN3	chr6:132722787-132736935	hgnc_idHGNC:16431	-	125.328	-5.08402	0.365358	-13.9151	5.12577e-44	3.52205e-42	219.519	243.36	268.542	2.31723	6.60807	11.6239
ENSG00000128016.7	ZFP36	chr19:39406847-39409412	hgnc_idHGNC:12862	+	1242.4	-1.26149	0.0908593	-13.884	7.91981e-44	5.42566e-42	1795.38	1709.79	1755.16	702.12	839.225	652.729
ENSG00000147010.18	SH3KBP1	chrX:19533977-19887600	hgnc_idHGNC:13867	-	639.528	1.3803	0.0994718	13.8763	8.81402e-44	6.02029e-42	365.586	335.273	363.722	926.892	883.594	962.104
ENSG00000100316.16	RPL3	chr22:39312882-39320389	hgnc_idHGNC:10332	-	46504.5	0.69201	0.0499273	13.8603	1.10152e-43	7.50143e-42	35291.6	35192.1	36198.8	57418.6	54139	60786.9
ENSG00000178035.13	IMPDH2	chr3:49024325-49029447	hgnc_idHGNC:6053	-	9684.87	0.735598	0.0530771	13.8591	1.12144e-43	7.61453e-42	7237.43	7132.64	7435.34	12064.7	11454.6	12784.5
ENSG00000125740.14	FOSB	chr19:45467995-45475179	hgnc_idHGNC:3797	+	1486.41	-1.41506	0.102212	-13.8444	1.37578e-43	9.3139e-42	2147.61	2128.62	2210.66	756.575	986.491	688.495
ENSG00000076685.19	NT5C2	chr10:103087185-103277605	hgnc_idHGNC:8022	-	2774.02	-0.835966	0.0604237	-13.8351	1.56573e-43	1.05687e-41	3504.78	3561.62	3603.23	1969.64	1911.62	2093.2
ENSG00000176641.11	RNF152	chr18:61808067-61894247	hgnc_idHGNC:26811	-	3432.79	-0.795681	0.0577983	-13.7665	4.05375e-43	2.72826e-41	4410.4	4405.54	4252.49	2455.1	2636.62	2436.56
ENSG00000073734.10	ABCB11	chr2:168915498-169031324	hgnc_idHGNC:42	-	366.9	1.7656	0.128835	13.7043	9.56387e-43	6.41786e-41	166.1	159.803	174.496	576.99	593.783	530.23
ENSG00000124216.4	SNAI1	chr20:49982980-49988886	hgnc_idHGNC:11128	+	250.618	-2.18234	0.159545	-13.6785	1.36453e-42	9.13005e-41	439.037	420.919	371.654	93.8478	90.625	87.6266
ENSG00000134308.14	YWHAQ	chr2:9583967-9630997	hgnc_idHGNC:12854	-	11057.7	0.916979	0.0670453	13.677	1.39315e-42	9.29444e-41	7696.5	7416.73	7860.25	13947.4	13214.3	16210.9
ENSG00000117036.12	ETV3	chr1:157121191-157138474	hgnc_idHGNC:3492	-	1696.18	-0.936144	0.0685177	-13.6628	1.69354e-42	1.12657e-40	2305.36	2194.42	2184.6	1120.38	1204.56	1167.76
ENSG00000257671.1	KRT7-AS	chr12:52245048-52247448	hgnc_idHGNC:52643	-	848.222	-1.33659	0.0978634	-13.6577	1.81545e-42	1.20418e-40	1267.87	1258.58	1119.49	453.018	535.254	455.122
ENSG00000203709.12	MIR29B2CHG	chr1:207801518-207879115	hgnc_idHGNC:32018	-	472.344	-1.56314	0.114613	-13.6384	2.36621e-42	1.56497e-40	738.684	656.967	721.778	234.04	249.219	233.373
ENSG00000163584.18	RPL22L1	chr3:170864875-170870208	hgnc_idHGNC:27610	-	2052.62	1.13803	0.083707	13.5954	4.26553e-42	2.81304e-40	1235.31	1255.44	1359.71	2697.25	2570.54	3197.48
ENSG00000022567.10	SLC45A4	chr8:141207166-141308305	hgnc_idHGNC:29196	-	629.424	-1.59584	0.117537	-13.5773	5.46139e-42	3.59138e-40	1011.62	873.171	951.796	317.46	358.724	263.774
ENSG00000122591.13	FAM126A	chr7:22889371-23014130	hgnc_idHGNC:24587	-	1006.16	1.08933	0.0803334	13.5601	6.90309e-42	4.52646e-40	638.523	645.478	645.861	1413.51	1328.22	1365.37
ENSG00000138166.6	DUSP5	chr10:110497907-110511533	hgnc_idHGNC:3071	+	356.318	-1.76601	0.130289	-13.5546	7.44628e-42	4.86872e-40	530.016	548.343	574.477	158.73	151.986	174.359
ENSG00000047346.13	FAM214A	chr15:52581317-52709817	hgnc_idHGNC:25609	-	1903.98	-0.906116	0.0668571	-13.553	7.60395e-42	4.95769e-40	2481.48	2504.62	2459.94	1406.56	1298.01	1273.27
ENSG00000101000.6	PROCR	chr20:35172072-35216240	hgnc_idHGNC:9452	+	434.224	1.79396	0.13256	13.5332	9.95322e-42	6.471e-40	197.817	166.07	219.819	665.045	612.663	743.932
ENSG00000134070.5	IRAK2	chr3:10164919-10243745	hgnc_idHGNC:6113	+	491.331	-1.4918	0.110291	-13.5261	1.09745e-41	7.11485e-40	732.841	726.946	716.113	238.675	263.379	270.033
ENSG00000127955.17	GNAI1	chr7:79768028-80226181	hgnc_idHGNC:4384	+	1734.46	1.08884	0.0806992	13.4926	1.72956e-41	1.11813e-39	1061.7	1141.6	1126.29	2389.06	2117.42	2570.68
ENSG00000175315.3	CST6	chr11:66012008-66013505	hgnc_idHGNC:2478	+	1316.5	1.17234	0.0869351	13.4852	1.91213e-41	1.23268e-39	807.962	758.28	862.282	1839.88	1649.19	1981.43
ENSG00000112378.12	PERP	chr6:138088505-138107419	hgnc_idHGNC:17637	-	38593.3	0.790356	0.058677	13.4696	2.36118e-41	1.5179e-39	27669.3	28207.8	28961.8	47860	45248.3	53612.3
ENSG00000105357.19	MYH14	chr19:50188186-50310542	hgnc_idHGNC:23212	+	10335.4	-0.890329	0.0662489	-13.4391	3.56542e-41	2.28565e-39	14420.6	13599.9	12256.6	7315.49	7711.62	6707.9
ENSG00000145675.15	PIK3R1	chr5:68215756-68301821	hgnc_idHGNC:8979	+	933.672	1.17319	0.0874187	13.4204	4.595e-41	2.93747e-39	599.294	539.987	581.275	1257.1	1253.65	1370.73
ENSG00000165507.9	DEPP1	chr10:44970981-44978809	hgnc_idHGNC:23355	-	355.106	-1.86159	0.138746	-13.4173	4.78921e-41	3.05312e-39	545.875	504.476	620.933	148.303	167.09	143.958
ENSG00000144381.18	HSPD1	chr2:197486584-197516737	hgnc_idHGNC:5261	-	12711.6	0.736656	0.0549494	13.4061	5.57124e-41	3.54183e-39	9594.55	9503.57	9507.76	15589.2	14958.8	17115.8
ENSG00000136155.17	SCEL	chr13:77535674-77645263	hgnc_idHGNC:10573	+	2746.33	-0.9364	0.0698675	-13.4025	5.84498e-41	3.70559e-39	3554.03	3622.2	3649.68	1797.01	1768.13	2086.94
ENSG00000243566.7	UPK3B	chr7:76510525-76516522	hgnc_idHGNC:21444	+	320.311	-1.89433	0.141811	-13.3582	1.06095e-40	6.70767e-39	511.653	487.764	516.689	113.544	149.154	143.064
ENSG00000196839.13	ADA	chr20:44619522-44652233	hgnc_idHGNC:186	-	899.329	1.12147	0.0840114	13.3491	1.1994e-40	7.56212e-39	579.262	557.743	560.88	1273.32	1215.89	1208.89
ENSG00000115963.14	RND3	chr2:150468195-150539011	hgnc_idHGNC:671	-	2173.85	-0.883724	0.0662937	-13.3304	1.54002e-40	9.68311e-39	2746.07	2735.45	2980.03	1483.03	1512.31	1586.22
ENSG00000134762.17	DSC3	chr18:30989365-31042815	hgnc_idHGNC:3037	-	8065.88	0.814465	0.0612477	13.2979	2.38095e-40	1.49297e-38	5956.21	5798.86	5787.82	10187.7	9463.71	11201
ENSG00000171867.18	PRNP	chr20:4686350-4701590	hgnc_idHGNC:9449	+	6693.68	0.793978	0.0597121	13.2968	2.41687e-40	1.50726e-38	4716.73	4958.06	5017.32	8836.75	7808.86	8824.35
ENSG00000189143.10	CLDN4	chr7:73799542-73832690	hgnc_idHGNC:2046	+	11309	-0.605414	0.0455307	-13.2968	2.41496e-40	1.50726e-38	13686.1	13325.3	13931.3	9054.57	8798.18	9058.62
ENSG00000107099.17	DOCK8	chr9:214854-465259	hgnc_idHGNC:19191	+	1066.32	-1.19263	0.0897998	-13.281	2.98497e-40	1.85651e-38	1489.05	1547.89	1412.96	647.665	715.56	584.773
ENSG00000079691.18	CARMIL1	chr6:25279078-25620530	hgnc_idHGNC:21581	+	2896.8	-0.785186	0.0591593	-13.2724	3.34654e-40	2.07576e-38	3747.67	3599.22	3650.82	2148.07	2037.17	2197.82
ENSG00000101311.16	FERMT1	chr20:6074845-6123030	hgnc_idHGNC:15889	-	2055.81	0.965511	0.0727541	13.2709	3.41493e-40	2.11247e-38	1396.4	1379.74	1402.77	2577.92	2596.97	2981.09
ENSG00000164125.16	GASK1B	chr4:158124474-158173318	hgnc_idHGNC:25312	-	187.284	2.73685	0.206342	13.2637	3.7607e-40	2.32011e-38	42.5682	67.8901	36.2589	333.681	329.46	313.846
ENSG00000168918.14	INPP5D	chr2:233059967-233207903	hgnc_idHGNC:6079	+	1132.82	1.02728	0.0776371	13.2318	5.74699e-40	3.53602e-38	759.551	761.413	714.98	1538.64	1474.54	1547.77
ENSG00000167553.16	TUBA1C	chr12:49188736-49274600	hgnc_idHGNC:20768	+	2470.59	0.85583	0.0647817	13.211	7.58245e-40	4.65287e-38	1822.09	1750.52	1699.64	3336.81	3016.11	3198.37
ENSG00000134851.13	TMEM165	chr4:55395957-55453397	hgnc_idHGNC:30760	+	5901.23	-0.836109	0.0632964	-13.2094	7.74081e-40	4.73738e-38	7423.57	7793.78	7480.66	4079.48	3969.56	4660.3
ENSG00000164070.12	HSPA4L	chr4:127781821-127840733	hgnc_idHGNC:17041	+	2445.43	0.91134	0.0690248	13.2031	8.42042e-40	5.13959e-38	1678.52	1663.83	1751.76	3251.07	2935.87	3391.51
ENSG00000183347.15	GBP6	chr1:89364059-89388160	hgnc_idHGNC:25395	+	487.644	1.55877	0.118291	13.1774	1.18441e-39	7.21017e-38	250.401	226.648	265.143	684.741	700.456	798.475
ENSG00000110400.11	NECTIN1	chr11:119623408-119729200	hgnc_idHGNC:9706	-	2603.42	1.01637	0.0772283	13.1606	1.47864e-39	8.97748e-38	1824.59	1685.76	1653.18	3707.57	3663.71	3085.71
ENSG00000110880.11	CORO1C	chr12:108645109-108731526	hgnc_idHGNC:2254	-	1896.78	0.852633	0.0649629	13.1249	2.37048e-39	1.43542e-37	1370.53	1303.49	1381.24	2497.97	2402.51	2424.93
ENSG00000242265.6	PEG10	chr7:94656325-94669695	hgnc_idHGNC:14005	+	341.301	1.76034	0.134402	13.0976	3.39713e-39	2.05169e-37	149.406	158.758	158.633	568.88	523.926	488.205
ENSG00000171490.13	RSL1D1	chr16:11833850-11851580	hgnc_idHGNC:24534	-	4435.66	0.843205	0.0644098	13.0912	3.69512e-39	2.2258e-37	3139.2	3104.14	3283.7	5673.73	5253.42	6159.79
ENSG00000108846.16	ABCC3	chr17:50634777-50692253	hgnc_idHGNC:54	+	5276.96	-0.680069	0.052305	-13.002	1.19216e-38	7.16231e-37	6568.03	6504.91	6418.96	4136.25	4158.37	3875.24
ENSG00000183742.13	MACC1	chr7:20134655-20217404	hgnc_idHGNC:30215	-	4212.01	-0.880235	0.0678643	-12.9705	1.79822e-38	1.07752e-36	5367.77	5564.9	5445.63	2868.73	2730.08	3294.94
ENSG00000184500.16	PROS1	chr3:93873051-93980003	hgnc_idHGNC:9456	-	522.687	1.56428	0.120702	12.9598	2.06774e-38	1.2358e-36	262.087	237.093	294.603	727.61	742.936	871.795
ENSG00000164465.19	DCBLD1	chr6:117453817-117569858	hgnc_idHGNC:21479	+	752.567	1.16244	0.0897482	12.9522	2.28247e-38	1.36059e-36	459.069	456.43	479.297	1053.18	1018.59	1048.84
ENSG00000123358.20	NR4A1	chr12:52022832-52059507	hgnc_idHGNC:7980	+	420.838	-2.11093	0.163007	-12.95	2.35046e-38	1.39749e-36	712.809	675.767	661.725	145.985	214.29	114.451
ENSG00000213923.13	CSNK1E	chr22:38290691-38318084	hgnc_idHGNC:2453	-	2339.31	-0.771436	0.0595949	-12.9447	2.5182e-38	1.49335e-36	2939.71	2997.61	2914.31	1699.69	1744.53	1740.01
ENSG00000134013.16	LOXL2	chr8:23296897-23425328	hgnc_idHGNC:6666	-	279.765	2.02283	0.156337	12.939	2.71286e-38	1.60465e-36	95.1525	109.669	128.039	490.094	438.965	416.673
ENSG00000230590.11	FTX	chrX:73940435-74293574	hgnc_idHGNC:37190	-	1626.66	-0.949852	0.0734154	-12.9381	2.74507e-38	1.61952e-36	2120.06	2237.24	2072.42	1126.17	1167.74	1036.32
ENSG00000172893.17	DHCR7	chr11:71428193-71452868	hgnc_idHGNC:2860	-	810.583	1.16259	0.0899286	12.928	3.12974e-38	1.84173e-36	499.133	519.098	482.696	1155.14	1146.97	1060.46
ENSG00000140416.23	TPM1	chr15:63042632-63071915	hgnc_idHGNC:12010	+	3056.22	0.888232	0.0688317	12.9044	4.25142e-38	2.4954e-36	2257.79	2036.7	2135.87	3964.78	3679.75	4262.41
ENSG00000239672.8	NME1	chr17:51153559-51162428	hgnc_idHGNC:7849	+	1137.3	1.29294	0.100195	12.9042	4.26375e-38	2.49625e-36	610.145	715.457	654.926	1435.52	1560.45	1847.31
ENSG00000134871.19	COL4A2	chr13:110305812-110513209	hgnc_idHGNC:2203	+	714.205	1.22945	0.0953425	12.895	4.80001e-38	2.80306e-36	449.888	394.807	435.107	1030.01	1003.48	971.94
ENSG00000080573.7	COL5A3	chr19:9959561-10010504	hgnc_idHGNC:14864	-	148.855	2.94152	0.228639	12.8653	7.05294e-38	4.10825e-36	31.7175	39.6896	31.7265	239.833	309.635	240.526
ENSG00000167004.13	PDIA3	chr15:43746410-43773278	hgnc_idHGNC:4606	+	8538.47	0.737163	0.0574381	12.834	1.05699e-37	6.14126e-36	6349.34	6309.6	6553.79	10311.7	10158.5	11547.9
ENSG00000197818.12	SLC9A8	chr20:49812713-49892242	hgnc_idHGNC:20728	+	1279.58	-0.962366	0.0750178	-12.8285	1.13539e-37	6.58012e-36	1666	1725.45	1680.37	917.623	843.945	844.076
ENSG00000165895.19	ARHGAP42	chr11:100687288-100993941	hgnc_idHGNC:26545	+	521.842	-1.4793	0.115362	-12.8232	1.21624e-37	7.03091e-36	721.156	813.637	768.235	310.509	250.163	267.35
ENSG00000214193.11	SH3D21	chr1:36306368-36329340	hgnc_idHGNC:26236	+	1111.12	-1.14196	0.0891825	-12.8047	1.54262e-37	8.89527e-36	1609.25	1484.18	1492.28	712.548	752.376	616.068
ENSG00000186480.13	INSIG1	chr7:155297776-155310235	hgnc_idHGNC:6083	+	499.75	1.4994	0.117174	12.7963	1.71934e-37	9.88945e-36	279.615	255.893	247.014	711.389	689.128	815.464
ENSG00000139641.13	ESYT1	chr12:56118250-56144674	hgnc_idHGNC:29534	+	2280.4	0.837475	0.0654697	12.7918	1.82217e-37	1.04547e-35	1655.99	1711.87	1539.87	2968.37	2821.65	2984.67
ENSG00000138834.14	MAPK8IP3	chr16:1706183-1770351	hgnc_idHGNC:6884	+	1511.79	-0.973707	0.076159	-12.7852	1.98374e-37	1.13533e-35	2106.71	1954.19	1947.78	1019.58	1087.5	954.951
ENSG00000142657.21	PGD	chr1:10398592-10420511	hgnc_idHGNC:8891	+	6697.7	-0.650074	0.0509458	-12.7601	2.73781e-37	1.563e-35	8092.14	8257.52	8192.24	5466.34	5058.95	5119
ENSG00000123131.13	PRDX4	chrX:23664262-23686397	hgnc_idHGNC:17169	+	2144.04	1.06684	0.0836911	12.7473	3.22664e-37	1.8375e-35	1308.76	1344.22	1507.01	2820.07	2636.62	3247.55
ENSG00000116741.8	RGS2	chr1:192809039-192812275	hgnc_idHGNC:9998	+	280.328	-1.97336	0.154855	-12.7433	3.39632e-37	1.92934e-35	454.896	412.563	474.765	92.6892	123.665	123.393
ENSG00000102886.15	GDPD3	chr16:30104810-30113537	hgnc_idHGNC:28638	-	962.716	-1.1211	0.0880453	-12.7332	3.86575e-37	2.19059e-35	1271.2	1296.18	1390.3	618.7	557.91	641.999
ENSG00000000971.16	CFH	chr1:196652043-196747504	hgnc_idHGNC:4883	+	2566.06	0.966862	0.0759553	12.7294	4.06163e-37	2.29592e-35	1709.41	1715.01	1788.02	3383.15	3044.43	3756.32
ENSG00000151914.21	DST	chr6:56457987-56954830	hgnc_idHGNC:1090	-	11655.1	0.568619	0.0447067	12.7189	4.6456e-37	2.61957e-35	9440.97	9429.41	9290.21	14197.7	13601.3	13971.1
ENSG00000198246.9	SLC29A3	chr10:71319259-71381423	hgnc_idHGNC:23096	+	595.861	-1.41878	0.111675	-12.7046	5.57332e-37	3.13499e-35	941.509	821.992	836.22	347.584	341.732	286.128
ENSG00000155366.17	RHOC	chr1:112701127-112707434	hgnc_idHGNC:669	-	2594.87	0.825046	0.0649536	12.7021	5.75782e-37	3.23085e-35	1877.18	1835.12	1905.86	3300.89	3121.84	3528.31
ENSG00000211459.2	MT-RNR1	chrM:648-1601	hgnc_idHGNC:7470	+	1254.9	-1.35028	0.106497	-12.6791	7.72044e-37	4.32156e-35	1495.73	2041.92	1873	660.41	778.809	679.553
ENSG00000124731.13	TREM1	chr6:41267926-41286682	hgnc_idHGNC:17760	-	356.105	1.79156	0.14155	12.6567	1.02673e-36	5.73321e-35	146.902	138.914	194.891	536.438	541.862	577.62
ENSG00000111912.20	NCOA7	chr6:125781161-125932034	hgnc_idHGNC:21081	+	4840.18	-0.818156	0.0648162	-12.6227	1.58281e-36	8.81689e-35	6002.96	6137.26	6392.89	3492.06	3207.75	3808.18
ENSG00000041353.10	RAB27B	chr18:54717860-54895516	hgnc_idHGNC:9767	+	5279.4	-0.83701	0.0663765	-12.61	1.85893e-36	1.03299e-34	6611.43	6817.21	6882.39	3678.6	3483.4	4203.39
ENSG00000168028.14	RPSA	chr3:39406716-39412542	hgnc_idHGNC:6502	+	33456	0.721161	0.0573791	12.5684	3.1519e-36	1.74304e-34	24624.5	25282.3	25888.8	40785.5	38758.2	45396.8
ENSG00000198363.18	ASPH	chr8:61500556-61714640	hgnc_idHGNC:757	-	8079.12	0.883199	0.0702708	12.5685	3.14578e-36	1.74304e-34	5601.48	5573.25	5868.27	10656.9	9211.66	11563.1
ENSG00000065978.19	YBX1	chr1:42682418-42703805	hgnc_idHGNC:8014	+	10903.4	0.745968	0.0593626	12.5663	3.23574e-36	1.7851e-34	8332.52	7792.74	8312.35	13360	12811.2	14811.6
ENSG00000143061.18	IGSF3	chr1:116574399-116667755	hgnc_idHGNC:5950	-	2253.56	0.781138	0.0621826	12.562	3.41586e-36	1.87995e-34	1610.08	1721.27	1642.98	2904.65	2849.97	2792.43
ENSG00000151136.15	BTBD11	chr12:107318421-107659642	hgnc_idHGNC:23844	+	467.026	1.49534	0.119284	12.536	4.7438e-36	2.60455e-34	255.409	218.293	259.478	718.341	635.319	715.319
ENSG00000168453.16	HR	chr8:22114419-22133384	hgnc_idHGNC:5172	-	2304.85	-0.798724	0.0637388	-12.5312	5.03855e-36	2.75978e-34	2986.45	2886.9	2906.38	1692.74	1760.58	1596.06
ENSG00000143320.9	CRABP2	chr1:156699606-156705816	hgnc_idHGNC:2339	-	4224.41	0.6551	0.0523145	12.5223	5.63435e-36	3.07877e-34	3316.98	3207.55	3319.95	5128.03	5095.77	5278.16
ENSG00000106789.13	CORO2A	chr9:98120975-98192637	hgnc_idHGNC:2255	-	2346.23	-0.768883	0.0614575	-12.5108	6.51687e-36	3.55255e-34	3051.56	2972.54	2846.32	1711.27	1752.08	1743.59
ENSG00000166197.17	NOLC1	chr10:102152176-102163871	hgnc_idHGNC:15608	+	2604.8	0.754119	0.0603195	12.5021	7.27334e-36	3.95553e-34	1951.46	1965.68	1899.06	3329.86	3135.06	3347.69
ENSG00000185100.11	ADSS1	chr14:104724229-104747325	hgnc_idHGNC:20093	+	397.816	1.59138	0.127447	12.4866	8.83848e-36	4.79534e-34	191.14	188.003	216.42	592.052	647.591	551.69
ENSG00000091409.16	ITGA6	chr2:172427354-172506459	hgnc_idHGNC:6142	+	8927.58	0.782595	0.0626797	12.4856	8.94396e-36	4.84113e-34	6500.42	6650.09	6542.46	11145.9	10327.5	12399.2
ENSG00000263528.8	IKBKE	chr1:206470476-206496889	hgnc_idHGNC:14552	+	567.675	-1.29131	0.10354	-12.4717	1.06574e-35	5.75501e-34	832.167	781.258	803.361	348.743	310.579	329.941
ENSG00000133321.11	PLAAT4	chr11:63536808-63546462	hgnc_idHGNC:9869	+	738.625	-1.31189	0.105193	-12.4713	1.07104e-35	5.77006e-34	1006.61	1018.35	1137.62	367.281	434.245	467.64
ENSG00000156804.7	FBXO32	chr8:123497889-123541206	hgnc_idHGNC:16731	-	1335.31	-0.910307	0.0730009	-12.4698	1.09104e-35	5.86403e-34	1798.72	1682.63	1748.36	904.878	940.235	937.068
ENSG00000173846.13	PLK3	chr1:44800377-44805990	hgnc_idHGNC:2154	+	565.576	-1.37922	0.110668	-12.4627	1.19222e-35	6.39289e-34	849.695	834.526	768.235	278.067	345.508	317.423
ENSG00000197641.12	SERPINB13	chr18:63586989-63604639	hgnc_idHGNC:8944	+	862.626	1.12631	0.0904259	12.4556	1.3035e-35	6.97328e-34	555.056	522.231	548.416	1192.21	1099.77	1258.07
ENSG00000132680.11	KHDC4	chr1:155913045-155934413	hgnc_idHGNC:29145	-	1635.9	-0.881602	0.070855	-12.4423	1.53939e-35	8.21604e-34	1993.19	2169.35	2201.59	1145.87	1139.42	1165.97
ENSG00000151835.17	SACS	chr13:23288689-23433763	hgnc_idHGNC:10519	-	1321.43	0.936549	0.075583	12.391	2.9235e-35	1.55671e-33	933.162	905.549	881.544	1699.69	1675.62	1833
ENSG00000042493.16	CAPG	chr2:85394753-85418432	hgnc_idHGNC:1474	-	4996.25	0.729573	0.0589665	12.3727	3.67357e-35	1.95159e-33	3760.19	3669.2	3849.11	6243.77	5834.93	6620.28
ENSG00000196576.16	PLXNB2	chr22:50274979-50307646	hgnc_idHGNC:9104	-	12889.8	-0.749289	0.0605956	-12.3654	4.02173e-35	2.13161e-33	16949.7	16338.5	15197	10249.1	9721.42	8883.37
ENSG00000105388.16	CEACAM5	chr19:41708585-41730433	hgnc_idHGNC:1817	+	423.115	-1.45409	0.117783	-12.3454	5.15462e-35	2.72577e-33	613.483	655.923	590.34	228.247	220.898	229.796
ENSG00000178573.7	MAF	chr16:79585843-79600737	hgnc_idHGNC:6776	-	257.005	1.84848	0.150182	12.3082	8.1787e-35	4.31497e-33	119.358	108.624	106.51	390.453	403.093	413.991
ENSG00000132341.12	RAN	chr12:130872037-130877678	hgnc_idHGNC:9846	+	12284.9	0.787663	0.0640162	12.3041	8.60563e-35	4.5298e-33	8766.55	9033.56	9239.22	15358.6	14137.5	17173.9
ENSG00000170581.14	STAT2	chr12:56341597-56360167	hgnc_idHGNC:11363	-	2510.27	-0.738362	0.0600896	-12.2877	1.05465e-34	5.53871e-33	3033.2	3217.99	3165.85	1919.82	1856.87	1867.88
ENSG00000128578.10	STRIP2	chr7:129434432-129488399	hgnc_idHGNC:22209	+	570.827	-1.28957	0.104953	-12.2871	1.06193e-34	5.56422e-33	762.889	797.97	870.213	338.315	324.74	330.835
ENSG00000113739.11	STC2	chr5:173314723-173328447	hgnc_idHGNC:11374	-	789.857	1.17293	0.0957187	12.254	1.59978e-34	8.36332e-33	525.843	496.12	431.707	1069.4	1124.32	1091.76
ENSG00000164626.9	KCNK5	chr6:39188971-39229475	hgnc_idHGNC:6280	-	373.4	-1.54164	0.126381	-12.1984	3.16944e-34	1.65315e-32	555.891	537.898	574.477	185.378	178.418	208.337
ENSG00000139324.12	TMTC3	chr12:88142296-88199887	hgnc_idHGNC:26899	+	3932.18	0.796458	0.0653089	12.1952	3.29504e-34	1.71477e-32	2786.97	2856.61	2980.03	4885.88	4660.58	5423.01
ENSG00000136810.13	TXN	chr9:110243810-110256507	hgnc_idHGNC:12435	-	9142.69	0.757757	0.0621764	12.1872	3.63668e-34	1.88828e-32	6457.02	6691.87	7241.58	11401.9	10717.4	12346.4
ENSG00000233041.8	PHGR1	chr15:40351033-40356434	hgnc_idHGNC:37226	+	109.791	-3.45804	0.284369	-12.1604	5.05143e-34	2.61694e-32	244.559	184.87	174.496	16.2206	19.8242	18.7771
ENSG00000085063.17	CD59	chr11:33703010-33736479	hgnc_idHGNC:1689	-	6033.52	0.719059	0.0591537	12.1558	5.34577e-34	2.76319e-32	4534.77	4459.86	4687.59	7521.72	6983.79	8013.36
ENSG00000124201.15	ZNFX1	chr20:49237946-49278426	hgnc_idHGNC:29271	-	4909.68	-0.639148	0.0526387	-12.1422	6.31275e-34	3.25568e-32	6134	5975.37	5826.35	3962.46	3738.28	3821.59
ENSG00000283078.1	RP11-11M20.4	chr20:62066830-62068437	havana_geneOTTHUMG00000191518.1	+	175.108	-2.37892	0.196038	-12.135	6.8936e-34	3.54726e-32	289.631	278.872	313.866	44.0273	67.0248	57.2255
ENSG00000113282.14	CLINT1	chr5:157785743-157859145	hgnc_idHGNC:23186	-	10146.5	-0.62563	0.0516113	-12.122	8.08113e-34	4.14904e-32	12340.6	12106.4	12491.2	8084.81	7520.93	8335.25
ENSG00000161013.17	MGAT4B	chr5:179797597-179806952	hgnc_idHGNC:7048	-	6165.43	-0.675825	0.0558008	-12.1114	9.19299e-34	4.70936e-32	8072.94	7461.64	7214.38	4659.95	4827.67	4755.98
ENSG00000145817.17	YIPF5	chr5:144158162-144170714	hgnc_idHGNC:24877	-	3576.7	0.819758	0.0677117	12.1066	9.74563e-34	4.98134e-32	2560.77	2530.73	2671.83	4421.27	4260.32	5015.28
ENSG00000141441.16	GAREM1	chr18:32124877-32470882	hgnc_idHGNC:26136	-	1558.5	-0.862101	0.0712262	-12.1037	1.00942e-33	5.14806e-32	1937.27	2104.59	1990.84	1107.64	1140.36	1070.3
ENSG00000094755.17	GABRP	chr5:170763350-170814047	hgnc_idHGNC:4089	+	2046.1	0.782818	0.0646775	12.1034	1.01332e-33	5.15647e-32	1472.36	1541.63	1500.21	2548.95	2515.79	2697.65
ENSG00000185033.14	SEMA4B	chr15:90160604-90229679	hgnc_idHGNC:10730	+	1966.67	0.971622	0.080418	12.0822	1.31237e-33	6.66348e-32	1353.84	1337.96	1290.59	2821.23	2706.48	2289.91
ENSG00000264230.9	ANXA8L1	chr10:46375627-46391784	hgnc_idHGNC:23334	+	1898.25	0.886151	0.0734483	12.065	1.61741e-33	8.19418e-32	1368.86	1285.73	1343.84	2452.79	2283.56	2654.73
ENSG00000183255.12	PTTG1IP	chr21:44849585-44873903	hgnc_idHGNC:13524	-	10362.2	-0.633933	0.0525857	-12.0553	1.81976e-33	9.19902e-32	12536.8	12340.3	12934.2	7968.95	7774.87	8617.81
ENSG00000106541.12	AGR2	chr7:16791811-16833433	hgnc_idHGNC:328	-	3232.69	-0.827986	0.0687467	-12.044	2.08553e-33	1.05193e-31	4037.3	4024.32	4349.93	2173.56	2260.91	2550.11
ENSG00000205890.3	RP11-473M20.5	chr16:3032481-3039133	havana_geneOTTHUMG00000177453.1	+	306.883	-1.84337	0.153116	-12.039	2.21513e-33	1.11485e-31	514.157	480.453	446.437	110.068	161.426	128.757
ENSG00000175265.18	GOLGA8A	chr15:34379068-34437808	hgnc_idHGNC:31972	-	2658.04	-0.734966	0.0610514	-12.0385	2.23054e-33	1.12015e-31	3335.35	3386.15	3238.37	2062.33	2027.73	1898.28
ENSG00000173530.6	TNFRSF10D	chr8:23135588-23164027	hgnc_idHGNC:11907	-	1762.16	0.975445	0.0810709	12.032	2.41229e-33	1.20878e-31	1268.7	1128.02	1164.82	2466.69	2094.76	2449.97
ENSG00000149212.12	SESN3	chr11:95165513-95232541	hgnc_idHGNC:23060	-	283.516	2.10091	0.174939	12.0094	3.17091e-33	1.58545e-31	80.1284	99.224	145.036	441.432	473.893	461.381
ENSG00000159199.14	ATP5MC1	chr17:48892765-48895871	hgnc_idHGNC:841	+	1292.84	0.91181	0.0760003	11.9975	3.66385e-33	1.82794e-31	885.586	853.326	954.062	1721.7	1642.58	1699.78
ENSG00000145730.21	PAM	chr5:102753981-103029730	hgnc_idHGNC:8596	+	3730.88	0.843345	0.0703118	11.9944	3.80366e-33	1.89358e-31	2623.37	2667.56	2721.68	4826.79	4299.02	5246.86
ENSG00000075239.14	ACAT1	chr11:108116695-108147603	hgnc_idHGNC:93	+	1295.53	1.06323	0.0887059	11.986	4.20557e-33	2.08913e-31	801.284	814.681	901.94	1769.2	1570.83	1915.27
ENSG00000205213.14	LGR4	chr11:27365961-27472790	hgnc_idHGNC:13299	-	1114.82	1.02908	0.08586	11.9856	4.22987e-33	2.09666e-31	704.462	714.413	782.965	1484.19	1394.3	1608.57
ENSG00000189159.16	JPT1	chr17:75135248-75168281	hgnc_idHGNC:14569	-	3162.76	0.822042	0.0685941	11.9841	4.30275e-33	2.12819e-31	2288.67	2204.86	2363.63	3994.9	3728.84	4395.64
ENSG00000168143.9	FAM83B	chr6:54846771-54945099	hgnc_idHGNC:21357	+	1914.09	0.826478	0.0690439	11.9703	5.08245e-33	2.50843e-31	1343.82	1420.47	1378.97	2357.78	2377.96	2605.55
ENSG00000132432.14	SEC61G	chr7:54752250-54759974	hgnc_idHGNC:18277	-	2161.84	0.951309	0.0794916	11.9674	5.26454e-33	2.59273e-31	1448.99	1476.87	1497.95	2663.65	2659.28	3224.3
ENSG00000197375.13	SLC22A5	chr5:132369710-132395613	hgnc_idHGNC:10969	+	1348.03	-0.884516	0.0739324	-11.9639	5.49496e-33	2.70041e-31	1771.17	1753.65	1718.9	1005.68	921.354	917.397
ENSG00000070190.13	DAPP1	chr4:99816827-99870190	hgnc_idHGNC:16500	+	752.229	-1.16317	0.0972257	-11.9636	5.51166e-33	2.70283e-31	1052.52	1070.57	995.986	488.935	415.365	489.993
ENSG00000140450.9	ARRDC4	chr15:97960703-97973833	hgnc_idHGNC:28087	+	3506.13	0.733609	0.0613765	11.9526	6.29232e-33	3.07908e-31	2598.33	2635.18	2668.43	4336.69	4125.33	4672.82
ENSG00000197989.14	SNHG12	chr1:28578538-28583132	hgnc_idHGNC:30062	-	1149.91	-0.95978	0.0803431	-11.946	6.81203e-33	3.3263e-31	1545.81	1506.12	1507.01	716.024	809.017	815.464
ENSG00000112972.15	HMGCS1	chr5:43287470-43313512	hgnc_idHGNC:5007	-	1320.94	1.02422	0.0857949	11.938	7.49889e-33	3.65392e-31	832.167	906.594	874.746	1815.55	1583.11	1913.48
ENSG00000101444.13	AHCY	chr20:34280268-34311802	hgnc_idHGNC:343	-	6714.79	0.626583	0.0525216	11.93	8.25584e-33	4.01423e-31	5278.46	5369.58	5188.42	8302.63	7727.67	8421.99
ENSG00000163286.9	ALPG	chr2:232406844-232410714	hgnc_idHGNC:441	+	108.369	-3.25473	0.272911	-11.926	8.66685e-33	4.20516e-31	179.454	206.804	201.69	26.6481	14.1602	21.4596
ENSG00000155893.13	PXYLP1	chr3:141228726-141367753	hgnc_idHGNC:26303	+	1211.59	-0.937904	0.0786617	-11.9233	8.95388e-33	4.33527e-31	1602.57	1607.43	1563.66	896.768	785.417	813.675
ENSG00000119681.12	LTBP2	chr14:74498183-74612378	hgnc_idHGNC:6715	-	1196.3	1.05758	0.0887178	11.9207	9.23267e-33	4.46084e-31	846.357	767.68	711.581	1678.83	1693.56	1479.82
ENSG00000188153.14	COL4A5	chrX:108439838-108697545	hgnc_idHGNC:2207	+	4340.63	0.658818	0.055278	11.9183	9.50625e-33	4.58337e-31	3304.46	3301.55	3494.45	5437.38	5107.1	5398.87
ENSG00000172986.13	GXYLT2	chr3:72888046-72998138	hgnc_idHGNC:33383	+	319.603	1.62785	0.136637	11.9136	1.00489e-32	4.83484e-31	149.406	160.847	158.633	523.694	466.341	458.698
ENSG00000150779.12	TIMM8B	chr11:112084800-112086798	hgnc_idHGNC:11818	-	1728.01	0.956086	0.0802927	11.9075	1.0816e-32	5.19306e-31	1141.83	1239.78	1146.69	2165.45	2143.85	2530.44
ENSG00000275212.3	LINC02826	chr12:125983702-126043485	hgnc_idHGNC:54357	+	90.5768	-4.37633	0.368278	-11.8832	1.44671e-32	6.93154e-31	160.257	153.536	203.956	12.7448	8.4961	4.47074
ENSG00000143753.13	DEGS1	chr1:224175756-224193441	hgnc_idHGNC:13709	+	824.956	1.04874	0.088354	11.8697	1.70004e-32	8.12832e-31	528.347	531.632	554.081	1093.73	1072.4	1169.55
ENSG00000146223.16	RPL7L1	chr6:42879616-42889925	hgnc_idHGNC:21370	+	5353.32	0.727516	0.0612932	11.8694	1.70601e-32	8.13991e-31	3894.58	4080.72	4121.05	6783.69	6149.29	7090.6
ENSG00000146674.16	IGFBP3	chr7:45912245-45921874	hgnc_idHGNC:5472	-	8907.92	-0.621056	0.052341	-11.8656	1.78633e-32	8.50546e-31	10807.3	10501	11081.6	7001.51	6687.37	7368.68
ENSG00000095739.11	BAMBI	chr10:28677510-28682932	hgnc_idHGNC:30251	+	338.791	-1.56039	0.131583	-11.8586	1.94103e-32	9.22292e-31	515.827	507.609	494.027	180.744	154.818	179.724
ENSG00000062282.15	DGAT2	chr11:75759512-75801535	hgnc_idHGNC:16940	+	1085.32	-0.963161	0.0815642	-11.8086	3.52321e-32	1.67061e-30	1440.64	1438.23	1427.69	674.314	766.537	764.497
ENSG00000141736.14	ERBB2	chr17:39687914-39730426	hgnc_idHGNC:3430	+	5917.12	-0.603201	0.0510824	-11.8084	3.53271e-32	1.67166e-30	7239.1	7078.32	7088.61	4819.84	4774.81	4502.04
ENSG00000171951.5	SCG2	chr2:223596940-223602361	hgnc_idHGNC:10575	-	87.6266	4.49503	0.380769	11.8051	3.67207e-32	1.73403e-30	12.5201	4.17785	4.53236	164.523	156.706	183.3
ENSG00000108551.5	RASD1	chr17:17494437-17496395	hgnc_idHGNC:15828	-	150.216	-2.61429	0.221644	-11.795	4.13997e-32	1.95097e-30	285.458	230.826	257.211	52.1376	44.3685	31.2952
ENSG00000102243.13	VGLL1	chrX:136532215-136556807	hgnc_idHGNC:20985	+	114.502	-3.05689	0.259248	-11.7914	4.32391e-32	2.03348e-30	204.494	199.492	208.489	30.124	28.3203	16.0947
ENSG00000148341.18	SH3GLB2	chr9:129007036-129028331	hgnc_idHGNC:10834	-	6804.45	-0.629378	0.0534303	-11.7794	4.98398e-32	2.33911e-30	8350.05	7851.23	8594.49	5409.57	5446.94	5174.44
ENSG00000110042.8	DTX4	chr11:59171430-59208588	hgnc_idHGNC:29151	+	3457.28	-0.655817	0.0556759	-11.7792	4.99695e-32	2.34041e-30	4332.78	4233.21	4121.05	2719.27	2729.13	2608.23
ENSG00000197565.16	COL4A6	chrX:108155607-108439497	hgnc_idHGNC:2208	-	954.406	1.00198	0.0851016	11.7739	5.3219e-32	2.48753e-30	611.814	629.811	667.39	1248.99	1227.21	1341.22
ENSG00000184292.7	TACSTD2	chr1:58575433-58577252	hgnc_idHGNC:11530	-	18325.2	-0.547916	0.0465428	-11.7723	5.42136e-32	2.52887e-30	21805.8	21973.4	21512.8	14858.1	14307.4	15493.8
ENSG00000068366.21	ACSL4	chrX:109624244-109733403	hgnc_idHGNC:3571	-	2760.27	0.851841	0.0724443	11.7586	6.38122e-32	2.97057e-30	1963.98	1955.23	1987.44	3357.66	3338.02	3959.29
ENSG00000265190.7	ANXA8	chr10:47460162-47484158	hgnc_idHGNC:546	-	4363.21	0.692299	0.0589432	11.7452	7.47578e-32	3.47306e-30	3322.83	3232.61	3453.66	5417.68	5085.39	5667.11
ENSG00000165672.7	PRDX3	chr10:119167720-119178812	hgnc_idHGNC:9354	-	5468.16	0.796798	0.067848	11.7439	7.59301e-32	3.5204e-30	3876.21	3989.85	4123.31	6684.05	6414.55	7720.97
ENSG00000182054.10	IDH2	chr15:90083045-90102477	hgnc_idHGNC:5383	-	733.45	1.18834	0.101209	11.7415	7.81139e-32	3.61434e-30	407.32	442.852	494.027	1067.08	946.843	1042.58
ENSG00000140988.16	RPS2	chr16:1962058-1964841	hgnc_idHGNC:10404	-	31102.1	0.571983	0.0488828	11.7011	1.2583e-31	5.81044e-30	26203.7	24820.6	24019.2	37573.9	35856.4	38139
ENSG00000141574.8	SECTM1	chr17:82321024-82334074	hgnc_idHGNC:10707	-	457.241	-1.30226	0.111384	-11.6916	1.40734e-31	6.48564e-30	654.382	635.033	662.858	257.212	273.763	260.197
ENSG00000182718.18	ANXA2	chr15:60347134-60402883	hgnc_idHGNC:537	-	48386.7	0.747488	0.0639836	11.6825	1.56634e-31	7.20393e-30	35322.4	35229.7	37824.8	60337.2	54700.7	66905.6
ENSG00000123505.19	AMD1	chr6:110874770-110898879	hgnc_idHGNC:457	+	2696.15	0.868842	0.074393	11.6791	1.6303e-31	7.48308e-30	1843.79	1946.88	1935.32	3437.61	3157.72	3855.57
ENSG00000163468.15	CCT3	chr1:156308968-156367873	hgnc_idHGNC:1616	-	11738.7	0.680855	0.0583104	11.6764	1.68295e-31	7.70932e-30	8715.64	9033.56	9310.6	14610.1	13325.7	15436.6
ENSG00000129422.14	MTUS1	chr8:17643795-17800917	hgnc_idHGNC:29789	-	1810.67	-0.75909	0.0650771	-11.6645	1.936e-31	8.85083e-30	2276.15	2323.93	2229.92	1310.39	1355.6	1368.05
ENSG00000130203.10	APOE	chr19:44905791-44909393	hgnc_idHGNC:613	+	103.167	3.24132	0.278572	11.6355	2.72115e-31	1.24156e-29	18.3628	25.0671	15.8633	163.365	190.69	205.654
ENSG00000087245.13	MMP2	chr16:55389700-55506691	hgnc_idHGNC:7166	+	172.377	2.26412	0.194604	11.6345	2.75237e-31	1.25331e-29	63.435	54.3121	60.0538	286.178	318.132	252.15
ENSG00000157557.13	ETS2	chr21:38805183-38824955	hgnc_idHGNC:3489	+	2544.05	0.720183	0.0619103	11.6327	2.811e-31	1.27747e-29	2023.24	1891.52	1848.07	3158.38	3115.24	3227.88
ENSG00000135052.16	GOLM1	chr9:86026146-86100173	hgnc_idHGNC:15451	-	3107.29	-0.647766	0.0556903	-11.6316	2.84728e-31	1.2914e-29	3811.11	3851.98	3715.4	2469.01	2387.4	2408.84
ENSG00000173852.15	DPY19L1	chr7:34928876-35038271	hgnc_idHGNC:22205	-	840.678	1.13945	0.0980056	11.6264	3.0268e-31	1.37012e-29	541.702	502.387	530.286	1169.04	1032.75	1267.9
ENSG00000196220.16	SRGAP3	chr3:8980591-9363053	hgnc_idHGNC:19744	-	579.814	-1.24233	0.107116	-11.598	4.21599e-31	1.90466e-29	845.522	808.414	789.764	360.329	368.164	306.693
ENSG00000135624.16	CCT7	chr2:73233420-73253021	hgnc_idHGNC:1622	+	8182.12	0.658235	0.0568071	11.5872	4.78519e-31	2.15757e-29	6420.29	6399.42	6220.66	10244.5	9256.02	10551.8
ENSG00000238741.1	SCARNA7	chr3:160514907-160515236	hgnc_idHGNC:32563	-	9883.8	-0.669392	0.057791	-11.583	5.02742e-31	2.26234e-29	11303.1	12525.2	12587.5	7214.69	7746.55	7925.73
ENSG00000135480.16	KRT7	chr12:52232520-52252186	hgnc_idHGNC:6445	+	41613	-0.468261	0.0404494	-11.5765	5.42364e-31	2.43586e-29	49126.2	47926.2	47868.5	34881.2	35239	34636.6
ENSG00000196924.19	FLNA	chrX:154348524-154374634	hgnc_idHGNC:3754	-	8035.66	0.702504	0.0607041	11.5726	5.6734e-31	2.54306e-29	6229.99	6054.75	6062.03	10751.9	10007.5	9107.8
ENSG00000111716.14	LDHB	chr12:21635342-21757857	hgnc_idHGNC:6541	-	1876.48	0.855782	0.074031	11.5598	6.58787e-31	2.94721e-29	1223.63	1401.67	1385.77	2369.37	2335.48	2542.96
ENSG00000186352.9	ANKRD37	chr4:185396021-185400628	hgnc_idHGNC:29593	+	432.355	-1.37484	0.118996	-11.5537	7.07084e-31	3.15712e-29	579.262	646.522	646.994	237.516	255.827	228.008
ENSG00000134508.13	CABLES1	chr18:23134564-23260470	hgnc_idHGNC:25097	+	300.995	-1.58172	0.136925	-11.5517	7.23853e-31	3.22571e-29	462.408	438.674	453.236	141.351	152.93	157.37
ENSG00000079337.16	RAPGEF3	chr12:47734363-47771040	hgnc_idHGNC:16629	-	790.082	-1.01696	0.088057	-11.5489	7.47806e-31	3.326e-29	1070.05	1070.57	1032.25	509.79	542.806	515.03
ENSG00000107798.18	LIPA	chr10:89213569-89414557	hgnc_idHGNC:6617	-	2678.18	0.775875	0.0672596	11.5355	8.73413e-31	3.87714e-29	1955.63	1962.55	2007.84	3354.19	3141.67	3647.23
ENSG00000130222.11	GADD45G	chr9:89605012-89606555	hgnc_idHGNC:4097	+	237.776	-2.0097	0.174225	-11.5351	8.78039e-31	3.89015e-29	408.989	378.096	353.524	121.655	82.1289	82.2617
ENSG00000142864.15	SERBP1	chr1:67407810-67430415	hgnc_idHGNC:17860	-	10535.6	0.63492	0.0551173	11.5194	1.05312e-30	4.65687e-29	8300.8	8199.03	8261.36	13107.4	11853.9	13490.9
ENSG00000142623.11	PADI1	chr1:17205128-17246007	hgnc_idHGNC:18367	+	1135.64	0.884941	0.0769458	11.5008	1.30642e-30	5.76583e-29	816.308	792.747	782.965	1523.58	1428.29	1469.98
ENSG00000149289.11	ZC3H12C	chr11:110093392-110171841	hgnc_idHGNC:29362	+	1304.63	-0.896206	0.0779609	-11.4956	1.38836e-30	6.11571e-29	1726.93	1717.1	1645.25	977.871	847.722	912.926
ENSG00000141682.12	PMAIP1	chr18:59899996-59904305	hgnc_idHGNC:9108	+	597.288	-1.1884	0.103415	-11.4916	1.45456e-30	6.39506e-29	866.389	832.437	790.897	378.867	335.124	380.013
ENSG00000176092.17	CRYBG2	chr1:26321698-26360080	hgnc_idHGNC:17295	-	2748.61	-0.693448	0.0603563	-11.4892	1.49404e-30	6.55607e-29	3382.09	3505.22	3300.69	2170.08	2114.58	2018.99
ENSG00000155090.15	KLF10	chr8:102648784-102655725	hgnc_idHGNC:11810	-	1522.44	0.918622	0.0800119	11.4811	1.64256e-30	7.19404e-29	1080.9	1093.55	984.655	2004.4	1832.32	2138.8
ENSG00000204021.5	LIPK	chr10:88706249-88752776	hgnc_idHGNC:23444	+	935.18	1.1806	0.102878	11.4757	1.74722e-30	7.63785e-29	514.157	581.766	625.466	1169.04	1264.97	1455.67
ENSG00000183098.11	GPC6	chr13:93226807-94408020	hgnc_idHGNC:4454	+	231.342	1.97682	0.172264	11.4755	1.75079e-30	7.63889e-29	80.9631	89.8238	112.176	335.998	357.78	411.308
ENSG00000148660.21	CAMK2G	chr10:73812501-73874591	hgnc_idHGNC:1463	-	4274.82	-0.615131	0.0536124	-11.4737	1.78906e-30	7.79105e-29	5155.76	5028.04	5334.59	3397.06	3294.6	3438.9
ENSG00000159166.15	LAD1	chr1:201380833-201399915	hgnc_idHGNC:6472	-	3054.29	0.694871	0.0605717	11.4719	1.82678e-30	7.94025e-29	2424.72	2280.06	2289.98	3897.58	3595.74	3837.69
ENSG00000062716.13	VMP1	chr17:59707192-59842255	hgnc_idHGNC:29559	+	9854.01	-0.640538	0.0558463	-11.4697	1.8741e-30	8.13053e-29	11748.8	12149.2	12126.3	7230.91	7590.79	8278.03
ENSG00000117595.12	IRF6	chr1:209785617-209806175	hgnc_idHGNC:6121	-	7760.11	0.626965	0.0547208	11.4575	2.1555e-30	9.33374e-29	6219.97	6011.93	6066.56	9563.2	8813.28	9885.71
ENSG00000006459.11	KDM7A	chr7:140084746-140176983	hgnc_idHGNC:22224	-	1103.73	-0.890007	0.0776979	-11.4547	2.22685e-30	9.62451e-29	1456.5	1436.14	1408.43	776.272	743.88	801.157
ENSG00000187514.17	PTMA	chr2:231706895-231713551	hgnc_idHGNC:9623	+	11373.6	0.747197	0.0652834	11.4454	2.47821e-30	1.06908e-28	8873.39	8520.73	8082.33	13529.1	13405	15830.9
ENSG00000196968.11	FUT11	chr10:73772276-73780251	hgnc_idHGNC:19233	+	579.153	1.24308	0.108697	11.4361	2.75997e-30	1.18839e-28	323.852	371.829	336.528	879.388	751.432	811.887
ENSG00000165655.17	ZNF503	chr10:75397830-75401764	hgnc_idHGNC:23589	-	685.104	-1.41622	0.123864	-11.4336	2.84047e-30	1.22076e-28	1154.35	1032.97	801.095	388.136	354.948	379.119
ENSG00000132589.16	FLOT2	chr17:28879335-28897733	hgnc_idHGNC:3758	-	1087.26	0.953666	0.0834215	11.4319	2.89709e-30	1.24277e-28	795.442	715.457	707.048	1508.52	1409.41	1387.72
ENSG00000143401.15	ANP32E	chr1:150218417-150236156	hgnc_idHGNC:16673	-	796.297	1.02528	0.0897707	11.4211	3.28027e-30	1.40452e-28	518.331	542.076	514.423	1026.53	1050.68	1125.73
ENSG00000163191.6	S100A11	chr1:152032506-152047907	hgnc_idHGNC:10488	-	4507.97	0.695853	0.0609292	11.4207	3.29645e-30	1.40882e-28	3524.82	3514.62	3282.56	5527.75	5937.83	5260.28
ENSG00000125743.11	SNRPD2	chr19:45687460-45692569	hgnc_idHGNC:11159	-	5999.23	0.658457	0.0576873	11.4142	3.54962e-30	1.5142e-28	4549.79	4585.19	4829.23	7088.4	7088.58	7854.2
ENSG00000186594.14	MIR22HG	chr17:1711493-1717174	hgnc_idHGNC:28219	-	1538.56	-0.795647	0.0697157	-11.4127	3.61222e-30	1.53804e-28	1951.46	1886.3	2019.17	1144.71	1095.05	1134.67
ENSG00000105443.15	CYTH2	chr19:48469208-48482314	hgnc_idHGNC:9502	+	3487.08	-0.731618	0.0642487	-11.3873	4.83845e-30	2.05634e-28	4593.2	4242.61	4220.76	2583.71	2801.82	2480.37
ENSG00000069275.13	NUCKS1	chr1:205712822-205750182	hgnc_idHGNC:29923	-	9222.31	0.587533	0.0516147	11.3831	5.07903e-30	2.1546e-28	7314.22	7400.02	7396.81	11067.1	10505	11650.8
ENSG00000106628.12	POLD2	chr7:44114680-44124358	hgnc_idHGNC:9176	-	1830.25	0.789209	0.0693564	11.379	5.31795e-30	2.24764e-28	1313.77	1346.31	1365.37	2418.03	2171.22	2366.81
ENSG00000162627.17	SNX7	chr1:98661701-98760500	hgnc_idHGNC:14971	+	1427.58	0.95548	0.0839676	11.3792	5.31134e-30	2.24764e-28	954.864	949.417	1011.85	1806.28	1744.53	2098.57
ENSG00000170027.7	YWHAG	chr7:76326799-76358991	hgnc_idHGNC:12852	-	8624.15	0.593214	0.0522141	11.3612	6.52521e-30	2.75282e-28	6999.55	6826.61	6798.54	10644.2	9767.68	10708.3
ENSG00000071073.13	MGAT4A	chr2:98619106-98731132	hgnc_idHGNC:7047	-	503.815	-1.22167	0.107532	-11.361	6.53862e-30	2.75342e-28	738.684	683.079	693.451	304.716	293.587	309.375
ENSG00000096384.20	HSP90AB1	chr6:44246166-44253888	hgnc_idHGNC:5258	+	23066.1	0.502028	0.0442149	11.3543	7.06306e-30	2.96881e-28	19463.7	19270.3	18543	26700.3	26726.8	27692.7
ENSG00000143799.14	PARP1	chr1:226360210-226408154	hgnc_idHGNC:270	-	2023.17	0.780735	0.0687728	11.3524	7.21761e-30	3.02823e-28	1534.13	1477.91	1451.49	2683.35	2389.29	2602.87
ENSG00000213853.10	EMP2	chr16:10528422-10580632	hgnc_idHGNC:3334	-	3815.54	0.636909	0.0562051	11.3319	9.12418e-30	3.82117e-28	3071.59	3041.48	2845.19	4584.64	4592.61	4757.77
ENSG00000148154.10	UGCG	chr9:111896814-111935369	hgnc_idHGNC:12524	+	4054.98	-0.772263	0.0681724	-11.3281	9.52628e-30	3.9823e-28	4932.07	5057.29	5357.25	3047.16	2705.53	3230.56
ENSG00000108953.17	YWHAE	chr17:1344275-1400222	hgnc_idHGNC:12851	-	6686.24	0.536904	0.047405	11.3259	9.76628e-30	4.0752e-28	5567.26	5421.81	5377.65	7906.38	7991.05	7853.31
ENSG00000183943.6	PRKX	chrX:3604340-3713649	hgnc_idHGNC:9441	-	1201.93	0.927025	0.081865	11.3238	1.00005e-29	4.16535e-28	896.437	782.303	804.494	1569.92	1512.31	1646.13
ENSG00000006756.16	ARSD	chrX:2903972-2929349	hgnc_idHGNC:717	-	1849.11	0.751466	0.066369	11.3225	1.01486e-29	4.21937e-28	1393.07	1389.14	1350.64	2397.17	2218.42	2346.25
ENSG00000139263.12	LRIG3	chr12:58872149-58920504	hgnc_idHGNC:30991	-	1258.24	1.05003	0.0927409	11.3222	1.01922e-29	4.22985e-28	837.175	830.348	790.897	1669.56	1498.14	1923.31
ENSG00000130508.11	PXDN	chr2:1631887-1744852	hgnc_idHGNC:14966	-	2682.94	0.701115	0.0619355	11.3201	1.04377e-29	4.32391e-28	2045.78	2008.5	2074.69	3494.38	3313.48	3160.82
ENSG00000167107.13	ACSF2	chr17:50426158-50474845	hgnc_idHGNC:26101	+	1769.53	-0.738888	0.0652828	-11.3183	1.06565e-29	4.40661e-28	2199.36	2170.39	2269.58	1334.72	1303.68	1339.43
ENSG00000164054.16	SHISA5	chr3:48467798-48504826	hgnc_idHGNC:30376	-	3589.01	0.645139	0.0570178	11.3147	1.10992e-29	4.58142e-28	2822.86	2762.6	2811.2	4598.54	4227.28	4311.59
ENSG00000071082.11	RPL31	chr2:101002229-101024032	hgnc_idHGNC:10334	+	25578.1	0.518931	0.0458779	11.3111	1.15588e-29	4.76256e-28	20352.6	21820.9	20911.2	29461.2	30146	30776.6
ENSG00000135919.14	SERPINE2	chr2:223975045-224039318	hgnc_idHGNC:8951	-	491.863	1.30274	0.115187	11.3097	1.17446e-29	4.83042e-28	281.284	299.761	270.809	641.872	693.848	763.603
ENSG00000133962.8	CATSPERB	chr14:91580696-91780707	hgnc_idHGNC:20500	-	358.891	-1.47808	0.130832	-11.2975	1.34947e-29	5.54031e-28	510.819	518.054	557.48	165.682	200.13	201.183
ENSG00000099260.11	PALMD	chr1:99646113-99694541	hgnc_idHGNC:15846	+	334.677	1.50369	0.133283	11.282	1.61092e-29	6.60191e-28	174.446	165.025	184.694	465.763	485.221	532.913
ENSG00000157110.16	RBPMS	chr8:30384511-30572256	hgnc_idHGNC:19097	+	364.798	-1.51824	0.134716	-11.2699	1.84766e-29	7.55859e-28	566.742	520.142	534.819	190.013	215.234	161.841
ENSG00000166828.3	SCNN1G	chr16:23182745-23216883	hgnc_idHGNC:10602	+	131.59	-2.49385	0.221367	-11.2657	1.93865e-29	7.91672e-28	246.228	221.426	202.823	38.2343	40.5925	40.2367
ENSG00000089127.15	OAS1	chr12:112905856-112933219	hgnc_idHGNC:8086	+	3381.06	-0.713625	0.0633528	-11.2643	1.96893e-29	8.02611e-28	4305.23	4116.23	4179.97	2583.71	2371.35	2729.84
ENSG00000058085.15	LAMC2	chr1:183186238-183245127	hgnc_idHGNC:6493	+	8156.18	0.576969	0.0512561	11.2566	2.14942e-29	8.7463e-28	6671.53	6350.33	6617.25	9826.21	9342.87	10128.9
ENSG00000104341.17	LAPTM4B	chr8:97775057-97853013	hgnc_idHGNC:13646	+	4724.34	0.791011	0.0702886	11.2538	2.21935e-29	9.01487e-28	3346.2	3393.46	3645.15	5948.33	5417.68	6595.24
ENSG00000069812.11	HES2	chr1:6412418-6424670	hgnc_idHGNC:16005	-	1841.88	0.756603	0.0672519	11.2503	2.30832e-29	9.35972e-28	1361.35	1404.8	1342.71	2342.72	2204.26	2395.42
ENSG00000135486.19	HNRNPA1	chr12:54280193-54287088	hgnc_idHGNC:5031	+	19865.6	0.494819	0.0439901	11.2484	2.35777e-29	9.54333e-28	16412.1	16979.8	16081.9	23577.8	23040.5	23101.2
ENSG00000125995.16	ROMO1	chr20:35699272-35700984	hgnc_idHGNC:16185	+	3345.94	0.799485	0.0710807	11.2476	2.38079e-29	9.61958e-28	2294.51	2396	2638.97	4231.26	3943.13	4571.78
ENSG00000143412.10	ANXA9	chr1:150982249-150995634	hgnc_idHGNC:547	+	755.075	-1.11778	0.0993886	-11.2465	2.40848e-29	9.71435e-28	1009.95	1075.8	1017.51	446.067	444.629	536.489
ENSG00000083857.14	FAT1	chr4:186587794-186726722	hgnc_idHGNC:3595	-	17112.6	0.50728	0.0451167	11.2437	2.48629e-29	1.00106e-27	13939	14309.1	14154.6	20804.1	19827.1	19641.8
ENSG00000148303.17	RPL7A	chr9:133348218-133351426	hgnc_idHGNC:10364	+	46997.9	0.612996	0.0545473	11.2379	2.65712e-29	1.06797e-27	36985.1	36144.7	38355.1	55981.9	53321.5	61199.1
ENSG00000111817.19	DSE	chr6:116254173-116444861	hgnc_idHGNC:21144	+	1770.21	0.796049	0.0708382	11.2376	2.66646e-29	1.06985e-27	1254.51	1304.53	1324.58	2218.75	2130.63	2388.27
ENSG00000091436.17	MAP3K20	chr2:173075435-173268015	hgnc_idHGNC:17797	+	1369.19	0.829647	0.0738469	11.2347	2.75452e-29	1.10325e-27	971.557	987.017	999.385	1820.18	1656.74	1780.25
ENSG00000196305.19	IARS1	chr9:92210207-92293854	hgnc_idHGNC:5330	-	7282.42	0.6511	0.0579809	11.2296	2.91931e-29	1.16722e-27	5682.44	5622.34	5696.04	8682.66	8383.76	9627.3
ENSG00000149925.22	ALDOA	chr16:30064164-30070457	hgnc_idHGNC:414	+	1401.19	0.846191	0.0754275	11.2186	3.30461e-29	1.31897e-27	973.227	1027.75	1003.92	1865.37	1854.98	1681.89
ENSG00000102554.14	KLF5	chr13:73054976-73077541	hgnc_idHGNC:6349	+	10171.1	-0.49984	0.0445951	-11.2084	3.70789e-29	1.47736e-27	12079.4	11927.8	11739.9	8323.49	8458.34	8497.99
ENSG00000183778.18	B3GALT5	chr21:39556442-39673137	hgnc_idHGNC:920	+	480.401	-1.24897	0.111526	-11.1989	4.12794e-29	1.64188e-27	666.068	692.479	669.656	291.971	301.139	261.091
ENSG00000124102.5	PI3	chr20:45174902-45176544	hgnc_idHGNC:8947	+	630.621	-1.0677	0.0954586	-11.185	4.82993e-29	1.91777e-27	849.695	868.993	843.019	406.674	404.037	411.308
ENSG00000164611.13	PTTG1	chr5:160421855-160428739	hgnc_idHGNC:9690	+	1030.9	1.00256	0.0896706	11.1805	5.0808e-29	2.01389e-27	718.652	656.967	683.253	1338.2	1276.3	1512.01
ENSG00000114353.17	GNAI2	chr3:50226292-50259362	hgnc_idHGNC:4385	+	2682.26	0.644409	0.0576828	11.1716	5.61626e-29	2.22229e-27	2107.54	2061.77	2108.68	3320.59	3298.37	3196.58
ENSG00000129235.11	TXNDC17	chr17:6640985-6644541	hgnc_idHGNC:28218	+	2419.87	0.90308	0.0810149	11.1471	7.39903e-29	2.92268e-27	1649.31	1635.63	1776.69	2962.58	2910.38	3584.64
ENSG00000185043.12	CIB1	chr15:90229975-90234047	hgnc_idHGNC:16920	-	1296.01	0.898296	0.0805975	11.1455	7.53557e-29	2.9715e-27	895.602	851.237	968.792	1763.41	1579.33	1717.66
ENSG00000178202.13	POGLUT3	chr11:108472112-108498384	hgnc_idHGNC:28496	-	347.571	1.46017	0.131253	11.1249	9.49399e-29	3.73734e-27	171.942	196.359	188.093	546.866	481.445	500.723
ENSG00000114450.11	GNB4	chr3:179396088-179451476	hgnc_idHGNC:20731	-	1246.45	0.955095	0.0859063	11.1179	1.02687e-28	4.03538e-27	812.135	912.86	820.357	1700.85	1492.48	1740.01
ENSG00000197632.9	SERPINB2	chr18:63871692-63903888	hgnc_idHGNC:8584	+	621.775	-1.13156	0.101792	-11.1164	1.04376e-28	4.09477e-27	883.917	833.481	845.285	363.805	378.548	425.615
ENSG00000030419.17	IKZF2	chr2:212999691-213152427	hgnc_idHGNC:13177	-	3750.95	-0.668099	0.0602421	-11.0902	1.39911e-28	5.47945e-27	4467.99	4641.59	4704.59	2926.66	2714.03	3050.84
ENSG00000012171.20	SEMA3B	chr3:50267558-50277546	hgnc_idHGNC:10724	+	785.262	-1.09887	0.0993091	-11.0651	1.85165e-28	7.23943e-27	1153.52	1046.55	1010.72	493.57	549.414	457.804
ENSG00000005249.13	PRKAR2B	chr7:107044705-107161811	hgnc_idHGNC:9392	+	747.864	-1.14778	0.103814	-11.0562	2.04613e-28	7.98618e-27	972.392	1116.53	1005.05	432.163	437.077	523.971
ENSG00000131620.17	ANO1	chr11:70078302-70189528	hgnc_idHGNC:21625	+	252.913	-1.69069	0.153019	-11.0489	2.21834e-28	8.64361e-27	410.658	384.362	363.722	111.227	132.161	115.345
ENSG00000112079.9	STK38	chr6:36493892-36547479	hgnc_idHGNC:17847	-	2766.27	-0.636144	0.0577324	-11.0189	3.09976e-28	1.20575e-26	3348.7	3383.01	3368.68	2149.23	2111.75	2236.27
ENSG00000168916.16	ZNF608	chr5:124636913-124748807	hgnc_idHGNC:29238	-	171.617	2.06887	0.187782	11.0174	3.15115e-28	1.22367e-26	73.4511	58.4899	65.7192	259.53	292.643	279.869
ENSG00000110958.16	PTGES3	chr12:56663341-56688408	hgnc_idHGNC:16049	-	4130.53	0.567858	0.0515538	11.0148	3.24097e-28	1.25642e-26	3373.74	3317.21	3291.63	4957.71	4860.71	4982.2
ENSG00000116016.14	EPAS1	chr2:46293667-46386697	hgnc_idHGNC:3374	+	3544.44	-0.646467	0.0587848	-10.9972	3.94265e-28	1.52586e-26	4341.12	4368.99	4263.82	2852.51	2848.08	2592.14
ENSG00000187109.15	NAP1L1	chr12:76036585-76084735	hgnc_idHGNC:7637	-	7181.66	0.607648	0.0552651	10.9951	4.03273e-28	1.5581e-26	5642.38	5762.3	5668.85	8877.3	8076.95	9062.2
ENSG00000085721.13	RRN3	chr16:15060033-15094311	hgnc_idHGNC:30346	-	2322.99	0.727532	0.0662026	10.9895	4.29446e-28	1.65644e-26	1738.62	1813.19	1696.24	2911.6	2731.02	3047.26
ENSG00000115884.11	SDC1	chr2:20200797-20225433	hgnc_idHGNC:10658	-	22241.1	0.62979	0.0573733	10.9771	4.92667e-28	1.8971e-26	17581.5	16809.6	17995.7	27556.5	24787.8	28715.6
ENSG00000136942.15	RPL35	chr9:124857880-124861981	hgnc_idHGNC:10344	-	15715.1	0.679958	0.0619822	10.9702	5.31462e-28	2.04306e-26	11671.2	11761.7	12808.5	18418.5	18426.1	21204.7
ENSG00000104267.10	CA2	chr8:85463968-85481493	hgnc_idHGNC:1373	+	396.065	1.50652	0.137496	10.9568	6.16093e-28	2.36444e-26	173.612	233.96	213.021	585.1	529.59	641.105
ENSG00000085831.16	TTC39A	chr1:51287258-51345116	hgnc_idHGNC:18657	-	333.416	-1.418	0.129419	-10.9567	6.17215e-28	2.36479e-26	499.133	485.675	471.365	171.475	185.97	186.877
ENSG00000215252.12	GOLGA8B	chr15:34525095-34588503	hgnc_idHGNC:31973	-	1278.08	-0.880611	0.0804843	-10.9414	7.30655e-28	2.79476e-26	1756.15	1568.78	1641.85	935.002	927.962	838.711
ENSG00000184009.13	ACTG1	chr17:81509413-81523847	hgnc_idHGNC:144	-	78169.9	0.532659	0.048756	10.925	8.75474e-28	3.34312e-26	64703.7	63448	63547.1	97963.2	87690.1	91667.2
ENSG00000113448.19	PDE4D	chr5:58969038-60522120	hgnc_idHGNC:8783	-	3374.41	-0.601543	0.0551453	-10.9083	1.05169e-27	4.00934e-26	3957.18	4120.41	4127.85	2671.76	2639.45	2729.84
ENSG00000131981.16	LGALS3	chr14:55124110-55145423	hgnc_idHGNC:6563	+	7517.44	-0.666072	0.0611651	-10.8898	1.28992e-27	4.9094e-26	9024.46	9128.6	9516.82	5802.34	5340.27	6292.12
ENSG00000115641.19	FHL2	chr2:105357712-105438513	hgnc_idHGNC:3703	-	679.754	1.06996	0.0983329	10.881	1.41976e-27	5.39463e-26	417.336	470.008	429.441	925.733	869.434	966.575
ENSG00000165434.8	PGM2L1	chr11:74330316-74398433	hgnc_idHGNC:20898	-	563.69	1.19038	0.109484	10.8727	1.55534e-27	5.90001e-26	328.86	341.539	361.456	767.003	723.112	860.171
ENSG00000140199.13	SLC12A6	chr15:34229784-34338060	hgnc_idHGNC:10914	-	1172.81	-0.825471	0.0759885	-10.8631	1.7278e-27	6.54341e-26	1474.86	1528.05	1494.55	880.547	816.569	842.288
ENSG00000236039.3	LINC02889	chr7:17405479-17558909	hgnc_idHGNC:55071	-	217.98	-1.80808	0.166462	-10.8618	1.75288e-27	6.62746e-26	342.215	324.828	348.992	113.544	91.569	86.7324
ENSG00000067992.16	PDK3	chrX:24465270-24550466	hgnc_idHGNC:8811	+	884.034	0.96188	0.0887067	10.8434	2.1441e-27	8.09326e-26	564.238	626.678	609.602	1185.26	1216.83	1101.59
ENSG00000147852.17	VLDLR	chr9:2621182-2660056	hgnc_idHGNC:12698	+	231.796	1.71015	0.157721	10.8429	2.15496e-27	8.12091e-26	112.681	112.802	99.7119	334.84	376.66	354.083
ENSG00000172243.18	CLEC7A	chr12:10116777-10130258	hgnc_idHGNC:14558	-	219.011	1.83519	0.169484	10.8281	2.53292e-27	9.52959e-26	100.995	104.446	81.5825	332.522	317.188	377.331
ENSG00000168306.13	ACOX2	chr3:58505136-58537283	hgnc_idHGNC:120	-	159.072	2.11681	0.195545	10.8252	2.61611e-27	9.82647e-26	55.923	55.3565	67.9854	278.067	252.995	244.103
ENSG00000143162.9	CREG1	chr1:167529117-167553805	hgnc_idHGNC:2351	-	5934.34	0.710733	0.0656602	10.8244	2.63752e-27	9.8907e-26	4521.41	4514.17	4470.04	7116.21	6806.32	8177.88
ENSG00000078098.14	FAP	chr2:162170684-162245151	hgnc_idHGNC:3590	-	188.288	1.87394	0.173367	10.8091	3.11655e-27	1.1668e-25	80.9631	75.2013	86.1148	296.605	301.139	289.704
ENSG00000071794.16	HLTF	chr3:149030127-149086554	hgnc_idHGNC:11099	-	1139.1	0.89955	0.0833903	10.7872	3.95532e-27	1.47841e-25	789.599	788.569	807.893	1459.85	1379.2	1609.47
ENSG00000132326.12	PER2	chr2:238244044-238290102	hgnc_idHGNC:8846	-	1113.98	-0.916245	0.0849731	-10.7828	4.1523e-27	1.54952e-25	1448.15	1508.2	1411.83	772.796	838.281	704.589
ENSG00000117616.18	RSRP1	chr1:25242249-25338213	hgnc_idHGNC:25234	-	3043.47	-0.708514	0.0657109	-10.7823	4.17358e-27	1.55493e-25	3697.59	3877.05	3756.19	2248.87	2171.22	2509.88
ENSG00000145431.11	PDGFC	chr4:156760454-156971799	hgnc_idHGNC:8801	-	738.074	1.01645	0.0943535	10.7727	4.62965e-27	1.72205e-25	489.952	485.675	489.495	985.981	921.354	1055.99
ENSG00000128274.17	A4GALT	chr22:42692121-42721298	hgnc_idHGNC:18149	-	1157.08	-0.829841	0.077033	-10.7725	4.64049e-27	1.72329e-25	1532.46	1461.2	1448.09	848.106	800.521	852.124
ENSG00000166145.15	SPINT1	chr15:40844018-40858207	hgnc_idHGNC:11246	+	9338.7	-0.514905	0.0478038	-10.7712	4.70747e-27	1.74534e-25	11319.8	10835.3	10804	7865.83	7711.62	7495.65
ENSG00000152766.6	ANKRD22	chr10:88819896-88851844	hgnc_idHGNC:28321	-	838.986	1.00897	0.0937068	10.7673	4.9113e-27	1.81797e-25	571.75	523.276	575.61	1147.03	1026.14	1190.11
ENSG00000164163.11	ABCE1	chr4:145098288-145129524	hgnc_idHGNC:69	+	4052.99	0.741445	0.0688829	10.7638	5.09958e-27	1.88463e-25	3034.03	2998.65	3069.54	5080.52	4570.9	5564.29
ENSG00000120137.7	PANK3	chr5:168548495-168579368	hgnc_idHGNC:19365	-	11389.4	0.573892	0.0533293	10.7613	5.24337e-27	1.93465e-25	9193.07	9153.67	9114.58	13458.5	12869.7	14546.9
ENSG00000198624.13	CCDC69	chr5:151181052-151224093	hgnc_idHGNC:24487	-	1929.65	-0.676183	0.0628404	-10.7603	5.29868e-27	1.95192e-25	2397.18	2345.86	2377.22	1505.04	1492.48	1460.14
ENSG00000178695.6	KCTD12	chr13:76880175-76886405	hgnc_idHGNC:14678	-	718.324	1.06687	0.0992091	10.7537	5.69061e-27	2.09294e-25	466.581	479.408	445.304	1056.66	887.37	974.622
ENSG00000234616.9	JRK	chr8:142657460-142681968	hgnc_idHGNC:6199	-	1302.16	-0.860084	0.0800605	-10.7429	6.39834e-27	2.34947e-25	1699.39	1677.41	1658.84	960.491	980.827	836.029
ENSG00000142541.18	RPL13A	chr19:49487510-49493057	hgnc_idHGNC:10304	+	103938	0.568811	0.0530168	10.7289	7.44924e-27	2.73099e-25	81476.4	81612.2	88043.4	124917	116735	130843
ENSG00000198722.14	UNC13B	chr9:35161992-35405338	hgnc_idHGNC:12566	+	2967.34	-0.653451	0.0609312	-10.7244	7.81852e-27	2.8618e-25	3548.19	3576.24	3760.73	2341.56	2187.27	2390.06
ENSG00000094916.16	CBX5	chr12:54230942-54280133	hgnc_idHGNC:1555	-	1988.7	0.779003	0.0727008	10.7152	8.63912e-27	3.15713e-25	1436.47	1460.16	1495.68	2703.05	2529.95	2306.9
ENSG00000143324.14	XPR1	chr1:180632022-180890279	hgnc_idHGNC:12827	+	1623.08	0.787588	0.0736136	10.699	1.02937e-26	3.75581e-25	1212.78	1208.44	1150.09	2068.13	1918.23	2180.83
ENSG00000162244.12	RPL29	chr3:51993522-51995895	hgnc_idHGNC:10331	-	24849	0.580779	0.0543118	10.6934	1.09276e-26	3.98076e-25	19820.9	19389.4	20533.9	29094	28208	32048.1
ENSG00000065150.21	IPO5	chr13:97953658-98024296	hgnc_idHGNC:6402	+	4417.94	0.625543	0.0585404	10.6857	1.18803e-26	4.32097e-25	3402.95	3491.64	3531.84	5371.34	5040.07	5669.8
ENSG00000120129.6	DUSP1	chr5:172768096-172771195	hgnc_idHGNC:3064	-	3981.93	-0.8895	0.0832631	-10.683	1.2225e-26	4.43931e-25	5205.84	5052.07	5260.94	2463.21	3286.1	2623.43
ENSG00000103067.14	ESRP2	chr16:68229033-68238102	hgnc_idHGNC:26152	-	2143.77	-0.752333	0.0704539	-10.6784	1.28518e-26	4.65952e-25	2885.46	2642.49	2539.25	1660.29	1612.37	1522.74
ENSG00000172757.13	CFL1	chr11:65823022-65862026	hgnc_idHGNC:1874	-	7593.69	0.504205	0.047246	10.6719	1.37777e-26	4.98737e-25	6309.28	6266.78	6263.72	8958.41	8666.02	9097.96
ENSG00000146376.11	ARHGAP18	chr6:129576132-129710177	hgnc_idHGNC:21035	-	1059.54	0.922093	0.0865016	10.6598	1.56871e-26	5.66958e-25	729.503	727.991	739.908	1308.08	1326.33	1525.42
ENSG00000144749.14	LRIG1	chr3:66378797-66501263	hgnc_idHGNC:17360	-	622.828	1.10824	0.104064	10.6496	1.75075e-26	6.31756e-25	429.856	379.14	372.787	874.754	886.426	794.004
ENSG00000077157.22	PPP1R12B	chr1:202348699-202592706	hgnc_idHGNC:7619	+	568.572	-1.07942	0.10146	-10.6389	1.96426e-26	7.07688e-25	764.559	784.392	765.969	376.55	375.716	344.247
ENSG00000073756.13	PTGS2	chr1:186671791-186680922	hgnc_idHGNC:9605	-	348.036	-1.47851	0.138983	-10.6381	1.98223e-26	7.13045e-25	510.819	530.587	497.427	149.461	190.69	209.231
ENSG00000164463.12	CREBRF	chr5:173056352-173139284	hgnc_idHGNC:24050	+	1204.99	-0.861736	0.0810066	-10.6379	1.98659e-26	7.13494e-25	1539.13	1587.58	1536.47	884.023	777.865	904.879
ENSG00000154380.17	ENAH	chr1:225486835-225653142	hgnc_idHGNC:18271	-	2757.14	0.67403	0.063368	10.6368	2.01e-26	7.20774e-25	2146.77	2064.9	2163.07	3295.1	3261.56	3611.47
ENSG00000209042.1	SNORD12C	chr20:49278940-49279028	hgnc_idHGNC:10105	+	241.023	-1.8187	0.171046	-10.6328	2.09775e-26	7.51065e-25	352.231	394.807	381.851	78.7858	113.281	125.181
ENSG00000137124.8	ALDH1B1	chr9:38392702-38398661	hgnc_idHGNC:407	+	759.292	1.05053	0.098854	10.6271	2.2303e-26	7.97281e-25	487.448	444.941	551.815	1055.5	977.051	1039
ENSG00000280693.2	SH3PXD2A-AS1	chr10:103745966-103755423	hgnc_idHGNC:45242	+	250.796	1.63651	0.154121	10.6183	2.44957e-26	8.74303e-25	134.382	112.802	117.841	403.198	351.172	385.378
ENSG00000081041.9	CXCL2	chr4:74097040-74099196	hgnc_idHGNC:4603	-	200.109	-1.99708	0.188137	-10.615	2.53772e-26	9.04359e-25	295.474	335.273	330.862	60.2479	101.009	77.7909
ENSG00000113742.14	CPEB4	chr5:173888349-173961980	hgnc_idHGNC:21747	+	2735.92	-0.67098	0.0632121	-10.6147	2.54536e-26	9.05674e-25	3326.16	3505.22	3250.84	2151.55	1994.69	2187.09
ENSG00000108679.13	LGALS3BP	chr17:78971238-78979947	hgnc_idHGNC:6564	-	7808.01	0.525324	0.0495705	10.5975	3.05985e-26	1.08705e-24	6496.25	6262.6	6443.88	9575.95	9115.37	8954.01
ENSG00000136167.15	LCP1	chr13:46125920-46211871	hgnc_idHGNC:6528	-	2181.2	0.749978	0.0707909	10.5943	3.16815e-26	1.12379e-24	1675.19	1601.16	1603.32	2683.35	2558.27	2965.89
ENSG00000183207.14	RUVBL2	chr19:48993562-49015970	hgnc_idHGNC:10475	+	3947.39	0.667939	0.0630657	10.5912	3.27518e-26	1.15996e-24	3046.55	2973.59	3128.46	5013.32	4447.23	5075.19
ENSG00000110721.12	CHKA	chr11:68052859-68121444	hgnc_idHGNC:1937	-	220.24	-1.73913	0.164215	-10.5906	3.29589e-26	1.16549e-24	328.026	336.317	352.391	101.958	114.225	88.5207
ENSG00000157551.19	KCNJ15	chr21:38155549-38307357	hgnc_idHGNC:6261	+	252.766	1.65472	0.15632	10.5854	3.48181e-26	1.22935e-24	136.051	107.58	121.241	360.329	373.828	417.567
ENSG00000137834.15	SMAD6	chr15:66702236-66782849	hgnc_idHGNC:6772	+	236.64	-1.61645	0.152727	-10.5839	3.53857e-26	1.24747e-24	371.429	348.851	350.125	118.179	112.337	118.922
ENSG00000120278.16	PLEKHG1	chr6:150599883-150843665	hgnc_idHGNC:20884	+	543.604	1.17814	0.11138	10.5776	3.78428e-26	1.33204e-24	322.183	348.851	328.596	775.113	810.905	675.976
ENSG00000092929.12	UNC13D	chr17:75827225-75844552	hgnc_idHGNC:23147	-	673.892	1.08109	0.102267	10.5713	4.0505e-26	1.42357e-24	429.856	405.252	462.301	985.981	919.466	840.5
ENSG00000280138.1	RP11-463O12.5	chr12:122870059-122888720	tagoverlapping_locus	-	356.055	-1.62563	0.153789	-10.5705	4.08231e-26	1.43255e-24	563.403	496.12	552.948	181.902	210.514	131.44
ENSG00000108561.8	C1QBP	chr17:5432777-5448830	hgnc_idHGNC:1243	-	3853.81	0.842107	0.0797774	10.5557	4.78002e-26	1.67483e-24	2615.02	2683.22	2985.69	4651.84	4554.85	5632.24
ENSG00000115310.18	RTN4	chr2:54972187-55112621	hgnc_idHGNC:14085	-	4968.17	0.568365	0.0539276	10.5394	5.68584e-26	1.98918e-24	3999.74	4061.92	3945.42	5809.29	5762.24	6230.43
ENSG00000143947.15	RPS27A	chr2:55231903-55235853	hgnc_idHGNC:10417	+	30325.5	0.694007	0.0660471	10.5077	7.95733e-26	2.77962e-24	23615.4	23094.1	22798.9	34913.7	35078.5	42452.4
ENSG00000149177.13	PTPRJ	chr11:47980558-48170841	hgnc_idHGNC:9673	+	484.94	-1.15217	0.109662	-10.5065	8.05969e-26	2.81109e-24	644.366	697.701	663.991	317.46	296.419	289.704
ENSG00000005893.16	LAMP2	chrX:120426148-120469365	hgnc_idHGNC:6501	-	6993.96	0.555637	0.0529058	10.5024	8.42228e-26	2.9331e-24	5584.78	5678.74	5727.77	8488.01	7853.22	8631.22
ENSG00000127884.5	ECHS1	chr10:133362485-133373354	hgnc_idHGNC:3151	-	3167.84	0.650739	0.0620583	10.4859	1.00254e-25	3.4861e-24	2463.95	2410.62	2522.26	3854.71	3649.55	4105.93
ENSG00000206573.9	THUMPD3-AS1	chr3:9349689-9398579	hgnc_idHGNC:44478	-	800.666	-0.928058	0.0888676	-10.4431	1.57498e-25	5.46833e-24	1055.86	1047.6	1044.71	573.514	515.43	566.89
ENSG00000110092.4	CCND1	chr11:69641156-69654474	hgnc_idHGNC:1582	+	5104.83	-0.559078	0.0536147	-10.4277	1.85326e-25	6.42483e-24	6281.74	6058.93	5901.13	4245.16	3976.17	4165.84
ENSG00000176597.12	B3GNT5	chr3:183253253-183298504	hgnc_idHGNC:15684	+	1640.43	0.716337	0.0686973	10.4274	1.85842e-25	6.433e-24	1279.55	1238.73	1203.34	2104.04	1971.09	2045.81
ENSG00000107833.10	NPM3	chr10:101781325-101783413	hgnc_idHGNC:7931	-	636.479	1.02161	0.0979808	10.4266	1.87395e-25	6.47698e-24	446.549	412.563	399.981	827.251	857.162	875.372
ENSG00000023734.11	STRAP	chr12:15882387-15903478	hgnc_idHGNC:30796	+	3968.93	0.589915	0.0565926	10.4239	1.92911e-25	6.6576e-24	3160.07	3095.79	3251.97	4662.26	4639.81	5003.66
ENSG00000138430.16	OLA1	chr2:174072447-174248599	hgnc_idHGNC:28833	-	3804.86	0.681151	0.0654356	10.4095	2.24404e-25	7.73284e-24	2832.87	2954.79	2984.56	4501.22	4434.02	5121.68
ENSG00000182899.17	RPL35A	chr3:197950190-197956610	hgnc_idHGNC:10345	+	19056.3	0.703664	0.0676112	10.4075	2.29164e-25	7.88502e-24	13835.5	14389.6	15276.3	22720.4	21637.7	26478.4
ENSG00000162409.11	PRKAA2	chr1:56645314-56715335	hgnc_idHGNC:9377	+	670.549	1.00505	0.0966241	10.4016	2.43742e-25	8.37405e-24	444.88	450.163	443.038	899.085	839.225	946.903
ENSG00000245532.9	NEAT1	chr11:65422774-65445540	hgnc_idHGNC:30815	+	77836.8	-1.73775	0.167089	-10.4001	2.47608e-25	8.49418e-24	118421	123093	117778	35380.6	43312.2	29036.6
ENSG00000233276.8	GPX1	chr3:49357176-49358353	hgnc_idHGNC:4553	-	5214.8	0.556846	0.0536	10.3889	2.78483e-25	9.53909e-24	4276.86	4124.58	4259.29	6365.43	5913.28	6349.35
ENSG00000139117.14	CPNE8	chr12:38646822-38907430	hgnc_idHGNC:23498	-	481.35	1.35147	0.130148	10.384	2.93097e-25	1.00247e-23	252.071	236.049	326.33	750.782	634.375	688.495
ENSG00000198931.11	APRT	chr16:88809339-88811937	hgnc_idHGNC:626	-	2839.44	0.612889	0.059024	10.3837	2.94065e-25	1.00428e-23	2265.3	2141.15	2329.63	3429.5	3410.71	3460.36
ENSG00000275894.1	RP3-453C12.14	chr20:45345115-45345823	tagoverlapping_locus	-	250.865	-1.67941	0.161832	-10.3775	3.13773e-25	1.07e-23	353.066	412.563	381.851	112.386	141.602	103.721
ENSG00000137710.17	RDX	chr11:109864295-110296712	hgnc_idHGNC:9944	-	4799.9	0.614358	0.0592504	10.3688	3.43671e-25	1.17022e-23	3806.94	3793.49	3779.99	5664.47	5502.64	6251.89
ENSG00000101935.11	AMMECR1	chrX:110194186-110440318	hgnc_idHGNC:467	-	1234.09	0.765822	0.073892	10.3641	3.61249e-25	1.22802e-23	929.824	904.505	907.605	1528.21	1531.19	1603.21
ENSG00000161010.15	MRNIP	chr5:179835133-179862173	hgnc_idHGNC:30817	-	652.81	-1.07875	0.104087	-10.3639	3.61717e-25	1.22802e-23	887.255	917.038	855.483	376.55	470.117	410.414
ENSG00000188643.11	S100A16	chr1:153606886-153613145	hgnc_idHGNC:20441	-	10740	0.544526	0.0525549	10.3611	3.72742e-25	1.26358e-23	8426.84	8561.46	9226.75	12672.9	12343.9	13208.4
ENSG00000124664.11	SPDEF	chr6:34537802-34556333	hgnc_idHGNC:17257	-	352.452	-1.34627	0.129946	-10.3602	3.76093e-25	1.27306e-23	530.016	479.408	507.624	202.758	214.29	180.618
ENSG00000139998.16	RAB15	chr14:64945814-64973226	hgnc_idHGNC:20150	-	1428.34	-0.750215	0.0725487	-10.3408	4.60455e-25	1.55633e-23	1842.12	1792.3	1740.43	1027.69	1118.65	1048.84
ENSG00000084623.12	EIF3I	chr1:32221077-32245397	hgnc_idHGNC:3272	+	6347.79	0.598359	0.0578659	10.3404	4.62381e-25	1.56054e-23	5075.64	4923.6	5151.03	7710.58	7115.95	8109.93
ENSG00000102265.12	TIMP1	chrX:47582408-47586789	hgnc_idHGNC:11820	+	2000.17	0.647529	0.0626256	10.3397	4.66017e-25	1.5705e-23	1554.16	1599.07	1522.87	2421.5	2435.55	2467.85
ENSG00000113407.14	TARS1	chr5:33440696-33468091	hgnc_idHGNC:11572	+	5507.79	0.706789	0.0683664	10.3382	4.73114e-25	1.59208e-23	4133.29	4249.92	4173.17	6726.92	6174.77	7588.64
ENSG00000176845.13	METRNL	chr17:83079609-83095122	hgnc_idHGNC:27584	+	634.439	-1.06004	0.102705	-10.3212	5.65131e-25	1.89894e-23	872.231	876.304	823.756	421.736	369.108	443.498
ENSG00000149136.9	SSRP1	chr11:57325986-57335892	hgnc_idHGNC:11327	-	2735.73	0.634499	0.0615061	10.316	5.96385e-25	2.00103e-23	2212.71	2189.19	2025.97	3395.9	3230.4	3360.21
ENSG00000155254.13	MARVELD1	chr10:97713173-97718150	hgnc_idHGNC:28674	+	762.075	0.944697	0.0916652	10.3059	6.6234e-25	2.21908e-23	489.117	557.743	517.822	997.567	1018.59	991.611
ENSG00000186468.13	RPS23	chr5:82273320-82278396	hgnc_idHGNC:10410	-	10520.3	0.717845	0.0696867	10.301	6.97034e-25	2.33191e-23	7021.25	8279.46	8571.83	13275.4	12249.5	13724.3
ENSG00000143416.21	SELENBP1	chr1:151364304-151372707	hgnc_idHGNC:10719	-	1614.11	-0.782474	0.0759717	-10.2995	7.07941e-25	2.36496e-23	2035.76	1964.63	2123.41	1231.61	1082.78	1246.44
ENSG00000131187.10	F12	chr5:177402141-177409564	hgnc_idHGNC:3530	-	318.098	1.38477	0.134463	10.2985	7.15449e-25	2.38656e-23	186.132	166.07	175.629	469.239	430.469	481.052
ENSG00000115355.17	CCDC88A	chr2:55287842-55419895	hgnc_idHGNC:25523	-	497.897	1.1247	0.109274	10.2924	7.62165e-25	2.53871e-23	315.506	319.606	303.668	703.279	636.263	709.06
ENSG00000154518.10	ATP5MC3	chr2:175176258-175181710	hgnc_idHGNC:843	-	5408.93	0.530496	0.05155	10.2909	7.74563e-25	2.57626e-23	4322.76	4393.01	4562.95	6443.05	6212.53	6519.24
ENSG00000104081.14	BMF	chr15:40087890-40108892	hgnc_idHGNC:24132	-	831.205	-0.931967	0.0906148	-10.2849	8.23983e-25	2.73667e-23	1110.95	1154.13	1006.18	574.673	582.455	558.843
ENSG00000089009.16	RPL6	chr12:112405189-112418838	hgnc_idHGNC:10362	-	29711.7	0.689979	0.0671328	10.2778	8.8707e-25	2.94194e-23	22019.5	22075.8	24125.8	36001.6	33171.6	40876
ENSG00000100983.12	GSS	chr20:34928432-34956027	hgnc_idHGNC:4624	-	2150.59	0.655666	0.0637958	10.2776	8.89462e-25	2.94562e-23	1648.48	1626.23	1737.03	2642.8	2546	2703.01
ENSG00000166794.6	PPIB	chr15:64155740-64163134	hgnc_idHGNC:9255	-	2606.85	0.629743	0.061284	10.2758	9.05714e-25	2.99512e-23	2059.13	2014.77	2065.62	3251.07	3003.84	3246.65
ENSG00000001617.12	SEMA3F	chr3:50155045-50189075	hgnc_idHGNC:10728	+	2486.41	0.638094	0.0621078	10.274	9.23149e-25	3.04838e-23	1989.02	1964.63	1879.8	3087.71	3102.96	2894.36
ENSG00000100558.9	PLEK2	chr14:67386984-67412167	hgnc_idHGNC:19238	-	722.434	0.947089	0.0922127	10.2707	9.55056e-25	3.14921e-23	493.291	472.097	515.556	947.747	923.242	982.669
ENSG00000124207.17	CSE1L	chr20:49046246-49096960	hgnc_idHGNC:2431	+	6426.54	0.647363	0.0630474	10.2679	9.83406e-25	3.23804e-23	4943.76	4975.82	5107.97	7654.97	7266.99	8609.76
ENSG00000116288.13	PARK7	chr1:7954291-7985505	hgnc_idHGNC:16369	+	3809.66	0.65899	0.0641824	10.2675	9.87693e-25	3.2475e-23	2868.76	2918.23	3078.61	4673.85	4328.29	4990.24
ENSG00000105372.8	RPS19	chr19:41860255-41872925	hgnc_idHGNC:10402	+	39018.8	0.487827	0.0475194	10.2659	1.00427e-24	3.29727e-23	31614	32180.9	33660.7	45795.4	43695.4	47166.3
ENSG00000053747.17	LAMA3	chr18:23689453-23956222	hgnc_idHGNC:6483	+	4658.71	0.56033	0.0546196	10.2588	1.08073e-24	3.54325e-23	3841.99	3862.42	3589.63	5497.63	5447.89	5712.72
ENSG00000197958.13	RPL12	chr9:127447674-127451406	hgnc_idHGNC:10302	-	35200.5	0.606456	0.0591685	10.2496	1.18784e-24	3.88885e-23	26829.7	27936.2	28965.2	41786.6	39353.9	46331.2
ENSG00000165959.12	CLMN	chr14:95181940-95319908	hgnc_idHGNC:19972	-	765.486	-0.974618	0.0951579	-10.2421	1.28404e-24	4.19782e-23	1011.62	1019.4	1011.85	531.804	555.078	463.169
ENSG00000179913.11	B3GNT3	chr19:17794828-17813576	hgnc_idHGNC:13528	+	1978.76	-0.63733	0.0622411	-10.2397	1.31655e-24	4.29798e-23	2396.34	2379.29	2450.87	1561.81	1546.29	1537.94
ENSG00000135046.14	ANXA1	chr9:73151865-73170393	hgnc_idHGNC:533	+	24984.2	0.692872	0.0677422	10.2281	1.48453e-24	4.83947e-23	18740.9	19157.5	19396.2	30185.4	27600	34825.3
ENSG00000161714.12	PLCD3	chr17:45108959-45133354	hgnc_idHGNC:9061	-	1173.22	-0.785133	0.0767806	-10.2257	1.52181e-24	4.95396e-23	1463.18	1487.32	1505.88	816.823	900.586	865.536
ENSG00000134533.6	RERG	chr12:15107783-15348675	hgnc_idHGNC:15980	-	299.472	1.48958	0.145822	10.2151	1.69756e-24	5.51827e-23	146.067	153.536	173.363	443.749	394.596	485.523
ENSG00000187840.5	EIF4EBP1	chr8:38030534-38060365	hgnc_idHGNC:3288	+	843.641	0.982217	0.0961708	10.2133	1.72971e-24	5.61482e-23	577.592	541.032	582.408	1141.24	1004.43	1215.15
ENSG00000136997.21	MYC	chr8:127735434-127742951	hgnc_idHGNC:7553	+	4424.28	0.512804	0.0502497	10.2051	1.88075e-24	6.09649e-23	3644.17	3611.75	3682.54	5229.99	5192.06	5185.17
ENSG00000159314.11	ARHGAP27	chr17:45393902-45434421	hgnc_idHGNC:31813	-	1562.03	-0.746364	0.0731729	-10.2	1.98273e-24	6.40897e-23	1973.16	1903.01	1993.11	1254.78	1104.49	1143.62
ENSG00000189280.3	GJB5	chr1:34755047-34758512	hgnc_idHGNC:4287	+	1073.46	0.875369	0.0858201	10.2	1.98189e-24	6.40897e-23	777.914	736.346	758.037	1356.74	1296.13	1515.58
ENSG00000198034.11	RPS4X	chrX:72255679-72277248	hgnc_idHGNC:10424	-	41832.6	0.568637	0.0557631	10.1974	2.03708e-24	6.57539e-23	33375.2	33667.2	34040.3	49504.1	46244.2	54164.8
ENSG00000115484.15	CCT4	chr2:61868085-61888671	hgnc_idHGNC:1617	-	4291.08	0.701649	0.0688372	10.1929	2.1336e-24	6.87727e-23	3226	3208.59	3370.94	5132.66	4906.02	5902.28
ENSG00000167658.16	EEF2	chr19:3976056-3985463	hgnc_idHGNC:3214	-	93674.4	0.473996	0.0465495	10.1826	2.37101e-24	7.63178e-23	79174.4	76856.8	79237	110681	103328	112769
ENSG00000111799.22	COL12A1	chr6:75084326-75206267	hgnc_idHGNC:2188	-	392.773	-1.25207	0.122991	-10.1802	2.4296e-24	7.80942e-23	586.774	562.965	508.757	244.468	226.563	227.114
ENSG00000208037.1	MIR320A	chr8:22244962-22245043	hgnc_idHGNC:31632	-	104.923	-2.49021	0.245237	-10.1543	3.16986e-24	1.01746e-22	172.777	189.048	172.23	35.917	27.3763	32.1894
ENSG00000118705.17	RPN2	chr20:37178410-37241619	hgnc_idHGNC:10382	+	11673.5	0.518093	0.0510393	10.1509	3.28423e-24	1.0527e-22	9598.72	9546.39	9655.06	13677.4	13047.2	14516.5
ENSG00000125864.14	BFSP1	chr20:17493905-17569220	hgnc_idHGNC:1040	-	150.033	2.01281	0.198475	10.1414	3.61914e-24	1.15843e-22	65.939	51.1787	61.1869	237.516	232.227	252.15
ENSG00000010256.11	UQCRC1	chr3:48599002-48610976	hgnc_idHGNC:12585	-	6233.51	0.552234	0.054628	10.109	5.04051e-24	1.61114e-22	5087.32	4961.2	5114.77	7667.71	6956.41	7613.68
ENSG00000121064.13	SCPEP1	chr17:56978129-57006768	hgnc_idHGNC:29507	+	6178.33	0.65718	0.0650194	10.1074	5.12001e-24	1.632e-22	4628.25	4882.86	4875.69	7681.61	6830.86	8170.73
ENSG00000168036.18	CTNNB1	chr3:41194741-41260096	hgnc_idHGNC:2514	+	15920.8	0.493289	0.0488042	10.1075	5.11688e-24	1.632e-22	12949.9	13281.4	13446.4	18737.1	17727.6	19382.5
ENSG00000167315.18	ACAA2	chr18:49782164-49813953	hgnc_idHGNC:83	-	3035.31	0.611058	0.0604713	10.1049	5.25389e-24	1.67235e-22	2471.46	2287.37	2445.21	3764.34	3520.22	3723.24
ENSG00000182022.18	CHST15	chr10:124007668-124093598	hgnc_idHGNC:18137	-	1198.13	-0.75752	0.0749862	-10.1021	5.40537e-24	1.71819e-22	1539.13	1463.29	1513.81	893.292	911.914	867.324
ENSG00000180747.15	SMG1P3	chr16:21446683-21520444	hgnc_idHGNC:49860	-	385.424	-1.23896	0.12268	-10.0991	5.57308e-24	1.76905e-22	559.23	503.431	562.013	223.613	223.731	240.526
ENSG00000170385.10	SLC30A1	chr1:211571568-211579161	hgnc_idHGNC:11012	-	2671.37	0.728974	0.0722026	10.0962	5.74032e-24	1.81962e-22	2084.17	2025.21	1921.72	3171.13	3149.22	3676.74
ENSG00000140545.15	MFGE8	chr15:88898683-88913381	hgnc_idHGNC:7036	-	431.188	1.1813	0.117015	10.0953	5.79548e-24	1.83457e-22	282.119	251.716	257.211	570.038	595.671	630.375
ENSG00000136261.15	BZW2	chr7:16646131-16706523	hgnc_idHGNC:18808	+	2533.41	0.7158	0.0709278	10.092	5.99622e-24	1.8955e-22	1923.92	1930.17	1897.93	3236.01	2841.47	3370.94
ENSG00000196935.9	SRGAP1	chr12:63844700-64162217	hgnc_idHGNC:17382	+	362.25	-1.27808	0.126668	-10.09	6.11393e-24	1.93005e-22	520	505.52	512.157	228.247	217.122	190.454
ENSG00000137486.17	ARRB1	chr11:75260122-75351705	hgnc_idHGNC:711	-	528.31	-1.22481	0.121414	-10.0879	6.24785e-24	1.96962e-22	777.079	769.769	671.922	340.633	266.211	344.247
ENSG00000158467.16	AHCYL2	chr7:129225023-129430211	hgnc_idHGNC:22204	+	962.754	-0.822021	0.081511	-10.0848	6.44996e-24	2.03054e-22	1194.41	1223.07	1273.59	676.631	704.232	704.589
ENSG00000116990.11	MYCL	chr1:39895426-39902256	hgnc_idHGNC:7555	-	295.451	-1.5745	0.156208	-10.0795	6.80717e-24	2.14006e-22	458.234	464.786	404.513	143.668	121.777	179.724
ENSG00000113328.19	CCNG1	chr5:163437569-163446151	hgnc_idHGNC:1592	+	6955.54	0.720764	0.0715346	10.0757	7.07338e-24	2.22071e-22	4987.16	5274.54	5502.29	8314.22	7907.03	9748.01
ENSG00000150593.18	PDCD4	chr10:110871795-110900006	hgnc_idHGNC:8763	+	2820.25	0.585805	0.058144	10.0751	7.1212e-24	2.23267e-22	2257.79	2285.28	2221.99	3470.05	3266.28	3420.12
ENSG00000178802.18	MPI	chr15:74890005-74902219	hgnc_idHGNC:7216	+	1659.99	0.719487	0.0715095	10.0614	8.18121e-24	2.56151e-22	1221.12	1220.98	1322.32	2128.37	1957.88	2109.3
ENSG00000113580.15	NR3C1	chr5:143277931-143435512	hgnc_idHGNC:7978	-	6824.05	-0.544145	0.0541087	-10.0565	8.59872e-24	2.68857e-22	7971.94	8123.83	8195.64	5375.97	5364.81	5912.11
ENSG00000109919.10	MTCH2	chr11:47617315-47642607	hgnc_idHGNC:17587	-	2879.59	0.615646	0.0613063	10.0421	9.95065e-24	3.10704e-22	2242.76	2250.82	2330.77	3500.17	3303.09	3649.92
ENSG00000125733.18	TRIP10	chr19:6737925-6751530	hgnc_idHGNC:12304	+	1557.99	-0.755454	0.0752882	-10.0342	1.07873e-23	3.36255e-22	2068.32	1892.57	1908.12	1178.31	1082.78	1217.83
ENSG00000164294.14	GPX8	chr5:55160167-55167297	hgnc_idHGNC:33100	+	668.696	1.1115	0.110773	10.0341	1.07982e-23	3.36255e-22	378.941	453.297	439.639	873.595	841.113	1025.59
ENSG00000266094.8	RASSF5	chr1:206507531-206589448	hgnc_idHGNC:17609	+	876.669	-0.838485	0.0836136	-10.0281	1.14713e-23	3.56728e-22	1125.97	1110.26	1136.49	648.824	610.775	627.692
ENSG00000182199.11	SHMT2	chr12:57229573-57234935	hgnc_idHGNC:10852	+	2219.51	0.640957	0.0639253	10.0267	1.16394e-23	3.61466e-22	1691.88	1711.87	1800.48	2781.83	2591.31	2739.67
ENSG00000185950.9	IRS2	chr13:109752695-109786583	hgnc_idHGNC:6126	-	232.476	-1.55557	0.15528	-10.0178	1.27268e-23	3.94702e-22	373.933	332.139	334.262	119.337	118.945	116.239
ENSG00000155189.12	AGPAT5	chr8:6708642-6761503	hgnc_idHGNC:20886	+	1863.69	0.824632	0.0823361	10.0154	1.30386e-23	4.03828e-22	1374.7	1245	1416.36	2328.81	2175.94	2641.32
ENSG00000150753.12	CCT5	chr5:10249929-10266389	hgnc_idHGNC:1618	+	6376.46	0.622756	0.0621898	10.0138	1.32572e-23	4.10044e-22	5010.53	5064.6	4989	7748.81	7064.98	8380.86
ENSG00000197728.11	RPS26	chr12:56041351-56044697	hgnc_idHGNC:10414	+	7743.29	0.548372	0.0547625	10.0136	1.32788e-23	4.10161e-22	6037.18	6166.51	6668.24	9103.23	8935.06	9549.51
ENSG00000142676.14	RPL11	chr1:23691742-23696835	hgnc_idHGNC:10301	+	29087.9	0.599983	0.0599641	10.0057	1.43848e-23	4.43724e-22	22326.6	22910.3	24142.8	33969.4	32749.6	38428.7
ENSG00000122406.14	RPL5	chr1:92832013-92841924	hgnc_idHGNC:10360	+	26227.9	0.629446	0.0629326	10.0019	1.49495e-23	4.60525e-22	19987.9	20134.1	21668.1	30838.8	29512.6	35225.9
ENSG00000088836.14	SLC4A11	chr20:3227417-3239559	hgnc_idHGNC:16438	-	344.376	-1.58261	0.158269	-9.99943	1.53271e-23	4.71523e-22	504.141	523.276	521.221	172.634	217.122	127.863
ENSG00000155660.11	PDIA4	chr7:149003062-149028662	hgnc_idHGNC:30167	-	4457.87	0.587185	0.0587248	9.99893	1.54045e-23	4.7327e-22	3563.21	3568.93	3556.77	5428.11	4987.21	5642.97
ENSG00000115107.20	STEAP3	chr2:119223831-119265652	hgnc_idHGNC:24592	+	1018.58	0.845565	0.0845777	9.99749	1.56303e-23	4.79567e-22	742.857	717.546	722.911	1403.08	1218.72	1306.35
ENSG00000006125.18	AP2B1	chr17:35578046-35726413	hgnc_idHGNC:563	+	3324.95	0.570511	0.0570663	9.99733	1.56554e-23	4.79694e-22	2653.42	2740.67	2632.17	4126.98	3951.63	3844.84
ENSG00000126217.21	MCF2L	chr13:112894378-113099742	hgnc_idHGNC:14576	+	137.991	-2.7219	0.272343	-9.99437	1.61309e-23	4.93605e-22	258.748	220.382	241.348	15.062	56.6406	35.7659
ENSG00000177469.13	CAVIN1	chr17:42402449-42423256	hgnc_idHGNC:9688	-	1348.9	0.730202	0.0731223	9.98604	1.75443e-23	5.3614e-22	1038.33	1039.24	964.26	1727.49	1669.01	1655.07
ENSG00000105835.13	NAMPT	chr7:106248298-106285966	hgnc_idHGNC:30092	-	9229.17	-0.58369	0.0585326	-9.97205	2.02015e-23	6.16522e-22	10882.4	11071.3	11261.8	7328.24	6839.36	7991.9
ENSG00000196535.17	MYO18A	chr17:29071122-29180398	hgnc_idHGNC:31104	-	2938.24	-0.659059	0.066111	-9.96898	2.0836e-23	6.3504e-22	3684.24	3616.97	3489.92	2331.13	2416.67	2090.52
ENSG00000177494.6	ZBED2	chr3:111592900-111595346	hgnc_idHGNC:20710	-	66.3079	3.68078	0.369241	9.9685	2.09368e-23	6.37267e-22	8.34671	8.3557	12.464	112.386	112.337	143.958
ENSG00000189403.15	HMGB1	chr13:30456704-30617597	hgnc_idHGNC:4983	-	6280.37	0.615721	0.0617796	9.96641	2.13812e-23	6.49931e-22	4842.76	4938.22	5102.3	7473.06	7062.14	8263.72
ENSG00000073282.14	TP63	chr3:189631389-189897276	hgnc_idHGNC:15979	+	1479.38	0.732723	0.0735229	9.96591	2.14886e-23	6.52334e-22	1112.62	1157.26	1065.1	1799.33	1793.62	1948.35
ENSG00000160691.19	SHC1	chr1:154962298-154974395	hgnc_idHGNC:10840	-	3184.44	0.614336	0.0616511	9.96472	2.17489e-23	6.59362e-22	2597.5	2396	2552.85	4064.42	3745.83	3750.06
ENSG00000099250.18	NRP1	chr10:33177492-33336262	hgnc_idHGNC:8004	-	467.17	1.15976	0.116455	9.95889	2.30633e-23	6.98287e-22	318.844	265.294	281.006	646.507	613.607	677.765
ENSG00000144118.14	RALB	chr2:120240064-120294710	hgnc_idHGNC:9840	+	1628.94	0.691082	0.0694036	9.95744	2.33999e-23	7.07547e-22	1201.93	1219.93	1318.92	1988.18	2006.02	2038.66
ENSG00000137648.19	TMPRSS4	chr11:118077012-118121890	hgnc_idHGNC:11878	+	9351.05	-0.450011	0.0452197	-9.95166	2.48009e-23	7.48921e-22	10778.1	10857.2	10756.4	8054.69	7749.38	7910.53
ENSG00000171105.14	INSR	chr19:7112255-7294414	hgnc_idHGNC:6091	-	979.768	-0.944769	0.0949965	-9.94531	2.64359e-23	7.97246e-22	1333.8	1301.4	1231.67	690.534	738.216	582.985
ENSG00000136111.14	TBC1D4	chr13:75283503-75482169	hgnc_idHGNC:19165	-	1071.72	0.959542	0.0964917	9.94429	2.67065e-23	8.04349e-22	731.172	738.435	712.714	1567.61	1214	1466.4
ENSG00000135127.11	BICDL1	chr12:119989869-120094494	hgnc_idHGNC:28095	+	823.82	-0.920793	0.0926019	-9.94356	2.6904e-23	8.09237e-22	1101.77	1141.6	990.321	565.404	596.615	547.219
ENSG00000019144.19	PHLDB1	chr11:118606440-118658031	hgnc_idHGNC:23697	+	290.531	1.55041	0.155932	9.94287	2.70918e-23	8.13817e-22	171.942	148.314	121.241	451.86	464.453	385.378
ENSG00000104852.15	SNRNP70	chr19:49085419-49108605	hgnc_idHGNC:11150	+	6015.85	-0.483071	0.0485999	-9.93976	2.79499e-23	8.38497e-22	7128.93	6861.08	7051.22	4957.71	5084.44	5011.7
ENSG00000174792.11	ODAPH	chr4:75556048-75565871	hgnc_idHGNC:26300	+	117.438	7.47108	0.75172	9.93866	2.82606e-23	8.46712e-22	0.834671	2.08893	1.13309	205.075	205.794	289.704
ENSG00000143870.13	PDIA6	chr2:10783391-10837977	hgnc_idHGNC:30168	-	3890.62	0.701474	0.0705897	9.93734	2.86369e-23	8.56866e-22	2849.57	2975.67	3066.14	4807.09	4351.89	5293.36
ENSG00000142279.13	WTIP	chr19:34481758-34512304	hgnc_idHGNC:20964	+	215.624	-1.63566	0.164753	-9.92792	3.1474e-23	9.40532e-22	298.812	356.162	324.064	103.117	112.337	99.2505
ENSG00000088280.19	ASAP3	chr1:23428563-23484568	hgnc_idHGNC:14987	-	948.35	-0.833278	0.0839485	-9.92606	3.20668e-23	9.57001e-22	1198.59	1191.73	1254.33	682.424	717.448	645.575
ENSG00000105523.4	FAM83E	chr19:48599961-48615076	hgnc_idHGNC:25972	-	739.032	-1.07989	0.108842	-9.92165	3.35174e-23	9.98994e-22	997.432	977.617	1032.25	561.928	412.533	452.439
ENSG00000170889.14	RPS9	chr19:54200809-54249003	hgnc_idHGNC:10442	+	20024.8	0.477478	0.048136	9.91937	3.42915e-23	1.02074e-21	16393.8	16435.7	17397.5	23005.4	22677	24239.5
ENSG00000139946.10	PELI2	chr14:56117814-56301524	hgnc_idHGNC:8828	+	93.6002	-2.75052	0.277339	-9.91751	3.49355e-23	1.03856e-21	172.777	170.247	146.169	19.6964	33.0404	19.6713
ENSG00000085117.12	CD82	chr11:44564427-44620358	hgnc_idHGNC:6210	+	1624.9	-0.838212	0.0845433	-9.91459	3.59744e-23	1.06806e-21	2114.22	2083.7	2050.89	1311.55	1018.59	1170.44
ENSG00000117115.13	PADI2	chr1:17066761-17119451	hgnc_idHGNC:18341	-	2507.56	0.607782	0.0613361	9.90904	3.80265e-23	1.12753e-21	2034.09	2040.88	1884.33	2999.65	3079.36	3007.02
ENSG00000121210.16	TMEM131L	chr4:153466346-153636711	hgnc_idHGNC:29146	+	258.994	1.46034	0.147442	9.90448	3.98029e-23	1.17868e-21	132.713	139.958	141.636	403.198	383.268	353.189
ENSG00000165732.13	DDX21	chr10:68956170-68985068	hgnc_idHGNC:2744	+	8634.3	0.549272	0.0554593	9.90406	3.99721e-23	1.18216e-21	6906.07	7058.48	7067.08	10404.4	9534.51	10835.3
ENSG00000142156.16	COL6A1	chr21:45981770-46005050	hgnc_idHGNC:2211	+	426.604	1.22472	0.123771	9.89507	4.37299e-23	1.29164e-21	283.788	262.16	218.686	619.859	596.615	578.514
ENSG00000008282.9	SYPL1	chr7:106090505-106112576	hgnc_idHGNC:11507	-	4561.46	0.607257	0.0613918	9.8915	4.53194e-23	1.33686e-21	3523.15	3754.84	3570.37	5387.56	5209.99	5922.84
ENSG00000242588.6	RP11-274B21.14	chr7:128574751-128626473	tagoverlapping_locus	+	210.7	-1.62695	0.164489	-9.8909	4.55888e-23	1.34309e-21	309.663	329.006	317.265	90.3719	113.281	104.615
ENSG00000170323.9	FABP4	chr8:81478419-81483236	hgnc_idHGNC:3559	-	2465.42	0.776974	0.0785621	9.88993	4.60373e-23	1.35456e-21	1741.96	1780.81	1931.92	2975.32	2872.62	3489.86
ENSG00000165644.11	COMTD1	chr10:75233641-75236030	hgnc_idHGNC:26309	-	1451.29	-0.780861	0.0790057	-9.8836	4.90395e-23	1.44105e-21	1888.86	1717.1	1897.93	1084.46	986.491	1132.89
ENSG00000151575.14	TEX9	chr15:56244009-56445997	hgnc_idHGNC:29585	+	505.454	1.15498	0.116867	9.88281	4.9425e-23	1.45052e-21	302.151	296.627	342.193	702.12	628.711	760.921
ENSG00000147604.14	RPL7	chr8:73290242-73295789	hgnc_idHGNC:10363	-	39839.4	0.532513	0.0539336	9.87351	5.42345e-23	1.58963e-21	31220	32809.7	33682.2	46729.2	44350.6	50244.9
ENSG00000117155.17	SSX2IP	chr1:84643706-84690803	hgnc_idHGNC:16509	-	716.708	0.997687	0.101064	9.8718	5.51669e-23	1.6149e-21	509.149	460.608	464.567	908.354	902.474	1055.1
ENSG00000187231.14	SESTD1	chr2:179101678-179264832	hgnc_idHGNC:18379	-	1616.63	-0.66235	0.0671187	-9.86834	5.70998e-23	1.66935e-21	1957.3	1977.17	2008.97	1279.11	1261.2	1216.04
ENSG00000178952.11	TUFM	chr16:28842411-28846348	hgnc_idHGNC:12420	-	5962.54	0.512046	0.0519253	9.86121	6.13067e-23	1.79006e-21	4895.35	4795.13	5056.98	7021.2	6766.67	7239.92
ENSG00000213626.13	LBH	chr2:30231534-30323730	hgnc_idHGNC:29532	+	63.3263	3.85127	0.391189	9.84503	7.20165e-23	2.1001e-21	8.34671	11.4891	4.53236	132.082	101.009	122.498
ENSG00000138696.11	BMPR1B	chr4:94757955-95158448	hgnc_idHGNC:1077	+	619.901	-1.06675	0.108416	-9.83946	7.61161e-23	2.21683e-21	797.111	907.638	813.559	399.722	359.668	441.709
ENSG00000173726.11	TOMM20	chr1:235109341-235128837	hgnc_idHGNC:20947	-	8373.95	0.553963	0.0563653	9.82808	8.52304e-23	2.47914e-21	6766.68	6880.92	6709.03	10190	9205.99	10491
ENSG00000204323.5	SMIM5	chr17:75633434-75641404	hgnc_idHGNC:40030	+	213.35	-1.61299	0.164168	-9.82526	8.76514e-23	2.54633e-21	325.522	346.762	292.337	105.434	100.065	109.98
ENSG00000087460.29	GNAS	chr20:58839718-58911192	hgnc_idHGNC:4392	+	10759.2	0.450915	0.0459049	9.8228	8.98105e-23	2.60575e-21	9354.16	9079.52	8836.97	12434.2	12509.1	12341
ENSG00000119514.7	GALNT12	chr9:98807670-98850081	hgnc_idHGNC:19877	+	134.243	-2.03213	0.207121	-9.81134	1.00623e-22	2.91579e-21	224.527	209.937	213.021	49.8204	50.0326	58.1197
ENSG00000185338.7	SOCS1	chr16:11254417-11256204	hgnc_idHGNC:19383	-	100.088	-2.70189	0.275555	-9.80527	1.06856e-22	3.0925e-21	204.494	149.358	165.431	37.0757	23.6003	20.5654
ENSG00000167106.12	FAM102A	chr9:127940582-127980989	hgnc_idHGNC:31419	-	464.764	-1.13095	0.115388	-9.80132	1.11129e-22	3.21209e-21	646.035	633.989	633.397	302.398	314.356	258.409
ENSG00000167861.16	HID1	chr17:74950742-74973166	hgnc_idHGNC:15736	-	490.563	-1.04591	0.106721	-9.80046	1.12079e-22	3.2355e-21	660.225	664.278	658.325	319.778	332.292	308.481
ENSG00000196262.15	PPIA	chr7:44796680-44824564	hgnc_idHGNC:9253	+	30137.1	0.62187	0.0634606	9.7993	1.13368e-22	3.26858e-21	23438.4	23374	24412.4	34913.7	33808.8	40875.1
ENSG00000088367.23	EPB41L1	chr20:36091504-36232799	hgnc_idHGNC:3378	+	1492.68	-0.987497	0.10082	-9.79461	1.18751e-22	3.4195e-21	2035.76	2047.15	1867.33	1099.53	1099.77	806.522
ENSG00000123892.12	RAB38	chr11:88113251-88175443	hgnc_idHGNC:9776	-	329.614	1.48604	0.151752	9.79256	1.21194e-22	3.48545e-21	184.462	137.869	198.291	447.225	463.509	546.325
ENSG00000100311.17	PDGFB	chr22:39223359-39244982	hgnc_idHGNC:8800	-	86.0098	2.90981	0.297274	9.7883	1.26409e-22	3.63088e-21	23.3708	25.0671	11.3309	171.475	144.434	140.381
ENSG00000131037.15	EPS8L1	chr19:55072020-55087923	hgnc_idHGNC:21295	+	1365.61	-0.733216	0.0749401	-9.78403	1.3185e-22	3.78245e-21	1776.18	1681.59	1655.44	1082.15	979.883	1018.44
ENSG00000117519.16	CNN3	chr1:94896949-94927223	hgnc_idHGNC:2157	-	943.899	0.869353	0.088924	9.77635	1.42243e-22	4.07551e-21	622.665	676.812	705.915	1245.51	1135.64	1276.84
ENSG00000119705.10	SLIRP	chr14:77708071-77761104	hgnc_idHGNC:20495	+	1608.49	0.771341	0.0789041	9.77567	1.432e-22	4.09782e-21	1120.13	1208.44	1239.6	2000.93	1880.47	2201.39
ENSG00000149257.16	SERPINH1	chr11:75562056-75572783	hgnc_idHGNC:1546	+	2315.51	0.6424	0.0657197	9.77485	1.44368e-22	4.12608e-21	1802.89	1758.88	1862.8	2944.04	2647.95	2876.48
ENSG00000125266.8	EFNB2	chr13:106489745-106535662	hgnc_idHGNC:3227	-	806.167	0.921167	0.0942594	9.77267	1.47508e-22	4.21057e-21	536.694	612.055	522.355	1113.43	1023.31	1029.17
ENSG00000247095.3	MIR210HG	chr11:565660-568457	hgnc_idHGNC:39524	-	279.455	1.40031	0.143374	9.76682	1.56286e-22	4.4556e-21	144.398	153.536	163.165	433.322	404.981	377.331
ENSG00000149273.15	RPS3	chr11:75399515-75422280	hgnc_idHGNC:10420	+	35276.3	0.601123	0.0615533	9.7659	1.57703e-22	4.49043e-21	27596.7	27861	28638.9	42431.9	38426.9	46702.3
ENSG00000133216.17	EPHB2	chr1:22710839-22921500	hgnc_idHGNC:3393	+	1009.02	0.810822	0.0830529	9.76272	1.62727e-22	4.62773e-21	765.393	718.59	711.581	1361.37	1248.93	1248.23
ENSG00000156508.19	EEF1A1	chr6:73489308-73525587	hgnc_idHGNC:3189	-	341279	0.579985	0.059473	9.75206	1.80763e-22	5.1343e-21	266960	268718	285090	399586	378190	449126
ENSG00000175866.16	BAIAP2	chr17:81035122-81117434	hgnc_idHGNC:947	+	972.675	-0.893999	0.0917055	-9.74858	1.87059e-22	5.30655e-21	1328.8	1262.76	1199.94	721.817	716.504	606.233
ENSG00000109787.13	KLF3	chr4:38664197-38701517	hgnc_idHGNC:16516	+	3231.48	-0.542844	0.055737	-9.73937	2.0481e-22	5.80296e-21	3743.5	3941.8	3811.72	2664.81	2638.51	2588.56
ENSG00000018510.18	AGPS	chr2:177392746-177567024	hgnc_idHGNC:327	+	2947.73	0.594693	0.0610836	9.73573	2.12287e-22	6.00737e-21	2431.4	2291.55	2321.7	3524.5	3398.44	3718.76
ENSG00000181061.14	HIGD1A	chr3:42782908-42804490	hgnc_idHGNC:29527	-	3359.9	0.755191	0.0776674	9.7234	2.3964e-22	6.77306e-21	2298.68	2480.6	2725.08	4172.17	3844.01	4638.84
ENSG00000164587.13	RPS14	chr5:150442635-150449739	hgnc_idHGNC:10387	-	46011.5	0.52724	0.0542748	9.71426	2.62151e-22	7.40019e-21	37065.2	37618.4	38407.2	54463	50301.6	58213.6
ENSG00000213639.10	PPP1CB	chr2:28751640-28802940	hgnc_idHGNC:9282	+	7942.07	0.534719	0.0551337	9.69858	3.05726e-22	8.61967e-21	6436.15	6515.36	6509.6	9524.97	8753.81	9912.53
ENSG00000138385.16	SSB	chr2:169791933-169812064	hgnc_idHGNC:11316	+	1646.73	0.726119	0.0748902	9.69578	3.14225e-22	8.84843e-21	1252.01	1248.13	1222.6	2028.73	1907.85	2221.07
ENSG00000146731.11	CCT6A	chr7:56051685-56063989	hgnc_idHGNC:1620	+	7948.02	0.650119	0.0670607	9.69449	3.18236e-22	8.9504e-21	6193.26	6049.53	6319.24	9597.96	8750.03	10778.1
ENSG00000175318.12	GRAMD2A	chr15:72159806-72197787	hgnc_idHGNC:27287	-	239.361	-1.56274	0.16133	-9.68659	3.43826e-22	9.65828e-21	360.578	347.806	363.722	129.765	135.938	98.3564
ENSG00000139684.15	ESD	chr13:46771256-46797420	hgnc_idHGNC:3465	-	2447.94	0.730911	0.0755264	9.67756	3.75584e-22	1.05375e-20	1751.14	1820.5	1954.58	2891.9	2889.62	3379.88
ENSG00000178607.17	ERN1	chr17:64039080-64130819	hgnc_idHGNC:3449	-	478.874	-1.0438	0.10793	-9.67111	4.00013e-22	1.12092e-20	656.886	625.633	652.66	303.557	315.3	319.211
ENSG00000139343.10	SNRPF	chr12:95858928-95903828	hgnc_idHGNC:11162	+	923.213	0.826336	0.0854979	9.66498	4.24687e-22	1.18861e-20	678.588	624.589	694.584	1148.19	1230.05	1163.29
ENSG00000182606.17	TRAK1	chr3:42013802-42225890	hgnc_idHGNC:29947	+	2528.32	-0.614242	0.0635731	-9.66198	4.37326e-22	1.22249e-20	3129.18	3005.96	3037.81	2060.02	2065.5	1871.45
ENSG00000181143.15	MUC16	chr19:8848844-8981342	hgnc_idHGNC:15582	-	1635.56	-2.19928	0.227701	-9.65866	4.51745e-22	1.26126e-20	2744.4	2673.82	2638.97	720.658	627.767	407.732
ENSG00000196743.9	GM2A	chr5:151212150-151270440	hgnc_idHGNC:4367	+	8312.37	-0.507378	0.0525781	-9.64999	4.91626e-22	1.37094e-20	9922.57	9790.79	9563.28	6916.93	6487.24	7193.43
ENSG00000164904.18	ALDH7A1	chr5:126531200-126595362	hgnc_idHGNC:877	-	1522.39	0.725568	0.0752045	9.64794	5.01542e-22	1.39689e-20	1203.6	1112.35	1125.16	1872.32	1798.34	2022.56
ENSG00000154310.17	TNIK	chr3:171058414-171460408	hgnc_idHGNC:30765	-	183.338	1.71586	0.177977	9.64092	5.37045e-22	1.49396e-20	95.9872	78.3347	81.5825	271.116	302.083	270.927
ENSG00000035862.12	TIMP2	chr17:78852977-78925387	hgnc_idHGNC:11821	-	623.894	-0.953349	0.0989144	-9.63813	5.51863e-22	1.53332e-20	815.474	875.26	777.3	432.163	422.917	420.25
ENSG00000153714.6	LURAP1L	chr9:12775020-12823060	hgnc_idHGNC:31452	+	784.282	0.85525	0.0887862	9.63269	5.81862e-22	1.61472e-20	540.032	576.543	559.746	994.091	985.547	1049.73
ENSG00000138814.17	PPP3CA	chr4:101023409-101348278	hgnc_idHGNC:9314	-	2778.02	0.606486	0.0630775	9.61494	6.91487e-22	1.91662e-20	2276.98	2182.93	2146.07	3364.62	3171.88	3525.63
ENSG00000083845.9	RPS5	chr19:58386400-58394806	hgnc_idHGNC:10426	+	30908.3	0.483139	0.0502503	9.61464	6.935e-22	1.91988e-20	25320.6	24961.6	27062.7	36312.1	34446	37346.8
ENSG00000100075.10	SLC25A1	chr22:19175581-19178739	hgnc_idHGNC:10979	-	2243.91	0.617549	0.0642366	9.61367	7.00076e-22	1.93575e-20	1807.9	1766.19	1737.03	2763.3	2573.37	2815.67
ENSG00000115129.14	TP53I3	chr2:24077433-24085861	hgnc_idHGNC:19373	-	2293.46	0.743818	0.0774054	9.60938	7.29893e-22	2.01577e-20	1692.71	1735.9	1717.76	2803.85	2596.97	3213.57
ENSG00000125249.7	RAP2A	chr13:97434169-97469128	hgnc_idHGNC:9861	+	3245.28	0.697272	0.0725945	9.60502	7.6141e-22	2.10028e-20	2426.39	2433.6	2569.85	3976.36	3627.83	4437.66
ENSG00000005448.17	WDR54	chr2:74421678-74425755	hgnc_idHGNC:25770	+	532.431	1.07102	0.111515	9.60429	7.66858e-22	2.11277e-20	342.215	362.429	325.197	742.672	650.423	771.65
ENSG00000057019.16	DCBLD2	chr3:98795941-98901695	hgnc_idHGNC:24627	-	2555.69	0.640826	0.0667304	9.60322	7.74869e-22	2.13228e-20	2037.43	1883.17	2071.29	3110.88	2946.26	3285.1
ENSG00000146701.12	MDH2	chr7:76048051-76067508	hgnc_idHGNC:6971	+	4938.12	0.488941	0.0509206	9.60203	7.8387e-22	2.15447e-20	4240.13	4046.25	4038.33	5820.88	5748.08	5735.07
ENSG00000216775.3	RP1-152L7.5	chr6:52664366-52669155	havana_geneOTTHUMG00000014854.3	+	146.223	-1.90961	0.198881	-9.60177	7.85813e-22	2.15722e-20	219.519	232.915	241.348	53.2963	62.3047	67.9553
ENSG00000142634.13	EFHD2	chr1:15409888-15430339	hgnc_idHGNC:28670	+	1497.3	-0.724812	0.0755496	-9.59385	8.48541e-22	2.32664e-20	1999.04	1840.34	1755.16	1156.3	1088.44	1144.51
ENSG00000103942.13	HOMER2	chr15:82836946-82986153	hgnc_idHGNC:17513	-	738.726	0.890821	0.0928798	9.59112	8.71372e-22	2.38639e-20	529.182	523.276	499.693	970.919	902.474	1006.81
ENSG00000170525.21	PFKFB3	chr10:6144934-6254644	hgnc_idHGNC:8874	+	1418.43	0.686888	0.0717058	9.57925	9.77569e-22	2.67404e-20	1093.42	1125.93	1040.18	1798.17	1720.93	1731.97
ENSG00000162366.8	PDZK1IP1	chr1:47183582-47191044	hgnc_idHGNC:16887	-	319.392	-1.27889	0.13353	-9.57752	9.93996e-22	2.71574e-20	421.509	458.519	478.164	177.268	185.97	194.924
ENSG00000164924.18	YWHAZ	chr8:100916523-100953388	hgnc_idHGNC:12855	-	16744.8	0.467601	0.0488465	9.57287	1.03974e-21	2.83735e-20	13816.3	14051.2	14298.5	19520.3	18492.2	20290
ENSG00000163110.15	PDLIM5	chr4:94451857-94668227	hgnc_idHGNC:17468	+	3942.08	-0.532332	0.0556485	-9.56596	1.1116e-21	3.02984e-20	4560.64	4835.86	4589.01	3176.92	3154.88	3335.17
ENSG00000163171.8	CDC42EP3	chr2:37641882-37738468	hgnc_idHGNC:16943	-	2446.7	-0.631245	0.0659896	-9.56583	1.11307e-21	3.03025e-20	2945.55	3048.79	2924.51	2026.42	1779.46	1955.5
ENSG00000170379.21	TCAF2	chr7:143620952-143730410	hgnc_idHGNC:26878	+	186.643	1.69825	0.177575	9.56358	1.13751e-21	3.09312e-20	90.1445	94.0017	79.3163	274.592	316.244	265.562
ENSG00000131469.15	RPL27	chr17:42998273-43002959	hgnc_idHGNC:10328	+	21083.3	0.620129	0.0648547	9.56181	1.15709e-21	3.14264e-20	16009.8	16821.1	17034.9	24325.1	23687.1	28621.7
ENSG00000171858.18	RPS21	chr20:62387103-62388520	hgnc_idHGNC:10409	+	17442	0.493538	0.0516365	9.55792	1.20145e-21	3.25926e-20	14103.4	14197.4	15163	20996.4	19325.8	20865.9
ENSG00000167074.15	TEF	chr22:41367333-41399326	hgnc_idHGNC:11722	+	385.597	1.164	0.121878	9.55055	1.29011e-21	3.49564e-20	219.519	251.716	243.614	546.866	514.486	537.383
ENSG00000164237.9	CMBL	chr5:10275875-10307902	hgnc_idHGNC:25090	-	210.332	1.56431	0.163915	9.54341	1.38218e-21	3.74068e-20	107.673	97.135	114.442	293.129	330.404	319.211
ENSG00000107968.10	MAP3K8	chr10:30434021-30461833	hgnc_idHGNC:6860	+	429.702	-1.14175	0.119713	-9.53735	1.46536e-21	3.96112e-20	545.04	623.544	607.336	245.626	280.371	276.292
ENSG00000182749.6	PAQR7	chr1:25861484-25875708	hgnc_idHGNC:23146	-	726.993	-0.902267	0.0946194	-9.53574	1.48816e-21	4.01804e-20	1008.28	952.55	879.278	515.583	497.494	508.771
ENSG00000064932.16	SBNO2	chr19:1107637-1174268	hgnc_idHGNC:29158	-	2303.59	-0.630639	0.0661862	-9.52826	1.59945e-21	4.31345e-20	2924.69	2733.36	2735.28	1918.67	1777.57	1731.97
ENSG00000122026.11	RPL21	chr13:27251362-27256691	hgnc_idHGNC:10313	+	24773.8	0.64	0.0671817	9.5264	1.62827e-21	4.38601e-20	18336.1	19114.7	20655.1	29528.4	27502.8	33505.5
ENSG00000109089.7	CDR2L	chr17:74987632-75005800	hgnc_idHGNC:29999	+	542.909	-1.04593	0.109838	-9.52243	1.69178e-21	4.55174e-20	798.78	709.19	684.386	378.867	346.452	339.777
ENSG00000122644.13	ARL4A	chr7:12686856-12690958	hgnc_idHGNC:695	+	369.057	1.28147	0.134576	9.52228	1.69422e-21	4.55297e-20	200.321	195.315	251.546	501.68	501.27	564.208
ENSG00000111907.21	TPD52L1	chr6:125119049-125264407	hgnc_idHGNC:12006	+	2981.2	0.634704	0.0667214	9.51276	1.85679e-21	4.984e-20	2316.21	2323.93	2369.29	3504.81	3416.37	3956.61
ENSG00000163597.15	SNHG16	chr17:76557764-76565348	hgnc_idHGNC:44352	+	3125.3	0.600738	0.0632605	9.49627	2.17551e-21	5.8327e-20	2445.59	2519.24	2488.27	3726.1	3539.1	4033.5
ENSG00000064687.13	ABCA7	chr19:1039997-1065572	hgnc_idHGNC:37	+	970.108	-0.86698	0.091316	-9.49429	2.21727e-21	5.93773e-20	1300.42	1262.76	1193.14	743.83	708.008	612.492
ENSG00000158042.9	MRPL17	chr11:6680385-6683340	hgnc_idHGNC:14053	-	1376.71	0.767648	0.0808589	9.49367	2.23031e-21	5.96568e-20	973.227	1049.69	1035.64	1710.11	1606.71	1884.87
ENSG00000105640.13	RPL18A	chr19:17859910-17864153	hgnc_idHGNC:10311	+	25129.7	0.459993	0.0484818	9.48795	2.35622e-21	6.29513e-20	20399.4	20755.6	22320.7	29189	28481.7	29632.1
ENSG00000163694.15	RBM47	chr4:40423267-40630875	hgnc_idHGNC:30358	-	2191.42	-0.605431	0.0638497	-9.48213	2.49149e-21	6.64881e-20	2727.71	2575.65	2628.77	1749.51	1799.28	1667.59
ENSG00000164855.16	TMEM184A	chr7:1542235-1560821	hgnc_idHGNC:28797	-	1351.83	-0.690041	0.0728529	-9.4717	2.75333e-21	7.33901e-20	1731.94	1607.43	1666.78	1038.12	1056.35	1010.39
ENSG00000130826.18	DKC1	chrX:154762742-154777689	hgnc_idHGNC:2890	+	1669.55	0.684857	0.0723702	9.46324	2.98557e-21	7.94882e-20	1358.01	1283.64	1196.54	2113.31	1982.42	2083.37
ENSG00000114942.14	EEF1B2	chr2:206159585-206162928	hgnc_idHGNC:3208	+	14020.4	0.614978	0.0650032	9.46074	3.05759e-21	8.13113e-20	10556.9	11001.3	11676.5	16203.2	15873.5	18811.1
ENSG00000163682.17	RPL9	chr4:39452587-39458931	hgnc_idHGNC:10369	-	24937.5	0.620865	0.0656301	9.46006	3.07765e-21	8.175e-20	18625.7	19795.7	20541.8	29275.9	27731.3	33654.9
ENSG00000143546.10	S100A8	chr1:153390032-153391073	hgnc_idHGNC:10498	-	25675.4	-0.64378	0.0682261	-9.43598	3.87363e-21	1.02774e-19	29949.7	31094.7	32892.5	19129.9	18357.2	22628.2
ENSG00000173281.5	PPP1R3B	chr8:9136255-9151574	hgnc_idHGNC:14942	-	395.924	1.17584	0.124644	9.43362	3.96175e-21	1.04991e-19	226.196	239.182	265.143	528.328	522.982	593.715
ENSG00000145425.10	RPS3A	chr4:151099624-151104642	hgnc_idHGNC:10421	+	26881.7	0.714714	0.0757701	9.43267	3.9978e-21	1.05824e-19	18679.9	20577	21816.5	31439	30505.7	38272.2
ENSG00000173821.19	RNF213	chr17:80260866-80398786	hgnc_idHGNC:14539	+	6816.09	-0.576229	0.0611053	-9.43009	4.09734e-21	1.08334e-19	8268.25	8182.32	8024.54	5669.1	5793.39	4958.95
ENSG00000136603.14	SKIL	chr3:170357678-170396835	hgnc_idHGNC:10897	+	3535.08	0.638909	0.0677654	9.42826	4.16959e-21	1.09865e-19	2639.23	2847.21	2810.06	4387.67	3921.42	4604.87
ENSG00000179051.14	RCC2	chr1:17406760-17439677	hgnc_idHGNC:30297	-	5217.5	0.472893	0.0501565	9.42834	4.1663e-21	1.09865e-19	4442.95	4372.12	4292.15	6163.83	6103.97	5929.99
ENSG00000255302.5	EID1	chr15:48878134-48880173	hgnc_idHGNC:1191	+	4480.71	0.645853	0.0685004	9.42846	4.16173e-21	1.09865e-19	3354.54	3526.11	3605.49	5262.43	5077.83	6057.86
ENSG00000173674.11	EIF1AX	chrX:20124525-20141838	hgnc_idHGNC:3250	-	3623.58	0.666693	0.0707412	9.4244	4.32572e-21	1.13848e-19	2765.27	2796.03	2842.92	4402.73	4015.82	4918.71
ENSG00000125848.10	FLRT3	chr20:14322985-14337614	hgnc_idHGNC:3762	-	1305.46	0.845124	0.0897541	9.41599	4.68625e-21	1.23195e-19	896.437	879.438	1026.58	1748.35	1498.14	1783.83
ENSG00000033867.16	SLC4A7	chr3:27372721-27484420	hgnc_idHGNC:11033	-	1920.81	0.730955	0.0776417	9.41447	4.75475e-21	1.24853e-19	1403.92	1444.49	1486.61	2362.41	2182.55	2644.89
ENSG00000105202.9	FBL	chr19:39834458-39846379	hgnc_idHGNC:3599	-	1714.31	0.628847	0.0668079	9.41277	4.83247e-21	1.26749e-19	1383.05	1366.16	1288.32	2101.73	2057	2089.63
ENSG00000204628.12	RACK1	chr5:181236897-181248096	hgnc_idHGNC:4399	-	59948.1	0.553043	0.0588365	9.39967	5.47366e-21	1.43402e-19	47439.4	47762.2	50591.3	70100.8	65930.6	77864.3
ENSG00000115053.17	NCL	chr2:231453531-231483641	hgnc_idHGNC:7667	-	6949.09	0.636829	0.0677522	9.39939	5.48828e-21	1.43622e-19	5830.18	5659.94	4823.56	8735.95	8588.61	8056.28
ENSG00000173113.7	TRMT112	chr11:64316460-64317559	hgnc_idHGNC:26940	-	1810.58	0.705118	0.0750355	9.39712	5.60756e-21	1.46576e-19	1362.18	1343.18	1426.56	2188.62	2094.76	2448.18
ENSG00000167085.13	PHB	chr17:49404052-49414901	hgnc_idHGNC:8912	-	2023.16	0.659293	0.0701827	9.39396	5.77852e-21	1.50873e-19	1518.27	1592.81	1596.52	2521.14	2293.95	2616.28
ENSG00000166171.13	DPCD	chr10:101570560-101609662	hgnc_idHGNC:24542	+	654.114	1.08629	0.115647	9.3932	5.82068e-21	1.51801e-19	417.336	393.762	446.437	862.009	775.977	1029.17
ENSG00000196683.11	TOMM7	chr7:22812628-22822852	hgnc_idHGNC:21648	-	4795.33	0.600715	0.0640048	9.38546	6.26441e-21	1.63187e-19	3732.65	3796.62	3906.89	5637.82	5380.86	6317.16
ENSG00000108465.15	CDK5RAP3	chr17:47967810-47981781	hgnc_idHGNC:18673	+	433.148	-1.06473	0.113449	-9.38514	6.28342e-21	1.63497e-19	589.278	568.188	600.538	288.495	267.155	285.233
ENSG00000138821.14	SLC39A8	chr4:102251080-102431258	hgnc_idHGNC:20862	-	2481.61	-0.784673	0.0836337	-9.38226	6.45753e-21	1.67837e-19	3070.76	3188.74	3164.72	1691.58	1652.02	2121.81
ENSG00000107984.10	DKK1	chr10:52314281-52318042	hgnc_idHGNC:2891	+	229.3	-1.5378	0.163932	-9.38072	6.55243e-21	1.70111e-19	344.719	332.139	346.726	118.179	97.2331	136.805
ENSG00000166226.13	CCT2	chr12:69585426-69601570	hgnc_idHGNC:1615	+	6730.65	0.615918	0.0656759	9.37815	6.71423e-21	1.74115e-19	5139.91	5257.83	5552.14	7839.18	7590.79	9004.08
ENSG00000089356.19	FXYD3	chr19:35115823-35124324	hgnc_idHGNC:4027	+	716.421	-0.874375	0.093407	-9.36092	7.9046e-21	2.04752e-19	934.832	909.727	937.065	491.253	542.806	482.84
ENSG00000157514.17	TSC22D3	chrX:107713221-107777342	hgnc_idHGNC:3051	-	902.52	-0.853544	0.0911879	-9.36028	7.95262e-21	2.05764e-19	1193.58	1091.46	1201.08	644.19	590.951	693.859
ENSG00000116704.8	SLC35D1	chr1:66999350-67054148	hgnc_idHGNC:20800	-	1804.53	0.652918	0.0698175	9.35178	8.61832e-21	2.22737e-19	1399.74	1417.34	1392.57	2185.15	2083.43	2348.93
ENSG00000184575.12	XPOT	chr12:64404392-64451125	hgnc_idHGNC:12826	+	3263.04	0.633293	0.0677303	9.35022	8.74656e-21	2.25797e-19	2623.37	2471.2	2580.05	3895.26	3680.7	4327.68
ENSG00000119986.7	AVPI1	chr10:97677424-97687241	hgnc_idHGNC:30898	-	1357.31	-0.717923	0.0767913	-9.34901	8.84709e-21	2.28136e-19	1719.42	1646.07	1697.37	1084.46	945.899	1050.62
ENSG00000070526.15	ST6GALNAC1	chr17:76624761-76643786	hgnc_idHGNC:23614	-	319.078	-1.32583	0.14186	-9.34603	9.0999e-21	2.34391e-19	407.32	494.031	466.833	194.647	190.69	160.947
ENSG00000164466.13	SFXN1	chr5:175477062-175529742	hgnc_idHGNC:16085	+	2726.22	0.594486	0.0637016	9.33237	1.03531e-20	2.66372e-19	2164.3	2138.02	2215.19	3324.06	3066.15	3449.63
ENSG00000113387.12	SUB1	chr5:32531633-32604079	hgnc_idHGNC:19985	+	4171.4	0.776326	0.0832571	9.32444	1.11573e-20	2.86741e-19	2880.45	3162.63	3186.25	5094.43	4619.04	6085.58
ENSG00000198755.11	RPL10A	chr6:35468401-35470785	hgnc_idHGNC:10299	+	24836.3	0.56304	0.0604193	9.31888	1.1758e-20	3.0184e-19	19248.4	19784.2	21123.1	29120.6	27491.5	32250.2
ENSG00000167766.19	ZNF83	chr19:52594060-52690496	hgnc_idHGNC:13158	-	1615.56	-0.682774	0.0733273	-9.31131	1.26263e-20	3.2377e-19	1981.51	1939.57	2053.16	1215.39	1170.57	1333.18
ENSG00000135932.11	CAB39	chr2:230712842-230821075	hgnc_idHGNC:20292	+	3680.29	-0.566282	0.0608748	-9.30241	1.37302e-20	3.51684e-19	4328.6	4517.3	4338.6	2751.71	3048.21	3097.33
ENSG00000145901.16	TNIP1	chr5:151029945-151093577	hgnc_idHGNC:16903	-	4472.73	-0.475552	0.0511304	-9.30077	1.39427e-20	3.56727e-19	5139.91	5268.27	5200.88	3804.89	3759.99	3662.43
ENSG00000154040.21	CABYR	chr18:24138987-24161600	hgnc_idHGNC:15569	+	218.501	-1.51522	0.163012	-9.29517	1.46969e-20	3.75606e-19	309.663	349.895	311.6	118.179	100.065	121.604
ENSG00000147403.18	RPL10	chrX:154389955-154409168	hgnc_idHGNC:10298	+	25992.3	0.485368	0.0522536	9.28871	1.56169e-20	3.98673e-19	21868.4	21312.3	21804.1	28953.8	29435.2	32580.1
ENSG00000140396.13	NCOA2	chr8:70109782-70403808	hgnc_idHGNC:7669	-	2005.88	-0.589603	0.0635119	-9.28334	1.64252e-20	4.18844e-19	2374.64	2441.95	2414.61	1603.52	1548.18	1652.39
ENSG00000145912.9	NHP2	chr5:178149463-178153894	hgnc_idHGNC:14377	-	1779.29	0.719279	0.0775033	9.28062	1.68499e-20	4.29195e-19	1261.19	1275.29	1501.34	2179.35	2173.11	2285.44
ENSG00000278456.1	RP11-66B24.9	chr15:100888472-100889106	havana_geneOTTHUMG00000187041.1	-	98.5239	-2.34591	0.252791	-9.28005	1.69399e-20	4.3101e-19	151.91	181.737	160.899	26.6481	37.7604	32.1894
ENSG00000163218.15	PGLYRP4	chr1:153330120-153348841	hgnc_idHGNC:30015	-	185.444	-1.67032	0.18003	-9.27801	1.72675e-20	4.38859e-19	287.962	280.96	278.74	76.4685	82.1289	106.404
ENSG00000213030.6	CGB8	chr19:49047638-49049111	hgnc_idHGNC:16453	-	60.7735	3.44684	0.371727	9.27249	1.8185e-20	4.61666e-19	9.18138	13.578	7.93163	100.799	131.217	101.933
ENSG00000185946.16	RNPC3	chr1:103525691-103555239	hgnc_idHGNC:18666	+	621.3	-0.947345	0.102174	-9.27186	1.82936e-20	4.6391e-19	827.159	756.191	871.346	425.211	444.629	403.261
ENSG00000145907.16	G3BP1	chr5:151771045-151812911	hgnc_idHGNC:30292	+	13986.8	0.535435	0.0577905	9.2651	1.94888e-20	4.93674e-19	11282.3	11546.5	11435.1	16372.4	15320.3	17964.3
ENSG00000130520.11	LSM4	chr19:18306236-18323112	hgnc_idHGNC:17259	-	1706.68	0.677345	0.0731391	9.26105	2.02422e-20	5.12193e-19	1320.45	1292	1326.85	2160.82	1930.5	2209.44
ENSG00000067064.12	IDI1	chr10:1039152-1049119	hgnc_idHGNC:5387	-	1523.06	0.802761	0.0866833	9.26084	2.02826e-20	5.12651e-19	1088.41	1100.86	1142.15	1879.27	1736.98	2190.66
ENSG00000065183.16	WDR3	chr1:117929720-117966543	hgnc_idHGNC:12755	+	1684.92	0.710455	0.0767701	9.25432	2.15606e-20	5.44352e-19	1225.3	1298.27	1313.25	2077.4	1928.61	2266.67
ENSG00000179869.15	ABCA13	chr7:48171458-48647497	hgnc_idHGNC:14638	+	60.8905	-3.63102	0.392594	-9.24879	2.27051e-20	5.72617e-19	117.689	106.535	114.442	3.47584	16.0482	7.15319
ENSG00000161016.18	RPL8	chr8:144789765-144792587	hgnc_idHGNC:10368	-	21548.2	0.497341	0.0537805	9.24761	2.29577e-20	5.78352e-19	17862.8	17548	18199.7	26125.6	23280.2	26272.8
ENSG00000167703.15	SLC43A2	chr17:1569268-1628886	hgnc_idHGNC:23087	-	1052.81	-0.796955	0.0862722	-9.23768	2.51904e-20	6.33904e-19	1374.7	1317.07	1315.52	797.127	820.345	692.071
ENSG00000197536.11	IRF1-AS1	chr5:132410636-132488702	hgnc_idHGNC:33838	+	167.316	-1.68263	0.18223	-9.23355	2.618e-20	6.58085e-19	250.401	264.249	251.546	70.6755	81.1849	85.8383
ENSG00000197930.13	ERO1A	chr14:52639915-52695900	hgnc_idHGNC:13280	-	2809.22	0.722832	0.0782852	9.23331	2.62384e-20	6.5883e-19	2039.1	2094.15	2228.79	3445.72	3129.4	3918.16
ENSG00000111266.9	DUSP16	chr12:12473282-12562863	hgnc_idHGNC:17909	-	2341.21	-0.589975	0.0639345	-9.22781	2.76234e-20	6.92849e-19	2955.57	2770.96	2712.62	1839.88	1834.21	1934.04
ENSG00000237330.3	RNF223	chr1:1070967-1074306	hgnc_idHGNC:40020	-	240.817	-1.51649	0.164355	-9.22693	2.78495e-20	6.97758e-19	368.925	342.584	358.056	144.827	98.1771	132.334
ENSG00000179218.15	CALR	chr19:12938578-12944489	hgnc_idHGNC:1455	+	10443.8	0.515429	0.0558669	9.22602	2.80879e-20	7.02964e-19	8977.72	8551.02	8262.49	12094.8	11696.3	13080.5
ENSG00000196154.12	S100A4	chr1:153543613-153550136	hgnc_idHGNC:10494	-	1327.23	0.763142	0.0827203	9.22557	2.82056e-20	7.05141e-19	954.864	981.795	1018.65	1542.12	1629.36	1836.58
ENSG00000184220.12	CMSS1	chr3:99817837-100181732	hgnc_idHGNC:28666	+	567.956	0.957552	0.103819	9.22325	2.88219e-20	7.19764e-19	409.824	359.295	388.65	721.817	745.768	782.38
ENSG00000125967.17	NECAB3	chr20:33657087-33674463	hgnc_idHGNC:15851	-	940.611	-0.753148	0.0818833	-9.19782	3.65296e-20	9.11255e-19	1209.44	1136.38	1195.41	712.548	701.4	688.495
ENSG00000146830.11	GIGYF1	chr7:100679507-100694250	hgnc_idHGNC:9126	-	1045.07	-0.820193	0.0891802	-9.19702	3.68002e-20	9.17009e-19	1388.06	1310.8	1303.05	755.417	832.617	680.447
ENSG00000134294.14	SLC38A2	chr12:46358188-46372773	hgnc_idHGNC:13448	-	13276.8	0.427399	0.0465072	9.18995	3.93032e-20	9.78318e-19	11273.1	11544.4	11157.5	14866.2	15032.4	15787.1
ENSG00000082497.12	SERTAD4	chr1:210232796-210246631	hgnc_idHGNC:25236	+	173.519	1.66155	0.180845	9.18773	4.01219e-20	9.97614e-19	77.6244	87.7349	84.9818	282.702	240.723	267.35
ENSG00000166046.11	TCP11L2	chr12:106301929-106347003	hgnc_idHGNC:28627	+	870.512	-0.774423	0.0842922	-9.18736	4.02612e-20	9.99994e-19	1130.98	1094.6	1069.64	651.141	623.991	652.729
ENSG00000229117.9	RPL41	chr12:56116590-56117967	hgnc_idHGNC:10354	+	13213.2	0.615718	0.0670381	9.18461	4.13026e-20	1.02475e-18	10526.9	9715.59	11066.9	15289.1	14973	17707.7
ENSG00000116667.15	C1orf21	chr1:184387029-184629019	hgnc_idHGNC:15494	+	475.615	1.04825	0.114133	9.18444	4.13684e-20	1.02528e-18	302.151	344.673	283.273	640.714	622.103	660.776
ENSG00000064042.18	LIMCH1	chr4:41359607-41700044	hgnc_idHGNC:29191	+	3314.53	-0.517196	0.056313	-9.18429	4.14234e-20	1.02553e-18	3847	3870.78	3990.74	2721.59	2642.29	2814.78
ENSG00000177570.15	SAMD12	chr8:118189455-118622112	hgnc_idHGNC:31750	-	1818.06	-0.632726	0.0689029	-9.18286	4.19809e-20	1.03821e-18	2191.85	2319.75	2118.88	1439	1471.71	1367.15
ENSG00000166902.5	MRPL16	chr11:59806140-59810778	hgnc_idHGNC:14476	-	874.871	0.812667	0.0885755	9.17486	4.5218e-20	1.11706e-18	647.705	623.544	632.264	1151.66	1028.97	1165.08
ENSG00000074219.14	TEAD2	chr19:49340595-49362457	hgnc_idHGNC:11715	-	222.073	1.55293	0.169303	9.17248	4.62279e-20	1.14078e-18	95.1525	114.891	130.305	323.253	304.915	363.919
ENSG00000120694.20	HSPH1	chr13:31134973-31162388	hgnc_idHGNC:16969	-	3355.38	0.623512	0.0679928	9.17026	4.71896e-20	1.16327e-18	2720.19	2588.18	2615.17	4049.36	3729.79	4429.61
ENSG00000109667.12	SLC2A9	chr4:9771153-10054936	hgnc_idHGNC:13446	-	492.409	1.03953	0.11338	9.16854	4.79478e-20	1.18069e-18	306.324	313.339	347.859	709.072	611.719	666.141
ENSG00000053372.5	MRTO4	chr1:19251805-19260128	hgnc_idHGNC:18477	+	1171.68	0.723997	0.0789886	9.16584	4.91633e-20	1.20932e-18	877.239	860.637	914.404	1436.68	1393.36	1547.77
ENSG00000092199.18	HNRNPC	chr14:21209136-21269494	hgnc_idHGNC:5035	-	12725.1	0.554996	0.0605599	9.16442	4.98118e-20	1.22396e-18	9935.93	10425.8	10563.8	14665.7	14161.1	16598.1
ENSG00000121281.13	ADCY7	chr16:50246137-50318135	hgnc_idHGNC:238	+	291.841	1.27485	0.139112	9.16418	4.99238e-20	1.2254e-18	157.753	180.692	174.496	413.625	390.82	433.662
ENSG00000133030.22	MPRIP	chr17:17042457-17217679	hgnc_idHGNC:30321	+	5934.22	-0.590445	0.0644384	-9.16293	5.05074e-20	1.2384e-18	7262.47	7110.7	7018.36	5000.58	4974.94	4238.26
ENSG00000164983.8	TMEM65	chr8:124306189-124372701	hgnc_idHGNC:25203	-	951.849	0.816558	0.0891369	9.16072	5.15523e-20	1.26267e-18	678.588	689.345	700.25	1282.59	1096	1264.33
ENSG00000167088.11	SNRPD1	chr18:21612314-21633524	hgnc_idHGNC:11158	+	1239.47	0.723521	0.0790364	9.15427	5.47259e-20	1.33898e-18	921.477	932.705	952.929	1454.06	1516.08	1659.54
ENSG00000115866.11	DARS1	chr2:135905881-135986100	hgnc_idHGNC:2678	-	3345.3	0.737033	0.080528	9.15251	5.56276e-20	1.35959e-18	2435.57	2484.78	2608.37	4136.25	3657.1	4749.72
ENSG00000007384.15	RHBDF1	chr16:58059-76355	hgnc_idHGNC:20561	-	822.811	-0.793147	0.0867059	-9.14755	5.82368e-20	1.42185e-18	1039.17	1072.66	1017.51	621.017	608.887	577.62
ENSG00000263826.1	RP11-573D15.9	chr3:186781780-186784179	havana_geneOTTHUMG00000178374.1	-	276.021	-1.32822	0.145408	-9.13443	6.57543e-20	1.60368e-18	436.533	379.14	368.254	154.096	165.202	152.899
ENSG00000181163.14	NPM1	chr5:171387116-171411810	hgnc_idHGNC:7910	+	42384.9	0.649879	0.0711778	9.13037	6.82679e-20	1.66322e-18	32033.8	32549.6	34409.7	50668.5	45765.6	58882.4
ENSG00000065833.9	ME1	chr6:83210402-83431051	hgnc_idHGNC:6983	-	628.886	0.909334	0.0996475	9.1255	7.14034e-20	1.73776e-18	454.061	398.985	457.768	812.189	807.129	843.182
ENSG00000115268.10	RPS15	chr19:1438358-1440495	hgnc_idHGNC:10388	+	11947.2	0.423536	0.0464192	9.12414	7.23056e-20	1.75785e-18	10218.9	10128.2	10271.5	13728.4	13216.1	14120.4
ENSG00000244754.9	N4BP2L2	chr13:32432417-32538885	hgnc_idHGNC:26916	-	3226.59	-0.547565	0.0600251	-9.12227	7.35671e-20	1.78663e-18	3629.15	3821.69	4046.26	2642.8	2616.8	2602.87
ENSG00000151414.15	NEK7	chr1:198156994-198322420	hgnc_idHGNC:13386	+	2472.03	0.611056	0.0670191	9.11765	7.67726e-20	1.86251e-18	1954.8	1891.52	2023.7	2944.04	2819.76	3198.37
ENSG00000105514.8	RAB3D	chr19:11322068-11346270	hgnc_idHGNC:9779	-	2521.73	0.57466	0.0630295	9.11732	7.70058e-20	1.86619e-18	2082.5	1985.52	2006.7	3186.19	2967.97	2901.51
ENSG00000154122.14	ANKH	chr5:14704800-14871778	hgnc_idHGNC:15492	-	687.384	0.912274	0.100077	9.11571	7.81543e-20	1.89203e-18	505.811	465.83	457.768	900.243	966.667	827.982
ENSG00000163870.16	TPRA1	chr3:127571232-127598267	hgnc_idHGNC:30413	-	839.744	-0.798869	0.0877003	-9.10908	8.30814e-20	2.00919e-18	1044.17	1040.28	1116.09	605.955	589.063	642.893
ENSG00000048162.21	NOP16	chr5:176383938-176388927	hgnc_idHGNC:26934	-	838.788	0.839212	0.0921616	9.10588	8.55668e-20	2.06494e-18	605.971	622.5	575.61	1082.15	992.155	1154.35
ENSG00000261553.5	RP11-29G8.3	chr13:75549773-75807120	tagoverlapping_locus	+	109.364	-2.14612	0.235684	-9.10592	8.5542e-20	2.06494e-18	201.156	176.514	157.5	39.3929	38.7044	42.9191
ENSG00000111481.10	COPZ1	chr12:54301202-54351846	hgnc_idHGNC:2243	+	2958.01	0.570061	0.0626055	9.10561	8.57869e-20	2.06808e-18	2375.47	2336.46	2433.88	3356.51	3478.68	3767.05
ENSG00000124570.21	SERPINB6	chr6:2948159-2972165	hgnc_idHGNC:8950	-	2395.02	0.556455	0.0611222	9.10398	8.70807e-20	2.09706e-18	1933.93	1941.66	1940.98	2865.25	2736.69	2951.58
ENSG00000109475.17	RPL34	chr4:108620569-108630412	hgnc_idHGNC:10340	+	19152.2	0.586345	0.064431	9.10036	9.00363e-20	2.16597e-18	14872.2	15557.3	15513.1	21746	21447	25777.4
ENSG00000108298.12	RPL19	chr17:39200283-39204840	hgnc_idHGNC:10312	+	43173.5	0.494988	0.0544031	9.09853	9.15588e-20	2.20029e-18	35397.6	35689.3	36432.2	49917.7	47084.4	54519.8
ENSG00000180694.14	TMEM64	chr8:90621995-90791632	hgnc_idHGNC:25441	-	897.48	0.929204	0.102163	9.09531	9.4318e-20	2.26422e-18	564.238	636.078	656.059	1182.95	1036.52	1309.03
ENSG00000132849.21	PATJ	chr1:61742477-62178675	hgnc_idHGNC:28881	+	5296.38	-0.456288	0.0501756	-9.09382	9.56181e-20	2.29304e-18	6042.18	6161.29	6178.74	4473.41	4350	4572.68
ENSG00000270069.1	MIR222HG	chrX:45745211-45770274	hgnc_idHGNC:49555	-	472.684	-1.01813	0.111987	-9.09148	9.77003e-20	2.34052e-18	653.548	637.122	606.203	337.157	310.579	291.492
ENSG00000174564.13	IL20RB	chr3:136946230-137011085	hgnc_idHGNC:6004	+	2363.19	0.689329	0.0758295	9.09052	9.8567e-20	2.35882e-18	1752.81	1759.92	1916.06	3007.76	2613.97	3128.63
ENSG00000123179.14	EBPL	chr13:49660674-49691486	hgnc_idHGNC:18061	-	1262.95	0.781776	0.0860669	9.08335	1.05284e-19	2.51694e-18	907.288	921.216	959.727	1569.92	1450	1769.52
ENSG00000135823.14	STX6	chr1:180972712-181023121	hgnc_idHGNC:11441	-	2301.15	0.620865	0.0683751	9.08029	1.08289e-19	2.58609e-18	1772.84	1865.41	1802.75	2852.51	2574.32	2939.07
ENSG00000152556.17	PFKM	chr12:48105139-48146404	hgnc_idHGNC:8877	+	1982.25	0.653014	0.0719267	9.07889	1.09692e-19	2.61688e-18	1544.98	1568.78	1510.41	2355.46	2277.9	2635.95
ENSG00000123416.15	TUBA1B	chr12:49127782-49131397	hgnc_idHGNC:18809	-	1757.14	0.634313	0.0699258	9.07123	1.17678e-19	2.80449e-18	1309.6	1397.49	1426.56	2116.79	2057	2235.37
ENSG00000101596.16	SMCHD1	chr18:2655726-2805017	hgnc_idHGNC:29090	+	3400.23	-0.509588	0.0562431	-9.06047	1.29895e-19	3.09242e-18	3892.91	4018.05	4075.72	2743.6	2766.9	2904.2
ENSG00000198618.5	PPIAP22	chr21:18857779-18858276	hgnc_idHGNC:17236	+	912.641	0.831653	0.0917905	9.06034	1.30045e-19	3.09277e-18	641.862	690.39	639.063	1097.21	1122.43	1284.89
ENSG00000197965.12	MPZL1	chr1:167721192-167791919	hgnc_idHGNC:7226	+	4049.25	0.553286	0.0610821	9.05806	1.32787e-19	3.15472e-18	3361.22	3203.37	3281.43	4801.3	4509.54	5138.67
ENSG00000147400.10	CETN2	chrX:152826994-152830757	hgnc_idHGNC:1867	-	922.371	0.773835	0.0854336	9.05774	1.33187e-19	3.16095e-18	674.414	670.545	697.983	1166.72	1096	1228.56
ENSG00000153233.13	PTPRR	chr12:70638073-70920738	hgnc_idHGNC:9680	-	69.3915	-2.85675	0.315461	-9.05578	1.35592e-19	3.21472e-18	111.846	132.647	121.241	17.3792	19.8242	13.4122
ENSG00000196072.12	BLOC1S2	chr10:100273280-100286680	hgnc_idHGNC:20984	-	1358.53	0.819064	0.0904526	9.05517	1.36361e-19	3.22959e-18	941.509	1004.77	1005.05	1612.79	1602.93	1984.12
ENSG00000137878.17	GCOM1	chr15:57591908-57714745	hgnc_idHGNC:26424	+	435.538	-1.04308	0.115221	-9.05288	1.39243e-19	3.29447e-18	626.003	550.432	582.408	283.861	288.867	281.657
ENSG00000139144.11	PIK3C2G	chr12:18242961-18648416	hgnc_idHGNC:8973	+	677.212	0.876622	0.096835	9.05273	1.39433e-19	3.29555e-18	465.747	474.186	494.027	855.057	834.505	939.75
ENSG00000139364.11	TMEM132B	chr12:125186386-125662377	hgnc_idHGNC:29397	+	133.479	-2.26486	0.250346	-9.04692	1.47052e-19	3.47206e-18	212.841	248.582	201.69	39.3929	67.9688	30.4011
ENSG00000103740.10	ACSBG1	chr15:78167468-78245688	hgnc_idHGNC:29567	-	86.8439	-2.41448	0.266949	-9.04474	1.50024e-19	3.53858e-18	150.241	146.225	142.769	22.0137	32.0964	27.7186
ENSG00000143198.13	MGST3	chr1:165631213-165661796	hgnc_idHGNC:7064	+	1705.74	0.685144	0.07577	9.04243	1.53234e-19	3.61059e-18	1367.19	1250.22	1305.32	2161.97	1929.56	2220.17
ENSG00000072210.19	ALDH3A2	chr17:19648136-19685760	hgnc_idHGNC:403	+	5836.42	-0.605414	0.0669677	-9.04039	1.5612e-19	3.67484e-18	6823.44	7186.95	7122.6	4518.6	4229.17	5137.78
ENSG00000128159.12	TUBGCP6	chr22:50217689-50245023	hgnc_idHGNC:18127	-	1739.64	-0.689644	0.0763003	-9.03855	1.58771e-19	3.72957e-18	2127.58	2098.33	2216.32	1359.05	1433.95	1202.63
ENSG00000152990.14	ADGRA3	chr4:22345071-22516066	hgnc_idHGNC:13839	-	2246.34	0.615719	0.0681209	9.03862	1.58663e-19	3.72957e-18	1839.62	1751.56	1729.1	2786.47	2525.23	2846.08
ENSG00000167747.15	C19orf48	chr19:50797704-50804929	hgnc_idHGNC:29667	-	2652.56	0.567116	0.0627639	9.0357	1.62958e-19	3.82402e-18	2102.54	2133.84	2177.8	3232.53	2975.52	3293.15
ENSG00000161960.16	EIF4A1	chr17:7572824-7579006	hgnc_idHGNC:3282	+	582.192	-0.961422	0.106435	-9.03295	1.67108e-19	3.9174e-18	791.268	759.324	756.904	388.136	438.965	358.554
ENSG00000182957.16	SPATA13	chr13:23979805-24307074	hgnc_idHGNC:23222	+	422.373	-1.02172	0.113118	-9.03233	1.68055e-19	3.93557e-18	574.254	566.099	557.48	276.909	283.203	276.292
ENSG00000144504.15	ANKMY1	chr2:240479422-240569209	hgnc_idHGNC:20987	-	628.541	-0.924929	0.102407	-9.03185	1.68795e-19	3.94888e-18	882.247	767.68	820.357	410.149	461.621	429.191
ENSG00000198576.4	ARC	chr8:142611049-142614479	hgnc_idHGNC:648	-	59.9568	-3.90856	0.434076	-9.00431	2.17024e-19	5.07199e-18	140.225	104.446	92.9134	3.47584	15.1042	3.57659
ENSG00000149313.11	AASDHPPT	chr11:106075501-106098699	hgnc_idHGNC:14235	+	1863.87	0.704138	0.078212	9.00294	2.19745e-19	5.13037e-18	1340.48	1437.18	1478.68	2274.36	2121.19	2531.34
ENSG00000119125.17	GDA	chr9:72114595-72257193	hgnc_idHGNC:4212	+	123.074	-1.99489	0.221695	-8.99834	2.29163e-19	5.3448e-18	182.793	223.515	184.694	42.8687	50.0326	54.5431
ENSG00000105887.11	MTPN	chr7:135926760-135977359	hgnc_idHGNC:15667	-	6874.1	0.478155	0.0531607	8.99452	2.37263e-19	5.52812e-18	5669.92	5799.9	5767.43	7997.92	7595.51	8413.94
ENSG00000250295.6	RDH10-AS1	chr8:73297711-73356461	hgnc_idHGNC:51658	-	85.8866	-2.61247	0.29064	-8.98868	2.50213e-19	5.82393e-18	131.043	148.314	164.298	16.2206	33.9844	21.4596
ENSG00000101474.12	APMAP	chr20:24962925-24992751	hgnc_idHGNC:13238	-	4023.8	0.561471	0.062472	8.98758	2.52742e-19	5.87682e-18	3334.51	3200.23	3216.84	4688.91	4518.03	5184.27
ENSG00000162522.11	KIAA1522	chr1:32741830-32774970	hgnc_idHGNC:29301	+	1739.91	-0.840053	0.0934892	-8.98556	2.57413e-19	5.97938e-18	2334.58	2182.93	2175.53	1445.95	1248.93	1051.52
ENSG00000175426.11	PCSK1	chr5:96390333-96434143	hgnc_idHGNC:8743	-	216.03	1.53712	0.171368	8.9697	2.97311e-19	6.89917e-18	126.035	110.713	94.0465	332.522	284.147	348.718
ENSG00000149260.18	CAPN5	chr11:77066961-77126155	hgnc_idHGNC:1482	+	127.744	-1.88209	0.209866	-8.96805	3.01801e-19	6.99629e-18	205.329	186.959	210.755	52.1376	58.5287	52.7548
ENSG00000125735.11	TNFSF14	chr19:6661253-6670588	hgnc_idHGNC:11930	-	105.555	-2.2334	0.249097	-8.96599	3.0752e-19	7.12167e-18	156.918	192.181	172.23	48.6618	31.1524	32.1894
ENSG00000182004.13	SNRPE	chr1:203861599-203871152	hgnc_idHGNC:11161	+	1844.3	0.742058	0.0827973	8.96235	3.17831e-19	7.35306e-18	1337.14	1332.73	1473.02	2255.82	2091.93	2575.15
ENSG00000163710.9	PCOLCE2	chr3:142815922-142889206	hgnc_idHGNC:8739	-	115.724	2.09046	0.233268	8.96161	3.19966e-19	7.39499e-18	40.0642	47.0008	45.3236	196.964	155.762	209.231
ENSG00000129595.14	EPB41L4A	chr5:112142441-112419313	hgnc_idHGNC:13278	-	467.83	-1.0098	0.112714	-8.95891	3.27909e-19	7.57093e-18	638.523	574.455	662.858	305.874	309.635	315.634
ENSG00000124783.14	SSR1	chr6:7268306-7347446	hgnc_idHGNC:11323	-	3729.89	0.481885	0.0538082	8.95561	3.37865e-19	7.79296e-18	3110.82	3106.23	3121.66	4325.11	4236.72	4478.79
ENSG00000196912.12	ANKRD36B	chr2:97492663-97589965	hgnc_idHGNC:29333	-	302.011	-1.21972	0.136205	-8.95504	3.39613e-19	7.82543e-18	406.485	425.096	436.24	187.696	165.202	191.348
ENSG00000163071.11	SPATA18	chr4:52051304-52097299	hgnc_idHGNC:29579	+	600.283	0.863683	0.096481	8.95185	3.49582e-19	8.04705e-18	428.186	423.007	426.042	773.954	779.753	770.756
ENSG00000073350.14	LLGL2	chr17:75525080-75575209	hgnc_idHGNC:6629	+	2821.12	-0.519398	0.0580367	-8.94948	3.5715e-19	8.21302e-18	3387.1	3195.01	3387.94	2321.86	2326.99	2307.8
ENSG00000105397.14	TYK2	chr19:10350529-10380572	hgnc_idHGNC:12440	-	1546.44	-0.672092	0.0751952	-8.93797	3.96397e-19	9.10642e-18	2024.08	1825.72	1851.47	1120.38	1232.88	1224.09
ENSG00000138600.10	SPPL2A	chr15:50702266-50765709	hgnc_idHGNC:30227	-	2399.83	0.624628	0.069888	8.93755	3.97877e-19	9.13127e-18	1932.26	1757.83	1974.98	2905.8	2743.29	3084.81
ENSG00000157654.19	PALM2AKAP2	chr9:109498325-110172512	hgnc_idHGNC:33529	+	740.464	0.834925	0.0934555	8.93393	4.1115e-19	9.42646e-18	560.064	531.632	501.959	1001.04	911.914	936.174
ENSG00000085741.13	WNT11	chr11:76186325-76210736	hgnc_idHGNC:12776	-	50.1709	5.03792	0.563954	8.93321	4.13824e-19	9.47831e-18	3.33868	0	5.66545	90.3719	93.4571	108.192
ENSG00000171219.9	CDC42BPG	chr11:64823052-64844653	hgnc_idHGNC:29829	-	1890.86	-0.65143	0.0729305	-8.9322	4.17613e-19	9.55554e-18	2367.96	2316.62	2243.52	1576.87	1496.26	1343.91
ENSG00000130204.13	TOMM40	chr19:44890569-44903689	hgnc_idHGNC:18001	+	2094.66	0.595155	0.0667535	8.91571	4.84706e-19	1.10797e-17	1703.56	1645.03	1656.58	2533.89	2374.19	2654.73
ENSG00000167721.11	TSR1	chr17:2322396-2336657	hgnc_idHGNC:25542	-	1605.73	0.635518	0.0713894	8.90213	5.47868e-19	1.2511e-17	1259.52	1275.29	1237.33	2018.31	1827.6	2016.31
ENSG00000189241.8	TSPYL1	chr6:116267760-116279930	hgnc_idHGNC:12382	-	2804.55	0.53158	0.0597365	8.89876	5.64737e-19	1.28834e-17	2241.93	2303.04	2337.56	3326.38	3180.37	3438
ENSG00000101104.13	PABPC1L	chr20:44910060-44959035	hgnc_idHGNC:15797	+	326.546	-1.16463	0.130936	-8.8947	5.85791e-19	1.33505e-17	454.896	462.697	436.24	215.502	204.85	185.089
ENSG00000130589.16	HELZ2	chr20:63558086-63574239	hgnc_idHGNC:30021	-	2250.77	-0.589518	0.0663011	-8.89153	6.02712e-19	1.37225e-17	2832.04	2624.73	2652.56	1874.64	1819.11	1701.57
ENSG00000221963.6	APOL6	chr22:35648446-35668404	hgnc_idHGNC:14870	+	3917.57	-0.594951	0.0670175	-8.87754	6.83574e-19	1.55481e-17	4530.6	4709.48	4905.15	3071.49	2881.12	3407.6
ENSG00000116701.15	NCF2	chr1:183555562-183590876	hgnc_idHGNC:7661	-	542.779	-1.02762	0.115767	-8.87661	6.89263e-19	1.5662e-17	733.676	695.612	755.771	366.122	304.915	400.579
ENSG00000139865.16	TTC6	chr14:37595847-38041442	hgnc_idHGNC:19739	+	238.727	-1.33318	0.150204	-8.87583	6.94114e-19	1.57566e-17	323.852	357.206	344.459	137.875	132.161	136.805
ENSG00000164379.7	FOXQ1	chr6:1312098-1314758	hgnc_idHGNC:20951	+	207.385	-1.52728	0.172136	-8.8725	7.15187e-19	1.62189e-17	341.381	298.716	284.406	91.5305	106.673	121.604
ENSG00000106682.16	EIF4H	chr7:74174231-74197122	hgnc_idHGNC:12741	+	8413.81	0.456523	0.0514702	8.86966	7.33686e-19	1.6622e-17	6966.17	6997.9	7318.63	9826.21	9285.29	10088.7
ENSG00000174738.13	NR1D2	chr3:23945286-23980617	hgnc_idHGNC:7963	+	2141.52	0.615376	0.0693837	8.86917	7.36925e-19	1.66789e-17	1706.07	1649.21	1720.03	2574.44	2418.56	2780.8
ENSG00000140350.15	ANP32A	chr15:68778535-68820897	hgnc_idHGNC:13233	-	2290.42	0.551157	0.0622171	8.85861	8.10211e-19	1.83195e-17	1847.13	1904.06	1823.14	2748.23	2616.8	2803.16
ENSG00000011028.14	MRC2	chr17:62627670-62693597	hgnc_idHGNC:16875	+	396.346	1.06737	0.120518	8.8565	8.2565e-19	1.86503e-17	277.111	233.96	256.078	537.597	531.478	541.854
ENSG00000146904.9	EPHA1	chr7:143390289-143408856	hgnc_idHGNC:3385	-	2408.48	-0.524162	0.0592122	-8.85226	8.57618e-19	1.93533e-17	2899.65	2819.01	2803.26	2011.35	1953.16	1964.44
ENSG00000089157.16	RPLP0	chr12:120196699-120201235	hgnc_idHGNC:10371	-	75407.9	0.529651	0.0598531	8.84918	8.81667e-19	1.98765e-17	59620.6	60918.3	64623.5	85625.1	83685.6	97974.6
ENSG00000125945.15	ZNF436	chr1:23359448-23369836	hgnc_idHGNC:20814	-	1761.25	0.732855	0.0828182	8.84896	8.83378e-19	1.98955e-17	1325.46	1331.69	1313.25	2175.88	1956.93	2464.27
ENSG00000184117.12	NIPSNAP1	chr22:29554808-29581327	hgnc_idHGNC:7827	-	1884.41	0.580384	0.0656167	8.84506	9.14791e-19	2.05828e-17	1505.75	1495.67	1530.8	2229.17	2186.33	2358.76
ENSG00000106144.20	CASP2	chr7:143288215-143307696	hgnc_idHGNC:1503	+	471.908	-1.02604	0.116126	-8.83556	9.95943e-19	2.23868e-17	625.169	687.257	585.808	318.619	327.572	287.022
ENSG00000221983.8	UBA52	chr19:18571730-18577550	hgnc_idHGNC:12458	+	15149.7	0.442699	0.0501083	8.83484	1.00242e-18	2.25103e-17	12533.4	12608.8	13390.9	17588.9	16712.8	18063.6
ENSG00000163347.6	CLDN1	chr3:190305707-190322446	hgnc_idHGNC:2032	-	1372.25	-0.623785	0.0706956	-8.82353	1.10907e-18	2.48808e-17	1624.27	1679.5	1689.44	1096.05	1084.67	1059.57
ENSG00000107863.19	ARHGAP21	chr10:24583609-24723887	hgnc_idHGNC:23725	-	3708.55	0.507733	0.0575826	8.81747	1.17074e-18	2.62387e-17	3042.38	3125.03	3020.82	4366.82	4143.26	4553.01
ENSG00000166130.15	IKBIP	chr12:98613405-98645113	hgnc_idHGNC:26430	-	279.425	1.26844	0.143866	8.81679	1.17786e-18	2.63726e-17	160.257	176.514	155.233	388.136	367.22	429.191
ENSG00000163032.12	VSNL1	chr2:17539126-17657018	hgnc_idHGNC:12722	+	173.708	1.60677	0.182271	8.81526	1.19409e-18	2.67099e-17	91.8138	77.2902	88.381	246.785	248.275	289.704
ENSG00000130208.10	APOC1	chr19:44914247-44919349	hgnc_idHGNC:607	+	72.9045	2.74382	0.311288	8.8144	1.20331e-18	2.68899e-17	15.8588	17.7559	23.7949	123.972	107.617	148.429
ENSG00000264175.1	MIR3189	chr19:18386562-18386634	hgnc_idHGNC:38307	+	50.7477	-3.63868	0.413072	-8.80883	1.26462e-18	2.82326e-17	90.1445	88.7793	103.111	6.95169	5.66406	9.83564
ENSG00000107262.26	BAG1	chr9:33247820-33264720	hgnc_idHGNC:937	-	8233.56	-0.466928	0.0530242	-8.80594	1.29757e-18	2.89399e-17	9503.57	9364.65	9796.7	6897.23	6559.93	7279.26
ENSG00000185630.19	PBX1	chr1:164555584-164899296	hgnc_idHGNC:8632	+	1978.99	-0.592448	0.067282	-8.80545	1.30328e-18	2.90392e-17	2383.82	2338.55	2416.88	1559.49	1677.51	1497.7
ENSG00000130940.15	CASZ1	chr1:10636604-10796650	hgnc_idHGNC:26002	-	399.408	-1.03952	0.118078	-8.80374	1.32328e-18	2.94561e-17	545.875	554.61	511.024	266.481	268.099	250.362
ENSG00000076604.15	TRAF4	chr17:28744005-28750956	hgnc_idHGNC:12034	+	3046.69	-0.508038	0.0577111	-8.80313	1.33057e-18	2.95898e-17	3626.65	3451.95	3654.22	2526.94	2449.71	2570.68
ENSG00000183876.9	ARSI	chr5:150296343-150339307	hgnc_idHGNC:32521	-	118.561	-1.9349	0.219857	-8.80073	1.35924e-18	3.01981e-17	177.785	183.825	202.823	45.186	47.2005	54.5431
ENSG00000169299.14	PGM2	chr4:37826660-37862937	hgnc_idHGNC:8906	+	3694.44	0.69681	0.0791799	8.80034	1.36401e-18	3.02747e-17	2789.47	2730.23	2939.24	4571.89	3983.72	5152.08
ENSG00000228918.4	LINC01344	chr1:182096338-182314061	hgnc_idHGNC:50554	-	50.6059	-5.42848	0.616964	-8.7987	1.38407e-18	3.06901e-17	99.3259	102.357	95.1796	1.15861	4.72005	0.894149
ENSG00000177556.12	ATOX1	chr5:151742316-151772532	hgnc_idHGNC:798	-	1682.55	0.680729	0.0774002	8.79493	1.43134e-18	3.17078e-17	1167.7	1296.18	1418.63	2069.29	2048.5	2094.99
ENSG00000184602.6	SNN	chr16:11668455-11679152	hgnc_idHGNC:11149	+	1161.48	0.830152	0.0944312	8.79108	1.48133e-18	3.27835e-17	900.61	818.859	787.498	1489.98	1316.89	1655.07
ENSG00000175792.12	RUVBL1	chr3:128064778-128153914	hgnc_idHGNC:10474	-	1544.31	0.785675	0.0893906	8.78924	1.5058e-18	3.32929e-17	1118.46	1045.51	1239.6	1910.56	1770.02	2181.72
ENSG00000156515.24	HK1	chr10:69269984-69401884	hgnc_idHGNC:4922	+	7449.92	0.481299	0.054783	8.78556	1.55591e-18	3.43677e-17	6416.12	6410.91	5824.08	8972.31	8491.38	8584.72
ENSG00000103855.18	CD276	chr15:73683966-73714514	hgnc_idHGNC:19137	+	882.937	0.779669	0.0887963	8.78042	1.6286e-18	3.59389e-17	642.697	668.456	637.93	1171.36	1149.8	1027.38
ENSG00000103202.13	NME4	chr16:396725-410367	hgnc_idHGNC:7852	+	900.877	0.759047	0.086466	8.77856	1.65583e-18	3.65047e-17	711.975	666.367	627.732	1098.37	1137.53	1163.29
ENSG00000170348.9	TMED10	chr14:75131469-75176612	hgnc_idHGNC:16998	-	8332.42	0.552541	0.0629603	8.77603	1.69351e-18	3.72994e-17	6628.12	6730.52	6911.85	9748.58	9093.65	10881.8
ENSG00000095303.17	PTGS1	chr9:122370530-122395703	hgnc_idHGNC:9604	+	429.368	1.00283	0.114346	8.77014	1.78441e-18	3.92639e-17	288.796	274.694	294.603	546.866	573.958	597.291
ENSG00000101361.17	NOP56	chr20:2652593-2658393	hgnc_idHGNC:15911	+	3330.4	0.509894	0.0581714	8.76537	1.8617e-18	4.09253e-17	2745.23	2762.6	2736.41	3902.21	3734.51	4101.46
ENSG00000126821.8	SGPP1	chr14:63684216-63728065	hgnc_idHGNC:17720	-	1375.22	-0.701833	0.0800859	-8.76351	1.89268e-18	4.15666e-17	1653.48	1675.32	1782.35	1050.86	959.115	1130.2
ENSG00000100632.11	ERH	chr14:69380128-69398299	hgnc_idHGNC:3447	-	2068.89	0.703171	0.0802541	8.7618	1.92152e-18	4.21595e-17	1545.81	1617.87	1561.4	2452.79	2340.2	2895.25
ENSG00000128268.12	MGAT3	chr22:39457012-39492194	hgnc_idHGNC:7046	+	69.6108	-3.02665	0.345555	-8.75882	1.97311e-18	4.32501e-17	121.027	144.136	107.644	6.95169	23.6003	14.3064
ENSG00000173064.14	HECTD4	chr12:112160188-112382439	hgnc_idHGNC:26611	-	1693.45	-0.775417	0.0885829	-8.75357	2.06705e-18	4.52659e-17	2202.7	2138.02	2070.16	1323.14	1370.7	1055.99
ENSG00000069998.12	HDHD5	chr22:17137511-17165287	hgnc_idHGNC:1843	-	1055.43	0.704664	0.0805078	8.75275	2.08223e-18	4.55551e-17	802.119	814.681	790.897	1334.72	1231.93	1358.21
ENSG00000234678.2	ELF3-AS1	chr1:201995696-202010463	hgnc_idHGNC:40211	-	362.594	-1.14173	0.130477	-8.75047	2.12467e-18	4.64392e-17	493.291	501.342	500.826	254.895	229.395	195.819
ENSG00000128656.15	CHN1	chr2:174798809-175005381	hgnc_idHGNC:1943	-	143.586	1.70877	0.195504	8.74029	2.32505e-18	5.07705e-17	70.947	62.6678	67.9854	217.82	210.514	231.585
ENSG00000213741.11	RPS29	chr14:49570984-49599164	hgnc_idHGNC:10419	-	19531.3	0.473365	0.0541643	8.73943	2.34299e-18	5.11137e-17	15157.6	17199.2	16715.3	22448.2	22257.9	23409.7
ENSG00000232406.7	RP11-234K24.3	chr20:36147334-36155760	havana_geneOTTHUMG00000032377.3	-	128.023	-2.22213	0.254315	-8.73772	2.3786e-18	5.18412e-17	231.204	214.115	185.827	59.0893	52.8646	25.0362
ENSG00000177000.13	MTHFR	chr1:11785723-11806455	hgnc_idHGNC:7436	-	871.929	-0.765886	0.087671	-8.73591	2.41693e-18	5.26267e-17	1103.44	1136.38	1053.77	646.507	683.464	608.021
ENSG00000148143.13	ZNF462	chr9:106863166-107013634	hgnc_idHGNC:21684	+	1052.83	0.717281	0.0822698	8.71864	2.81553e-18	6.12479e-17	769.567	814.681	805.627	1309.23	1384.86	1233.03
ENSG00000179832.18	MROH1	chr8:144148016-144261927	hgnc_idHGNC:26958	+	1126.31	-0.862365	0.0989636	-8.71396	2.93429e-18	6.37708e-17	1484.88	1511.34	1361.97	815.665	906.25	677.765
ENSG00000163382.13	NAXE	chr1:156591756-156609507	hgnc_idHGNC:18453	+	1803.39	0.61619	0.0707502	8.70938	3.05532e-18	6.63382e-17	1469.86	1381.82	1418.63	2253.5	2034.34	2262.2
ENSG00000110955.9	ATP5F1B	chr12:56638175-56645984	hgnc_idHGNC:830	-	22221.4	0.40421	0.0464262	8.70652	3.13357e-18	6.79731e-17	18705.8	19238	19446.1	24868.5	24664.2	26406
ENSG00000138413.14	IDH1	chr2:208236229-208266074	hgnc_idHGNC:5382	-	18660.8	-0.49739	0.0571331	-8.7058	3.15339e-18	6.83384e-17	21274.9	21716.5	22550.8	15094.4	14523.6	16804.6
ENSG00000111906.18	HDDC2	chr6:125219962-125302078	hgnc_idHGNC:21078	-	988.698	0.725633	0.0833881	8.70187	3.26461e-18	7.06819e-17	721.156	744.702	770.501	1265.21	1157.36	1273.27
ENSG00000103534.17	TMC5	chr16:19410496-19499113	hgnc_idHGNC:22999	+	136.7	-1.77049	0.203484	-8.70089	3.29305e-18	7.12304e-17	198.652	214.115	220.953	70.6755	59.4727	56.3314
ENSG00000004487.17	KDM1A	chr1:23019443-23083689	hgnc_idHGNC:29079	+	3814.95	0.502159	0.0577314	8.6982	3.37188e-18	7.28668e-17	3216.82	3167.86	3086.54	4544.09	4231.06	4643.31
ENSG00000221869.5	CEBPD	chr8:47736913-47738164	hgnc_idHGNC:1835	-	544.272	-0.970096	0.111542	-8.69714	3.40355e-18	7.34821e-17	729.503	678.901	754.638	353.377	337.012	412.203
ENSG00000196419.13	XRCC6	chr22:41621163-41664048	hgnc_idHGNC:4055	+	8696.49	0.530322	0.0610281	8.6898	3.63089e-18	7.83167e-17	7069.66	6918.52	7361.69	10085.7	9546.78	11196.5
ENSG00000185432.12	METTL7A	chr12:50923472-50932510	hgnc_idHGNC:24550	+	2377.82	0.590337	0.0679944	8.68214	3.88392e-18	8.36958e-17	1916.41	1895.7	1883.2	2722.74	2747.07	3101.8
ENSG00000174748.22	RPL15	chr3:23916591-23924374	hgnc_idHGNC:10306	+	29752	0.487033	0.0561134	8.67943	3.97752e-18	8.56324e-17	24552.7	24058.2	25723.4	34341.3	32416.4	37420.1
ENSG00000093010.15	COMT	chr22:19941371-19969975	hgnc_idHGNC:2228	+	3645.78	0.565904	0.0652199	8.67686	4.06833e-18	8.75052e-17	3068.25	2809.6	2936.97	4705.13	4245.22	4109.51
ENSG00000169018.6	FEM1B	chr15:68277745-68295862	hgnc_idHGNC:3649	+	6868.22	-0.505263	0.0582369	-8.676	4.09946e-18	8.80923e-17	8034.54	7988.05	8154.85	5681.84	5259.08	6090.94
ENSG00000134243.12	SORT1	chr1:109309568-109397918	hgnc_idHGNC:11186	-	4500.39	0.479898	0.055315	8.67573	4.10921e-18	8.82192e-17	3794.42	3832.13	3646.28	5491.83	5072.17	5165.5
ENSG00000189129.14	PLAC9	chr10:80131682-80145359	hgnc_idHGNC:19255	+	74.5508	-2.79395	0.322109	-8.67392	4.17476e-18	8.95427e-17	124.366	144.136	122.374	17.3792	28.3203	10.7298
ENSG00000206053.13	JPT2	chr16:1678256-1702280	hgnc_idHGNC:14137	+	2478.83	0.545673	0.0629189	8.67264	4.22232e-18	9.04784e-17	2050.79	1994.92	1999.9	2985.75	2779.17	3062.46
ENSG00000082212.13	ME2	chr18:50879080-50954257	hgnc_idHGNC:6984	+	1830.91	0.628015	0.0724188	8.672	4.24601e-18	9.0901e-17	1399.74	1448.67	1469.62	2160.82	2101.37	2405.26
ENSG00000164405.11	UQCRQ	chr5:132866630-132868847	hgnc_idHGNC:29594	+	6075.61	0.529709	0.0611019	8.66927	4.34888e-18	9.30166e-17	4738.43	4792	5392.38	6986.44	7029.1	7515.32
ENSG00000198242.14	RPL23A	chr17:28719985-28724359	hgnc_idHGNC:10317	+	12214.4	0.440965	0.0508937	8.66444	4.53727e-18	9.69557e-17	9926.74	10404.9	10757.6	14370.3	13475.8	14351.1
ENSG00000104812.15	GYS1	chr19:48968130-48993310	hgnc_idHGNC:4706	-	2335.05	0.611296	0.0705621	8.66323	4.58569e-18	9.78991e-17	1921.41	1742.16	1876.4	2969.53	2894.34	2606.44
ENSG00000228314.1	CYP4F29P	chr21:13843133-13848364	hgnc_idHGNC:2647	-	140.535	-1.75082	0.202166	-8.66033	4.70421e-18	1.00336e-16	231.204	192.181	226.618	64.8824	59.4727	68.8495
ENSG00000187134.14	AKR1C1	chr10:4963253-4983283	hgnc_idHGNC:384	+	5111.64	-0.563219	0.0650588	-8.65708	4.84014e-18	1.03139e-16	5974.58	5987.91	6332.84	3873.25	3955.4	4545.85
ENSG00000108829.10	LRRC59	chr17:50375059-50397523	hgnc_idHGNC:28817	-	2917.21	0.569502	0.0658035	8.65458	4.94751e-18	1.0533e-16	2314.54	2329.15	2403.28	3576.64	3201.14	3678.53
ENSG00000142937.12	RPS8	chr1:44775251-44778779	hgnc_idHGNC:10441	+	35307.9	0.517109	0.0597548	8.65385	4.97909e-18	1.05806e-16	28124.2	28356.1	30664.8	40629.1	38777.1	45295.8
ENSG00000166681.14	BEX3	chrX:103376395-103378164	hgnc_idHGNC:13388	+	1313.85	0.692761	0.080052	8.65389	4.97715e-18	1.05806e-16	966.549	1043.42	1003.92	1659.14	1491.54	1718.55
ENSG00000133110.15	POSTN	chr13:37562583-37598844	hgnc_idHGNC:16953	-	45.0957	4.32583	0.500006	8.65155	5.08061e-18	1.07863e-16	4.17336	3.13339	5.66545	76.4685	94.4011	86.7324
ENSG00000109920.13	FNBP4	chr11:47716494-47767443	hgnc_idHGNC:19752	-	1645.54	-0.623072	0.0720755	-8.64471	5.39433e-18	1.14418e-16	2020.74	2065.95	1896.79	1374.12	1243.26	1272.37
ENSG00000143179.16	UCK2	chr1:165827614-165911618	hgnc_idHGNC:12562	+	1013.89	0.742254	0.0859248	8.63842	5.69949e-18	1.20779e-16	709.47	770.814	796.562	1355.58	1236.65	1214.25
ENSG00000112773.16	TENT5A	chr6:81491439-81752774	hgnc_idHGNC:18345	-	665.239	0.873661	0.10115	8.63728	5.7568e-18	1.21881e-16	484.944	427.185	497.427	837.678	824.121	920.079
ENSG00000172809.13	RPL38	chr17:74203582-74210655	hgnc_idHGNC:10349	+	12991.2	0.451992	0.0523372	8.63616	5.8135e-18	1.22968e-16	10732.2	10866.6	11323	14658.8	14430.1	15936.4
ENSG00000124151.19	NCOA3	chr20:47501887-47656877	hgnc_idHGNC:7670	+	6433.08	-0.438814	0.0508542	-8.62885	6.19696e-18	1.30958e-16	7450.27	7612.04	7146.4	5622.76	5394.08	5372.94
ENSG00000197321.15	SVIL	chr10:29457338-29736959	hgnc_idHGNC:11480	-	2481.83	-0.531112	0.0616048	-8.62127	6.62175e-18	1.39806e-16	3048.22	2821.09	2929.04	2079.71	1980.53	2032.4
ENSG00000131242.18	RAB11FIP4	chr17:31391675-31538211	hgnc_idHGNC:30267	+	1344.47	-0.644497	0.0748259	-8.61328	7.09998e-18	1.49765e-16	1631.78	1718.14	1568.2	1091.41	1012.92	1044.37
ENSG00000136026.14	CKAP4	chr12:106237881-106304279	hgnc_idHGNC:16991	-	1527.33	0.603466	0.0700803	8.61107	7.23829e-18	1.52542e-16	1189.41	1275.29	1172.75	1859.58	1812.5	1854.46
ENSG00000137752.24	CASP1	chr11:105025443-105035250	hgnc_idHGNC:1499	-	962.512	0.768714	0.0893035	8.60788	7.44264e-18	1.56705e-16	688.604	715.457	733.109	1218.86	1107.32	1311.72
ENSG00000231500.7	RPS18	chr6:33272075-33276511	hgnc_idHGNC:10401	+	54739.4	0.588019	0.0683571	8.60217	7.82237e-18	1.64549e-16	42152.6	43734.8	45324.7	61134.3	61188.9	74901
ENSG00000147459.18	DOCK5	chr8:25184689-25418082	hgnc_idHGNC:23476	+	1584.67	-0.630625	0.0733125	-8.60187	7.84247e-18	1.64821e-16	1913.9	1978.21	1882.06	1323.14	1254.59	1156.13
ENSG00000144713.13	RPL32	chr3:12834485-12841582	hgnc_idHGNC:10336	-	28134.7	0.514911	0.059872	8.60019	7.95857e-18	1.67108e-16	22701.4	22613.7	24188.1	32358.9	30717.2	36229.1
ENSG00000176945.17	MUC20	chr3:195720884-195741123	hgnc_idHGNC:23282	+	77.0661	-2.42152	0.281803	-8.59295	8.47669e-18	1.77825e-16	139.39	120.113	130.305	22.0137	26.4323	24.142
ENSG00000173210.20	ABLIM3	chr5:149141483-149260542	hgnc_idHGNC:29132	+	846.757	-0.785799	0.0914751	-8.5903	8.67388e-18	1.81795e-16	1161.86	1066.4	985.788	617.541	623.047	625.904
ENSG00000171603.18	CLSTN1	chr1:9728926-9823984	hgnc_idHGNC:17447	-	4848.78	0.535024	0.0623017	8.58763	8.8779e-18	1.85901e-16	4206.74	3934.49	3732.4	6052.6	5745.25	5421.22
ENSG00000176014.13	TUBB6	chr18:12307669-12344320	hgnc_idHGNC:20776	+	999.868	0.791516	0.0921738	8.58721	8.91065e-18	1.86417e-16	762.055	697.701	735.375	1359.05	1125.26	1319.76
ENSG00000108588.14	CCDC47	chr17:63745255-63776351	hgnc_idHGNC:24856	-	3609.56	0.484072	0.0563862	8.58494	9.0887e-18	1.89969e-16	3014.83	2968.36	3044.61	4349.44	4017.71	4262.41
ENSG00000180817.12	PPA1	chr10:70202835-70233911	hgnc_idHGNC:9226	-	8000.38	0.59653	0.0695087	8.58209	9.31642e-18	1.94551e-16	6142.35	6242.75	6727.16	9311.78	8801.96	10776.3
ENSG00000103490.14	PYCARD	chr16:31201486-31203450	hgnc_idHGNC:16608	-	877.722	0.828946	0.0966108	8.58026	9.46596e-18	1.97494e-16	661.894	571.321	662.858	1159.77	1018.59	1191.9
ENSG00000115419.13	GLS	chr2:190880821-190965552	hgnc_idHGNC:4331	+	2979.42	0.511888	0.0596677	8.57898	9.5715e-18	1.99515e-16	2433.07	2477.47	2459.94	3445.72	3371.06	3689.26
ENSG00000198805.12	PNP	chr14:20468954-20477089	hgnc_idHGNC:7892	+	1246.97	0.775503	0.0904105	8.57758	9.68884e-18	2.01777e-16	837.175	993.284	931.4	1525.9	1458.5	1735.54
ENSG00000058404.20	CAMK2B	chr7:44217150-44334577	hgnc_idHGNC:1461	-	74.8824	2.56421	0.299051	8.57449	9.95274e-18	2.07085e-16	20.8668	28.2005	15.8633	114.703	128.385	141.275
ENSG00000059145.19	UNKL	chr16:1363205-1414751	hgnc_idHGNC:14184	-	157.733	-1.59325	0.185926	-8.56927	1.04144e-17	2.16495e-16	249.567	233.96	226.618	84.5789	78.3529	73.3202
ENSG00000177054.14	ZDHHC13	chr11:19117099-19176422	hgnc_idHGNC:18413	+	2046.31	-0.628915	0.0734077	-8.56743	1.05824e-17	2.19789e-16	2304.53	2509.84	2643.5	1648.71	1501.92	1669.38
ENSG00000069011.16	PITX1	chr5:135027734-135034813	hgnc_idHGNC:9004	-	2173.99	-0.601864	0.0702691	-8.56514	1.07943e-17	2.23987e-16	2842.89	2500.44	2517.73	1715.91	1683.17	1783.83
ENSG00000149547.15	EI24	chr11:125569280-125584684	hgnc_idHGNC:13276	+	2278.78	0.588937	0.068771	8.56375	1.09258e-17	2.26511e-16	1822.92	1852.88	1784.62	2708.84	2554.49	2948.9
ENSG00000166441.13	RPL27A	chr11:8682788-8714759	hgnc_idHGNC:10329	+	26953.5	0.496831	0.0580516	8.55842	1.14422e-17	2.37001e-16	21574.6	22515.5	22988.1	29921.2	30219.7	34501.6
ENSG00000196705.8	ZNF431	chr19:21142024-21196053	hgnc_idHGNC:20809	+	1495.06	-0.607089	0.0709413	-8.55762	1.1522e-17	2.38441e-16	1746.13	1860.19	1810.68	1162.09	1157.36	1233.93
ENSG00000143314.12	MRPL24	chr1:156737303-156741590	hgnc_idHGNC:14037	-	1193.61	0.707123	0.0826656	8.55402	1.18874e-17	2.4578e-16	938.17	849.148	933.666	1407.72	1438.67	1594.27
ENSG00000100353.18	EIF3D	chr22:36510855-36529184	hgnc_idHGNC:3278	-	6427.18	0.496584	0.0580967	8.54753	1.25746e-17	2.59754e-16	5343.56	5313.18	5339.12	7555.32	6975.29	8036.61
ENSG00000160131.14	VMA21	chrX:151396515-151409364	hgnc_idHGNC:22082	+	2516.29	0.664104	0.0777023	8.54677	1.26577e-17	2.61237e-16	1870.5	1954.19	2019.17	3042.52	2770.67	3440.68
ENSG00000116711.10	PLA2G4A	chr1:186828949-186988981	hgnc_idHGNC:9035	+	417.151	1.04637	0.122456	8.54491	1.28636e-17	2.65247e-16	277.945	242.315	296.87	536.438	548.47	600.868
ENSG00000135446.17	CDK4	chr12:57747727-57756013	hgnc_idHGNC:1773	-	827.574	0.748505	0.0876661	8.53814	1.36399e-17	2.81002e-16	643.531	616.233	591.473	1054.34	994.043	1065.83
ENSG00000082516.9	GEMIN5	chr5:154887411-154938211	hgnc_idHGNC:20043	-	1338.63	0.658733	0.0772291	8.52959	1.46872e-17	3.02034e-16	1045.01	1089.37	978.99	1685.78	1545.35	1687.26
ENSG00000143499.14	SMYD2	chr1:214281102-214337131	hgnc_idHGNC:20982	+	834.408	0.806068	0.0945024	8.5296	1.46851e-17	3.02034e-16	603.467	604.744	614.135	1040.44	972.331	1171.33
ENSG00000115234.11	SNX17	chr2:27370496-27377535	hgnc_idHGNC:14979	+	2479.46	0.524359	0.0614762	8.52946	1.47035e-17	3.02099e-16	2080.84	2054.46	1964.78	2911.6	2833.92	3031.16
ENSG00000101182.15	PSMA7	chr20:62136733-62143440	hgnc_idHGNC:9536	-	6626.48	0.576999	0.0677099	8.52163	1.57322e-17	3.22946e-16	5090.66	5306.92	5562.34	7734.91	7274.55	8789.48
ENSG00000156261.13	CCT8	chr21:29055805-29073797	hgnc_idHGNC:1623	-	6324.55	0.526664	0.0618147	8.52005	1.5949e-17	3.27104e-16	5151.59	5081.31	5317.59	7308.54	6947.92	8140.33
ENSG00000240342.3	RPS2P5	chr12:118246084-118246962	hgnc_idHGNC:31386	+	1397.02	0.591273	0.0694449	8.51428	1.67628e-17	3.43488e-16	1125.14	1121.75	1096.83	1666.09	1685.06	1687.26
ENSG00000154723.13	ATP5PF	chr21:25716503-25735673	hgnc_idHGNC:847	-	1207.36	0.664038	0.0780191	8.51123	1.721e-17	3.52337e-16	878.909	953.595	973.324	1439	1462.27	1537.04
ENSG00000145247.12	OCIAD2	chr4:48885019-48906937	hgnc_idHGNC:28685	-	1162.99	0.664342	0.0780996	8.50634	1.79505e-17	3.6717e-16	897.272	878.393	924.602	1421.62	1357.49	1498.59
ENSG00000101160.15	CTSZ	chr20:58985686-59008238	hgnc_idHGNC:2547	-	3181.45	0.545138	0.0640883	8.50605	1.79964e-17	3.6778e-16	2600	2581.91	2577.78	4064.42	3514.55	3750.06
ENSG00000139547.8	RDH16	chr12:56951431-56959374	hgnc_idHGNC:29674	-	60.7288	2.8081	0.330387	8.49941	1.9056e-17	3.89088e-16	15.0241	13.578	16.9964	110.068	108.561	100.145
ENSG00000159176.14	CSRP1	chr1:201483530-201509456	hgnc_idHGNC:2469	-	2359.25	0.531916	0.062605	8.49638	1.95601e-17	3.99027e-16	1855.47	1947.92	1987.44	2719.27	2754.62	2890.78
ENSG00000119314.16	PTBP3	chr9:112217716-112333664	hgnc_idHGNC:10253	-	6946.33	0.428383	0.0504563	8.49018	2.06315e-17	4.20509e-16	5828.51	5921.06	6021.24	7783.57	7809.8	8313.79
ENSG00000132603.15	NIP7	chr16:69337996-69343106	hgnc_idHGNC:24328	+	1106.73	0.731591	0.086175	8.4896	2.07347e-17	4.22238e-16	809.631	804.236	883.81	1364.85	1281.02	1496.8
ENSG00000261324.2	RP11-174G6.5	chr12:14762504-14767931	havana_geneOTTHUMG00000172902.2	-	258.157	-1.2393	0.145985	-8.48923	2.08005e-17	4.23202e-16	343.885	382.273	362.589	144.827	164.258	151.111
ENSG00000086300.16	SNX10	chr7:26291862-26374383	hgnc_idHGNC:14974	+	159.051	1.66736	0.196481	8.48609	2.13705e-17	4.34414e-16	68.443	66.8456	94.0465	254.895	249.219	220.855
ENSG00000176974.20	SHMT1	chr17:18327860-18363563	hgnc_idHGNC:10850	-	1066.55	0.682218	0.080446	8.48044	2.24339e-17	4.55626e-16	813.804	793.792	849.818	1331.25	1247.04	1363.58
ENSG00000129103.19	SUMF2	chr7:56064002-56080670	hgnc_idHGNC:20415	+	2616	0.499188	0.0588665	8.48	2.25194e-17	4.56958e-16	2097.53	2195.46	2212.92	3054.11	3019.89	3116.11
ENSG00000139044.12	B4GALNT3	chr12:459939-563509	hgnc_idHGNC:24137	+	316.804	-1.14284	0.134792	-8.47852	2.28075e-17	4.62396e-16	443.21	451.208	412.445	218.978	192.578	182.406
ENSG00000166741.8	NNMT	chr11:114257787-114313536	hgnc_idHGNC:7861	+	1633.06	-0.686697	0.0810569	-8.47179	2.41648e-17	4.89481e-16	1983.18	2059.68	2002.17	1230.45	1126.2	1396.66
ENSG00000057294.16	PKP2	chr12:32790755-32896777	hgnc_idHGNC:9024	-	942.961	0.750436	0.0885972	8.4702	2.44967e-17	4.95767e-16	730.337	693.523	684.386	1196.85	1086.56	1266.11
ENSG00000124120.11	TTPAL	chr20:44475874-44494603	hgnc_idHGNC:16114	+	1211.26	0.628854	0.0742507	8.46934	2.46787e-17	4.99009e-16	953.194	921.216	980.123	1461.01	1498.14	1453.89
ENSG00000177106.16	EPS8L2	chr11:694438-727727	hgnc_idHGNC:21296	+	4802.66	-0.472126	0.0557771	-8.46452	2.57213e-17	5.19633e-16	5774.26	5504.32	5461.49	4191.87	4051.69	3832.32
ENSG00000205436.7	EXOC3L4	chr14:103100144-103110559	hgnc_idHGNC:20120	+	104.004	-2.00752	0.237223	-8.4626	2.61471e-17	5.27771e-16	186.966	163.981	148.435	42.8687	41.5365	40.2367
ENSG00000113013.16	HSPA9	chr5:138553756-138575675	hgnc_idHGNC:5244	-	13590.8	0.45408	0.0536757	8.4597	2.68065e-17	5.40606e-16	11395.8	11487	11526.9	15652.9	14710.5	16771.5
ENSG00000189377.9	CXCL17	chr19:42428278-42442946	hgnc_idHGNC:19232	-	169.88	-1.51467	0.179108	-8.45671	2.75037e-17	5.54179e-16	251.236	243.36	260.611	84.5789	97.2331	82.2617
ENSG00000188559.15	RALGAPA2	chr20:20389530-20712644	hgnc_idHGNC:16207	-	4059.6	-0.490039	0.0579652	-8.45403	2.81428e-17	5.6656e-16	4776.82	4856.75	4591.28	3459.62	3489.06	3184.06
ENSG00000163220.11	S100A9	chr1:153357854-153361023	hgnc_idHGNC:10499	+	56741.8	-0.580371	0.0686533	-8.45366	2.82317e-17	5.67851e-16	65225.4	66365.2	72424.9	42974.2	42043.4	51418
ENSG00000168003.18	SLC3A2	chr11:62856004-62888880	hgnc_idHGNC:11026	+	6478.67	0.426475	0.0504755	8.44915	2.93428e-17	5.89682e-16	5639.04	5545.05	5398.04	7468.43	7178.26	7643.18
ENSG00000280162.1	RP11-314N13.9	chr20:1320710-1324367	havana_geneOTTHUMG00000185844.1	+	118.05	-1.96148	0.232169	-8.44851	2.9505e-17	5.92424e-16	196.148	196.359	169.964	59.0893	50.9766	35.7659
ENSG00000133639.6	BTG1	chr12:92140278-92145846	hgnc_idHGNC:1130	-	4011.84	0.444093	0.0526005	8.44275	3.09945e-17	6.21787e-16	3376.24	3347.5	3475.19	4607.81	4553.91	4710.38
ENSG00000163811.12	WDR43	chr2:28894667-28948219	hgnc_idHGNC:28945	+	3170.65	0.551056	0.0652788	8.44157	3.13091e-17	6.27549e-16	2557.43	2467.02	2693.36	3854.71	3495.67	3955.71
ENSG00000100142.16	POLR2F	chr22:37952607-38041915	hgnc_idHGNC:9193	+	799.783	0.762109	0.0903119	8.43863	3.21066e-17	6.42412e-16	566.742	641.3	572.21	1030.01	995.931	992.505
ENSG00000260711.2	RP11-747H7.3	chr14:91752856-91759798	tagoverlapping_locus	-	172.694	-1.56751	0.185753	-8.4387	3.20879e-17	6.42412e-16	221.188	284.094	269.675	89.2133	90.625	81.3675
ENSG00000128059.8	PPAT	chr4:56393362-56435615	hgnc_idHGNC:9238	-	823.264	0.793801	0.0941099	8.43484	3.31664e-17	6.6304e-16	583.435	598.477	626.599	1020.74	967.611	1142.72
ENSG00000004864.14	SLC25A13	chr7:96120220-96322147	hgnc_idHGNC:10983	-	1337	0.676306	0.0802319	8.42939	3.4747e-17	6.93429e-16	1059.2	981.795	1046.98	1601.21	1547.23	1785.61
ENSG00000008853.17	RHOBTB2	chr8:22987417-23020199	hgnc_idHGNC:18756	+	327.772	-1.11554	0.13234	-8.42941	3.47402e-17	6.93429e-16	459.069	462.697	422.643	225.93	189.746	206.548
ENSG00000099849.15	RASSF7	chr11:560404-564025	hgnc_idHGNC:1166	+	1406.62	-0.599323	0.071112	-8.42788	3.51969e-17	7.01797e-16	1716.92	1655.47	1709.83	1164.41	1095.05	1098.01
ENSG00000068697.7	LAPTM4A	chr2:20032650-20051628	hgnc_idHGNC:6924	-	5844.63	0.506363	0.0601088	8.42411	3.6351e-17	7.2418e-16	4690.02	4867.2	4933.47	6810.34	6390.95	7375.83
ENSG00000233927.5	RPS28	chr19:8321158-8323340	hgnc_idHGNC:10418	+	7757.01	0.417729	0.0496032	8.42142	3.71959e-17	7.40369e-16	6438.65	6825.56	6664.84	8671.07	8801.96	9139.99
ENSG00000170035.16	UBE2E3	chr2:180967248-181076585	hgnc_idHGNC:12479	+	869.596	0.730238	0.0867258	8.42007	3.76249e-17	7.4826e-16	652.713	661.145	649.261	1043.91	1053.52	1157.03
ENSG00000026025.16	VIM	chr10:17228241-17237593	hgnc_idHGNC:12692	+	97.0798	2.07775	0.246996	8.41207	4.0283e-17	7.99736e-16	38.3949	34.4673	38.5251	171.475	136.882	162.735
ENSG00000163466.16	ARPC2	chr2:218217141-218254356	hgnc_idHGNC:705	+	6963.04	0.498957	0.0593143	8.41208	4.02789e-17	7.99736e-16	5674.93	5676.66	5963.45	8044.26	7628.55	8790.38
ENSG00000155158.20	TTC39B	chr9:15163622-15307360	hgnc_idHGNC:23704	-	1383.17	-0.634556	0.0754401	-8.41139	4.05169e-17	8.03685e-16	1590.88	1695.16	1764.22	1056.66	1059.18	1132.89
ENSG00000114686.9	MRPL3	chr3:131462212-131502983	hgnc_idHGNC:10379	-	2545.54	0.595132	0.0707691	8.40949	4.11782e-17	8.16096e-16	2074.99	2028.35	1980.64	2927.82	2889.62	3371.83
ENSG00000116191.18	RALGPS2	chr1:178725147-178921841	hgnc_idHGNC:30279	+	2618.56	-0.521674	0.0620367	-8.40912	4.1309e-17	8.17982e-16	3081.61	3134.43	3046.88	2066.97	2102.31	2279.19
ENSG00000105223.20	PLD3	chr19:40348456-40380439	hgnc_idHGNC:17158	+	2265.31	0.517406	0.0616291	8.39548	4.63977e-17	9.17955e-16	1855.47	1883.17	1851.47	2697.25	2563.93	2740.57
ENSG00000156482.11	RPL30	chr8:98024851-98046469	hgnc_idHGNC:10333	-	10668.3	0.540345	0.0643937	8.39127	4.80922e-17	9.5066e-16	8310.82	8843.47	8929.88	12327.7	11633	13964.8
ENSG00000110917.8	MLEC	chr12:120687149-120701859	hgnc_idHGNC:28973	+	3896.21	0.449988	0.0536655	8.38506	5.06983e-17	1.00131e-15	3274.41	3270.21	3335.82	4574.21	4348.11	4574.46
ENSG00000128917.8	DLL4	chr15:40929340-40939073	hgnc_idHGNC:2910	+	62.6463	-2.69809	0.321978	-8.37973	5.30475e-17	1.04681e-15	111.011	112.802	101.978	15.062	19.8242	15.2005
ENSG00000147041.12	SYTL5	chrX:38006553-38128819	hgnc_idHGNC:15589	+	320.69	-1.20003	0.14325	-8.37717	5.42177e-17	1.06898e-15	432.36	421.963	488.362	162.206	201.074	218.172
ENSG00000115009.13	CCL20	chr2:227805739-227817564	hgnc_idHGNC:10619	+	41.8851	-4.60623	0.550209	-8.37179	5.67507e-17	1.11797e-15	79.2938	81.4681	80.4494	4.63446	1.88802	3.57659
ENSG00000173812.11	EIF1	chr17:41688885-41692668	hgnc_idHGNC:3249	+	3342.12	-0.485645	0.058032	-8.36856	5.8325e-17	1.14799e-15	3910.43	4003.43	3781.12	2913.92	2730.08	2713.74
ENSG00000130255.13	RPL36	chr19:5674947-5691875	hgnc_idHGNC:13631	+	14718.4	0.526369	0.0629023	8.36804	5.85857e-17	1.15213e-15	11289.8	12044.7	12858.3	17343.3	16075.6	18698.4
ENSG00000031698.13	SARS1	chr1:109213918-109238182	hgnc_idHGNC:10537	+	5156.13	0.481783	0.0575898	8.36578	5.97174e-17	1.17339e-15	4344.46	4209.19	4356.73	5899.66	5710.32	6416.41
ENSG00000116857.17	TMEM9	chr1:201134772-201171574	hgnc_idHGNC:18823	-	1433.87	0.614436	0.0734561	8.36467	6.02843e-17	1.18351e-15	1090.08	1147.86	1161.42	1831.77	1681.28	1690.84
ENSG00000169714.17	CNBP	chr3:129167827-129183922	hgnc_idHGNC:13164	-	7631.96	0.525425	0.0628279	8.36292	6.11827e-17	1.20012e-15	6037.18	6208.29	6530	8878.46	8329.01	9808.81
ENSG00000072041.18	SLC6A15	chr12:84859491-84913629	hgnc_idHGNC:13621	-	1030.88	0.720179	0.0861233	8.36218	6.15692e-17	1.2047e-15	754.543	759.324	824.89	1221.18	1238.54	1386.82
ENSG00000118308.15	IRAG2	chr12:25004342-25108334	hgnc_idHGNC:6690	+	47.2859	-3.46702	0.414607	-8.36217	6.15736e-17	1.2047e-15	81.7978	83.557	95.1796	5.79307	7.55208	9.83564
ENSG00000198721.13	ECI2	chr6:4115693-4135597	hgnc_idHGNC:14601	-	545.057	0.940078	0.112419	8.36228	6.15151e-17	1.2047e-15	408.154	348.851	362.589	682.424	679.688	788.639
ENSG00000221978.12	CCNL2	chr1:1385711-1399335	hgnc_idHGNC:20570	-	5811.99	-0.398738	0.0477107	-8.35741	6.41082e-17	1.25322e-15	6643.98	6560.27	6626.31	4988.99	4983.43	5068.93
ENSG00000172270.22	BSG	chr19:571277-583494	hgnc_idHGNC:1116	+	11856	0.410189	0.0490962	8.3548	6.55413e-17	1.28015e-15	10475.1	9695.75	10372.3	13756.2	13214.3	13622.4
ENSG00000168010.11	ATG16L2	chr11:72814406-72843674	hgnc_idHGNC:25464	+	347.158	-1.05624	0.126439	-8.35375	6.61294e-17	1.29054e-15	448.218	482.542	477.031	209.709	229.395	236.055
ENSG00000145147.20	SLIT2	chr4:20251905-20620561	hgnc_idHGNC:11086	+	120.457	-1.7978	0.21543	-8.34518	7.11059e-17	1.38647e-15	201.156	190.092	169.964	52.1376	56.6406	52.7548
ENSG00000138777.20	PPA2	chr4:105369077-105474067	hgnc_idHGNC:28883	-	4913.96	0.597186	0.0716001	8.34058	7.39245e-17	1.44021e-15	3735.15	3866.6	4135.78	5679.53	5454.49	6612.23
ENSG00000188163.8	FAM166A	chr9:137243584-137247770	hgnc_idHGNC:33818	-	87.5503	-2.26138	0.271179	-8.33906	7.48861e-17	1.45771e-15	140.225	142.047	151.834	34.7584	35.8724	20.5654
ENSG00000277224.2	H2BC7	chr6:26199520-26200715	hgnc_idHGNC:4752	+	513.189	-0.87887	0.105438	-8.33541	7.72286e-17	1.50203e-15	646.035	697.701	650.394	374.232	354.004	356.765
ENSG00000177706.9	FAM20C	chr7:192571-260772	hgnc_idHGNC:22140	+	1089.38	-0.739054	0.0886956	-8.33247	7.91704e-17	1.53849e-15	1471.53	1335.87	1276.99	852.74	854.33	744.826
ENSG00000128965.13	CHAC1	chr15:40952962-40956512	hgnc_idHGNC:28680	+	66.8604	-2.74031	0.329046	-8.32804	8.21896e-17	1.59581e-15	102.665	110.713	134.838	24.3309	16.9922	11.6239
ENSG00000175166.17	PSMD2	chr3:184299198-184309050	hgnc_idHGNC:9559	+	5043.29	0.430221	0.0516874	8.32352	8.53882e-17	1.65652e-15	4442.95	4224.85	4219.63	5864.91	5665.95	5841.47
ENSG00000135862.6	LAMC1	chr1:183023420-183145592	hgnc_idHGNC:6492	+	5232.01	0.444798	0.053459	8.32035	8.7702e-17	1.69997e-15	4599.87	4360.63	4330.67	6227.55	5838.71	6034.61
ENSG00000072422.17	RHOBTB1	chr10:60869438-61001440	hgnc_idHGNC:18738	-	215.228	1.33426	0.16041	8.31778	8.96227e-17	1.73573e-15	127.705	129.513	108.777	316.302	290.755	318.317
ENSG00000178982.10	EIF3K	chr19:38619082-38636955	hgnc_idHGNC:24656	+	6058.68	0.456844	0.0549465	8.31436	9.22522e-17	1.78515e-15	4967.13	5083.4	5273.4	7133.59	6626.01	7268.53
ENSG00000244038.11	DDOST	chr1:20651767-20661544	hgnc_idHGNC:2728	-	6886.65	0.434688	0.0522849	8.31384	9.26559e-17	1.79145e-15	5769.25	5862.57	5938.53	8235.43	7511.49	8002.63
ENSG00000169756.16	LIMS1	chr2:108534355-108687246	hgnc_idHGNC:6616	+	1330.94	0.648265	0.0780365	8.3072	9.79843e-17	1.89288e-15	1029.15	1068.49	1014.12	1552.54	1566.11	1755.21
ENSG00000164091.12	WDR82	chr3:52254434-52288020	hgnc_idHGNC:28826	-	3521.91	0.5192	0.0625268	8.30364	1.0097e-16	1.94893e-15	2759.42	2877.49	3050.28	4256.75	3906.32	4281.18
ENSG00000184007.22	PTP4A2	chr1:31906421-31944856	hgnc_idHGNC:9635	-	6608.08	-0.533694	0.0643109	-8.29866	1.05288e-16	2.03056e-15	7764.11	7832.43	7855.71	5249.68	4967.38	5979.17
ENSG00000163082.10	SGPP2	chr2:222424543-222562621	hgnc_idHGNC:19953	+	415.201	-0.984504	0.118656	-8.29713	1.06656e-16	2.05521e-15	598.459	538.943	516.689	278.067	274.707	284.339
ENSG00000122035.7	RASL11A	chr13:27270830-27275192	hgnc_idHGNC:23802	+	109.8	-1.85943	0.224233	-8.29241	1.10975e-16	2.13664e-15	178.62	160.847	176.762	49.8204	46.2565	46.4957
ENSG00000106263.18	EIF3B	chr7:2354086-2380745	hgnc_idHGNC:3280	+	7479.81	0.445559	0.0537502	8.28944	1.13784e-16	2.18889e-15	6224.98	6321.09	6457.48	8645.58	8149.64	9080.08
ENSG00000103319.12	EEF2K	chr16:22206278-22288738	hgnc_idHGNC:24615	+	1473.18	0.573701	0.069213	8.28892	1.14282e-16	2.19664e-15	1207.77	1196.95	1146.69	1743.71	1752.08	1791.87
ENSG00000164253.14	WDR41	chr5:77425970-77620611	hgnc_idHGNC:25601	-	1648.86	0.646199	0.0779787	8.28686	1.16278e-16	2.23312e-15	1276.21	1301.4	1280.39	1967.33	1852.15	2215.7
ENSG00000137843.12	PAK6	chr15:40217428-40277487	hgnc_idHGNC:16061	+	321.602	1.14755	0.138483	8.28659	1.1654e-16	2.23627e-15	172.777	207.848	220.953	468.08	419.141	440.815
ENSG00000156017.13	CARNMT1	chr9:74980790-75028423	hgnc_idHGNC:23435	-	1593.87	0.747702	0.0902435	8.28538	1.17729e-16	2.25652e-15	1156.02	1163.53	1252.06	1927.93	1772.85	2290.81
ENSG00000182481.10	KPNA2	chr17:68035636-68047364	hgnc_idHGNC:6395	+	2822.72	0.484909	0.0585263	8.28532	1.17791e-16	2.25652e-15	2362.95	2315.57	2379.49	3336.81	3163.38	3378.09
ENSG00000168398.7	BDKRB2	chr14:96204679-96244166	hgnc_idHGNC:1030	+	1355.52	-0.611575	0.0738263	-8.28398	1.1913e-16	2.28026e-15	1656.82	1608.47	1652.05	1013.79	1129.04	1072.98
ENSG00000188112.9	C6orf132	chr6:42101119-42142620	hgnc_idHGNC:21288	-	1109.04	-0.720808	0.08703	-8.2823	1.20822e-16	2.31072e-15	1415.6	1333.78	1389.17	907.195	861.882	746.614
ENSG00000112306.8	RPS12	chr6:132814569-132817564	hgnc_idHGNC:10385	+	35471	0.452301	0.0546205	8.28079	1.22364e-16	2.33826e-15	28925.5	30167.2	30778.1	40816.8	38256	43882.1
ENSG00000166068.13	SPRED1	chr15:38252836-38357249	hgnc_idHGNC:20249	+	2080.27	0.605527	0.0731549	8.27733	1.25966e-16	2.4051e-15	1537.46	1732.76	1682.64	2508.4	2347.75	2672.61
ENSG00000130741.11	EIF2S3	chrX:24054946-24078810	hgnc_idHGNC:3267	+	17178	0.46948	0.0567326	8.27531	1.28122e-16	2.44423e-15	14137.7	14296.6	14791.4	19357	18808.5	21676.8
ENSG00000271533.1	RP3-368A4.6	chrX:74209976-74213660	tagoverlapping_locus	-	401.874	-1.04819	0.126696	-8.27327	1.30335e-16	2.48437e-15	496.629	565.054	565.412	234.04	291.699	258.409
ENSG00000078369.18	GNB1	chr1:1785285-1891117	hgnc_idHGNC:4396	-	4873.88	0.445373	0.0538448	8.27142	1.32368e-16	2.52104e-15	4202.57	4234.25	3943.15	5691.11	5463.93	5708.25
ENSG00000214756.8	CSKMT	chr11:62665309-62668496	hgnc_idHGNC:33113	+	308.416	-1.08834	0.131654	-8.26663	1.37796e-16	2.62224e-15	409.824	417.785	430.574	207.392	194.466	190.454
ENSG00000116815.16	CD58	chr1:116514534-116571039	hgnc_idHGNC:1688	-	743.506	0.804873	0.0975118	8.25411	1.53034e-16	2.9098e-15	529.182	525.365	569.944	982.505	855.274	998.764
ENSG00000106244.13	PDAP1	chr7:99392048-99408597	hgnc_idHGNC:14634	-	2146.56	0.519777	0.0629879	8.25201	1.55757e-16	2.95913e-15	1757.82	1803.79	1729.1	2596.45	2559.21	2432.98
ENSG00000105426.17	PTPRS	chr19:5158495-5340803	hgnc_idHGNC:9681	-	2190.83	-0.589369	0.0714426	-8.24955	1.58992e-16	3.01808e-15	2774.45	2523.42	2594.78	1850.31	1790.79	1611.26
ENSG00000213585.11	VDAC1	chr5:133971871-134004975	hgnc_idHGNC:12669	-	14918	0.506921	0.061466	8.24718	1.62178e-16	3.07601e-15	12101.9	12312.1	12560.3	16980.7	16202.1	19351.2
ENSG00000188277.10	C15orf62	chr15:40769980-40772449	hgnc_idHGNC:34489	+	154.417	-1.56531	0.189997	-8.23857	1.74287e-16	3.30296e-15	229.535	219.337	243.614	81.103	67.9688	84.9441
ENSG00000135390.21	ATP5MC2	chr12:53632726-53677408	hgnc_idHGNC:842	-	3470.76	0.473109	0.0574314	8.23781	1.75385e-16	3.32103e-15	2845.39	2856.61	3020.82	3989.11	3928.03	4184.62
ENSG00000171208.10	NETO2	chr16:47077703-47143945	hgnc_idHGNC:14644	-	1458.96	0.633289	0.0768782	8.23756	1.75754e-16	3.32527e-15	1129.31	1147.86	1155.75	1719.38	1672.79	1928.68
ENSG00000173334.4	TRIB1	chr8:125430358-125438403	hgnc_idHGNC:16891	+	583.091	-0.821107	0.0997695	-8.23004	1.87148e-16	3.53793e-15	723.66	727.991	782.965	419.418	431.413	413.097
ENSG00000134986.14	NREP	chr5:111662621-111997464	hgnc_idHGNC:16834	-	113.791	1.94129	0.235995	8.22597	1.93615e-16	3.65717e-15	47.5763	51.1787	41.9243	206.233	145.378	190.454
ENSG00000137033.12	IL33	chr9:6215786-6257983	hgnc_idHGNC:16028	+	243.261	-1.28167	0.155844	-8.22408	1.96702e-16	3.71243e-15	348.893	334.228	352.391	121.655	138.77	163.629
ENSG00000008988.11	RPS20	chr8:56067254-56074510	hgnc_idHGNC:10405	-	21604.1	0.56742	0.0689981	8.2237	1.9732e-16	3.72103e-15	16472.2	17301.5	18459.2	25015.6	23435.1	28940.9
ENSG00000168291.13	PDHB	chr3:58427630-58433857	hgnc_idHGNC:8808	-	3227.15	0.487142	0.0592479	8.2221	1.99968e-16	3.76787e-15	2640.06	2779.32	2643.5	3793.3	3594.79	3911.9
ENSG00000197324.9	LRP10	chr14:22871740-22881713	hgnc_idHGNC:14553	+	5279.2	-0.46986	0.0571516	-8.22128	2.01336e-16	3.79053e-15	6408.61	6022.37	5960.05	4445.6	4636.04	4202.5
ENSG00000198830.11	HMGN2	chr1:26472440-26476642	hgnc_idHGNC:4986	+	3710.34	0.528588	0.0643004	8.22061	2.02477e-16	3.80889e-15	3102.47	3098.92	2912.04	4364.5	4079.07	4705.01
ENSG00000260581.1	CTB-113P19.4	chr5:151652275-151655449	havana_geneOTTHUMG00000175434.1	+	85.7875	2.25797	0.274832	8.21584	2.10679e-16	3.95994e-15	23.3708	32.3783	33.9927	145.985	118.945	160.053
ENSG00000135477.11	KRT87P	chr12:52250466-52258867	hgnc_idHGNC:30198	-	296.494	-1.15351	0.140405	-8.21559	2.11124e-16	3.96505e-15	383.949	405.252	439.639	163.365	195.41	191.348
ENSG00000197822.12	OCLN	chr5:69492292-69558104	hgnc_idHGNC:8104	+	1532.45	-0.569407	0.0693137	-8.21493	2.12293e-16	3.98375e-15	1811.24	1823.63	1859.4	1217.7	1196.06	1286.68
ENSG00000139921.13	TMX1	chr14:51240162-51257655	hgnc_idHGNC:15487	+	3885.52	0.580143	0.0706586	8.21051	2.20256e-16	4.12981e-15	3050.72	3113.54	3181.72	4581.16	4216.9	5169.07
ENSG00000171863.15	RPS7	chr2:3575260-3580920	hgnc_idHGNC:10440	+	25660.3	0.593013	0.0722301	8.21005	2.21089e-16	4.14203e-15	19326	19968	22089.6	29292.1	28293.9	34992.5
ENSG00000198771.11	RCSD1	chr1:167630093-167708696	hgnc_idHGNC:28310	+	87.2737	2.11042	0.257122	8.20785	2.25192e-16	4.21546e-15	29.2135	32.3783	37.392	140.192	137.826	146.64
ENSG00000237190.4	CDKN2AIPNL	chr5:134402065-134411881	hgnc_idHGNC:30545	-	670.872	0.811582	0.099037	8.19474	2.51145e-16	4.69745e-15	463.242	498.209	500.826	856.216	792.025	914.714
ENSG00000109756.9	RAPGEF2	chr4:159103013-159360174	hgnc_idHGNC:16854	+	1701.6	-0.581654	0.0709855	-8.19398	2.52723e-16	4.72313e-15	2063.31	2133.84	1920.59	1421.62	1326.33	1343.91
ENSG00000105185.12	PDCD5	chr19:32581190-32587453	hgnc_idHGNC:8764	+	1237.81	0.659421	0.0804885	8.19274	2.55355e-16	4.76842e-15	999.936	896.149	982.389	1525.9	1427.34	1595.16
ENSG00000164574.16	GALNT10	chr5:154190730-154420984	hgnc_idHGNC:19873	+	896.067	0.723089	0.088277	8.19114	2.58762e-16	4.82812e-15	647.705	672.634	710.447	1039.28	1174.35	1131.99
ENSG00000164403.15	SHROOM1	chr5:132822141-132830659	hgnc_idHGNC:24084	-	505.202	-0.932488	0.113933	-8.18451	2.73403e-16	5.09715e-15	685.265	652.789	651.527	319.778	394.596	327.258
ENSG00000120437.9	ACAT2	chr6:159762045-159779112	hgnc_idHGNC:94	+	385.575	1.0964	0.134061	8.17832	2.87825e-16	5.36168e-15	233.708	254.849	249.28	535.28	448.405	591.926
ENSG00000079785.16	DDX1	chr2:15591178-15634346	hgnc_idHGNC:2734	+	3350.77	0.559867	0.0684822	8.17536	2.94994e-16	5.49077e-15	2703.5	2823.18	2599.31	3979.84	3668.43	4330.36
ENSG00000101782.15	RIOK3	chr18:23453287-23486603	hgnc_idHGNC:11451	+	4694.04	-0.512383	0.0627316	-8.16787	3.13888e-16	5.83771e-15	5433.71	5463.58	5660.92	3890.63	3551.37	4164.05
ENSG00000147955.18	SIGMAR1	chr9:34634722-34637844	hgnc_idHGNC:8157	-	1203.75	0.656607	0.0804324	8.16346	3.25575e-16	6.05016e-15	989.92	911.816	898.54	1557.18	1391.47	1473.56
ENSG00000106351.13	AGFG2	chr7:100539203-100568220	hgnc_idHGNC:5177	+	358.629	-1.06397	0.130392	-8.15973	3.3577e-16	6.23456e-15	493.291	521.187	441.905	210.868	235.059	249.467
ENSG00000147140.17	NONO	chrX:71254814-71301522	hgnc_idHGNC:7871	+	9696.13	0.407573	0.0499509	8.15947	3.36503e-16	6.24312e-15	8406.81	8170.83	8426.79	11494.6	10546.5	11131.3
ENSG00000124145.6	SDC4	chr20:45325288-45348424	hgnc_idHGNC:10661	-	8953.3	-0.389309	0.047728	-8.15682	3.43965e-16	6.3764e-15	10239.7	10268.1	9954.2	7719.85	7538.87	7999.05
ENSG00000100029.18	PES1	chr22:30576625-30607083	hgnc_idHGNC:8848	-	2250.31	0.51098	0.0626551	8.15544	3.47908e-16	6.4443e-15	1885.52	1847.65	1832.21	2759.82	2546.94	2629.69
ENSG00000091127.14	PUS7	chr7:105439661-105522271	hgnc_idHGNC:26033	-	907.298	0.715735	0.0878152	8.15047	3.62514e-16	6.70943e-15	681.926	729.035	649.261	1119.22	1073.34	1191.01
ENSG00000110700.7	RPS13	chr11:17074388-17077715	hgnc_idHGNC:10386	-	19328.6	0.451252	0.055378	8.14858	3.68229e-16	6.80971e-15	15904.7	16275.9	16813.9	21696.2	21162.8	24117.9
ENSG00000101443.18	WFDC2	chr20:45469753-45481532	hgnc_idHGNC:15939	+	289.75	-1.18576	0.145552	-8.14666	3.7412e-16	6.91309e-15	439.037	404.207	362.589	198.123	171.81	162.735
ENSG00000100767.17	PAPLN	chr14:73237497-73274640	hgnc_idHGNC:19262	+	178.787	-1.52429	0.187312	-8.13768	4.02929e-16	7.43945e-15	247.897	287.227	261.744	77.6272	113.281	84.9441
ENSG00000170876.8	TMEM43	chr3:14125015-14143680	hgnc_idHGNC:28472	+	2511.97	0.527125	0.0648294	8.13095	4.25926e-16	7.85771e-15	2024.08	2075.35	2075.82	2992.7	2772.56	3131.31
ENSG00000101412.13	E2F1	chr20:33675477-33686385	hgnc_idHGNC:3113	-	413.74	-0.929351	0.114316	-8.12969	4.30385e-16	7.9336e-15	540.032	534.765	552.948	288.495	274.707	291.492
ENSG00000261068.2	RP11-7K24.3	chr6:42092233-42094259	havana_geneOTTHUMG00000175914.2	-	137.891	-1.653	0.203371	-8.12798	4.36512e-16	8.04008e-15	227.031	203.67	196.025	76.4685	65.1367	59.0138
ENSG00000215021.10	PHB2	chr12:6965327-6970780	hgnc_idHGNC:30306	-	5663.87	0.435913	0.0536581	8.1239	4.51447e-16	8.30851e-15	4762.63	4712.62	4970.87	6465.07	6272.01	6800
ENSG00000123728.10	RAP2C	chrX:132203024-132219480	hgnc_idHGNC:21165	-	1073.8	0.675864	0.0832017	8.12319	4.54077e-16	8.35022e-15	822.986	826.17	831.688	1318.5	1225.33	1418.12
ENSG00000227959.1	RP11-276H7.2	chr1:16155211-16157329	havana_geneOTTHUMG00000009528.1	+	94.3239	-1.96967	0.242562	-8.12028	4.65117e-16	8.54638e-15	154.414	150.403	146.169	35.917	40.5925	38.4484
ENSG00000078668.14	VDAC3	chr8:42391624-42405937	hgnc_idHGNC:12674	+	2731.72	0.603444	0.0743218	8.11934	4.68718e-16	8.60565e-15	2048.28	2147.42	2313.77	3214	3049.15	3617.73
ENSG00000146648.20	EGFR	chr7:55019017-55211628	hgnc_idHGNC:3236	+	2742.57	0.566769	0.0698336	8.11599	4.81859e-16	8.83986e-15	2222.73	2229.93	2176.67	3497.86	3374.84	2953.37
ENSG00000135976.20	ANKRD36	chr2:97113153-97264521	hgnc_idHGNC:24079	+	568.626	-0.811168	0.0999516	-8.11561	4.83356e-16	8.86023e-15	732.841	699.79	739.908	425.211	412.533	401.473
ENSG00000167470.13	MIDN	chr19:1248553-1259143	hgnc_idHGNC:16298	+	571.988	-0.889031	0.109579	-8.11315	4.93233e-16	9.03407e-15	742.857	755.147	728.577	440.273	417.253	347.824
ENSG00000197713.15	RPE	chr2:210002565-210022260	hgnc_idHGNC:10293	+	2131.78	0.607093	0.0748399	8.11189	4.98392e-16	9.12129e-15	1689.37	1700.39	1680.37	2524.62	2353.42	2842.5
ENSG00000122034.17	GTF3A	chr13:27424619-27435823	hgnc_idHGNC:4662	+	2043.39	0.619414	0.0763639	8.11134	5.00625e-16	9.15406e-15	1567.51	1628.32	1640.71	2363.57	2306.22	2753.98
ENSG00000130529.16	TRPM4	chr19:49157741-49211836	hgnc_idHGNC:17993	+	1470.36	-0.589982	0.0727362	-8.11126	5.0098e-16	9.15406e-15	1818.75	1760.96	1717.76	1246.67	1146.03	1131.99
ENSG00000163207.7	IVL	chr1:152908546-152911886	hgnc_idHGNC:6187	+	1231.5	0.73505	0.0906439	8.1092	5.09541e-16	9.30308e-15	969.053	953.595	847.551	1626.69	1630.31	1361.79
ENSG00000275405.1	U1	KI270713.1:21861-22024		-	137.459	-1.82418	0.224959	-8.10895	5.10579e-16	9.31462e-15	171.942	239.182	233.417	45.186	67.9688	67.0612
ENSG00000140297.13	GCNT3	chr15:59594875-59640239	hgnc_idHGNC:4205	+	54.1663	-2.95876	0.36494	-8.10754	5.16547e-16	9.41601e-15	92.6485	108.624	87.2479	8.1103	12.2721	16.0947
ENSG00000186166.9	CENATAC	chr11:118998138-119015793	hgnc_idHGNC:30460	+	285.524	-1.11792	0.13796	-8.10317	5.3545e-16	9.75284e-15	417.336	384.362	370.52	180.744	183.138	177.041
ENSG00000177889.10	UBE2N	chr12:93405673-93441947	hgnc_idHGNC:12492	-	1963.97	0.646736	0.0798149	8.10295	5.36434e-16	9.76301e-15	1464.85	1512.38	1619.19	2256.98	2253.35	2677.08
ENSG00000159131.17	GART	chr21:33503931-33543491	hgnc_idHGNC:4163	-	2806.33	0.484074	0.059755	8.10098	5.45198e-16	9.91465e-15	2338.75	2330.2	2351.16	3276.56	3126.56	3414.75
ENSG00000168002.12	POLR2G	chr11:62761565-62766710	hgnc_idHGNC:9194	+	681.094	0.822928	0.101673	8.09388	5.77938e-16	1.05017e-14	485.779	478.364	512.157	889.816	780.697	939.75
ENSG00000168159.14	RNF187	chr1:228487382-228496188	hgnc_idHGNC:27146	+	1869.8	0.528313	0.0653339	8.08636	6.14734e-16	1.11615e-14	1510.75	1534.32	1548.93	2248.87	2115.53	2260.41
ENSG00000137168.8	PPIL1	chr6:36854827-36874803	hgnc_idHGNC:9260	-	733.423	0.830759	0.102786	8.0824	6.35027e-16	1.15208e-14	513.323	529.543	542.75	859.692	892.09	1063.14
ENSG00000048707.15	VPS13D	chr1:12230030-12512047	hgnc_idHGNC:23595	+	5301.82	-0.540999	0.0669382	-8.08207	6.36788e-16	1.15437e-14	6258.36	6398.38	6192.34	4661.11	4458.56	3842.16
ENSG00000122565.19	CBX3	chr7:26201162-26213607	hgnc_idHGNC:1553	+	5772.91	0.552945	0.0684642	8.07642	6.66961e-16	1.20811e-14	4627.42	4660.39	4754.45	6606.42	6294.66	7694.15
ENSG00000271447.6	MMP28	chr17:35756249-35795707	hgnc_idHGNC:14366	-	4855.58	0.474445	0.0587492	8.07578	6.70488e-16	1.21354e-14	4099.07	3974.18	4119.92	5663.31	5281.74	5995.27
ENSG00000163882.9	POLR2H	chr3:184361718-184368596	hgnc_idHGNC:9195	+	1438.97	0.593726	0.0735209	8.07561	6.71428e-16	1.21428e-14	1106.77	1140.55	1196.54	1655.66	1721.88	1812.44
ENSG00000067560.14	RHOA	chr3:49359139-49412998	hgnc_idHGNC:667	-	11346.9	0.45729	0.0566702	8.06932	7.06933e-16	1.27749e-14	9358.33	9499.39	9835.22	13142.2	12199.4	14047.1
ENSG00000167775.11	CD320	chr19:8302127-8308358	hgnc_idHGNC:16692	-	491.678	0.866402	0.107397	8.06726	7.18918e-16	1.29812e-14	360.578	341.539	342.193	640.714	606.055	658.988
ENSG00000101346.14	POFUT1	chr20:32207880-32238658	hgnc_idHGNC:14988	+	2215.1	0.507539	0.0629305	8.06507	7.31956e-16	1.3199e-14	1827.1	1820.5	1840.14	2672.92	2475.2	2654.73
ENSG00000214194.9	SMIM30	chr7:113116718-113118560	hgnc_idHGNC:48953	-	1051.56	0.737273	0.0914159	8.06504	7.32125e-16	1.3199e-14	786.26	761.413	819.224	1274.48	1198.89	1469.09
ENSG00000170606.15	HSPA4	chr5:133052013-133106449	hgnc_idHGNC:5237	+	9807.87	0.441297	0.0547493	8.06034	7.60842e-16	1.37059e-14	8347.55	8223.06	8388.27	11306.9	10557.8	12023.6
ENSG00000136044.12	APPL2	chr12:105173297-105236203	hgnc_idHGNC:18242	-	946.062	-0.676285	0.0839123	-8.05942	7.66589e-16	1.37986e-14	1146	1146.82	1197.68	771.637	688.184	726.049
ENSG00000138326.21	RPS24	chr10:78033760-78056813	hgnc_idHGNC:10411	+	34869	0.541531	0.0672253	8.05546	7.91775e-16	1.42408e-14	28182.7	27698.1	29323.2	40285	37154.4	46570.8
ENSG00000113583.8	C5orf15	chr5:133955510-133968674	hgnc_idHGNC:20656	-	3439.71	0.577354	0.0716862	8.05391	8.01913e-16	1.44118e-14	2693.48	2734.4	2856.52	3940.45	3815.69	4597.71
ENSG00000136002.20	ARHGEF4	chr2:130836914-131047263	hgnc_idHGNC:684	+	2005.16	-0.520805	0.0646677	-8.05355	8.0427e-16	1.44429e-14	2357.11	2364.66	2365.89	1712.43	1665.23	1565.65
ENSG00000108883.13	EFTUD2	chr17:44849948-44899445	hgnc_idHGNC:30858	-	3054.08	0.470383	0.0584159	8.05231	8.12437e-16	1.45781e-14	2595.83	2511.93	2572.11	3671.65	3392.77	3580.17
ENSG00000111328.7	CDK2AP1	chr12:123250112-123272334	hgnc_idHGNC:14002	-	2093.23	0.558984	0.0694332	8.05068	8.2335e-16	1.47624e-14	1640.13	1690.99	1750.62	2336.93	2476.14	2664.56
ENSG00000117450.15	PRDX1	chr1:45510914-45542732	hgnc_idHGNC:9352	-	10075.9	0.504539	0.0627348	8.04242	8.80812e-16	1.57804e-14	8147.23	8368.24	8482.31	11656.8	10808	12992.9
ENSG00000177294.7	FBXO39	chr17:6776215-6797101	hgnc_idHGNC:28565	+	107.694	1.85058	0.23022	8.0383	9.10955e-16	1.63077e-14	51.7496	42.823	45.3236	164.523	155.762	185.983
ENSG00000138028.16	CGREF1	chr2:27098889-27119128	hgnc_idHGNC:16962	-	372.869	0.975506	0.121363	8.03789	9.14017e-16	1.63497e-14	237.047	263.205	254.945	484.301	488.053	509.665
ENSG00000134910.14	STT3A	chr11:125591712-125625215	hgnc_idHGNC:6172	+	4637.56	0.445501	0.0554596	8.03289	9.5203e-16	1.70164e-14	4045.65	3879.13	3854.77	5381.76	5103.32	5560.71
ENSG00000111358.14	GTF2H3	chr12:123633739-123662604	hgnc_idHGNC:4657	+	1109.54	0.767429	0.0955976	8.0277	9.93136e-16	1.77373e-14	803.788	790.658	870.213	1418.14	1216.83	1557.61
ENSG00000143252.16	SDHC	chr1:161314381-161363206	hgnc_idHGNC:10682	+	1774.39	0.527875	0.0657677	8.02636	1.00411e-15	1.79194e-14	1483.21	1464.34	1411.83	2064.65	2067.38	2154.9
ENSG00000186298.12	PPP1CC	chr12:110719680-110742939	hgnc_idHGNC:9283	-	4918.01	0.482989	0.0602143	8.02117	1.0474e-15	1.86774e-14	3963.85	4102.65	4243.42	5731.67	5364.81	6101.67
ENSG00000131051.24	RBM39	chr20:35701347-35742312	hgnc_idHGNC:15923	-	11629	-0.458051	0.0571379	-8.01659	1.08724e-15	1.93727e-14	13247.9	13380.6	13753.4	9640.83	9147.46	10603.7
ENSG00000117461.15	PIK3R3	chr1:46040140-46133036	hgnc_idHGNC:8981	-	1400.53	0.565212	0.0705175	8.0152	1.09955e-15	1.95769e-14	1110.11	1110.26	1169.35	1691.58	1644.47	1677.42
ENSG00000011198.10	ABHD5	chr3:43690108-43734371	hgnc_idHGNC:21396	+	2359.58	-0.533569	0.0665778	-8.01422	1.10838e-15	1.97188e-14	2781.12	2760.52	2833.86	1854.94	1844.6	2082.47
ENSG00000100129.18	EIF3L	chr22:37848868-37889407	hgnc_idHGNC:18138	+	5169.57	0.491377	0.0613208	8.01322	1.11744e-15	1.98647e-14	4109.09	4399.28	4388.46	5862.59	5741.47	6516.56
ENSG00000261040.7	WFDC21P	chr17:60083566-60091885	hgnc_idHGNC:50357	-	141.054	-1.64333	0.205178	-8.00926	1.15399e-15	2.04986e-14	204.494	227.693	208.489	77.6272	53.8086	74.2143
ENSG00000213859.8	KCTD11	chr17:7351889-7354944	hgnc_idHGNC:21302	+	764.684	0.723536	0.0903741	8.00601	1.18492e-15	2.10316e-14	560.899	599.522	569.944	987.139	965.723	904.879
ENSG00000241322.11	CDRT1	chr17:15565483-15619704	hgnc_idHGNC:14379	-	193.893	-1.32506	0.165547	-8.00415	1.20293e-15	2.13348e-14	264.591	283.049	284.406	104.275	117.057	109.98
ENSG00000117009.12	KMO	chr1:241532134-241595642	hgnc_idHGNC:6381	+	53.9162	-2.81769	0.352481	-7.99389	1.30749e-15	2.31713e-14	104.334	91.9127	87.2479	11.5861	13.2161	15.2005
ENSG00000008517.19	IL32	chr16:3065297-3082192	hgnc_idHGNC:16830	+	71.7904	-2.37413	0.297022	-7.99311	1.31578e-15	2.33003e-14	119.358	121.158	120.108	26.6481	27.3763	16.0947
ENSG00000196365.12	LONP1	chr19:5691834-5720572	hgnc_idHGNC:9479	-	1959.98	0.564026	0.0705754	7.99183	1.32951e-15	2.35253e-14	1559.17	1657.56	1526.27	2495.66	2309.99	2211.23
ENSG00000172818.10	OVOL1	chr11:65787063-65797214	hgnc_idHGNC:8525	+	419.502	-0.970639	0.121477	-7.99035	1.3456e-15	2.37916e-14	595.121	491.942	579.009	286.178	281.315	283.445
ENSG00000165704.15	HPRT1	chrX:134460165-134520513	hgnc_idHGNC:5157	+	272.14	1.16725	0.146085	7.99017	1.34753e-15	2.38074e-14	164.43	159.803	179.028	397.405	336.068	396.108
ENSG00000173209.23	AHSA2P	chr2:61177418-61191203	hgnc_idHGNC:20437	+	1567.33	-0.537218	0.0672403	-7.98952	1.35468e-15	2.39152e-14	1851.3	1817.37	1899.06	1282.59	1269.69	1284
ENSG00000132854.19	KANK4	chr1:62236165-62319434	hgnc_idHGNC:27263	-	261.265	1.16045	0.14527	7.98822	1.36902e-15	2.41498e-14	175.281	157.714	150.701	347.584	380.436	355.871
ENSG00000127022.16	CANX	chr5:179678628-179731641	hgnc_idHGNC:1473	+	32161.3	0.403528	0.0505165	7.98804	1.37103e-15	2.41667e-14	27619.3	27613.5	27845.7	36817.3	34339.3	38732.7
ENSG00000104447.13	TRPS1	chr8:115408496-115809673	hgnc_idHGNC:12340	-	3028.97	0.472162	0.0591109	7.98774	1.37435e-15	2.42068e-14	2598.33	2578.78	2433.88	3555.79	3395.61	3611.47
ENSG00000279159.1	RP3-394A18.1	chr22:29978950-30028236	tagoverlapping_locus	-	308.945	-1.26353	0.158227	-7.98559	1.39857e-15	2.46144e-14	393.13	478.364	436.24	201.599	204.85	139.487
ENSG00000100804.19	PSMB5	chr14:23016543-23035230	hgnc_idHGNC:9542	-	3786.56	0.470203	0.058889	7.98458	1.41005e-15	2.47974e-14	3158.4	3048.79	3319.95	4294.98	4291.47	4605.76
ENSG00000154237.13	LRRK1	chr15:100919327-101078257	hgnc_idHGNC:18608	+	854.452	-0.724274	0.0907275	-7.98296	1.42862e-15	2.51047e-14	1080.9	1070.57	1040.18	678.948	674.024	582.091
ENSG00000198515.16	CNGA1	chr4:47935977-48016681	hgnc_idHGNC:2148	-	201.904	-1.33983	0.167845	-7.98254	1.43352e-15	2.51716e-14	317.175	275.738	274.208	127.448	110.449	106.404
ENSG00000125503.13	PPP1R12C	chr19:55090914-55117637	hgnc_idHGNC:14947	-	1304.08	-0.580353	0.0727392	-7.97854	1.48074e-15	2.59808e-14	1614.25	1538.49	1534.2	1071.72	1022.36	1043.47
ENSG00000100591.8	AHSA1	chr14:77457870-77469472	hgnc_idHGNC:1189	+	2024.56	0.605345	0.0758916	7.97645	1.50604e-15	2.64045e-14	1625.94	1579.23	1611.25	2594.14	2175.94	2560.84
ENSG00000142871.18	CCN1	chr1:85580761-85584589	hgnc_idHGNC:2654	+	162.123	-1.47565	0.18503	-7.97521	1.52118e-15	2.66497e-14	262.921	220.382	232.283	79.9444	87.793	89.4149
ENSG00000123836.15	PFKFB2	chr1:207034366-207081024	hgnc_idHGNC:8873	+	1067.95	-0.634092	0.0795854	-7.96744	1.61995e-15	2.83585e-14	1266.2	1320.2	1310.99	844.63	792.969	872.689
ENSG00000124762.14	CDKN1A	chr6:36676460-36687337	hgnc_idHGNC:1784	+	9677.22	0.37596	0.047203	7.96475	1.65554e-15	2.89419e-14	8262.41	8376.59	8631.88	11203.8	10654.1	10934.5
ENSG00000186834.4	HEXIM1	chr17:45148475-45152099	hgnc_idHGNC:24953	+	1857.28	-0.639337	0.080271	-7.96473	1.65581e-15	2.89419e-14	2215.22	2294.68	2272.98	1651.03	1364.1	1345.69
ENSG00000155368.17	DBI	chr2:119366924-119372550	hgnc_idHGNC:2690	+	3874.81	0.60969	0.0765738	7.96212	1.69117e-15	2.95375e-14	2976.44	3230.52	2999.29	4472.25	4254.66	5315.71
ENSG00000245694.10	CRNDE	chr16:54845189-54929189	hgnc_idHGNC:37078	-	938.556	0.83009	0.104311	7.95787	1.75032e-15	3.05474e-14	661.06	669.501	697.983	1166.72	1040.3	1395.77
ENSG00000119383.21	PTPA	chr9:129110950-129148946	hgnc_idHGNC:9308	+	3371.49	0.431178	0.0541934	7.95628	1.77286e-15	3.09174e-14	2930.53	2811.69	2871.25	3836.17	3880.83	3898.49
ENSG00000100138.15	SNU13	chr22:41673933-41690504	hgnc_idHGNC:7819	-	2457.44	0.52058	0.0654455	7.9544	1.79995e-15	3.13659e-14	2002.38	1993.88	2059.96	3008.92	2689.49	2990.03
ENSG00000119900.9	OGFRL1	chr6:71288811-71309059	hgnc_idHGNC:21378	+	1338.08	0.616079	0.0774612	7.95338	1.81484e-15	3.16013e-14	1062.54	1065.35	1042.44	1591.94	1521.75	1744.48
ENSG00000092621.13	PHGDH	chr1:119648411-119744218	hgnc_idHGNC:8923	+	370.456	1.00931	0.12692	7.95235	1.83e-15	3.18412e-14	260.417	243.36	232.283	544.549	468.229	473.899
ENSG00000167635.12	ZNF146	chr19:36214602-36238771	hgnc_idHGNC:12931	+	6229.44	0.550571	0.0692474	7.95078	1.8534e-15	3.22239e-14	5109.86	4942.4	5113.64	7285.37	6658.11	8267.3
ENSG00000159423.17	ALDH4A1	chr1:18871430-18902724	hgnc_idHGNC:406	-	854.245	0.666145	0.0837857	7.95058	1.85645e-15	3.22524e-14	666.902	645.478	668.523	1064.77	1049.74	1030.06
ENSG00000011485.15	PPP5C	chr19:46347087-46392981	hgnc_idHGNC:9322	+	1597.89	0.546266	0.0687782	7.94243	1.98263e-15	3.44186e-14	1308.76	1286.78	1299.65	1987.02	1840.82	1864.3
ENSG00000116251.11	RPL22	chr1:6185020-6209389	hgnc_idHGNC:10315	-	4515.87	0.497327	0.0626194	7.94206	1.98848e-15	3.44941e-14	3739.33	3689.04	3808.32	5234.62	4902.25	5721.66
ENSG00000170421.12	KRT8	chr12:52897187-52949954	hgnc_idHGNC:6446	-	15693	0.364278	0.0458739	7.94084	2.00819e-15	3.48096e-14	13564.2	13406.7	14197.6	17774.3	17266.9	17948.2
ENSG00000183527.12	PSMG1	chr21:39174769-39183488	hgnc_idHGNC:3043	-	756.978	0.76523	0.096447	7.93419	2.11866e-15	3.66968e-14	585.104	549.387	547.283	943.112	878.874	1038.11
ENSG00000152234.16	ATP5F1A	chr18:46080248-46104334	hgnc_idHGNC:823	-	20216.5	0.476103	0.0600127	7.93337	2.13273e-15	3.69127e-14	16902.1	16672.8	17158.4	23398.2	21458.3	25709.5
ENSG00000143067.5	ZNF697	chr1:119619377-119648266	hgnc_idHGNC:32034	-	225.025	1.25146	0.157753	7.93304	2.13844e-15	3.69675e-14	143.563	114.891	140.503	315.143	310.579	325.47
ENSG00000169020.10	ATP5ME	chr4:672436-674330	hgnc_idHGNC:846	-	2177.83	0.536642	0.0676468	7.933	2.13912e-15	3.69675e-14	1820.42	1777.68	1734.76	2434.25	2544.11	2755.77
ENSG00000256612.7	CYP2B7P	chr19:40924219-40950660	hgnc_idHGNC:2616	+	43.9673	-5.71971	0.721254	-7.93022	2.18754e-15	3.77759e-14	82.6324	97.135	79.3163	0	4.72005	0
ENSG00000169567.13	HINT1	chr5:131155383-131224468	hgnc_idHGNC:4912	-	10099.3	0.558673	0.070497	7.92478	2.28545e-15	3.94369e-14	7724.88	8173.97	8609.22	11595.4	10965.6	13526.7
ENSG00000173457.11	PPP1R14B	chr11:64244479-64246943	hgnc_idHGNC:9057	-	2722.74	0.626096	0.0790079	7.92446	2.29133e-15	3.95087e-14	2080	1984.48	2361.36	3252.23	3040.66	3617.73
ENSG00000167468.18	GPX4	chr19:1103926-1106791	hgnc_idHGNC:4556	+	7612.12	-0.456807	0.0577153	-7.91484	2.47566e-15	4.2655e-14	8677.24	8578.17	9168.96	6351.52	6036	6860.8
ENSG00000145220.14	LYAR	chr4:4267701-4290154	hgnc_idHGNC:26021	-	393.284	1.14615	0.144866	7.91179	2.53714e-15	4.36815e-14	242.889	271.56	219.819	542.232	447.461	635.74
ENSG00000198478.8	SH3BGRL2	chr6:79631329-79703655	hgnc_idHGNC:15567	+	1365.85	-0.646006	0.0816803	-7.90895	2.59571e-15	4.46563e-14	1625.94	1647.12	1729.1	1028.85	986.491	1177.59
ENSG00000163221.9	S100A12	chr1:153373711-153375621	hgnc_idHGNC:10489	-	124.341	-1.74438	0.220663	-7.90518	2.67553e-15	4.59951e-14	191.974	170.247	213.021	50.979	50.9766	68.8495
ENSG00000185507.21	IRF7	chr11:612553-615983	hgnc_idHGNC:6122	-	321.235	-1.05462	0.13342	-7.90454	2.68922e-15	4.61959e-14	424.848	420.919	454.369	231.723	192.578	202.972
ENSG00000160014.17	CALM3	chr19:46601074-46610782	hgnc_idHGNC:1449	+	3340.91	0.459471	0.0581439	7.90231	2.73777e-15	4.69946e-14	2736.05	2820.05	2884.85	3984.47	3692.03	3928
ENSG00000196696.13	PDXDC2P-NPIPB14P	chr16:69976297-70065948	tagoverlapping_locus	-	167.174	-1.46947	0.185965	-7.90184	2.74812e-15	4.7137e-14	256.244	255.893	225.485	74.1513	100.065	91.2032
ENSG00000269825.2	CTD-3099C6.13	chr19:52650447-52690533	tagoverlapping_locus	-	350.858	-0.971606	0.123056	-7.89566	2.88782e-15	4.94962e-14	461.573	474.186	458.901	228.247	242.611	239.632
ENSG00000178935.5	ZNF552	chr19:57803841-57814913	hgnc_idHGNC:26135	-	849.305	-0.749733	0.094976	-7.89392	2.92829e-15	5.01524e-14	980.739	1147.86	1068.5	624.493	593.783	680.447
ENSG00000136108.15	CKAP2	chr13:52455429-52476628	hgnc_idHGNC:1990	+	881.212	0.803911	0.101843	7.89366	2.93447e-15	5.02208e-14	602.633	677.856	645.861	1178.31	964.779	1217.83
ENSG00000163635.20	ATXN7	chr3:63863155-64003462	hgnc_idHGNC:10560	+	931.26	-0.696407	0.0882272	-7.89334	2.94209e-15	5.03137e-14	1231.97	1130.11	1092.3	689.376	757.097	686.706
ENSG00000058804.12	NDC1	chr1:53765478-53838463	hgnc_idHGNC:25525	-	1777.87	0.642186	0.0813775	7.89144	2.98715e-15	5.10463e-14	1405.59	1340.05	1420.89	2126.06	1955.99	2418.67
ENSG00000110651.12	CD81	chr11:2376177-2397397	hgnc_idHGNC:1701	+	2931.32	0.446918	0.0566398	7.89053	3.0091e-15	5.13831e-14	2476.47	2500.44	2464.47	3463.1	3396.55	3286.89
ENSG00000215182.8	MUC5AC	chr11:1157953-1201138	hgnc_idHGNC:7515	+	61.3034	-2.95235	0.37431	-7.88744	3.08455e-15	5.26322e-14	90.9792	125.336	109.91	8.1103	24.5443	8.94149
ENSG00000062038.15	CDH3	chr16:68636189-68727468	hgnc_idHGNC:1762	+	5523.31	0.415576	0.0526948	7.88648	3.10841e-15	5.3e-14	4740.1	4639.5	4821.3	6273.9	6084.15	6580.93
ENSG00000138829.12	FBN2	chr5:128257909-128659185	hgnc_idHGNC:3604	-	148.997	1.55872	0.197672	7.88539	3.13566e-15	5.3425e-14	88.4751	68.9345	67.9854	234.04	202.962	231.585
ENSG00000132274.16	TRIM22	chr11:5689697-5737089	hgnc_idHGNC:16379	+	2112.02	-0.556395	0.070618	-7.87894	3.30165e-15	5.62114e-14	2468.96	2479.55	2595.91	1705.48	1580.27	1841.95
ENSG00000154639.19	CXADR	chr21:17513043-17593579	hgnc_idHGNC:2559	+	886.022	0.712096	0.0905135	7.86729	3.62398e-15	6.16533e-14	648.539	664.278	703.649	1101.84	1015.76	1182.06
ENSG00000116791.14	CRYZ	chr1:74705482-74733408	hgnc_idHGNC:2419	-	408.587	1.14168	0.145189	7.86342	3.73799e-15	6.35458e-14	203.66	277.827	285.539	559.611	491.83	633.057
ENSG00000061656.11	SPAG4	chr20:35615829-35621094	hgnc_idHGNC:11214	+	410.546	0.951962	0.121089	7.86167	3.79053e-15	6.43629e-14	282.954	301.85	253.812	560.769	505.046	558.843
ENSG00000269706.1	CTB-60B18.15	chr19:49050217-49050846	havana_geneOTTHUMG00000183338.1	-	36.9937	4.43494	0.564125	7.86163	3.79166e-15	6.43629e-14	4.17336	2.08893	3.39927	62.5652	75.5208	74.2143
ENSG00000125850.11	OVOL2	chr20:17956979-18059188	hgnc_idHGNC:15804	-	546.408	-0.795797	0.101254	-7.8594	3.85985e-15	6.5472e-14	687.769	688.301	703.649	414.784	385.156	398.79
ENSG00000113048.17	MRPS27	chr5:72219403-72320646	hgnc_idHGNC:14512	-	2565.49	0.528188	0.0672138	7.85832	3.89323e-15	6.59893e-14	2080.84	2139.06	2083.75	3047.16	2799.94	3242.18
ENSG00000161249.21	DMKN	chr19:35497220-35513658	hgnc_idHGNC:25063	-	1800.59	0.514313	0.0654762	7.85497	3.99864e-15	6.77261e-14	1423.95	1502.98	1524.01	2123.74	2107.03	2121.81
ENSG00000182158.15	CREB3L2	chr7:137874979-138002086	hgnc_idHGNC:23720	-	528.449	-0.96446	0.122891	-7.84807	4.22485e-15	7.15046e-14	721.156	667.412	704.782	431.005	336.068	310.27
ENSG00000274173.1	RP4-568C11.4	chr20:24931840-24932983	havana_geneOTTHUMG00000186741.1	+	1472.54	-0.611624	0.0779587	-7.84549	4.31257e-15	7.29354e-14	1693.55	1751.56	1897.93	1131.97	1111.1	1249.13
ENSG00000186522.15	SEPTIN10	chr2:109542799-109614143	hgnc_idHGNC:14349	-	1279.8	0.654182	0.0834088	7.84308	4.3962e-15	7.42952e-14	991.589	981.795	1010.72	1569.92	1416.96	1707.82
ENSG00000135636.15	DYSF	chr2:71453561-71686763	hgnc_idHGNC:3097	+	216.874	1.29548	0.16518	7.84285	4.40445e-15	7.43798e-14	121.862	119.069	135.971	316.302	338.9	269.139
ENSG00000231298.7	MANCR	chr10:4650158-4678185	hgnc_idHGNC:44678	-	53.6467	2.83115	0.361125	7.83981	4.51214e-15	7.61424e-14	10.8507	17.7559	11.3309	79.9444	100.065	101.933
ENSG00000130762.15	ARHGEF16	chr1:3454665-3481113	hgnc_idHGNC:15515	+	695.141	-0.723566	0.092336	-7.83622	4.64298e-15	7.82927e-14	877.239	833.481	886.076	543.39	519.206	511.453
ENSG00000237499.7	WAKMAR2	chr6:137823673-137868233	hgnc_idHGNC:53754	-	65.2593	-2.52456	0.322177	-7.83594	4.65355e-15	7.84133e-14	90.1445	127.424	115.575	24.3309	18.8802	15.2005
ENSG00000176393.11	RNPEP	chr1:201982372-202006147	hgnc_idHGNC:10078	+	1436.75	0.546905	0.0698166	7.83345	4.74664e-15	7.99232e-14	1187.74	1126.98	1187.48	1725.18	1706.77	1686.36
ENSG00000086598.11	TMED2	chr12:123584533-123598582	hgnc_idHGNC:16996	+	7067.24	0.460639	0.0588178	7.83163	4.81577e-15	8.10279e-14	5915.31	5874.06	6057.5	8150.85	7598.34	8807.36
ENSG00000081760.17	AACS	chr12:125065434-125143333	hgnc_idHGNC:21298	+	1498.49	0.581521	0.0742564	7.83126	4.83017e-15	8.12106e-14	1275.38	1133.24	1189.74	1872.32	1777.57	1742.7
ENSG00000117226.12	GBP3	chr1:89006679-89022894	hgnc_idHGNC:4184	-	1587.49	-0.541748	0.0692133	-7.82722	4.98757e-15	8.37955e-14	1871.33	1875.86	1900.19	1277.95	1242.32	1357.32
ENSG00000073536.18	NLE1	chr17:35128730-35142304	hgnc_idHGNC:19889	-	602.454	0.789499	0.100907	7.82403	5.11605e-15	8.58913e-14	454.896	412.563	457.768	720.658	788.249	780.592
ENSG00000089597.18	GANAB	chr11:62624826-62646726	hgnc_idHGNC:4138	-	4603.78	0.490817	0.0627338	7.8238	5.12539e-15	8.59852e-14	3992.23	3919.87	3568.1	5488.36	5609.31	5044.79
ENSG00000115828.17	QPCT	chr2:37342827-37373322	hgnc_idHGNC:9753	+	491.794	0.871588	0.111405	7.82363	5.13214e-15	8.60355e-14	343.885	330.05	369.387	644.19	589.063	674.188
ENSG00000255346.10	NOX5	chr15:68930525-69062762	hgnc_idHGNC:14874	+	197.59	1.35679	0.173487	7.82069	5.25332e-15	8.80027e-14	104.334	121.158	107.644	283.861	319.076	249.467
ENSG00000187474.5	FPR3	chr19:51795157-51826190	hgnc_idHGNC:3828	+	39.7256	5.31908	0.680338	7.81829	5.35464e-15	8.96346e-14	4.17336	0	1.13309	71.8341	89.681	71.5319
ENSG00000083720.13	OXCT1	chr5:41730065-41870425	hgnc_idHGNC:8527	-	1250.34	0.596203	0.0762802	7.81596	5.45449e-15	9.12394e-14	942.344	1036.11	1009.58	1545.59	1452.83	1515.58
ENSG00000245910.8	SNHG6	chr8:66921684-66926398	hgnc_idHGNC:32965	-	845.314	0.684045	0.0876432	7.80488	5.95591e-15	9.95544e-14	620.995	655.923	669.656	1077.51	985.547	1062.25
ENSG00000176124.15	DLEU1	chr13:50082169-50906856	hgnc_idHGNC:13747	+	192.027	1.30951	0.167809	7.80354	6.01932e-15	1.00541e-13	112.681	114.891	103.111	286.178	282.259	253.044
ENSG00000197894.12	ADH5	chr4:99070978-99088801	hgnc_idHGNC:253	-	3021.54	0.549541	0.0704523	7.80019	6.18157e-15	1.03176e-13	2367.13	2471.2	2523.39	3485.11	3326.69	3955.71
ENSG00000136689.19	IL1RN	chr2:113107214-113134016	hgnc_idHGNC:6000	+	1175.07	-0.607881	0.077958	-7.79755	6.31195e-15	1.05276e-13	1423.95	1463.29	1367.64	983.664	920.41	891.466
ENSG00000156531.17	PHF6	chrX:134373312-134428791	hgnc_idHGNC:18145	+	1546.12	0.617493	0.0792085	7.79578	6.40105e-15	1.06684e-13	1164.37	1241.87	1256.6	1851.47	1723.76	2038.66
ENSG00000234420.7	ZNF37BP	chr10:42513510-42552822	hgnc_idHGNC:13103	-	677.797	-0.726732	0.0932372	-7.79444	6.46923e-15	1.07742e-13	825.49	852.282	856.616	530.645	513.542	488.205
ENSG00000263426.2	RN7SL471P	chr6:28977475-28977773	hgnc_idHGNC:46487	+	1045.32	0.885663	0.113715	7.78847	6.78279e-15	1.12882e-13	644.366	687.257	874.746	1245.51	1267.81	1552.24
ENSG00000091542.9	ALKBH5	chr17:18183078-18209954	hgnc_idHGNC:25996	+	3671.48	0.461821	0.059324	7.78473	6.98623e-15	1.16184e-13	3104.98	2973.59	3188.52	4268.34	4045.09	4448.39
ENSG00000142534.7	RPS11	chr19:49496365-49499708	hgnc_idHGNC:10384	+	51428.6	0.439658	0.0564814	7.78411	7.02056e-15	1.1667e-13	42152.6	43062.2	45746.2	58384.9	55417.2	63808.2
ENSG00000138071.14	ACTR2	chr2:65227788-65271253	hgnc_idHGNC:169	+	6386.14	0.405339	0.0520944	7.78086	7.20336e-15	1.19622e-13	5592.3	5531.47	5358.38	7437.15	6940.37	7457.2
ENSG00000148344.11	PTGES	chr9:129738331-129753042	hgnc_idHGNC:9599	-	23142.5	-0.348695	0.0448201	-7.77988	7.25941e-15	1.20465e-13	26005	25921.5	25846.9	21171.4	19738.3	20172
ENSG00000110660.15	SLC35F2	chr11:107790991-107928293	hgnc_idHGNC:23615	-	1330.99	0.671807	0.0863711	7.77815	7.3592e-15	1.22033e-13	1024.14	1022.53	1034.51	1547.91	1510.42	1846.42
ENSG00000263465.5	SRSF8	chr11:95066919-95071225	hgnc_idHGNC:16988	+	1729.86	0.557017	0.0716369	7.77556	7.51127e-15	1.24465e-13	1448.15	1410.02	1340.45	2057.7	1944.66	2178.15
ENSG00000283000.2	LINC02635	chr10:34969881-34975578	hgnc_idHGNC:54118	+	203.315	1.35839	0.174798	7.77121	7.77391e-15	1.28724e-13	100.995	103.402	139.37	279.226	280.371	316.529
ENSG00000067704.10	IARS2	chr1:220094132-220148041	hgnc_idHGNC:29685	+	5480.41	0.456268	0.0587291	7.76903	7.90884e-15	1.30864e-13	4708.38	4583.1	4569.75	6494.03	5860.42	6666.77
ENSG00000079459.13	FDFT1	chr8:11795573-11839304	hgnc_idHGNC:3629	+	3742.7	0.475	0.061155	7.76715	8.02732e-15	1.32728e-13	3138.36	3066.54	3193.05	4239.37	4145.15	4673.72
ENSG00000147548.17	NSD3	chr8:38269704-38382272	hgnc_idHGNC:12767	-	2457.79	-0.459643	0.0592058	-7.76349	8.26267e-15	1.36521e-13	2847.06	2844.07	2845.19	2135.33	2057	2018.09
ENSG00000176102.13	CSTF3	chr11:33077188-33162371	hgnc_idHGNC:2485	-	842.472	0.70081	0.0902967	7.7612	8.41304e-15	1.38906e-13	601.798	631.9	693.451	1065.93	995.931	1065.83
ENSG00000188846.14	RPL14	chr3:40457292-40468587	hgnc_idHGNC:10305	+	18219.8	0.492163	0.063418	7.76061	8.45192e-15	1.39447e-13	14673.5	14953.6	15803.2	19936.3	20284.9	23667.2
ENSG00000086475.15	SEPHS1	chr10:13317428-13348298	hgnc_idHGNC:19685	-	1529.41	0.54057	0.0696659	7.75947	8.52855e-15	1.40611e-13	1231.97	1265.89	1241.87	1773.84	1769.08	1893.81
ENSG00000144320.14	LNPK	chr2:175923882-176002839	hgnc_idHGNC:21610	-	1971.61	0.53194	0.0685892	7.75545	8.80328e-15	1.45036e-13	1581.7	1599.07	1658.84	2195.57	2320.38	2474.11
ENSG00000242086.8	MUC20-OT1	chr3:195658062-195739964	hgnc_idHGNC:53807	+	442.034	-0.873535	0.112704	-7.75072	9.13759e-15	1.50436e-13	601.798	544.165	568.811	322.095	307.747	307.587
ENSG00000117114.20	ADGRL2	chr1:81306147-81992436	hgnc_idHGNC:18582	+	1094.61	0.64006	0.0825822	7.75058	9.14736e-15	1.50489e-13	857.207	836.615	873.612	1342.83	1235.71	1421.7
ENSG00000160190.14	SLC37A1	chr21:42496008-42581440	hgnc_idHGNC:11024	+	1096.58	-0.594594	0.076732	-7.74897	9.26382e-15	1.52296e-13	1348.83	1294.09	1315.52	851.582	895.866	873.583
ENSG00000153936.17	HS2ST1	chr1:86914635-87109982	hgnc_idHGNC:5193	+	1295.31	0.636088	0.0821004	7.74768	9.35853e-15	1.53742e-13	988.251	1036.11	1019.78	1562.97	1445.28	1719.45
ENSG00000186481.16	ANKRD20A5P	chr18:14179097-14252140	hgnc_idHGNC:33833	+	135.426	-1.53804	0.198545	-7.74655	9.44251e-15	1.55011e-13	201.156	193.226	209.622	75.3099	67.9688	65.2729
ENSG00000161970.15	RPL26	chr17:8377516-8383213	hgnc_idHGNC:10327	-	4555.97	0.558932	0.0721676	7.74492	9.56417e-15	1.56896e-13	3448.86	4032.67	3574.9	5126.87	5209.99	5942.51
ENSG00000171862.11	PTEN	chr10:87863625-87971930	hgnc_idHGNC:9588	+	6350.86	0.468316	0.0604816	7.74311	9.7015e-15	1.59035e-13	5295.99	5268.27	5425.24	7149.81	6932.81	8033.03
ENSG00000111371.16	SLC38A1	chr12:46183063-46270017	hgnc_idHGNC:13447	-	12178.3	0.394594	0.0509793	7.74028	9.91994e-15	1.625e-13	10530.2	10758	10280.5	14005.3	13083	14412.8
ENSG00000170522.10	ELOVL6	chr4:110045846-110199199	hgnc_idHGNC:15829	-	1209.38	0.61101	0.0789408	7.7401	9.93352e-15	1.62606e-13	920.642	975.528	975.591	1520.1	1363.15	1501.28
ENSG00000175274.19	TP53I11	chr11:44885903-44951306	hgnc_idHGNC:16842	-	127.208	-1.69038	0.218413	-7.73937	9.99069e-15	1.63426e-13	170.273	215.159	197.158	62.5652	68.9128	49.1782
ENSG00000074071.15	MRPS34	chr16:1771890-1773150	hgnc_idHGNC:16618	-	1449.85	0.620818	0.0802251	7.73845	1.00634e-14	1.64497e-13	1081.73	1145.78	1203.34	1705.48	1651.07	1911.69
ENSG00000177600.9	RPLP2	chr11:809965-812880	hgnc_idHGNC:10377	+	12844.8	0.388057	0.0501577	7.73675	1.01994e-14	1.66602e-13	11350.7	11172.6	10859.5	14198.8	14131.8	15355.2
ENSG00000096092.6	TMEM14A	chr6:52671113-52686588	hgnc_idHGNC:21076	+	714.531	0.799168	0.103315	7.73527	1.03181e-14	1.68421e-13	494.96	538.943	532.552	863.168	837.337	1020.22
ENSG00000156253.7	RWDD2B	chr21:29004384-29019360	hgnc_idHGNC:1302	-	731.836	0.732358	0.0946929	7.73403	1.04192e-14	1.69952e-13	536.694	576.543	537.085	919.94	851.498	969.257
ENSG00000119408.17	NEK6	chr9:124257606-124353307	hgnc_idHGNC:7749	+	205.249	1.24201	0.160711	7.72825	1.09036e-14	1.77726e-13	127.705	119.069	118.974	275.75	285.091	304.905
ENSG00000116729.14	WLS	chr1:68098473-68233120	hgnc_idHGNC:30238	-	522.017	0.891828	0.115428	7.72629	1.1073e-14	1.80359e-13	381.445	355.117	359.19	722.975	590.007	723.366
ENSG00000131652.14	THOC6	chr16:3024027-3027755	hgnc_idHGNC:28369	+	504.364	-0.814329	0.105426	-7.72415	1.126e-14	1.83274e-13	657.721	612.055	659.458	361.488	364.388	371.072
ENSG00000142675.18	CNKSR1	chr1:26177484-26189884	hgnc_idHGNC:19700	+	354.422	-1.01424	0.131312	-7.72391	1.12815e-14	1.83495e-13	479.101	492.986	448.704	258.371	242.611	204.76
ENSG00000163637.13	PRICKLE2	chr3:64092236-64445476	hgnc_idHGNC:20340	-	342.171	1.03115	0.133534	7.72205	1.1447e-14	1.86054e-13	213.676	209.937	251.546	490.094	421.029	466.746
ENSG00000108984.15	MAP2K6	chr17:69414697-69553865	hgnc_idHGNC:6846	+	115.378	1.67619	0.217121	7.72006	1.16272e-14	1.8885e-13	49.2456	57.4455	58.9207	169.158	183.138	174.359
ENSG00000104408.11	EIF3E	chr8:108162787-108443496	hgnc_idHGNC:3277	-	13773	0.527479	0.0683342	7.71911	1.17141e-14	1.90126e-13	10943.4	11187.2	11721.8	15370.2	15018.3	18397.1
ENSG00000174444.15	RPL4	chr15:66498015-66524532	hgnc_idHGNC:10353	-	63643.8	0.471851	0.0611691	7.71388	1.22047e-14	1.97949e-13	51564.3	52273.3	56149.1	73762	67524.1	80589.6
ENSG00000276293.5	PIP4K2B	chr17:38765691-38800126	hgnc_idHGNC:8998	-	1754.78	0.560044	0.072631	7.71081	1.25022e-14	2.02631e-13	1484.05	1417.34	1351.78	2109.84	1960.71	2204.97
ENSG00000168477.19	TNXB	chr6:32041153-32115334	hgnc_idHGNC:11976	-	118.277	-1.85205	0.240422	-7.70332	1.32575e-14	2.14721e-13	181.958	179.648	193.758	53.2963	67.0248	33.9777
ENSG00000073060.17	SCARB1	chr12:124776856-124882668	hgnc_idHGNC:1664	-	942.462	0.665025	0.0864681	7.69099	1.46e-14	2.36298e-13	731.172	778.125	676.455	1182.95	1180.01	1106.06
ENSG00000108799.13	EZH1	chr17:42700275-42745049	hgnc_idHGNC:3526	-	733.927	-0.692583	0.0900776	-7.68874	1.48595e-14	2.40328e-13	923.146	874.215	922.335	570.038	570.182	543.642
ENSG00000165264.11	NDUFB6	chr9:32553001-32573184	hgnc_idHGNC:7701	-	1475.19	0.642778	0.0836104	7.68778	1.4971e-14	2.4196e-13	1113.45	1142.64	1201.08	1815.55	1608.59	1969.81
ENSG00000003137.9	CYP26B1	chr2:72129238-72147862	hgnc_idHGNC:20581	-	357.547	-1.0539	0.137124	-7.68574	1.52113e-14	2.45672e-13	520.835	435.541	489.495	264.164	233.171	202.078
ENSG00000210082.2	MT-RNR2	chrM:1671-3229	hgnc_idHGNC:7471	+	21615.4	-1.99561	0.259747	-7.68292	1.55507e-14	2.50977e-13	32413.6	39776.3	31501	7692.04	11457.5	6851.86
ENSG00000042753.12	AP2S1	chr19:46838136-46850846	hgnc_idHGNC:565	-	2677.95	0.526043	0.0684915	7.6804	1.58587e-14	2.55768e-13	2229.41	2151.59	2204.99	3072.65	2958.53	3450.52
ENSG00000120306.11	CYSTM1	chr5:140175156-140282052	hgnc_idHGNC:30239	+	890.461	0.646046	0.0841467	7.67762	1.62073e-14	2.61206e-13	667.737	703.968	712.714	1084.46	1053.52	1120.37
ENSG00000141424.13	SLC39A6	chr18:36108531-36129385	hgnc_idHGNC:18607	-	4576.66	0.495301	0.0645146	7.67735	1.62413e-14	2.61571e-13	3619.97	3837.36	3942.02	5313.41	4968.33	5778.88
ENSG00000137818.12	RPLP1	chr15:69452814-69456205	hgnc_idHGNC:10372	+	12087	0.533798	0.0695323	7.67698	1.6288e-14	2.62139e-13	9707.23	10181.4	9737.78	15080.5	15401.5	12413.5
ENSG00000171310.11	CHST11	chr12:104455295-104762014	hgnc_idHGNC:17422	+	360.867	0.994728	0.12959	7.67593	1.64217e-14	2.64106e-13	265.425	208.893	248.147	485.459	467.285	489.993
ENSG00000247077.7	PGAM5	chr12:132710819-132722734	hgnc_idHGNC:28763	+	1085.31	0.630963	0.0822066	7.67533	1.64991e-14	2.65164e-13	852.199	899.282	803.361	1308.08	1261.2	1387.72
ENSG00000188549.12	CCDC9B	chr15:40331452-40340967	hgnc_idHGNC:33488	-	925.931	-0.637755	0.083139	-7.67094	1.70736e-14	2.74204e-13	1095.09	1155.18	1131.96	725.293	753.32	694.754
ENSG00000089248.7	ERP29	chr12:112013348-112023449	hgnc_idHGNC:13799	+	1951.22	0.552711	0.0720584	7.67031	1.71578e-14	2.75365e-13	1567.51	1611.61	1569.33	2129.53	2337.37	2491.99
ENSG00000170855.4	TRIAP1	chr12:120443964-120446384	hgnc_idHGNC:26937	-	823.578	0.752486	0.0981064	7.6701	1.71861e-14	2.75627e-13	575.923	644.434	622.066	1011.47	943.067	1144.51
ENSG00000197045.13	GMFB	chr14:54474484-54489026	hgnc_idHGNC:4373	-	3671.6	0.599027	0.0781451	7.66558	1.78019e-14	2.85303e-13	2892.14	2797.07	3072.94	4354.07	3920.48	4992.93
ENSG00000108342.13	CSF3	chr17:40015361-40017813	hgnc_idHGNC:2438	+	58.1679	-2.47663	0.323105	-7.66511	1.7868e-14	2.86162e-13	96.8219	96.0906	103.111	16.2206	18.8802	17.883
ENSG00000100528.12	CNIH1	chr14:54423561-54441391	hgnc_idHGNC:19431	-	3233.74	0.495461	0.0646432	7.66455	1.79456e-14	2.87196e-13	2615.86	2762.6	2675.23	3709.88	3557.98	4080.89
ENSG00000115364.14	MRPL19	chr2:75646783-75690851	hgnc_idHGNC:14052	+	1539.42	0.625705	0.0816371	7.66447	1.79576e-14	2.87196e-13	1162.7	1185.47	1286.06	1873.48	1697.33	2031.51
ENSG00000165119.21	HNRNPK	chr9:83968083-83980616	hgnc_idHGNC:5044	-	14718.1	0.34788	0.0454262	7.65813	1.8866e-14	3.01514e-13	12891.5	13010.9	12956.9	15999.3	16387.1	17063
ENSG00000150995.21	ITPR1	chr3:4493345-4847506	hgnc_idHGNC:6180	+	845.927	0.681549	0.0890053	7.65739	1.89745e-14	3.03037e-13	685.265	629.811	632.264	1079.83	979.883	1068.51
ENSG00000102048.16	ASB9	chrX:15235288-15270467	hgnc_idHGNC:17184	-	80.7653	2.08318	0.272074	7.65669	1.90791e-14	3.04496e-13	38.3949	25.0671	28.3273	128.606	126.497	137.699
ENSG00000172469.17	MANEA	chr6:95577485-95609470	hgnc_idHGNC:21072	+	570.19	0.808698	0.105652	7.65436	1.94274e-14	3.09746e-13	411.493	410.474	421.51	742.672	657.975	777.015
ENSG00000205268.11	PDE7A	chr8:65714334-65842322	hgnc_idHGNC:8791	-	723.809	0.686487	0.0896863	7.65431	1.9435e-14	3.09746e-13	544.206	547.299	573.344	901.402	895.866	880.736
ENSG00000137502.10	RAB30	chr11:82973133-83071923	hgnc_idHGNC:9770	-	182.438	1.38011	0.180452	7.64807	2.04023e-14	3.24936e-13	106.003	110.713	86.1148	295.447	238.835	257.515
ENSG00000155438.12	NIFK	chr2:121726945-121736911	hgnc_idHGNC:17838	-	1076.59	0.653671	0.0854825	7.64685	2.05969e-14	3.27807e-13	827.994	831.392	852.084	1290.7	1218.72	1438.69
ENSG00000198198.17	SZT2	chr1:43389882-43454247	hgnc_idHGNC:29040	+	984.068	-0.758593	0.0992312	-7.64471	2.09424e-14	3.33076e-13	1268.7	1248.13	1193.14	727.61	837.337	629.481
ENSG00000054392.13	HHAT	chr1:210328252-210676296	hgnc_idHGNC:18270	+	298.595	1.03498	0.135469	7.64	2.17227e-14	3.45247e-13	186.966	212.026	189.226	382.343	409.701	411.308
ENSG00000117298.16	ECE1	chr1:21217247-21345572	hgnc_idHGNC:3146	-	2038.23	0.523435	0.0685219	7.63895	2.19008e-14	3.47836e-13	1664.33	1637.72	1714.37	2506.08	2473.31	2233.58
ENSG00000133101.10	CCNA1	chr13:36431520-36442870	hgnc_idHGNC:1577	+	56.8867	2.54614	0.33372	7.62958	2.35526e-14	3.73813e-13	19.1974	17.7559	12.464	99.6408	101.953	90.309
ENSG00000060138.13	YBX3	chr12:10699089-10723323	hgnc_idHGNC:2428	-	5201.47	0.394856	0.051772	7.62681	2.40632e-14	3.81651e-13	4533.1	4462.99	4483.64	6136.02	5713.15	5879.92
ENSG00000276900.1	RP11-467L13.7	chr12:31729117-31731204	havana_geneOTTHUMG00000187205.1	+	81.1109	-2.02631	0.26571	-7.62603	2.42091e-14	3.83701e-13	126.035	139.958	124.64	32.4412	35.8724	27.7186
ENSG00000162512.16	SDC3	chr1:30869466-30908758	hgnc_idHGNC:10660	-	199.545	1.29388	0.169673	7.62572	2.42683e-14	3.84373e-13	126.87	98.1795	121.241	281.543	302.083	267.35
ENSG00000105135.16	ILVBL	chr19:15114984-15125786	hgnc_idHGNC:6041	-	1582.82	0.54455	0.071417	7.62493	2.44172e-14	3.86465e-13	1280.39	1302.45	1279.26	1951.11	1756.8	1926.89
ENSG00000071205.12	ARHGAP10	chr4:147732063-148072776	hgnc_idHGNC:26099	+	385.623	0.904	0.118561	7.62478	2.44459e-14	3.86653e-13	275.441	273.649	256.078	510.949	486.165	511.453
ENSG00000110328.6	GALNT18	chr11:11270877-11622005	hgnc_idHGNC:30488	-	250.157	1.10382	0.144816	7.62223	2.49336e-14	3.94095e-13	161.092	159.803	155.233	358.012	334.18	332.623
ENSG00000145354.12	CISD2	chr4:102868974-102892807	hgnc_idHGNC:24212	+	864.63	0.670102	0.0879271	7.62111	2.51505e-14	3.9725e-13	634.35	685.168	684.386	1045.07	1015.76	1123.05
ENSG00000173915.16	ATP5MK	chr10:103389041-103396492	hgnc_idHGNC:30889	-	2634.47	0.567785	0.0745378	7.61741	2.58807e-14	4.08502e-13	2066.65	2066.99	2236.72	3094.66	2870.74	3471.09
ENSG00000188243.14	COMMD6	chr13:75525214-75549439	hgnc_idHGNC:24015	-	1530.57	0.686357	0.0901062	7.6172	2.59241e-14	4.08906e-13	1075.06	1242.91	1205.61	1698.53	1833.27	2128.07
ENSG00000114416.18	FXR1	chr3:180868141-180982753	hgnc_idHGNC:4023	+	2892.89	0.433649	0.0569712	7.61172	2.70463e-14	4.26313e-13	2443.92	2516.11	2423.68	3368.09	3241.73	3363.79
ENSG00000164951.16	PDP1	chr8:93857807-93926068	hgnc_idHGNC:9279	+	1141.4	-0.619148	0.0813934	-7.60686	2.80829e-14	4.42349e-13	1387.22	1328.56	1431.09	948.905	831.673	920.973
ENSG00000156471.13	PTDSS1	chr8:96261902-96336995	hgnc_idHGNC:9587	+	1933.22	0.571837	0.0752045	7.60376	2.87641e-14	4.52768e-13	1527.45	1551.03	1587.46	2349.67	2088.15	2495.57
ENSG00000132424.17	PNISR	chr6:99397629-99425331	hgnc_idHGNC:21222	-	2920.28	-0.423385	0.0556928	-7.60216	2.91227e-14	4.58099e-13	3372.91	3322.44	3342.62	2451.63	2502.57	2529.55
ENSG00000167526.14	RPL13	chr16:89560677-89564542	hgnc_idHGNC:10303	+	31169.8	0.480822	0.0632546	7.60138	2.9299e-14	4.60557e-13	26351.4	25429.5	26290	35385.2	33098	40464.7
ENSG00000005022.6	SLC25A5	chrX:119468422-119471396	hgnc_idHGNC:10991	+	7341.97	0.407943	0.0536918	7.59786	3.01072e-14	4.72937e-13	6367.71	6301.24	6263.72	8311.9	7938.19	8869.06
ENSG00000155561.15	NUP205	chr7:135557917-135648757	hgnc_idHGNC:18658	+	2719.53	0.472767	0.0622573	7.59376	3.10756e-14	4.87815e-13	2299.52	2279.02	2254.85	3169.97	2984.02	3329.81
ENSG00000140575.13	IQGAP1	chr15:90388242-90502239	hgnc_idHGNC:6110	+	10424.8	0.346738	0.0456686	7.59249	3.13815e-14	4.9228e-13	9236.47	9200.67	9094.18	12012.5	11555.6	11449.6
ENSG00000211455.8	STK38L	chr12:27243968-27325959	hgnc_idHGNC:17848	+	1108.54	0.68119	0.0897723	7.58797	3.24944e-14	5.0939e-13	787.095	855.415	914.404	1401.92	1237.6	1454.78
ENSG00000082438.18	COBLL1	chr2:164653624-164843679	hgnc_idHGNC:23571	-	822.505	0.683616	0.0901184	7.58576	3.30551e-14	5.17825e-13	615.153	671.59	606.203	1061.29	1020.48	960.316
ENSG00000021826.17	CPS1	chr2:210477682-210679107	hgnc_idHGNC:2323	+	1203.63	0.612907	0.0809295	7.57334	3.63758e-14	5.69457e-13	962.376	928.527	963.127	1543.27	1334.83	1489.65
ENSG00000134684.12	YARS1	chr1:32775237-32817380	hgnc_idHGNC:12840	-	1782.35	0.537248	0.0709545	7.57173	3.68298e-14	5.76171e-13	1495.73	1370.34	1494.55	2230.33	2063.61	2039.55
ENSG00000168653.11	NDUFS5	chr1:39026318-39034636	hgnc_idHGNC:7712	+	4777.43	0.502095	0.0663441	7.56804	3.78892e-14	5.92341e-13	3888.73	3912.56	4064.39	5448.96	5172.23	6177.67
ENSG00000106266.11	SNX8	chr7:2251770-2354318	hgnc_idHGNC:14972	-	375.534	-0.963845	0.127371	-7.56725	3.81209e-14	5.95558e-13	448.218	539.987	501.959	252.578	269.043	241.42
ENSG00000106105.15	GARS1	chr7:30580533-30634033	hgnc_idHGNC:4162	+	2152.07	0.488008	0.064498	7.56626	3.84132e-14	5.99716e-13	1808.73	1799.61	1766.49	2472.48	2416.67	2648.47
ENSG00000132549.20	VPS13B	chr8:99013266-99877580	hgnc_idHGNC:2183	+	2112.98	-0.502677	0.06645	-7.56473	3.88679e-14	6.06402e-13	2474.8	2480.6	2474.67	1820.18	1801.17	1626.46
ENSG00000170515.14	PA2G4	chr12:56104537-56113910	hgnc_idHGNC:8550	+	1898.96	0.508561	0.0672556	7.56162	3.98081e-14	6.2065e-13	1586.71	1572.96	1544.4	2122.58	2213.7	2353.4
ENSG00000072042.13	RDH11	chr14:67676800-67695793	hgnc_idHGNC:17964	-	2323.63	0.529375	0.0700155	7.56082	4.00533e-14	6.23702e-13	1919.74	1849.74	1938.72	2570.97	2674.38	2988.25
ENSG00000117385.16	P3H1	chr1:42746335-42767084	hgnc_idHGNC:19316	-	394.402	0.942619	0.124672	7.56081	4.00582e-14	6.23702e-13	243.724	267.382	300.269	534.121	487.109	533.807
ENSG00000167157.11	PRRX2	chr9:129665647-129722674	hgnc_idHGNC:21338	+	93.441	-1.95495	0.258761	-7.55502	4.18805e-14	6.51632e-13	164.43	144.136	135.971	50.979	31.1524	33.9777
ENSG00000182952.5	HMGN4	chr6:26538366-26546933	hgnc_idHGNC:4989	+	1319.33	0.683179	0.0904369	7.5542	4.21433e-14	6.55277e-13	996.597	956.728	1086.63	1561.81	1482.1	1832.11
ENSG00000091831.24	ESR1	chr6:151656691-152129619	hgnc_idHGNC:3467	+	108.671	-1.70341	0.225708	-7.54695	4.45563e-14	6.92327e-13	171.942	177.559	149.568	46.3446	54.7526	51.8606
ENSG00000071054.16	MAP4K4	chr2:101696850-101894689	hgnc_idHGNC:6866	+	3219.51	0.45406	0.0602353	7.5381	4.76882e-14	7.40491e-13	2865.43	2644.58	2636.7	3822.27	3757.16	3590.9
ENSG00000172830.13	SSH3	chr11:67303478-67312607	hgnc_idHGNC:30581	+	2527.78	-0.449832	0.0596773	-7.53773	4.78206e-14	7.42044e-13	2915.51	2971.5	2867.85	2165.45	2184.44	2061.91
ENSG00000144036.16	EXOC6B	chr2:72175984-72826041	hgnc_idHGNC:17085	-	1583.72	-0.508737	0.0675028	-7.53653	4.82624e-14	7.48393e-13	1867.16	1837.21	1875.26	1320.82	1335.78	1266.11
ENSG00000160613.14	PCSK7	chr11:117204337-117232525	hgnc_idHGNC:8748	-	1007.82	-0.627481	0.0832886	-7.53382	4.92782e-14	7.6363e-13	1227.8	1192.78	1248.67	830.727	813.737	733.202
ENSG00000197070.14	ARRDC1	chr9:137605685-137615360	hgnc_idHGNC:28633	+	800.728	-0.643353	0.0854035	-7.5331	4.95481e-14	7.67293e-13	980.739	985.973	961.993	630.286	623.047	622.328
ENSG00000130396.21	AFDN	chr6:167826911-167972023	hgnc_idHGNC:7137	+	2698.86	-0.429982	0.0571517	-7.52352	5.3322e-14	8.25179e-13	3085.78	3090.57	3117.13	2348.51	2250.52	2300.64
ENSG00000278743.1	RP11-707G18.1	chr12:25385670-25386241	havana_geneOTTHUMG00000187136.1	-	41.8237	-3.30569	0.439492	-7.52162	5.41e-14	8.36654e-13	80.9631	78.3347	67.9854	11.5861	8.4961	3.57659
ENSG00000088826.18	SMOX	chr20:4120980-4187747	hgnc_idHGNC:15862	+	531.512	0.800304	0.106458	7.51753	5.58205e-14	8.62681e-13	377.271	366.606	420.376	678.948	646.647	699.224
ENSG00000161203.13	AP2M1	chr3:184174689-184184091	hgnc_idHGNC:564	+	8144.26	0.37883	0.0504053	7.51568	5.66148e-14	8.74367e-13	7187.35	6927.92	7127.14	9288.61	8802.9	9531.63
ENSG00000057704.13	TMCC3	chr12:94567122-94650557	hgnc_idHGNC:29199	-	217.802	-1.16122	0.154553	-7.51339	5.76168e-14	8.89243e-13	304.655	309.161	288.938	137.875	130.273	135.911
ENSG00000143390.18	RFX5	chr1:151340640-151347326	hgnc_idHGNC:9986	-	1071.98	0.646402	0.0860443	7.51243	5.80388e-14	8.95155e-13	817.978	774.991	915.537	1333.57	1242.32	1347.48
ENSG00000012232.9	EXTL3	chr8:28600469-28755599	hgnc_idHGNC:3518	+	1299.08	0.594834	0.0791918	7.5113	5.85409e-14	9.02293e-13	1090.92	1023.57	986.921	1674.2	1528.35	1490.55
ENSG00000167702.13	KIFC2	chr8:144466043-144474202	hgnc_idHGNC:29530	+	699.507	-0.723506	0.0963727	-7.50737	6.03264e-14	9.29188e-13	920.642	819.903	871.346	563.087	508.822	513.241
ENSG00000110218.9	PANX1	chr11:94128841-94181968	hgnc_idHGNC:8599	+	1118.55	0.673024	0.0896538	7.50692	6.05332e-14	9.31749e-13	879.743	829.303	878.145	1350.94	1243.26	1529.89
ENSG00000125726.11	CD70	chr19:6583183-6604103	hgnc_idHGNC:11937	-	74.0163	2.19347	0.292209	7.50652	6.07197e-14	9.33992e-13	30.0482	19.8448	29.4603	136.716	101.953	126.075
ENSG00000026103.22	FAS	chr10:88990531-89017059	hgnc_idHGNC:11920	+	680.11	0.786756	0.104873	7.502	6.28513e-14	9.66134e-13	495.795	505.52	497.427	783.223	823.177	975.516
ENSG00000139372.15	TDG	chr12:103965822-103988874	hgnc_idHGNC:11700	+	1589.31	0.559504	0.0746165	7.49839	6.46048e-14	9.92422e-13	1231.97	1335.87	1288.32	1915.19	1763.41	2001.1
ENSG00000130770.18	ATP5IF1	chr1:28236109-28246906	hgnc_idHGNC:871	+	1951.59	0.507787	0.0677408	7.49602	6.57835e-14	1.00985e-12	1610.08	1523.87	1701.9	2299.85	2222.2	2351.61
ENSG00000164024.12	METAP1	chr4:98995659-99062809	hgnc_idHGNC:15789	+	1608.53	0.553879	0.0739473	7.49018	6.87793e-14	1.05514e-12	1291.24	1332.73	1284.92	2055.38	1783.24	1903.64
ENSG00000176903.5	PNMA1	chr14:73711783-73714384	hgnc_idHGNC:9158	-	622.85	0.719348	0.0960549	7.48893	6.94385e-14	1.06454e-12	473.259	486.72	452.103	756.575	780.697	787.745
ENSG00000113356.13	POLR3G	chr5:90471748-90514557	hgnc_idHGNC:30075	+	168.988	1.50476	0.200939	7.48863	6.95941e-14	1.06621e-12	106.003	86.6904	70.2516	243.309	216.178	291.492
ENSG00000164134.13	NAA15	chr4:139301505-139420033	hgnc_idHGNC:30782	+	2365.16	0.496099	0.0662887	7.48392	7.21402e-14	1.10448e-12	1969.82	1922.86	1994.24	2853.67	2566.76	2883.63
ENSG00000013561.18	RNF14	chr5:141958328-141990292	hgnc_idHGNC:10058	+	2502.35	0.474407	0.063394	7.48348	7.2381e-14	1.10743e-12	2073.32	2046.1	2166.47	2845.56	2811.26	3071.4
ENSG00000125991.20	ERGIC3	chr20:35542038-35557634	hgnc_idHGNC:15927	+	10826.5	0.395573	0.0528667	7.48245	7.29501e-14	1.11539e-12	9165.52	9196.49	9694.72	12385.6	11632.1	12884.7
ENSG00000114626.18	ABTB1	chr3:127672935-127680926	hgnc_idHGNC:18275	+	149.523	-1.42418	0.190435	-7.47856	7.51422e-14	1.14814e-12	233.708	215.159	203.956	89.2133	75.5208	79.5792
ENSG00000074201.9	CLNS1A	chr11:77514936-77637794	hgnc_idHGNC:2080	-	2348.82	0.597036	0.0798484	7.47712	7.59693e-14	1.16001e-12	1732.78	1886.3	1993.11	2811.96	2553.55	3115.21
ENSG00000139679.16	LPAR6	chr13:48389567-48444704	hgnc_idHGNC:15520	-	532.35	0.866884	0.115974	7.47479	7.73284e-14	1.17998e-12	407.32	361.384	361.456	681.265	615.495	767.18
ENSG00000109339.24	MAPK10	chr4:85990007-86594625	hgnc_idHGNC:6872	-	547.356	-0.758448	0.101485	-7.47348	7.80993e-14	1.19095e-12	673.58	719.635	670.789	410.149	404.037	405.944
ENSG00000145555.15	MYO10	chr5:16661907-16936288	hgnc_idHGNC:7593	-	1160.5	0.708043	0.0947515	7.47263	7.86078e-14	1.19791e-12	957.368	877.349	805.627	1528.21	1527.41	1267.01
ENSG00000105339.11	DENND3	chr8:141117278-141195808	hgnc_idHGNC:29134	+	166.145	-1.4061	0.188177	-7.4722	7.88627e-14	1.20099e-12	242.055	227.693	253.812	91.5305	106.673	75.1085
ENSG00000183421.12	RIPK4	chr21:41739369-41767089	hgnc_idHGNC:496	-	5559.79	-0.449527	0.0601789	-7.46984	8.02934e-14	1.22197e-12	6605.59	6386.89	6259.19	5029.55	4725.72	4351.82
ENSG00000135387.21	CAPRIN1	chr11:34051731-34102610	hgnc_idHGNC:6743	+	10491.4	0.359281	0.0481153	7.46709	8.19865e-14	1.24691e-12	9183.89	9151.58	9240.35	11826	11311.1	12235.5
ENSG00000174749.6	FAM241A	chr4:112145454-112195256	hgnc_idHGNC:26813	+	753.29	0.723118	0.0969542	7.45835	8.76151e-14	1.33163e-12	535.024	626.678	545.016	886.34	944.011	982.669
ENSG00000171206.15	TRIM8	chr10:102644479-102658318	hgnc_idHGNC:15579	+	1000.07	-0.649528	0.0871008	-7.4572	8.83779e-14	1.34234e-12	1308.76	1166.66	1186.35	811.03	803.353	724.26
ENSG00000106299.8	WASL	chr7:123681943-123749003	hgnc_idHGNC:12735	-	1842.13	-0.482429	0.0647433	-7.45142	9.23429e-14	1.40163e-12	2147.61	2107.73	2188	1500.41	1525.52	1583.54
ENSG00000128626.12	MRPS12	chr19:38930944-38933168	hgnc_idHGNC:10380	+	1458.11	0.560827	0.0752792	7.44996	9.33678e-14	1.41625e-12	1149.34	1129.06	1257.73	1758.78	1652.02	1801.71
ENSG00000152518.8	ZFP36L2	chr2:43222402-43226606	hgnc_idHGNC:1108	-	334.975	-0.976031	0.131111	-7.44432	9.7443e-14	1.47709e-12	481.605	431.363	418.11	240.992	213.346	224.431
ENSG00000165283.16	STOML2	chr9:35099776-35103195	hgnc_idHGNC:14559	-	1469.17	0.55828	0.0750296	7.4408	1.0008e-13	1.51606e-12	1218.62	1131.15	1214.67	1787.74	1637.86	1824.96
ENSG00000113140.11	SPARC	chr5:151661096-151686975	hgnc_idHGNC:11219	-	38.3004	3.42176	0.459886	7.44046	1.00338e-13	1.51896e-12	8.34671	3.13339	7.93163	71.8341	67.0248	71.5319
ENSG00000163565.19	IFI16	chr1:158999968-159055155	hgnc_idHGNC:5395	+	1387.66	0.572144	0.0769119	7.43896	1.0148e-13	1.53524e-12	1055.86	1170.84	1121.76	1759.94	1582.16	1635.4
ENSG00000072506.14	HSD17B10	chrX:53431258-53434370	hgnc_idHGNC:4800	-	1558.29	0.553025	0.0743519	7.43794	1.02266e-13	1.54611e-12	1195.25	1309.76	1287.19	1830.61	1763.41	1963.55
ENSG00000164318.18	EGFLAM	chr5:38258409-38465480	hgnc_idHGNC:26810	+	409.429	0.904837	0.121681	7.43614	1.03672e-13	1.56634e-12	286.292	293.494	275.341	538.756	482.389	580.303
ENSG00000142599.19	RERE	chr1:8352397-8848921	hgnc_idHGNC:9965	-	609.272	-0.812651	0.109286	-7.43598	1.03792e-13	1.56712e-12	737.849	841.837	748.973	462.287	474.837	389.849
ENSG00000173905.9	GOLIM4	chr3:168008689-168095924	hgnc_idHGNC:15448	-	630.09	0.752334	0.101204	7.43384	1.05491e-13	1.59173e-12	487.448	454.341	464.567	863.168	759.929	751.085
ENSG00000126602.11	TRAP1	chr16:3651639-3717553	hgnc_idHGNC:16264	-	1631.72	0.570625	0.0768002	7.43	1.08596e-13	1.6375e-12	1390.56	1217.84	1329.11	2006.72	1818.16	2027.93
ENSG00000091073.20	DTX2	chr7:76461676-76505995	hgnc_idHGNC:15973	+	346.801	-0.915024	0.123212	-7.42642	1.11575e-13	1.68131e-12	449.053	456.43	454.369	237.516	248.275	235.161
ENSG00000257354.2	RP11-631N16.2	chr12:62602752-62622213	tagncRNA_host	+	124.617	-1.59545	0.214933	-7.42304	1.14463e-13	1.72371e-12	173.612	205.759	182.428	61.4066	71.7448	52.7548
ENSG00000160606.11	TLCD1	chr17:28724348-28727935	hgnc_idHGNC:25177	-	734.986	-0.709791	0.0956525	-7.42052	1.16661e-13	1.75565e-12	937.336	913.905	884.943	567.721	506.934	599.08
ENSG00000103047.8	TANGO6	chr16:68843531-69085182	hgnc_idHGNC:25749	+	403.757	0.893206	0.120393	7.4191	1.17922e-13	1.77346e-12	287.127	252.76	308.201	526.011	517.318	531.124
ENSG00000170315.14	UBB	chr17:16380798-16382745	hgnc_idHGNC:12463	+	2943.37	0.698807	0.0942016	7.41821	1.18715e-13	1.78422e-12	2450.59	1792.3	2488.27	3742.32	3478.68	3708.03
ENSG00000120725.13	SIL1	chr5:138946724-139293557	hgnc_idHGNC:24624	-	1308.52	0.639972	0.0862939	7.41619	1.20536e-13	1.81041e-12	1052.52	1023.57	991.454	1660.29	1405.63	1717.66
ENSG00000008130.15	NADK	chr1:1751232-1780457	hgnc_idHGNC:29831	-	2016.73	-0.462542	0.0623741	-7.41561	1.21067e-13	1.81719e-12	2319.55	2296.77	2396.49	1686.94	1679.39	1721.24
ENSG00000007968.7	E2F2	chr1:23506438-23531233	hgnc_idHGNC:3114	-	532.659	-0.811419	0.109469	-7.41231	1.24114e-13	1.86171e-12	629.342	680.99	725.178	415.943	383.268	361.236
ENSG00000099812.9	MISP	chr19:751112-764318	hgnc_idHGNC:27000	+	2650.59	-0.431056	0.0581622	-7.41128	1.25083e-13	1.87503e-12	3088.28	2949.56	3092.2	2280.15	2256.19	2237.16
ENSG00000145494.12	NDUFS6	chr5:1801407-1816048	hgnc_idHGNC:7713	+	1163.24	0.548001	0.0739904	7.40637	1.298e-13	1.94446e-12	931.493	944.194	959.727	1383.39	1379.2	1381.46
ENSG00000106605.11	BLVRA	chr7:43758680-43807342	hgnc_idHGNC:1062	+	997.66	0.663148	0.0895515	7.40521	1.30941e-13	1.96027e-12	727.833	767.68	823.756	1209.59	1133.76	1323.34
ENSG00000165272.16	AQP3	chr9:33441156-33447596	hgnc_idHGNC:636	-	21303.7	0.33556	0.0453381	7.4013	1.34862e-13	2.01766e-12	18957.9	18758.6	18793.4	24342.5	22769.5	24200.1
ENSG00000092964.18	DPYSL2	chr8:26514031-26658178	hgnc_idHGNC:3014	+	558.907	0.787108	0.106367	7.39991	1.36276e-13	2.03748e-12	420.674	403.163	405.646	742.672	640.039	741.249
ENSG00000102359.9	SRPX2	chrX:100644195-100675788	hgnc_idHGNC:30668	+	1088.1	-0.604236	0.0816984	-7.39593	1.40419e-13	2.09669e-12	1270.37	1288.87	1380.1	864.326	814.681	910.243
ENSG00000162377.6	COA7	chr1:52684449-52698347	hgnc_idHGNC:25716	-	918.527	0.647313	0.0875225	7.39595	1.40397e-13	2.09669e-12	726.999	712.324	708.181	1113.43	1043.13	1207.1
ENSG00000118181.11	RPS25	chr11:119015712-119018691	hgnc_idHGNC:10413	-	22076.8	0.484162	0.0654653	7.3957	1.40662e-13	2.09896e-12	17548.1	18304.2	19372.4	24860.4	23719.2	28656.6
ENSG00000128245.15	YWHAH	chr22:31944522-31957603	hgnc_idHGNC:12853	+	1031.11	0.680686	0.0920427	7.39532	1.41067e-13	2.10362e-12	841.349	818.859	714.98	1253.62	1179.07	1378.78
ENSG00000171033.13	PKIA	chr8:78516340-78605267	hgnc_idHGNC:9017	+	49.2983	2.87754	0.389117	7.39505	1.41356e-13	2.10657e-12	14.1894	6.26678	14.7302	103.117	86.849	70.6377
ENSG00000124098.10	FAM210B	chr20:56358974-56368663	hgnc_idHGNC:16102	+	3479.14	0.449471	0.0607809	7.39493	1.41482e-13	2.10708e-12	2866.26	2968.36	2992.49	3954.35	3817.58	4275.82
ENSG00000140961.14	OSGIN1	chr16:83931311-83966332	hgnc_idHGNC:30093	+	134.674	-1.67483	0.226532	-7.39334	1.43181e-13	2.131e-12	203.66	224.559	186.96	61.4066	84.961	46.4957
ENSG00000137563.13	GGH	chr8:63014881-63039407	hgnc_idHGNC:4248	-	861.261	0.718974	0.0973016	7.38913	1.47793e-13	2.19822e-12	638.523	624.589	691.185	1055.5	968.555	1189.22
ENSG00000039560.14	RAI14	chr5:34656328-34832612	hgnc_idHGNC:14873	+	2397.94	0.450846	0.0610217	7.38829	1.48724e-13	2.21062e-12	1942.28	2102.5	2036.16	2757.5	2778.22	2770.97
ENSG00000134330.19	IAH1	chr2:9473658-9496543	hgnc_idHGNC:27696	+	849.281	0.713623	0.0965927	7.38796	1.49101e-13	2.2148e-12	596.79	637.122	699.117	1016.1	993.099	1153.45
ENSG00000114573.10	ATP6V1A	chr3:113747033-113812056	hgnc_idHGNC:851	+	5933.07	0.409184	0.0553977	7.3863	1.50973e-13	2.24116e-12	4991.33	5085.49	5217.88	6670.14	6458.92	7174.65
ENSG00000139726.11	DENR	chr12:122752824-122771064	hgnc_idHGNC:2769	+	2703.88	0.490766	0.0664815	7.382	1.55927e-13	2.3132e-12	2228.57	2224.71	2293.37	3118.99	2950.03	3407.6
ENSG00000087266.17	SH3BP2	chr4:2793071-2841098	hgnc_idHGNC:10825	+	1547.51	-0.523187	0.0709263	-7.37649	1.62513e-13	2.40935e-12	1861.32	1846.61	1766.49	1257.1	1334.83	1218.72
ENSG00000073792.16	IGF2BP2	chr3:185643130-185825042	hgnc_idHGNC:28867	-	839.21	-0.652724	0.0884972	-7.37564	1.63554e-13	2.42165e-12	1095.92	1008.95	971.058	659.252	659.863	640.21
ENSG00000145860.12	RNF145	chr5:159157409-159210053	hgnc_idHGNC:20853	-	9577.74	0.379031	0.0513893	7.37569	1.63495e-13	2.42165e-12	8183.95	8413.15	8383.73	11078.7	10210.4	11196.5
ENSG00000110921.14	MVK	chr12:109573255-109598125	hgnc_idHGNC:7530	+	507.523	0.798902	0.108332	7.3746	1.64842e-13	2.43916e-12	379.775	342.584	388.65	669.679	611.719	652.729
ENSG00000155115.7	GTF3C6	chr6:110958706-110967890	hgnc_idHGNC:20872	+	1169.8	0.612483	0.0830785	7.37234	1.67664e-13	2.47932e-12	923.981	922.261	930.267	1368.32	1323.5	1550.45
ENSG00000142973.14	CYP4B1	chr1:46757838-46819413	hgnc_idHGNC:2644	+	428.376	-0.933554	0.126707	-7.36782	1.73439e-13	2.56306e-12	545.875	577.588	565.412	249.102	340.788	291.492
ENSG00000169019.11	COMMD8	chr4:47450787-47463702	hgnc_idHGNC:26036	-	628.266	0.861056	0.116914	7.36489	1.7729e-13	2.61828e-12	431.525	412.563	496.293	751.941	741.992	935.28
ENSG00000205060.11	SLC35B4	chr7:134289332-134316930	hgnc_idHGNC:20584	-	449.621	0.880007	0.119528	7.36236	1.80689e-13	2.66676e-12	348.058	326.917	273.075	565.404	600.391	583.879
ENSG00000232112.3	TMA7	chr3:48440257-48444208	hgnc_idHGNC:26932	+	1391.45	0.65732	0.0893105	7.35994	1.83995e-13	2.7138e-12	1040	1118.62	1083.23	1588.46	1572.72	1945.67
ENSG00000137547.9	MRPL15	chr8:54135241-54148514	hgnc_idHGNC:14054	+	1121.55	0.575731	0.078236	7.3589	1.85427e-13	2.73317e-12	860.546	931.661	911.004	1364.85	1291.41	1369.84
ENSG00000170275.15	CRTAP	chr3:33114014-33147773	hgnc_idHGNC:2379	+	2394.05	0.49917	0.0678364	7.35843	1.86086e-13	2.74113e-12	2013.23	1940.61	1997.64	2843.24	2588.48	2981.09
ENSG00000100650.16	SRSF5	chr14:69726900-69772005	hgnc_idHGNC:10787	+	8446.29	-0.384675	0.0522944	-7.35595	1.89567e-13	2.79061e-12	9421.77	9613.24	9661.86	7526.36	6884.67	7569.86
ENSG00000104332.12	SFRP1	chr8:41261962-41309473	hgnc_idHGNC:10776	-	285.021	1.09663	0.149116	7.35416	1.92128e-13	2.8265e-12	184.462	159.803	200.557	415.943	339.844	409.52
ENSG00000142327.13	RNPEPL1	chr2:240565804-240581372	hgnc_idHGNC:10079	+	1289.73	-0.695988	0.0946922	-7.35	1.98203e-13	2.914e-12	1676.85	1528.05	1577.26	1042.75	1082.78	830.664
ENSG00000162772.17	ATF3	chr1:212565334-212620777	hgnc_idHGNC:785	+	238.523	-1.34739	0.18333	-7.34953	1.9891e-13	2.92242e-12	372.263	312.294	343.326	111.227	179.362	112.663
ENSG00000197756.10	RPL37A	chr2:216498825-216579180	hgnc_idHGNC:10348	+	48258.8	0.483529	0.0657912	7.34945	1.9903e-13	2.92242e-12	38444.1	40781	41517.6	56027.1	50352.6	62430.4
ENSG00000088986.11	DYNLL1	chr12:120469850-120498493	hgnc_idHGNC:15476	+	4113.74	0.491395	0.0668909	7.34621	2.03913e-13	2.9922e-12	3312.81	3277.52	3672.34	4756.11	4497.27	5166.39
ENSG00000104936.20	DMPK	chr19:45769709-45782552	hgnc_idHGNC:2933	-	910.782	0.609661	0.0830173	7.34378	2.07645e-13	3.04502e-12	726.164	697.701	739.908	1094.89	1069.56	1136.46
ENSG00000169189.17	NSMCE1	chr16:27224994-27268772	hgnc_idHGNC:29897	-	1008.02	0.64318	0.0876153	7.34096	2.12072e-13	3.10795e-12	810.466	781.258	769.368	1174.83	1161.13	1351.06
ENSG00000164300.17	SERINC5	chr5:80111651-80256048	hgnc_idHGNC:18825	-	2805.34	-0.456764	0.0622423	-7.33848	2.16028e-13	3.16391e-12	3351.2	3291.1	3094.47	2326.5	2290.17	2478.58
ENSG00000185101.13	ANO9	chr11:417933-442011	hgnc_idHGNC:20679	-	1156.9	-0.60729	0.0827744	-7.33669	2.18946e-13	3.2046e-12	1508.25	1393.31	1287.19	908.354	942.123	902.196
ENSG00000173660.12	UQCRH	chr1:46303698-46316776	hgnc_idHGNC:12590	+	6574.5	0.449078	0.0612573	7.33102	2.28407e-13	3.34095e-12	5407.83	5506.41	5767.43	7417.45	7106.51	8241.37
ENSG00000152229.18	PSTPIP2	chr18:45983536-46072272	hgnc_idHGNC:9581	-	675.83	-0.698992	0.0953552	-7.33041	2.29455e-13	3.35413e-12	814.639	810.503	884.943	515.583	493.718	535.595
ENSG00000017260.20	ATP2C1	chr3:130850595-131016712	hgnc_idHGNC:13211	+	3463	0.457181	0.0624364	7.32235	2.43666e-13	3.5596e-12	2867.93	2954.79	2934.7	4058.63	3715.63	4246.31
ENSG00000142168.15	SOD1	chr21:31659666-31668931	hgnc_idHGNC:11179	+	4963.86	0.481767	0.0658015	7.32152	2.45176e-13	3.57938e-12	4013.93	4206.05	4210.56	5705.02	5306.28	6341.3
ENSG00000071575.12	TRIB2	chr2:12716910-12742734	hgnc_idHGNC:30809	+	1293.9	0.561929	0.0767769	7.31898	2.49857e-13	3.6454e-12	1022.47	1067.44	1045.84	1564.13	1441.5	1621.99
ENSG00000182670.13	TTC3	chr21:37073226-37203112	hgnc_idHGNC:12393	+	6438.7	0.369985	0.050559	7.31789	2.51909e-13	3.67301e-12	5537.21	5642.19	5675.65	7171.82	7047.98	7557.34
ENSG00000117419.16	ERI3	chr1:44221070-44355260	hgnc_idHGNC:17276	-	1088.29	0.612559	0.0837326	7.31566	2.56121e-13	3.73204e-12	847.191	799.014	937.065	1321.98	1272.53	1351.95
ENSG00000108654.16	DDX5	chr17:64498254-64508199	hgnc_idHGNC:2746	-	25522.1	-0.30979	0.0423484	-7.31528	2.56837e-13	3.7401e-12	28266.1	28499.2	27989.6	22902.3	22236.2	23238.9
ENSG00000109436.8	TBC1D9	chr4:140620782-140756385	hgnc_idHGNC:21710	-	1295.87	-0.579483	0.0792788	-7.30943	2.68284e-13	3.90433e-12	1544.14	1561.47	1554.6	983.664	993.099	1138.25
ENSG00000177700.6	POLR2L	chr11:837356-842529	hgnc_idHGNC:9199	-	2192.09	0.4502	0.0616197	7.3061	2.75006e-13	3.99962e-12	1808.73	1844.52	1905.86	2588.34	2515.79	2489.31
ENSG00000114391.13	RPL24	chr3:101681091-101686718	hgnc_idHGNC:10325	-	21721.6	0.470044	0.0643406	7.30556	2.76107e-13	4.01308e-12	17150	17998.2	19499.3	24285.7	23681.5	27715
ENSG00000134375.11	TIMM17A	chr1:201955503-201970664	hgnc_idHGNC:17315	+	2026.77	0.582614	0.0797953	7.30136	2.84879e-13	4.13796e-12	1554.99	1592.81	1724.56	2303.33	2269.4	2715.53
ENSG00000064607.17	SUGP2	chr19:18990888-19034023	hgnc_idHGNC:18641	-	2225.11	-0.438593	0.060077	-7.30051	2.8667e-13	4.16134e-12	2576.63	2549.53	2555.12	1910.56	1909.73	1849.1
ENSG00000138794.10	CASP6	chr4:109688622-109703583	hgnc_idHGNC:1507	-	752.178	0.68217	0.0934541	7.29952	2.88792e-13	4.1895e-12	575.923	592.21	564.279	953.54	853.386	973.728
ENSG00000178773.15	CPNE7	chr16:89575758-89597246	hgnc_idHGNC:2320	+	202.056	-1.19929	0.164368	-7.29634	2.95703e-13	4.28704e-12	278.78	273.649	291.204	139.034	116.113	113.557
ENSG00000204392.11	LSM2	chr6:31797396-31806966	hgnc_idHGNC:13940	-	613.456	0.757376	0.103837	7.2939	3.011e-13	4.36253e-12	475.763	405.252	487.229	741.513	794.857	776.121
ENSG00000143621.17	ILF2	chr1:153661788-153671028	hgnc_idHGNC:6037	-	4436.75	0.456574	0.0626179	7.29143	3.06683e-13	4.44062e-12	3714.29	3656.66	3852.51	5051.56	4794.63	5550.88
ENSG00000241468.8	ATP5MF	chr7:99448475-99466186	hgnc_idHGNC:848	-	1041	0.648124	0.0889353	7.28759	3.15548e-13	4.56609e-12	840.514	854.371	737.642	1206.12	1236.65	1370.73
ENSG00000135205.15	CCDC146	chr7:77122434-77329533	hgnc_idHGNC:29296	+	247.806	-1.06073	0.145581	-7.28618	3.18877e-13	4.61136e-12	338.876	338.406	327.463	165.682	150.098	166.312
ENSG00000065135.12	GNAI3	chr1:109548615-109600195	hgnc_idHGNC:4387	+	4503.37	0.494864	0.0679196	7.28603	3.19223e-13	4.61346e-12	3601.61	3750.67	3866.1	5194.07	4817.29	5790.51
ENSG00000118418.14	HMGN3	chr6:79201245-79234738	hgnc_idHGNC:12312	-	1282.19	0.634545	0.0870965	7.28553	3.20397e-13	4.6275e-12	961.541	1030.88	1023.18	1558.34	1396.19	1723.02
ENSG00000134884.15	ARGLU1	chr13:106541673-106568137	hgnc_idHGNC:25482	-	3714.22	-0.432522	0.0593733	-7.28479	3.22174e-13	4.65024e-12	4338.62	4074.45	4388.46	3121.31	3041.6	3320.87
ENSG00000014641.21	MDH1	chr2:63588609-63607197	hgnc_idHGNC:6970	+	4448.29	0.494249	0.0678641	7.28292	3.26674e-13	4.71224e-12	3633.32	3511.48	3938.62	5162.79	4805.01	5638.5
ENSG00000132952.12	USPL1	chr13:30617693-30660770	hgnc_idHGNC:20294	+	467.897	0.836445	0.114873	7.28146	3.30233e-13	4.76058e-12	373.933	326.917	304.801	608.273	588.119	605.339
ENSG00000165929.13	TC2N	chr14:91779746-91867536	hgnc_idHGNC:19859	-	3602.32	-0.509914	0.0700757	-7.27662	3.42284e-13	4.93121e-12	4170.85	4108.92	4420.18	2880.32	2741.41	3292.26
ENSG00000182180.14	MRPS16	chr10:73248843-73252693	hgnc_idHGNC:14048	-	3014.25	0.461272	0.063404	7.27513	3.46098e-13	4.98302e-12	2564.94	2495.22	2548.32	3581.28	3234.18	3661.54
ENSG00000180801.14	ARSJ	chr4:113900284-113979727	hgnc_idHGNC:26286	-	466.524	0.855781	0.117727	7.2692	3.61622e-13	5.20327e-12	343.885	357.206	294.603	574.673	579.623	649.152
ENSG00000196531.14	NACA	chr12:56712305-56731628	hgnc_idHGNC:7629	-	15225.4	0.510113	0.0702003	7.26653	3.68833e-13	5.30371e-12	12376.5	12210.8	13099.7	17285.4	16100.1	20280.2
ENSG00000134419.15	RPS15A	chr16:18781295-18790383	hgnc_idHGNC:10389	-	10119.3	0.547013	0.0752803	7.26636	3.69309e-13	5.30723e-12	7918.53	8169.79	8586.56	11050.9	11098.7	13891.5
ENSG00000116039.13	ATP6V1B1	chr2:70935900-70965431	hgnc_idHGNC:853	+	75.1749	-2.016	0.277534	-7.26396	3.75929e-13	5.39898e-12	127.705	106.535	126.906	34.7584	28.3203	26.8245
ENSG00000155275.19	TRMT44	chr4:8436140-8493531	hgnc_idHGNC:26653	+	608.892	-0.718249	0.0988821	-7.2637	3.76653e-13	5.406e-12	740.353	732.168	801.095	441.432	463.509	474.793
ENSG00000099800.8	TIMM13	chr19:2425625-2427586	hgnc_idHGNC:11816	-	1639.88	0.542861	0.0747718	7.26024	3.86416e-13	5.54265e-12	1277.88	1281.56	1448.09	1933.73	1870.09	2027.93
ENSG00000166479.10	TMX3	chr18:68673688-68715108	hgnc_idHGNC:24718	-	3427.07	0.499148	0.0687745	7.25775	3.9358e-13	5.64188e-12	2774.45	2971.5	2776.07	3902.21	3734.51	4403.68
ENSG00000131797.12	CLUHP3	chr16:31700590-31711986	hgnc_idHGNC:28447	+	702.578	-0.709872	0.0978819	-7.25233	4.09672e-13	5.8689e-12	894.767	832.437	887.21	563.087	556.022	481.946
ENSG00000140319.11	SRP14	chr15:40035690-40039181	hgnc_idHGNC:11299	-	3439.37	0.435841	0.0601038	7.25148	4.12256e-13	5.90223e-12	2849.57	2957.92	2963.03	4193.03	3758.11	3914.58
ENSG00000116030.17	SUMO1	chr2:202206182-202238599	hgnc_idHGNC:12502	-	2883.2	0.505866	0.0697705	7.25042	4.15477e-13	5.94464e-12	2347.1	2433.6	2369.29	3325.22	3112.4	3711.61
ENSG00000171530.15	TBCA	chr5:77691166-77868780	hgnc_idHGNC:11579	-	1937.89	0.616106	0.0849854	7.24954	4.18181e-13	5.97959e-12	1403.08	1613.7	1577.26	2285.95	2122.14	2625.22
ENSG00000100387.9	RBX1	chr22:40951347-40973309	hgnc_idHGNC:9928	+	1721.16	0.589875	0.081384	7.24804	4.22835e-13	6.04237e-12	1328.8	1350.49	1445.82	1973.12	1918.23	2310.48
ENSG00000085465.13	OVGP1	chr1:111414319-111427735	hgnc_idHGNC:8524	-	156.479	-1.36599	0.188661	-7.24041	4.47343e-13	6.38863e-12	199.486	240.226	236.816	92.6892	80.2409	89.4149
ENSG00000100823.12	APEX1	chr14:20455191-20457772	hgnc_idHGNC:587	+	2121.54	0.569423	0.0786476	7.24018	4.4809e-13	6.39531e-12	1670.18	1778.72	1673.57	2801.53	2541.28	2263.98
ENSG00000148700.15	ADD3	chr10:109996368-110135565	hgnc_idHGNC:245	+	4636.25	-0.510891	0.0705652	-7.23999	4.48703e-13	6.40008e-12	5286.81	5336.16	5726.64	3671.65	3523.99	4272.24
ENSG00000138835.22	RGS3	chr9:113444731-113597743	hgnc_idHGNC:9999	+	974.201	0.574946	0.079415	7.23976	4.49463e-13	6.40694e-12	779.583	796.925	771.634	1149.35	1162.08	1185.64
ENSG00000115977.21	AAK1	chr2:69457997-69674349	hgnc_idHGNC:19679	-	814.648	-0.731967	0.101145	-7.23681	4.59355e-13	6.54388e-12	987.416	1020.44	1041.31	670.838	645.703	522.183
ENSG00000185608.9	MRPL40	chr22:19432545-19436075	hgnc_idHGNC:14491	+	873.643	0.70167	0.0969613	7.2366	4.60071e-13	6.55001e-12	615.153	675.767	708.181	991.774	1057.29	1193.69
ENSG00000104723.21	TUSC3	chr8:15417215-15766649	hgnc_idHGNC:30242	+	2370.32	0.570624	0.0788568	7.2362	4.6142e-13	6.56515e-12	1852.14	1882.12	1989.71	2905.8	2491.24	3100.91
ENSG00000156860.16	FBRS	chr16:30658431-30670810	hgnc_idHGNC:20442	+	609.347	-0.749139	0.103558	-7.234	4.68955e-13	6.66822e-12	767.897	773.947	748.973	479.666	481.445	404.155
ENSG00000130522.6	JUND	chr19:18279694-18281622	hgnc_idHGNC:6206	-	637.641	-0.767919	0.10621	-7.23023	4.82191e-13	6.85219e-12	893.098	764.547	752.372	447.225	461.621	506.982
ENSG00000064102.15	INTS13	chr12:26905181-26938326	hgnc_idHGNC:20174	-	1152.86	0.595504	0.0823644	7.23012	4.82583e-13	6.85351e-12	887.255	908.683	960.86	1357.9	1307.45	1495.02
ENSG00000177728.17	TMEM94	chr17:75441159-75500452	hgnc_idHGNC:28983	+	923.051	-0.658322	0.0910544	-7.22999	4.83026e-13	6.85557e-12	1206.93	1118.62	1063.97	685.9	779.753	683.13
ENSG00000128342.5	LIF	chr22:30240453-30246759	hgnc_idHGNC:6596	-	338.195	-0.944106	0.130657	-7.22586	4.97951e-13	7.06303e-12	459.904	410.474	465.7	213.185	232.227	247.679
ENSG00000100003.18	SEC14L2	chr22:30396941-30425303	hgnc_idHGNC:10699	+	1556.36	0.4992	0.0691028	7.22402	5.04745e-13	7.15497e-12	1281.22	1334.82	1253.2	1823.66	1773.8	1871.45
ENSG00000177707.11	NECTIN3	chr3:111070071-111275563	hgnc_idHGNC:17664	+	247.382	1.08216	0.149813	7.22337	5.07159e-13	7.18475e-12	155.249	161.892	159.766	304.716	336.068	366.601
ENSG00000137154.13	RPS6	chr9:19375715-19380236	hgnc_idHGNC:10429	-	46911.5	0.532036	0.0736973	7.2192	5.22947e-13	7.40385e-12	37014.3	37655	40408.3	54751.5	48419.2	63220.8
ENSG00000123213.23	NLN	chr5:65722205-65871725	hgnc_idHGNC:16058	+	972.168	0.627409	0.0869286	7.21752	5.29456e-13	7.49138e-12	750.369	799.014	744.44	1087.94	1192.29	1258.96
ENSG00000144452.15	ABCA12	chr2:214931542-215138626	hgnc_idHGNC:14637	-	3716.77	0.40727	0.0564571	7.2138	5.4412e-13	7.69412e-12	3246.87	3266.04	3070.67	4371.45	4241.44	4104.14
ENSG00000182117.6	NOP10	chr15:34341719-34343136	hgnc_idHGNC:14378	-	1944.56	0.516475	0.0716168	7.21164	5.52817e-13	7.81228e-12	1535.79	1601.16	1666.78	2203.68	2193.88	2466.06
ENSG00000064692.20	SNCAIP	chr5:122311354-122464219	hgnc_idHGNC:11139	+	2301.44	-0.456103	0.0632499	-7.21113	5.54896e-13	7.83684e-12	2626.71	2625.78	2736.41	1897.81	1882.36	2039.55
ENSG00000076554.16	TPD52	chr8:80034745-80231232	hgnc_idHGNC:12005	-	1278.19	0.521174	0.0722865	7.20984	5.60184e-13	7.90666e-12	1048.35	1068.49	1032.25	1521.26	1469.82	1528.99
ENSG00000114738.11	MAPKAPK3	chr3:50611520-50649291	hgnc_idHGNC:6888	+	1733.72	0.496709	0.0689186	7.20719	5.71201e-13	8.05225e-12	1439.81	1438.23	1436.76	2032.21	1920.12	2135.23
ENSG00000155876.6	RRAGA	chr9:19049427-19051025	hgnc_idHGNC:16963	+	1655.12	0.513677	0.0712721	7.20727	5.70865e-13	8.05225e-12	1399.74	1361.98	1326.85	2021.78	1821.94	1998.42
ENSG00000081913.14	PHLPP1	chr18:62715541-62980433	hgnc_idHGNC:20610	+	807.236	-0.717684	0.0995832	-7.20688	5.72498e-13	8.06558e-12	1035.83	1004.77	969.925	622.176	677.8	532.913
ENSG00000185875.13	THNSL1	chr10:25016612-25026664	hgnc_idHGNC:26160	+	264.235	1.18286	0.164134	7.20664	5.73507e-13	8.07483e-12	165.265	186.959	132.572	310.509	383.268	406.838
ENSG00000063046.18	EIF4B	chr12:53006282-53042215	hgnc_idHGNC:3285	+	21430.8	0.426085	0.0591407	7.20459	5.82191e-13	8.19209e-12	18277.6	17917.8	18673.3	24095.7	22709.1	26911.2
ENSG00000130309.11	COLGALT1	chr19:17555649-17583162	hgnc_idHGNC:26182	+	1809.38	0.495309	0.0687883	7.20048	6.00004e-13	8.43756e-12	1519.1	1539.54	1444.69	2175.88	2175.94	2001.1
ENSG00000147383.11	NSDHL	chrX:152830967-152869729	hgnc_idHGNC:13398	+	571.134	0.719395	0.0999331	7.19876	6.07613e-13	8.53932e-12	441.541	439.719	412.445	734.562	695.736	702.801
ENSG00000151623.15	NR3C2	chr4:148078762-148444698	hgnc_idHGNC:7979	-	188.968	-1.23164	0.171102	-7.1983	6.09675e-13	8.56306e-12	280.45	264.249	249.28	127.448	110.449	101.933
ENSG00000035664.11	DAPK2	chr15:63907036-64072033	hgnc_idHGNC:2675	-	556.72	-0.759017	0.10551	-7.19382	6.30035e-13	8.84361e-12	649.374	709.19	742.174	415.943	391.764	431.874
ENSG00000279901.1	CTD-2270P14.2	chr16:2683106-2684764	tagoverlapping_locus	+	78.6748	-1.93751	0.269338	-7.19361	6.30995e-13	8.85167e-12	123.531	114.891	135.971	31.2826	37.7604	28.6128
ENSG00000103512.15	NOMO1	chr16:14833721-14896157	hgnc_idHGNC:30060	+	1998.85	0.457076	0.0635426	7.19321	6.32847e-13	8.87223e-12	1716.08	1693.07	1642.98	2385.59	2295.83	2259.51
ENSG00000110911.17	SLC11A2	chr12:50979401-51028566	hgnc_idHGNC:10908	-	1964.39	-0.514056	0.0715256	-7.18701	6.62238e-13	9.27861e-12	2294.51	2206.95	2431.61	1627.85	1510.42	1714.98
ENSG00000163053.11	SLC16A14	chr2:230034982-230068993	hgnc_idHGNC:26417	-	1200.59	-0.641187	0.0892803	-7.18173	6.88351e-13	9.63859e-12	1517.43	1478.96	1394.83	843.471	912.858	1055.99
ENSG00000218336.9	TENM3	chr4:182143987-182803024	hgnc_idHGNC:29944	+	198.678	1.18351	0.164821	7.18059	6.9413e-13	9.71358e-12	114.35	121.158	129.172	293.129	279.427	254.832
ENSG00000223829.6	AC004870.4	chr7:46969644-47027481	havana_geneOTTHUMG00000155553.2	+	92.5576	-1.86352	0.259548	-7.17987	6.97753e-13	9.75834e-12	136.886	124.291	174.496	42.8687	32.0964	44.7074
ENSG00000113108.20	APBB3	chr5:140558268-140564781	hgnc_idHGNC:20708	-	413.449	-0.834501	0.116259	-7.17795	7.07651e-13	9.89074e-12	518.331	549.387	521.221	305.874	308.691	277.186
ENSG00000121578.13	B4GALT4	chr3:119211732-119240946	hgnc_idHGNC:927	-	1223.24	-0.570042	0.0794586	-7.17407	7.27988e-13	1.01626e-11	1408.09	1507.16	1473.02	925.733	968.555	1056.88
ENSG00000137745.12	MMP13	chr11:102942995-102955732	hgnc_idHGNC:7159	-	1138.87	0.594716	0.0828976	7.1741	7.27855e-13	1.01626e-11	890.594	923.305	909.871	1317.34	1297.07	1495.02
ENSG00000156411.10	ATP5MJ	chr14:103912288-103928269	hgnc_idHGNC:1188	-	2595.56	0.490083	0.0683189	7.17346	7.31243e-13	1.02018e-11	2125.91	2095.19	2257.12	3047.16	2809.38	3238.61
ENSG00000185591.10	SP1	chr12:53380176-53416446	hgnc_idHGNC:11205	+	3540.16	-0.388597	0.0541844	-7.17175	7.40477e-13	1.03244e-11	4089.05	4033.72	3917.09	3124.78	3024.61	3051.73
ENSG00000058091.17	CDK14	chr7:90466424-91210590	hgnc_idHGNC:8883	+	347.987	1.04179	0.145334	7.16822	7.59793e-13	1.05873e-11	233.708	182.781	266.276	491.253	424.805	489.099
ENSG00000256537.5	SMIM10L1	chr12:11171194-11176016	hgnc_idHGNC:49847	+	415.595	0.896096	0.125027	7.16721	7.65408e-13	1.0659e-11	282.119	284.094	305.934	553.818	473.893	593.715
ENSG00000198848.13	CES1	chr16:55802851-55833337	hgnc_idHGNC:1863	-	32.2884	-4.9985	0.697631	-7.16497	7.78037e-13	1.08284e-11	49.2456	72.0679	66.8523	0	3.77604	1.7883
ENSG00000170835.17	CEL	chr9:133061981-133071861	hgnc_idHGNC:1848	+	81.5304	1.94829	0.271968	7.16364	7.85601e-13	1.0927e-11	34.2215	35.5117	30.5934	148.303	135.938	104.615
ENSG00000104763.20	ASAH1	chr8:18055992-18084998	hgnc_idHGNC:735	-	9574.76	-0.476385	0.066522	-7.16133	7.99004e-13	1.11067e-11	10805.7	11159	11463.5	7642.22	7399.16	8979.04
ENSG00000174705.13	SH3PXD2B	chr5:172325000-172454525	hgnc_idHGNC:29242	-	1443.7	0.54973	0.0767805	7.15975	8.08226e-13	1.12281e-11	1218.62	1199.04	1095.7	1730.97	1802.12	1615.73
ENSG00000139197.11	PEX5	chr12:7188685-7218574	hgnc_idHGNC:9719	+	1298.26	0.533762	0.074555	7.15931	8.10839e-13	1.12576e-11	1080.06	1065.35	1035.64	1579.19	1454.72	1574.6
ENSG00000166452.12	AKIP1	chr11:8911139-8920084	hgnc_idHGNC:1170	+	364.809	0.866804	0.121115	7.15687	8.25419e-13	1.14531e-11	265.425	257.982	251.546	462.287	461.621	489.993
ENSG00000111639.8	MRPL51	chr12:6491886-6493841	hgnc_idHGNC:14044	-	2121.7	0.533931	0.0746143	7.15588	8.31394e-13	1.1529e-11	1671.01	1775.59	1756.29	2445.83	2319.43	2762.03
ENSG00000224186.8	C5orf66	chr5:135033280-135358219	hgnc_idHGNC:48332	+	222.383	-1.25555	0.175614	-7.14947	8.71123e-13	1.20726e-11	360.578	289.316	290.071	123.972	158.594	111.769
ENSG00000102172.16	SMS	chrX:21940709-21994837	hgnc_idHGNC:11123	+	2185.4	0.572402	0.0800637	7.14933	8.72029e-13	1.20779e-11	1701.06	1730.67	1843.54	2487.55	2401.56	2948.01
ENSG00000143776.19	CDC42BPA	chr1:226989865-227318502	hgnc_idHGNC:1737	-	2280.78	-0.438723	0.0613981	-7.14554	8.96398e-13	1.24079e-11	2673.45	2615.33	2583.45	1996.29	1945.61	1870.56
ENSG00000104356.11	POP1	chr8:98117293-98159835	hgnc_idHGNC:30129	+	759.039	0.651278	0.091159	7.14442	9.03736e-13	1.2502e-11	614.318	579.677	576.743	932.685	878.874	971.94
ENSG00000090266.13	NDUFB2	chr7:140690777-140722790	hgnc_idHGNC:7697	+	1789.79	0.559299	0.0782972	7.14328	9.11317e-13	1.25992e-11	1403.08	1413.16	1527.41	2101.73	1956.93	2336.41
ENSG00000157483.9	MYO1E	chr15:59132434-59372871	hgnc_idHGNC:7599	-	4388.78	-0.382494	0.0535548	-7.14211	9.19102e-13	1.26992e-11	4986.33	4990.44	4925.54	3775.92	3683.53	3970.91
ENSG00000148834.13	GSTO1	chr10:104235356-104267459	hgnc_idHGNC:13312	+	2064.32	0.549345	0.0769305	7.1408	9.27886e-13	1.28129e-11	1622.6	1700.39	1707.57	2345.04	2276.01	2734.31
ENSG00000120992.18	LYPLA1	chr8:54046367-54102017	hgnc_idHGNC:6737	-	4025.89	0.507394	0.0710638	7.13998	9.33442e-13	1.28818e-11	3192.62	3316.17	3469.52	4665.74	4286.75	5224.51
ENSG00000125691.14	RPL23	chr17:38847860-38853764	hgnc_idHGNC:10316	-	30003.2	0.494466	0.0692685	7.13841	9.44196e-13	1.30224e-11	24411.6	24432.1	25893.4	33672.8	31696.1	39913
ENSG00000112335.15	SNX3	chr6:108211222-108261246	hgnc_idHGNC:11174	-	2984.97	0.509423	0.0713735	7.13742	9.50984e-13	1.31082e-11	2483.15	2286.33	2621.97	3468.89	3267.22	3782.25
ENSG00000184226.15	PCDH9	chr13:66302834-67230445	hgnc_idHGNC:8661	-	160.519	-1.35417	0.189802	-7.13463	9.70449e-13	1.33684e-11	213.676	246.493	233.417	72.9927	98.1771	98.3564
ENSG00000168385.18	SEPTIN2	chr2:241315100-241354027	hgnc_idHGNC:7729	+	7831.93	0.427777	0.0599618	7.13416	9.7378e-13	1.34063e-11	6506.26	6815.12	6718.09	9027.92	8262.92	9661.28
ENSG00000203722.8	RAET1G	chr6:149916878-149923121	hgnc_idHGNC:16795	-	452.796	0.803237	0.112596	7.13379	9.76443e-13	1.34349e-11	308.828	353.028	328.596	587.417	554.134	584.773
ENSG00000128989.11	ARPP19	chr15:52547045-52569883	hgnc_idHGNC:16967	-	6187.53	0.423858	0.0594175	7.13357	9.78017e-13	1.34485e-11	5159.1	5267.23	5432.03	6937.78	6676.04	7653.02
ENSG00000145604.17	SKP2	chr5:36151989-36196849	hgnc_idHGNC:10901	+	577.555	0.767012	0.107538	7.13248	9.85784e-13	1.35472e-11	447.384	373.918	461.168	726.451	708.008	748.402
ENSG00000117000.9	RLF	chr1:40161387-40240921	hgnc_idHGNC:10025	+	1687.58	0.55165	0.0774119	7.12616	1.03204e-12	1.41744e-11	1322.95	1370.34	1415.23	1978.91	1846.48	2191.56
ENSG00000101974.15	ATP11C	chrX:139726346-139945276	hgnc_idHGNC:13554	-	2365.24	0.500786	0.0702998	7.12357	1.05167e-12	1.44353e-11	1913.9	1988.66	1976.11	2684.51	2598.86	3029.38
ENSG00000125630.16	POLR1B	chr2:112541915-112579818	hgnc_idHGNC:20454	+	1834.61	0.470603	0.0660802	7.12171	1.066e-12	1.46233e-11	1533.29	1519.69	1561.4	2149.23	2039.06	2204.97
ENSG00000143847.15	PPFIA4	chr1:203026498-203078740	hgnc_idHGNC:9248	+	150.185	1.43042	0.200896	7.1202	1.0777e-12	1.47749e-11	80.1284	73.1124	90.6472	234.04	241.667	181.512
ENSG00000112667.13	DNPH1	chr6:43225629-43229481	hgnc_idHGNC:21218	-	731.565	0.683738	0.0960588	7.11791	1.09574e-12	1.50133e-11	586.774	543.121	554.081	865.485	859.05	980.881
ENSG00000070087.14	PFN2	chr3:149964904-150050788	hgnc_idHGNC:8882	-	2885.05	0.473329	0.0665052	7.11717	1.10169e-12	1.50858e-11	2458.11	2385.55	2404.42	3314.8	3118.07	3629.35
ENSG00000099942.13	CRKL	chr22:20917407-20953747	hgnc_idHGNC:2363	+	2360.66	0.46957	0.0660196	7.11258	1.13892e-12	1.55863e-11	1968.99	1997.01	1973.84	2764.45	2555.44	2904.2
ENSG00000073008.15	PVR	chr19:44643798-44666162	hgnc_idHGNC:9705	+	1160.3	0.52941	0.074447	7.11124	1.15005e-12	1.57293e-11	965.715	935.839	947.263	1371.8	1348.99	1392.19
ENSG00000172594.13	SMPDL3A	chr6:122789049-122809720	hgnc_idHGNC:17389	+	301.289	0.957857	0.134722	7.10987	1.16156e-12	1.58772e-11	197.817	199.492	217.553	407.832	371.94	413.097
ENSG00000081377.17	CDC14B	chr9:96490241-96619843	hgnc_idHGNC:1719	-	397.767	-0.838521	0.118037	-7.10386	1.21318e-12	1.65729e-11	506.645	501.342	522.355	297.764	264.323	294.175
ENSG00000149806.11	FAU	chr11:65120630-65122177	hgnc_idHGNC:3597	-	5426.35	0.379584	0.0534969	7.09544	1.28944e-12	1.76042e-11	4757.63	4499.55	4893.82	6059.55	6048.28	6299.28
ENSG00000106278.12	PTPRZ1	chr7:121873089-122062036	hgnc_idHGNC:9685	+	32.7723	3.75562	0.529325	7.09512	1.29241e-12	1.76342e-11	7.51204	2.08893	3.39927	66.041	59.4727	58.1197
ENSG00000164930.12	FZD6	chr8:103298433-103332866	hgnc_idHGNC:4044	+	5752.36	0.495462	0.0698334	7.0949	1.29442e-12	1.76512e-11	4648.28	4767.97	4908.55	6671.3	6032.23	7485.81
ENSG00000148339.13	SLC25A25	chr9:128068201-128109245	hgnc_idHGNC:20663	+	390.932	-0.936011	0.131939	-7.09427	1.30037e-12	1.77219e-11	499.968	497.164	545.016	243.309	244.499	315.634
ENSG00000170860.4	LSM3	chr3:14178817-14201122	hgnc_idHGNC:17874	+	1351.89	0.610696	0.0860951	7.09327	1.30977e-12	1.78392e-11	1060.03	1029.84	1121.76	1571.08	1500.98	1827.64
ENSG00000171720.10	HDAC3	chr5:141620876-141636849	hgnc_idHGNC:4854	-	1959.52	0.459455	0.0648203	7.08813	1.35936e-12	1.85038e-11	1652.65	1616.83	1681.51	2258.14	2190.1	2357.87
ENSG00000184014.9	DENND5A	chr11:9138825-9265959	hgnc_idHGNC:19344	-	1041.52	0.557041	0.0786044	7.08663	1.37417e-12	1.86942e-11	844.687	824.081	860.015	1253.62	1197.01	1269.69
ENSG00000164520.11	RAET1E	chr6:149883375-149898102	hgnc_idHGNC:16793	-	177.924	1.34945	0.190469	7.08485	1.39191e-12	1.89244e-11	106.838	92.9572	100.845	256.054	208.626	302.222
ENSG00000089060.12	SLC8B1	chr12:113298759-113359493	hgnc_idHGNC:26175	-	1301.66	-0.533835	0.075404	-7.07967	1.44503e-12	1.9635e-11	1579.2	1535.36	1505.88	1010.31	1052.57	1126.63
ENSG00000197451.12	HNRNPAB	chr5:178204533-178211163	hgnc_idHGNC:5034	+	3999.65	0.398786	0.0563922	7.07165	1.53098e-12	2.07906e-11	3533.16	3503.13	3314.29	4414.32	4503.87	4729.15
ENSG00000115350.12	POLE4	chr2:74958643-74970128	hgnc_idHGNC:18755	+	562.234	0.715155	0.101208	7.06617	1.59272e-12	2.16162e-11	424.013	427.185	426.042	697.486	664.583	734.096
ENSG00000178585.15	CTNNBIP1	chr1:9848276-9910336	hgnc_idHGNC:16913	-	869.08	0.632232	0.0894848	7.06525	1.60332e-12	2.17472e-11	684.43	670.545	691.185	994.091	1026.14	1148.09
ENSG00000124788.19	ATXN1	chr6:16299112-16761491	hgnc_idHGNC:10548	-	640.016	0.70775	0.100215	7.06235	1.63712e-12	2.21925e-11	498.299	449.119	509.891	845.789	777.865	759.132
ENSG00000254470.3	AP5B1	chr11:65773898-65780976	hgnc_idHGNC:25104	-	1824.5	-0.473359	0.0670337	-7.0615	1.64711e-12	2.23147e-11	2217.72	2117.13	2027.1	1523.58	1504.75	1556.71
ENSG00000125445.11	MRPS7	chr17:75261674-75266376	hgnc_idHGNC:14499	+	1568.6	0.553242	0.0784423	7.05286	1.75283e-12	2.3733e-11	1289.57	1228.29	1297.39	1815.55	1733.2	2047.6
ENSG00000175906.5	ARL4D	chr17:43398993-43401137	hgnc_idHGNC:656	+	543.16	0.763694	0.10829	7.0523	1.75987e-12	2.38143e-11	380.61	410.474	418.11	687.058	626.823	735.884
ENSG00000116221.15	MRPL37	chr1:54184041-54225464	hgnc_idHGNC:14034	+	2212.12	0.477998	0.0678085	7.04923	1.79915e-12	2.43315e-11	1961.48	1744.25	1839.01	2584.87	2470.48	2672.61
ENSG00000164543.7	STK17A	chr7:43582758-43650713	hgnc_idHGNC:11395	+	1940.37	0.516007	0.0732045	7.04885	1.80406e-12	2.43835e-11	1520.77	1590.72	1682.64	2239.6	2150.46	2458.01
ENSG00000114251.15	WNT5A	chr3:55465715-55490539	hgnc_idHGNC:12784	-	1222.32	-0.519681	0.0737351	-7.04794	1.8159e-12	2.45291e-11	1443.15	1455.98	1420.89	1016.1	970.443	1027.38
ENSG00000163872.16	YEATS2	chr3:183697797-183812624	hgnc_idHGNC:25489	+	1184.17	0.556957	0.079052	7.04545	1.84859e-12	2.4956e-11	988.251	911.816	973.324	1486.5	1338.61	1406.5
ENSG00000107130.10	NCS1	chr9:130172404-130237303	hgnc_idHGNC:3953	+	809.511	0.635041	0.0902325	7.03783	1.95262e-12	2.63448e-11	628.507	656.967	616.401	1030.01	915.69	1009.49
ENSG00000136010.14	ALDH1L2	chr12:105019784-105107643	hgnc_idHGNC:26777	-	88.7775	1.7818	0.253203	7.03703	1.96386e-12	2.6481e-11	43.4029	38.6451	37.392	157.572	134.05	121.604
ENSG00000184992.13	BRI3BP	chr12:124993645-125031231	hgnc_idHGNC:14251	+	850.518	0.638802	0.0908068	7.03475	1.99625e-12	2.69019e-11	613.483	716.501	667.39	1045.07	992.155	1068.51
ENSG00000170558.10	CDH2	chr18:27932879-28177946	hgnc_idHGNC:1759	-	78.6727	1.88048	0.267351	7.03373	2.01087e-12	2.70831e-11	38.3949	30.2894	31.7265	120.496	116.113	135.016
ENSG00000274070.2	CASTOR2	chr7:74964705-75031528	hgnc_idHGNC:37073	+	416.953	-1.0178	0.14478	-7.02995	2.06615e-12	2.78112e-11	510.819	603.699	559.746	286.178	327.572	213.702
ENSG00000185624.16	P4HB	chr17:81843159-81860856	hgnc_idHGNC:8548	-	8762.89	0.366379	0.0521215	7.02934	2.07518e-12	2.79102e-11	7704.85	7487.75	7773	10421.7	9441.99	9748.01
ENSG00000237512.6	UNC5B-AS1	chr10:71217224-71218228	hgnc_idHGNC:45096	-	122.07	-1.62589	0.231302	-7.02929	2.07593e-12	2.79102e-11	164.43	183.825	206.222	46.3446	53.8086	77.7909
ENSG00000125731.13	SH2D3A	chr19:6752160-6767463	hgnc_idHGNC:16885	-	1204.39	-0.558522	0.0794916	-7.02618	2.12259e-12	2.85207e-11	1516.6	1410.02	1375.57	995.25	918.522	1010.39
ENSG00000176340.4	COX8A	chr11:63974620-63976543	hgnc_idHGNC:2294	+	2940.35	0.45068	0.0641443	7.02603	2.12492e-12	2.85354e-11	2395.51	2481.64	2578.91	3473.53	3168.1	3544.41
ENSG00000106546.14	AHR	chr7:16916359-17346152	hgnc_idHGNC:348	+	4446.18	-0.417298	0.0594316	-7.02148	2.19537e-12	2.94642e-11	5014.7	5032.22	5209.95	3734.21	3604.23	4081.79
ENSG00000104856.14	RELB	chr19:45001449-45038198	hgnc_idHGNC:9956	+	448.221	-0.851939	0.121384	-7.01856	2.24162e-12	3.00673e-11	628.507	519.098	583.541	288.495	337.956	331.729
ENSG00000169583.13	CLIC3	chr9:136994608-136996568	hgnc_idHGNC:2064	-	393.488	-0.846937	0.120681	-7.01798	2.25097e-12	3.01752e-11	490.787	491.942	534.819	289.654	258.659	295.069
ENSG00000230989.7	HSBP1	chr16:83807978-83819737	hgnc_idHGNC:5203	+	3777.57	0.519586	0.0740438	7.01728	2.2623e-12	3.03092e-11	3054.9	2918.23	3343.75	4241.69	4163.09	4943.75
ENSG00000138593.9	SECISBP2L	chr15:48988476-49046447	hgnc_idHGNC:28997	-	1845.82	-0.469389	0.0669097	-7.01526	2.2952e-12	3.07321e-11	2125.07	2058.64	2248.05	1535.16	1522.69	1585.33
ENSG00000115946.8	PNO1	chr2:68157888-68176238	hgnc_idHGNC:32790	+	593.457	0.728449	0.103842	7.01499	2.29973e-12	3.07748e-11	439.872	459.564	441.905	692.851	715.56	810.993
ENSG00000006025.12	OSBPL7	chr17:47807372-47821834	hgnc_idHGNC:16387	-	1026.26	-0.608876	0.0868048	-7.01431	2.31085e-12	3.09056e-11	1333.8	1210.53	1171.62	852.74	828.841	760.026
ENSG00000147649.10	MTDH	chr8:97644184-97730260	hgnc_idHGNC:29608	+	7240.56	0.451748	0.0644124	7.01337	2.32653e-12	3.10972e-11	6280.9	5994.17	6074.5	7916.81	7895.7	9281.26
ENSG00000161981.11	SNRNP25	chr16:53828-57669	hgnc_idHGNC:14161	+	472.374	0.778782	0.111093	7.01019	2.37997e-12	3.17929e-11	321.348	370.784	352.391	616.383	579.623	593.715
ENSG00000168938.6	PPIC	chr5:123023250-123036725	hgnc_idHGNC:9256	-	1889.44	0.505511	0.072123	7.00902	2.39995e-12	3.20412e-11	1561.67	1563.56	1561.4	2141.12	2093.82	2415.1
ENSG00000198258.11	UBL5	chr19:9827892-9830115	hgnc_idHGNC:13736	+	3280.18	0.448259	0.0639894	7.00521	2.46618e-12	3.29062e-11	2642.57	2835.72	2848.59	3777.08	3557.03	4020.09
ENSG00000087302.9	RTRAF	chr14:51989514-52010694	hgnc_idHGNC:23169	+	3486.53	0.490803	0.0701263	6.99885	2.58076e-12	3.44151e-11	2764.43	2864.96	3070.67	4110.76	3710.91	4397.42
ENSG00000139631.19	CSAD	chr12:53157663-53180925	hgnc_idHGNC:18966	-	286.082	-0.980283	0.140146	-6.99473	2.65777e-12	3.54215e-11	394.799	363.473	379.585	209.709	196.354	172.571
ENSG00000184557.4	SOCS3	chr17:78356778-78360077	hgnc_idHGNC:19391	-	232.807	-1.1592	0.165753	-6.99355	2.6802e-12	3.56997e-11	333.034	286.183	344.459	162.206	152.93	118.028
ENSG00000116260.17	QSOX1	chr1:180154869-180204030	hgnc_idHGNC:9756	+	6854.46	0.354988	0.0507702	6.99207	2.70867e-12	3.6058e-11	6167.39	5986.86	5887.54	8003.71	7492.61	7588.64
ENSG00000134001.15	EIF2S1	chr14:67360328-67386516	hgnc_idHGNC:3265	+	3629.64	0.495107	0.0708237	6.99069	2.73532e-12	3.63916e-11	2875.44	3102.05	3063.88	4181.44	3873.28	4681.76
ENSG00000164056.11	SPRY1	chr4:123396795-123403760	hgnc_idHGNC:11269	+	315.348	0.934575	0.133697	6.99023	2.74433e-12	3.64903e-11	232.039	195.315	222.086	407.832	400.261	434.556
ENSG00000231226.1	TRIM31-AS1	chr6:30105240-30114724	hgnc_idHGNC:39761	+	32.8372	-3.53056	0.50512	-6.98954	2.75784e-12	3.66488e-11	51.7496	58.4899	71.3847	3.47584	5.66406	6.25904
ENSG00000109390.13	NDUFC1	chr4:139266880-139302551	hgnc_idHGNC:7705	-	1432.02	0.525548	0.0752006	6.98862	2.77598e-12	3.68684e-11	1113.45	1195.91	1214.67	1711.27	1594.43	1762.37
ENSG00000081154.12	PCNP	chr3:101574180-101594465	hgnc_idHGNC:30023	+	2763.46	0.481558	0.0689135	6.98787	2.79097e-12	3.70462e-11	2317.05	2267.53	2335.3	3234.85	2941.54	3484.5
ENSG00000251562.8	MALAT1	chr11:65497688-65506516	hgnc_idHGNC:29665	+	109389	-0.520883	0.0745593	-6.98616	2.82504e-12	3.74767e-11	130699	133526	122546	96766.3	96937.6	75861.4
ENSG00000164142.16	FAM160A1	chr4:151409176-151670503	hgnc_idHGNC:34237	+	1571.25	-0.517305	0.0740685	-6.98414	2.86609e-12	3.79992e-11	1943.11	1782.9	1820.88	1346.31	1326.33	1207.99
ENSG00000180758.12	GPR157	chr1:9100305-9129102	hgnc_idHGNC:23687	-	937.871	0.651658	0.09335	6.98081	2.93486e-12	3.88887e-11	651.044	793.792	745.573	1204.96	1084.67	1147.19
ENSG00000155761.14	SPAG17	chr1:117953590-118185228	hgnc_idHGNC:26620	-	82.3137	1.77857	0.255002	6.97474	3.06429e-12	4.05802e-11	37.5602	36.5562	37.392	121.655	128.385	132.334
ENSG00000117592.9	PRDX6	chr1:173477330-173488815	hgnc_idHGNC:16753	+	5385.24	0.412346	0.0591284	6.97374	3.08622e-12	4.08471e-11	4636.6	4579.97	4647.94	5927.47	5866.08	6653.36
ENSG00000154370.16	TRIM11	chr1:228393673-228406835	hgnc_idHGNC:16281	-	796.302	-0.620533	0.089052	-6.96822	3.20985e-12	4.24588e-11	997.432	983.884	913.271	609.431	653.255	620.539
ENSG00000141030.13	COPS3	chr17:17246616-17281273	hgnc_idHGNC:2239	-	1795.02	0.565564	0.0812323	6.9623	3.34752e-12	4.42544e-11	1399.74	1337.96	1607.85	2101.73	2023.96	2298.86
ENSG00000138757.15	G3BP2	chr4:75641849-75724589	hgnc_idHGNC:30291	-	7134.27	0.384007	0.0551659	6.96095	3.37985e-12	4.46561e-11	6113.97	6230.22	6228.6	8030.36	7610.61	8591.88
ENSG00000079246.16	XRCC5	chr2:216107464-216206303	hgnc_idHGNC:12833	+	14244.2	0.406713	0.0584454	6.95886	3.43039e-12	4.52977e-11	12080.2	12188.9	12482.1	15954.1	15064.5	17695.2
ENSG00000168961.17	LGALS9	chr17:27629798-27649560	hgnc_idHGNC:6570	+	147.394	-1.32407	0.190338	-6.95639	3.49091e-12	4.60704e-11	227.865	200.537	202.823	91.5305	80.2409	81.3675
ENSG00000175061.18	SNHG29	chr17:16438767-16478678	hgnc_idHGNC:28619	+	11505	0.433102	0.0623483	6.94649	3.74473e-12	4.93918e-11	9626.26	9397.03	10353	12778.4	12422.2	14453
ENSG00000164323.14	CFAP97	chr4:185159665-185209504	hgnc_idHGNC:29276	-	2693.95	0.530586	0.0763843	6.94627	3.75079e-12	4.94432e-11	2148.44	2180.84	2285.44	3080.76	2894.34	3573.91
ENSG00000172345.14	STARD5	chr15:81309053-81324183	hgnc_idHGNC:18065	-	81.7865	-1.85184	0.266672	-6.94423	3.80524e-12	5.01322e-11	123.531	115.935	145.036	32.4412	42.4805	31.2952
ENSG00000149480.7	MTA2	chr11:62593214-62601865	hgnc_idHGNC:7411	-	3962.43	0.415377	0.0598502	6.94027	3.91359e-12	5.15301e-11	3327.83	3350.64	3510.31	4637.93	4233.89	4713.95
ENSG00000131873.7	CHSY1	chr15:101175727-101252048	hgnc_idHGNC:17198	-	1151.04	0.514979	0.0742702	6.93387	4.09487e-12	5.3886e-11	948.186	950.461	944.997	1333.57	1355.6	1373.41
ENSG00000154265.16	ABCA5	chr17:69244311-69327244	hgnc_idHGNC:35	-	1157.58	-0.590744	0.085252	-6.92939	4.22648e-12	5.55861e-11	1282.05	1471.65	1423.16	884.023	892.09	992.505
ENSG00000106683.15	LIMK1	chr7:74082933-74122525	hgnc_idHGNC:6613	+	777.259	0.622988	0.0899768	6.92388	4.39452e-12	5.7763e-11	601.798	641.3	592.606	955.857	975.163	896.831
ENSG00000143420.19	ENSA	chr1:150600851-150629612	hgnc_idHGNC:3360	-	5336.24	0.410089	0.059229	6.92378	4.39743e-12	5.77682e-11	4498.88	4723.06	4527.83	6105.9	5680.11	6481.68
ENSG00000108064.11	TFAM	chr10:58385345-58399220	hgnc_idHGNC:11741	+	2185.97	0.523168	0.0755994	6.92026	4.50818e-12	5.91892e-11	1703.56	1814.23	1867.33	2473.64	2410.06	2846.97
ENSG00000179958.10	DCTPP1	chr16:30423615-30430030	hgnc_idHGNC:28777	-	547.937	0.779041	0.112585	6.91957	4.53019e-12	5.94442e-11	392.295	460.608	356.923	719.5	678.744	679.553
ENSG00000166147.15	FBN1	chr15:48408313-48645721	hgnc_idHGNC:3603	-	288.262	1.01099	0.146159	6.91705	4.61156e-12	6.04773e-11	208.668	178.603	185.827	351.06	436.133	369.283
ENSG00000117479.15	SLC19A2	chr1:169463909-169485944	hgnc_idHGNC:10938	-	643.192	-0.69129	0.0999891	-6.91366	4.72313e-12	6.19051e-11	811.3	767.68	805.627	457.653	478.613	538.278
ENSG00000117691.10	NENF	chr1:212432920-212446379	hgnc_idHGNC:30384	+	1142.89	0.629499	0.0910534	6.91352	4.72774e-12	6.19302e-11	848.026	848.104	998.252	1413.51	1268.75	1480.71
ENSG00000063244.13	U2AF2	chr19:55654146-55674716	hgnc_idHGNC:23156	+	3719.55	0.376909	0.0545185	6.91341	4.7315e-12	6.1944e-11	3302.79	3163.68	3240.64	4307.73	4085.68	4216.81
ENSG00000106066.15	CPVL	chr7:28995235-29195451	hgnc_idHGNC:14399	-	323.665	0.91368	0.132268	6.90781	4.92197e-12	6.44009e-11	211.172	226.648	236.816	405.515	404.037	457.804
ENSG00000119139.21	TJP2	chr9:69121264-69274615	hgnc_idHGNC:11828	+	198.957	-1.19452	0.172962	-6.90624	4.97664e-12	6.50791e-11	259.583	291.405	278.74	144.827	103.841	115.345
ENSG00000142507.10	PSMB6	chr17:4796144-4798502	hgnc_idHGNC:9543	+	2908.66	0.480555	0.0696176	6.90278	5.0994e-12	6.66464e-11	2238.59	2474.33	2576.65	3431.82	3171.88	3558.71
ENSG00000170485.17	NPAS2	chr2:100820139-100996829	hgnc_idHGNC:7895	+	210.867	-1.12209	0.162564	-6.90243	5.11211e-12	6.67745e-11	292.135	288.272	285.539	145.985	139.714	113.557
ENSG00000163624.6	CDS1	chr4:84583127-84651334	hgnc_idHGNC:1800	+	1897.62	0.491325	0.0712033	6.90032	5.18847e-12	6.77334e-11	1587.54	1566.69	1578.39	2244.24	2044.73	2364.13
ENSG00000174780.17	SRP72	chr4:56467617-56503681	hgnc_idHGNC:11303	+	3645.93	0.396268	0.0574393	6.89891	5.24045e-12	6.83732e-11	3254.38	3111.45	3077.47	4135.09	3984.67	4312.48
ENSG00000111424.12	VDR	chr12:47841537-47943048	hgnc_idHGNC:12679	-	767.641	0.649947	0.0942423	6.89655	5.32789e-12	6.94745e-11	620.161	625.633	546.149	895.609	988.379	929.915
ENSG00000107960.11	STN1	chr10:103877569-103918184	hgnc_idHGNC:26200	-	1268.37	0.525098	0.0761437	6.89615	5.34324e-12	6.9635e-11	994.928	1031.93	1094.57	1544.43	1437.73	1506.64
ENSG00000170873.19	MTSS1	chr8:124550784-124728473	hgnc_idHGNC:20443	-	308.414	0.960939	0.13946	6.89045	5.56178e-12	7.2442e-11	210.337	194.27	224.352	363.805	410.645	447.074
ENSG00000066583.12	ISOC1	chr5:129094749-129114028	hgnc_idHGNC:24254	+	569.787	0.814082	0.118181	6.88841	5.64177e-12	7.34423e-11	424.848	391.674	423.776	661.569	667.416	849.441
ENSG00000114503.11	NCBP2	chr3:196935402-196942594	hgnc_idHGNC:7659	-	2238.35	0.505437	0.0734093	6.88519	5.77114e-12	7.50837e-11	1782.86	1793.34	1977.24	2591.82	2445.93	2838.92
ENSG00000004142.12	POLDIP2	chr17:28346633-28357527	hgnc_idHGNC:23781	-	1902.54	0.4457	0.0647352	6.88497	5.77999e-12	7.51562e-11	1657.66	1559.38	1614.65	2211.79	2138.18	2233.58
ENSG00000134987.12	WDR36	chr5:111091716-111130502	hgnc_idHGNC:30696	+	1977.22	0.502122	0.0729436	6.88369	5.83201e-12	7.57897e-11	1628.44	1594.89	1688.3	2234.97	2185.38	2531.34
ENSG00000063177.13	RPL18	chr19:48615328-48619184	hgnc_idHGNC:10310	-	30890	0.351928	0.0511803	6.87623	6.14552e-12	7.97303e-11	26873.1	26527.3	28024.7	34671.5	32687.3	36556.4
ENSG00000100284.22	TOM1	chr22:35299275-35347992	hgnc_idHGNC:11982	+	1281.35	-0.51612	0.0750585	-6.87623	6.14566e-12	7.97303e-11	1498.23	1438.23	1588.59	1049.7	1075.23	1038.11
ENSG00000126457.22	PRMT1	chr19:49675786-49689029	hgnc_idHGNC:5187	+	6205.65	0.383946	0.0558365	6.87625	6.14475e-12	7.97303e-11	5384.46	5223.36	5545.34	7337.5	6605.24	7137.99
ENSG00000124562.10	SNRPC	chr6:34757505-34773857	hgnc_idHGNC:11157	+	1072.29	0.609066	0.0886264	6.87229	6.31805e-12	8.19205e-11	795.442	919.127	835.087	1265.21	1216.83	1402.03
ENSG00000143493.13	INTS7	chr1:211940399-212035557	hgnc_idHGNC:24484	-	780.318	0.637376	0.0927563	6.87151	6.35258e-12	8.23217e-11	597.625	627.722	606.203	1014.95	875.098	960.316
ENSG00000175322.12	ZNF519	chr18:14057457-14132490	hgnc_idHGNC:30574	-	210.442	-1.21328	0.176644	-6.86853	6.48685e-12	8.40142e-11	250.401	276.783	355.79	123.972	134.994	120.71
ENSG00000158864.13	NDUFS2	chr1:161197104-161214723	hgnc_idHGNC:7708	+	2321.89	0.472312	0.0687718	6.86781	6.51936e-12	8.43877e-11	2113.39	1908.23	1809.54	2720.43	2701.76	2677.98
ENSG00000004478.8	FKBP4	chr12:2794970-2805423	hgnc_idHGNC:3720	+	3060.6	0.431665	0.0628607	6.86701	6.55629e-12	8.48179e-11	2670.95	2562.07	2584.58	3516.39	3297.43	3732.18
ENSG00000196083.10	IL1RAP	chr3:190514051-190659750	hgnc_idHGNC:5995	+	533.549	0.762312	0.111039	6.86524	6.63792e-12	8.58255e-11	378.941	391.674	418.11	655.776	616.439	740.355
ENSG00000162664.17	ZNF326	chr1:89995110-90035533	hgnc_idHGNC:14104	+	961.231	-0.571861	0.083299	-6.86516	6.64173e-12	8.58264e-11	1123.47	1196.95	1126.29	808.713	777.865	734.096
ENSG00000114248.10	LRRC31	chr3:169839172-169869935	hgnc_idHGNC:26261	-	75.2403	-1.9719	0.287367	-6.86196	6.79226e-12	8.77222e-11	132.713	109.669	117.841	22.0137	40.5925	28.6128
ENSG00000137819.14	PAQR5	chr15:69298912-69407780	hgnc_idHGNC:29645	+	260.591	1.00531	0.14658	6.85845	6.96093e-12	8.98501e-11	160.257	166.07	194.891	334.84	342.676	364.813
ENSG00000122378.14	PRXL2A	chr10:80407829-80437115	hgnc_idHGNC:28651	+	6242.77	0.455727	0.066449	6.85829	6.96905e-12	8.99042e-11	5099.84	5260.96	5436.57	7142.86	6566.54	7949.88
ENSG00000127463.15	EMC1	chr1:19215660-19251527	hgnc_idHGNC:28957	-	1802.43	0.473652	0.0690752	6.85705	7.02974e-12	9.06274e-11	1534.13	1517.6	1476.42	1977.75	2213.7	2094.99
ENSG00000162694.14	EXTL2	chr1:100872372-100895179	hgnc_idHGNC:3516	-	314.098	0.979396	0.142832	6.85698	7.033e-12	9.06274e-11	202.825	203.67	228.884	390.453	379.492	479.264
ENSG00000143554.14	SLC27A3	chr1:153774354-153780157	hgnc_idHGNC:10997	+	386.865	0.883969	0.128931	6.85615	7.07422e-12	9.11073e-11	304.655	268.427	240.215	544.549	480.501	482.84
ENSG00000147123.11	NDUFB11	chrX:47142216-47145038	hgnc_idHGNC:20372	-	2297.68	0.462531	0.067464	6.85596	7.08348e-12	9.11754e-11	1904.72	1842.43	2052.03	2665.97	2536.56	2784.38
ENSG00000179010.15	MRFAP1	chr4:6640091-6642745	hgnc_idHGNC:24549	+	2884.97	0.413728	0.0603611	6.85421	7.17068e-12	9.22461e-11	2456.44	2610.11	2355.69	3262.66	3287.04	3337.86
ENSG00000114315.4	HES1	chr3:194136148-194138732	hgnc_idHGNC:5192	+	3000.37	-0.403589	0.0588929	-6.85294	7.23462e-12	9.30166e-11	3388.76	3482.24	3383.41	2488.7	2550.72	2708.38
ENSG00000109062.12	SLC9A3R1	chr17:74748628-74769353	hgnc_idHGNC:11075	+	2988.82	-0.392276	0.0572479	-6.85224	7.27027e-12	9.34226e-11	3489.76	3285.88	3400.4	2618.47	2601.69	2536.7
ENSG00000169976.7	SF3B5	chr6:144094884-144095573	hgnc_idHGNC:21083	-	1821.11	0.528734	0.077165	6.852	7.2826e-12	9.35286e-11	1474.86	1452.85	1547.8	2050.75	2020.18	2380.22
ENSG00000158315.11	RHBDL2	chr1:38885807-38941830	hgnc_idHGNC:16083	-	242.44	-1.04749	0.152878	-6.85181	7.2921e-12	9.35983e-11	334.703	325.872	318.398	178.427	159.538	137.699
ENSG00000174233.12	ADCY6	chr12:48766194-48789089	hgnc_idHGNC:237	-	2146.13	-0.434928	0.0634823	-6.85117	7.32467e-12	9.39637e-11	2457.27	2474.33	2467.87	1905.92	1831.38	1740.01
ENSG00000171488.15	LRRC8C	chr1:89633072-89769903	hgnc_idHGNC:25075	+	175.291	1.1981	0.174891	6.85056	7.35595e-12	9.43124e-11	113.515	108.624	96.3127	257.212	227.507	248.573
ENSG00000137193.14	PIM1	chr6:37170152-37175428	hgnc_idHGNC:8986	+	665.902	-0.64765	0.0946014	-6.8461	7.58913e-12	9.71934e-11	812.97	800.058	827.156	486.618	526.758	541.854
ENSG00000272734.1	ADIRF-AS1	chr10:86965345-86971311	hgnc_idHGNC:45127	-	225.949	-1.11269	0.162528	-6.84611	7.58864e-12	9.71934e-11	329.695	301.85	294.603	148.303	161.426	119.816
ENSG00000055609.21	KMT2C	chr7:152134922-152436644	hgnc_idHGNC:13726	-	2797.3	-0.441047	0.064428	-6.84557	7.61716e-12	9.74979e-11	3233.52	3168.9	3258.77	2548.95	2354.36	2219.28
ENSG00000136875.13	PRPF4	chr9:113275642-113294009	hgnc_idHGNC:17349	+	1170.64	0.584478	0.085382	6.84545	7.62367e-12	9.75269e-11	944.013	957.772	908.738	1364.85	1298.01	1550.45
ENSG00000169139.12	UBE2V2	chr8:48008415-48064708	hgnc_idHGNC:12495	+	1518.72	0.525122	0.0767654	6.84061	7.88564e-12	1.00822e-10	1240.32	1201.13	1295.12	1820.18	1650.13	1905.43
ENSG00000115306.16	SPTBN1	chr2:54456317-54671446	hgnc_idHGNC:11275	+	11693.7	0.334313	0.0489084	6.83548	8.17287e-12	1.04436e-10	10618.7	10280.6	10131	13322.9	13339.8	12468.9
ENSG00000144063.4	MALL	chr2:110083870-110116022	hgnc_idHGNC:6818	-	323.674	0.890788	0.130327	6.83502	8.19936e-12	1.04716e-10	216.18	221.426	243.614	425.211	398.372	437.239
ENSG00000154127.10	UBASH3B	chr11:122655722-122814473	hgnc_idHGNC:29884	+	1038.29	0.658014	0.0962943	6.83336	8.29486e-12	1.05877e-10	725.329	825.126	869.08	1258.26	1152.64	1399.34
ENSG00000144366.16	GULP1	chr2:188291669-188595931	hgnc_idHGNC:18649	+	302.509	-0.981959	0.143882	-6.82477	8.80661e-12	1.12347e-10	384.783	362.429	457.768	216.661	185.97	207.443
ENSG00000153914.16	SREK1	chr5:66139971-66183615	hgnc_idHGNC:17882	+	2704.58	-0.4076	0.0597446	-6.82236	8.95544e-12	1.14182e-10	3006.49	3199.19	3045.75	2399.49	2291.11	2285.44
ENSG00000115541.11	HSPE1	chr2:197500140-197503449	hgnc_idHGNC:5269	+	1189.97	0.597153	0.0875306	6.82222	8.96443e-12	1.14233e-10	947.352	1011.04	883.81	1343.99	1375.42	1578.17
ENSG00000147454.14	SLC25A37	chr8:23528956-23575463	hgnc_idHGNC:29786	+	1161.97	-0.523814	0.0767973	-6.82074	9.05726e-12	1.15288e-10	1413.93	1388.09	1309.85	922.257	966.667	971.046
ENSG00000153294.12	ADGRF4	chr6:47685864-47722021	hgnc_idHGNC:19011	+	953.325	0.586406	0.0859731	6.8208	9.05342e-12	1.15288e-10	759.551	768.725	759.17	1112.27	1081.84	1238.4
ENSG00000100605.17	ITPK1	chr14:92936914-93116320	hgnc_idHGNC:6177	-	1275.6	-0.524428	0.0769118	-6.81857	9.19535e-12	1.16981e-10	1558.33	1402.71	1552.33	1075.19	1041.24	1023.8
ENSG00000138303.18	ASCC1	chr10:72096032-72217134	hgnc_idHGNC:24268	-	1978.73	0.457026	0.0670285	6.81838	9.20723e-12	1.17067e-10	1665.17	1616.83	1723.43	2226.86	2224.09	2415.99
ENSG00000077097.16	TOP2B	chr3:25597984-25664907	hgnc_idHGNC:11990	-	4553.31	0.35489	0.0520642	6.8164	9.33529e-12	1.1863e-10	3956.34	4051.47	3980.55	5176.69	4942.84	5211.99
ENSG00000196628.20	TCF4	chr18:55222185-55664787	hgnc_idHGNC:11634	-	319.628	0.937539	0.137596	6.81369	9.51259e-12	1.20816e-10	200.321	223.515	234.55	449.542	435.189	374.648
ENSG00000089063.15	TMEM230	chr20:5068232-5113103	hgnc_idHGNC:15876	-	3067.77	0.481607	0.0707125	6.81078	9.7068e-12	1.23214e-10	2584.98	2478.51	2618.57	3544.2	3256.84	3923.52
ENSG00000099901.17	RANBP1	chr22:20115938-20127355	hgnc_idHGNC:9847	+	1555.87	0.611791	0.0898337	6.81026	9.74243e-12	1.23598e-10	1246.16	1261.71	1184.08	1926.78	1616.15	2100.36
ENSG00000239521.9	CASTOR3	chr7:100200653-100272218	hgnc_idHGNC:29954	-	131.634	-1.37985	0.202675	-6.80819	9.88361e-12	1.2532e-10	190.305	179.648	200.557	76.4685	63.2487	79.5792
ENSG00000196878.15	LAMB3	chr1:209614870-209652425	hgnc_idHGNC:6490	-	18372.4	0.314611	0.0462296	6.8054	1.00771e-11	1.27702e-10	16505.6	16386.6	16234.9	21223.5	20233	19650.7
ENSG00000177879.17	AP3S1	chr5:115841592-115914081	hgnc_idHGNC:2013	+	1459.22	0.594719	0.0874782	6.79848	1.05726e-11	1.33908e-10	1211.11	1102.95	1173.88	1710.11	1580.27	1976.96
ENSG00000163933.10	RFT1	chr3:53088483-53130453	hgnc_idHGNC:30220	-	519.838	0.716516	0.1054	6.79809	1.06014e-11	1.34199e-10	408.154	369.74	401.114	675.472	630.599	633.951
ENSG00000109971.14	HSPA8	chr11:123057489-123063230	hgnc_idHGNC:5241	-	61696	0.416867	0.0613285	6.79729	1.06607e-11	1.34875e-10	51760.5	51867	54907.3	69903.8	64224.8	77512.9
ENSG00000163069.13	SGCB	chr4:52020706-52038299	hgnc_idHGNC:10806	-	551.972	0.789714	0.116231	6.79432	1.08824e-11	1.37604e-10	356.405	437.63	421.51	710.231	628.711	757.344
ENSG00000115750.17	TAF1B	chr2:9843443-9934416	hgnc_idHGNC:11533	+	476.482	0.912953	0.134398	6.79288	1.09913e-11	1.3885e-10	304.655	351.984	336.528	588.576	530.534	746.614
ENSG00000153029.16	MR1	chr1:181033374-181061938	hgnc_idHGNC:4975	+	1234.09	0.501876	0.0738829	6.79286	1.09931e-11	1.3885e-10	1046.68	1028.8	988.055	1455.22	1412.24	1473.56
ENSG00000261595.1	PPM1J-DT	chr1:112715672-112717796	hgnc_idHGNC:55355	+	49.438	-2.43501	0.358492	-6.79237	1.10308e-11	1.3925e-10	89.3098	92.9572	67.9854	16.2206	12.2721	17.883
ENSG00000163378.14	EOGT	chr3:68975217-69013684	hgnc_idHGNC:28526	-	1628.93	0.531397	0.0782634	6.78985	1.12248e-11	1.41622e-10	1296.24	1376.6	1325.72	1873.48	1784.18	2117.34
ENSG00000196586.16	MYO6	chr6:75749192-75919537	hgnc_idHGNC:7605	+	2130.03	-0.51006	0.0751403	-6.78811	1.13613e-11	1.43265e-10	2499.01	2559.98	2445.21	1933.73	1759.64	1582.64
ENSG00000080824.19	HSP90AA1	chr14:102080742-102139699	hgnc_idHGNC:5253	-	7102.23	0.424052	0.0624997	6.78485	1.16203e-11	1.46451e-10	6027.16	6328.4	5838.81	8708.15	8274.25	7436.63
ENSG00000170632.14	ARMC10	chr7:103074881-103099759	hgnc_idHGNC:21706	+	1273.93	0.541483	0.0798285	6.78308	1.17644e-11	1.48185e-10	1016.63	1019.4	1078.7	1472.6	1423.57	1632.72
ENSG00000116489.13	CAPZA1	chr1:112619805-112671616	hgnc_idHGNC:1488	+	6426.6	0.417728	0.0616009	6.7812	1.1918e-11	1.50038e-10	5380.29	5443.74	5686.98	7181.09	6865.79	8001.74
ENSG00000116120.11	FARSB	chr2:222566899-222656092	hgnc_idHGNC:17800	-	1020.84	0.574719	0.0847564	6.78083	1.19491e-11	1.50346e-10	782.922	785.436	894.008	1232.77	1178.13	1251.81
ENSG00000071894.17	CPSF1	chr8:144393229-144409335	hgnc_idHGNC:2324	-	1158.64	-0.550006	0.0811502	-6.77763	1.22161e-11	1.53537e-10	1352.17	1346.31	1432.23	943.112	1004.43	873.583
ENSG00000085415.16	SEH1L	chr18:12947133-12987536	hgnc_idHGNC:30379	+	1054.91	0.57888	0.0854104	6.77763	1.22161e-11	1.53537e-10	790.434	868.993	881.544	1224.66	1208.33	1355.53
ENSG00000143933.19	CALM2	chr2:47160083-47176921	hgnc_idHGNC:1445	-	10645.6	0.473844	0.0699347	6.77552	1.23959e-11	1.55713e-10	8700.61	8677.4	9363.86	11990.5	11199.7	13941.6
ENSG00000184216.14	IRAK1	chrX:154010506-154019902	hgnc_idHGNC:6112	-	3803.22	0.368148	0.0543379	6.77517	1.24258e-11	1.56002e-10	3314.48	3313.04	3332.42	4447.92	4252.77	4158.69
ENSG00000163362.11	INAVA	chr1:200891048-200915742	hgnc_idHGNC:25599	+	1698.66	-0.517611	0.0764006	-6.77496	1.24443e-11	1.5615e-10	2021.57	1982.39	1994.24	1459.85	1482.1	1251.81
ENSG00000225138.8	SLC9A3-AS1	chr5:473236-480884	hgnc_idHGNC:40550	+	228.157	-1.17207	0.17305	-6.77298	1.26154e-11	1.58209e-10	334.703	313.339	300.269	125.13	177.474	118.028
ENSG00000172037.14	LAMB2	chr3:49121114-49133118	hgnc_idHGNC:6487	-	10752.3	-0.350481	0.0517804	-6.76859	1.30042e-11	1.62996e-10	12281.4	11911.1	11958.6	9901.52	9559.05	8902.14
ENSG00000163734.4	CXCL3	chr4:74036589-74038807	hgnc_idHGNC:4604	-	54.9208	-2.20703	0.326074	-6.76847	1.30147e-11	1.63039e-10	94.3178	87.7349	88.381	23.1723	19.8242	16.0947
ENSG00000074855.11	ANO8	chr19:17323223-17334855	hgnc_idHGNC:29329	-	442.05	-0.948679	0.140282	-6.76265	1.35489e-11	1.69639e-10	661.894	529.543	555.214	279.226	365.332	261.091
ENSG00000163131.12	CTSS	chr1:150730079-150765957	hgnc_idHGNC:2545	-	1696.34	-0.608386	0.0900107	-6.75905	1.38904e-11	1.73819e-10	1822.09	2151.59	2176.67	1262.89	1254.59	1510.22
ENSG00000181652.19	ATG9B	chr7:151012209-151024499	hgnc_idHGNC:21899	-	76.8746	-2.07797	0.307649	-6.75436	1.43465e-11	1.79429e-10	132.713	131.602	108.777	23.1723	45.3125	19.6713
ENSG00000164182.12	NDUFAF2	chr5:60945177-61154531	hgnc_idHGNC:28086	+	485.777	0.738563	0.109384	6.75203	1.45793e-11	1.82241e-10	375.602	370.784	345.592	586.259	589.063	647.364
ENSG00000119655.11	NPC2	chr14:74476192-74494177	hgnc_idHGNC:14537	-	2059	0.466051	0.069032	6.75124	1.46588e-11	1.83135e-10	1690.21	1707.7	1791.42	2409.92	2228.81	2525.97
ENSG00000153885.15	KCTD15	chr19:33795933-33815763	hgnc_idHGNC:23297	+	382.676	0.825781	0.122429	6.74499	1.53038e-11	1.91089e-10	275.441	296.627	256.078	477.349	471.061	519.5
ENSG00000163738.19	MTHFD2L	chr4:74114174-74303099	hgnc_idHGNC:31865	+	699.643	0.665164	0.0986214	6.74463	1.53421e-11	1.91464e-10	559.23	537.898	525.754	859.692	784.473	930.809
ENSG00000138018.18	SELENOI	chr2:26308547-26395891	hgnc_idHGNC:29361	+	3694.73	0.405553	0.0601334	6.74422	1.53848e-11	1.91892e-10	3125.84	3173.08	3238.37	4290.35	3929.92	4410.84
ENSG00000010270.14	STARD3NL	chr7:38178245-38230670	hgnc_idHGNC:19169	+	787.857	0.61558	0.0913061	6.74194	1.56282e-11	1.94822e-10	600.963	648.611	618.667	921.098	917.578	1020.22
ENSG00000053371.13	AKR7A2	chr1:19303965-19312144	hgnc_idHGNC:389	-	997.041	0.558014	0.0827788	6.74103	1.5727e-11	1.95947e-10	820.482	779.169	820.357	1171.36	1132.81	1258.07
ENSG00000262943.7	ALOX12P2	chr17:6853861-6954107	hgnc_idHGNC:432	+	438.993	-0.764325	0.113393	-6.74049	1.57858e-11	1.96573e-10	554.222	531.632	571.077	347.584	320.964	308.481
ENSG00000152061.24	RABGAP1L	chr1:174159410-174995308	hgnc_idHGNC:24663	+	1001.38	-0.574033	0.0852487	-6.73363	1.65485e-11	2.05959e-10	1185.23	1113.4	1296.26	804.078	792.969	816.358
ENSG00000204520.14	MICA	chr6:31399784-31415315	hgnc_idHGNC:7090	+	336.095	0.956811	0.142156	6.73071	1.68841e-11	2.10021e-10	252.071	202.626	230.017	457.653	384.212	489.993
ENSG00000156453.14	PCDH1	chr5:141853090-141879246	hgnc_idHGNC:8655	-	4445.84	-0.353923	0.052596	-6.72908	1.70738e-11	2.12266e-10	5118.2	4917.33	4927.81	3913.8	3995.05	3802.81
ENSG00000077348.9	EXOSC5	chr19:41386374-41397359	hgnc_idHGNC:24662	-	878.642	0.598181	0.0889078	6.72811	1.71877e-11	2.13567e-10	674.414	703.968	720.645	1021.9	1008.2	1142.72
ENSG00000086289.12	EPDR1	chr7:37683843-37951936	hgnc_idHGNC:17572	+	488.524	0.813175	0.120866	6.72789	1.72145e-11	2.13784e-10	394.799	354.073	312.733	601.321	581.511	686.706
ENSG00000114999.8	TTL	chr2:112482156-112541739	hgnc_idHGNC:21586	+	1091.72	0.546168	0.0811946	6.72666	1.73606e-11	2.15482e-10	895.602	854.371	913.271	1269.84	1236.65	1380.57
ENSG00000105568.18	PPP2R1A	chr19:52190048-52229518	hgnc_idHGNC:9302	+	5567.89	0.370128	0.0550724	6.72075	1.80787e-11	2.24274e-10	4970.47	4758.57	4839.43	6624.96	6226.69	5987.22
ENSG00000090971.5	NAT14	chr19:55485188-55487568	hgnc_idHGNC:28918	+	376.352	0.843063	0.125456	6.71998	1.81747e-11	2.25343e-10	289.631	277.827	239.082	506.314	459.733	485.523
ENSG00000174775.18	HRAS	chr11:532242-537321	hgnc_idHGNC:5173	-	1081.99	0.532954	0.079326	6.71853	1.83562e-11	2.2747e-10	891.429	858.548	904.206	1215.39	1333.89	1288.47
ENSG00000106153.13	CHCHD2	chr7:56101573-56106476	hgnc_idHGNC:21645	-	6824.61	0.487188	0.0725313	6.71694	1.85584e-11	2.29851e-10	5583.95	5568.03	5900	7703.63	7159.38	9032.69
ENSG00000213977.8	TAX1BP3	chr17:3662895-3668679	hgnc_idHGNC:30684	-	73.5556	-1.94968	0.290472	-6.71209	1.91861e-11	2.37498e-10	130.209	108.624	112.176	22.0137	40.5925	27.7186
ENSG00000105197.11	TIMM50	chr19:39480412-39493785	hgnc_idHGNC:23656	+	1577.45	0.466491	0.0695021	6.7119	1.92103e-11	2.37669e-10	1370.53	1284.69	1317.78	1816.71	1778.52	1896.49
ENSG00000129625.13	REEP5	chr5:112876385-112922289	hgnc_idHGNC:30077	-	4601.4	0.393756	0.0586696	6.7114	1.9276e-11	2.38353e-10	3907.93	4051.47	3973.75	5253.16	4889.98	5532.1
ENSG00000228474.6	OST4	chr2:27070472-27071654	hgnc_idHGNC:32483	-	1631.92	0.539561	0.0803963	6.71127	1.9294e-11	2.38447e-10	1287.9	1352.58	1351.78	1934.89	1741.7	2122.71
ENSG00000115128.7	SF3B6	chr2:24067586-24076373	hgnc_idHGNC:30096	-	2381.77	0.584938	0.0871617	6.71096	1.9335e-11	2.38826e-10	1761.16	1861.23	2097.35	2810.8	2539.39	3220.72
ENSG00000111666.11	CHPT1	chr12:101696947-101744140	hgnc_idHGNC:17852	+	975.815	-0.679979	0.10135	-6.70923	1.95651e-11	2.41538e-10	1160.19	1154.13	1293.99	656.934	725	864.642
ENSG00000196502.12	SULT1A1	chr16:28603944-28623625	hgnc_idHGNC:11453	-	110.304	1.6711	0.249132	6.70766	1.97765e-11	2.44017e-10	45.0722	41.7785	72.5178	140.192	171.81	190.454
ENSG00000181924.7	COA4	chr11:73872667-73876901	hgnc_idHGNC:24604	-	1372.68	0.607478	0.0906114	6.70422	2.02488e-11	2.4971e-10	1004.11	1083.11	1179.55	1617.43	1501.92	1849.99
ENSG00000136527.18	TRA2B	chr3:185914558-185938103	hgnc_idHGNC:10781	-	3324.3	0.399745	0.059642	6.7024	2.05018e-11	2.52694e-10	2896.31	2841.98	2862.19	3735.37	3603.29	4006.68
ENSG00000155657.28	TTN	chr2:178525989-178830802	hgnc_idHGNC:12403	-	1201.85	-0.587384	0.0876679	-6.7001	2.0828e-11	2.56577e-10	1342.15	1486.27	1500.21	1035.8	986.491	860.171
ENSG00000137177.20	KIF13A	chr6:17759183-17987635	hgnc_idHGNC:14566	-	1253.56	0.492008	0.0734562	6.69798	2.11322e-11	2.60184e-10	1042.5	1011.04	1073.04	1430.89	1468.88	1495.02
ENSG00000132305.21	IMMT	chr2:86143932-86195472	hgnc_idHGNC:6047	-	2684.77	0.410649	0.0613464	6.69394	2.17241e-11	2.67329e-10	2336.24	2344.82	2232.19	3186.19	2921.71	3087.5
ENSG00000065911.13	MTHFD2	chr2:74186172-74217565	hgnc_idHGNC:7434	+	1446	0.550204	0.0821968	6.69375	2.1753e-11	2.67541e-10	1166.87	1243.96	1110.43	1666.09	1601.99	1886.65
ENSG00000177989.14	ODF3B	chr22:50529710-50532506	hgnc_idHGNC:34388	-	329.856	-0.878469	0.131262	-6.69251	2.1938e-11	2.69671e-10	445.714	434.497	401.114	238.675	211.458	247.679
ENSG00000178234.13	GALNT11	chr7:152025674-152122340	hgnc_idHGNC:19875	+	1514.51	0.637051	0.0951935	6.69217	2.1989e-11	2.70154e-10	1221.12	1086.24	1248.67	1916.35	1567.06	2047.6
ENSG00000151388.11	ADAMTS12	chr5:33523535-33892019	hgnc_idHGNC:14605	-	41.5586	2.66862	0.398778	6.69201	2.20123e-11	2.70295e-10	10.0161	9.40017	14.7302	78.7858	60.4167	76.0026
ENSG00000198176.13	TFDP1	chr13:113584721-113641473	hgnc_idHGNC:11749	+	2148.64	0.433442	0.0648009	6.68883	2.24965e-11	2.76094e-10	1884.69	1837.21	1760.82	2510.72	2358.14	2540.28
ENSG00000099814.16	CEP170B	chr14:104865268-104896770	hgnc_idHGNC:20362	+	1997.71	-0.428302	0.0640456	-6.68745	2.27098e-11	2.78562e-10	2317.05	2289.46	2268.45	1721.7	1758.69	1630.93
ENSG00000111144.10	LTA4H	chr12:96000753-96043520	hgnc_idHGNC:6710	-	4985.83	0.458087	0.0685325	6.68424	2.32126e-11	2.84577e-10	4123.28	4136.07	4345.4	5696.91	5232.65	6380.65
ENSG00000185658.14	BRWD1	chr21:39184176-39321559	hgnc_idHGNC:12760	-	7788.58	-0.368838	0.0552154	-6.67999	2.38954e-11	2.92792e-10	8519.49	8985.51	8834.7	6663.19	6480.63	7247.97
ENSG00000184792.16	OSBP2	chr22:30693782-30907824	hgnc_idHGNC:8504	+	4019.3	-0.375256	0.056185	-6.67895	2.40667e-11	2.94733e-10	4778.49	4364.81	4471.17	3526.82	3473.02	3501.49
ENSG00000196233.14	LCOR	chr10:96832254-96995956	hgnc_idHGNC:29503	+	2544.63	-0.412195	0.0617649	-6.67361	2.49588e-11	3.05496e-10	2959.74	2938.07	2815.73	2290.58	2156.12	2107.51
ENSG00000104823.9	ECH1	chr19:38815422-38831841	hgnc_idHGNC:3149	-	1886.63	0.455392	0.0682398	6.67341	2.4993e-11	3.05751e-10	1626.77	1556.25	1588.59	2270.88	2228.81	2048.49
ENSG00000257027.1	RP11-705C15.3	chr12:9658567-9662085	havana_geneOTTHUMG00000168442.1	+	239.151	-1.12609	0.168825	-6.67018	2.55488e-11	3.12385e-10	307.994	350.939	325.197	145.985	184.082	120.71
ENSG00000108946.15	PRKAR1A	chr17:68511780-68551319	hgnc_idHGNC:9388	+	9262.79	0.38092	0.0571121	6.66969	2.5634e-11	3.13259e-10	7912.68	8055.94	8175.24	10231.7	9868.69	11332.4
ENSG00000138735.16	PDE5A	chr4:119494397-119628804	hgnc_idHGNC:8784	-	844.797	0.569697	0.0854309	6.66851	2.58414e-11	3.15625e-10	693.612	669.501	676.455	1033.48	964.779	1030.95
ENSG00000119638.14	NEK9	chr14:75079353-75127344	hgnc_idHGNC:18591	-	1404.8	0.461757	0.0692549	6.66751	2.60187e-11	3.17622e-10	1169.37	1199.04	1177.28	1639.44	1635.97	1607.68
ENSG00000137267.7	TUBB2A	chr6:3153497-3157544	hgnc_idHGNC:12412	-	292.122	0.961255	0.144204	6.66594	2.62977e-11	3.20857e-10	190.305	209.937	194.891	390.453	337.956	429.191
ENSG00000135778.12	NTPCR	chr1:232950605-232983882	hgnc_idHGNC:28204	+	1067.16	0.548722	0.0823451	6.66369	2.67033e-11	3.25633e-10	887.255	817.814	894.008	1311.55	1191.34	1300.99
ENSG00000261824.7	LINC00662	chr19:27681072-27794005	hgnc_idHGNC:27122	-	712.401	0.677492	0.101717	6.66055	2.72801e-11	3.3249e-10	527.512	517.009	601.671	858.533	815.625	954.057
ENSG00000104368.19	PLAT	chr8:42174718-42207709	hgnc_idHGNC:9051	-	1909.54	0.471327	0.0707736	6.65964	2.74492e-11	3.34374e-10	1654.32	1587.58	1556.87	2309.12	2052.28	2297.07
ENSG00000206527.10	HACD2	chr3:123490820-123585053	hgnc_idHGNC:9640	-	2408.97	0.403858	0.0606821	6.65529	2.82733e-11	3.4423e-10	2070.82	2125.48	2025.97	2712.32	2684.77	2834.45
ENSG00000006451.8	RALA	chr7:39623565-39708120	hgnc_idHGNC:9839	+	1478.09	0.504328	0.0757993	6.65346	2.86284e-11	3.48368e-10	1277.88	1223.07	1164.82	1710.11	1644.47	1848.21
ENSG00000112081.17	SRSF3	chr6:36594353-36605600	hgnc_idHGNC:10785	+	7325.25	0.377728	0.0567904	6.65127	2.90578e-11	3.53406e-10	6320.13	6274.09	6522.07	8360.56	7701.24	8773.39
ENSG00000145741.16	BTF3	chr5:73498408-73505635	hgnc_idHGNC:1125	+	13528.6	0.415155	0.062422	6.65078	2.91536e-11	3.54383e-10	11282.3	11378.4	12129.7	14824.5	14500.9	17055.9
ENSG00000114796.16	KLHL24	chr3:183635610-183684519	hgnc_idHGNC:25947	+	3836.71	-0.405495	0.0609978	-6.64771	2.9769e-11	3.61672e-10	4282.7	4319.9	4516.5	3291.62	3097.3	3512.22
ENSG00000143418.20	CERS2	chr1:150960583-150975003	hgnc_idHGNC:14076	-	1839.97	0.420668	0.0633131	6.64425	3.04761e-11	3.70067e-10	1563.34	1562.52	1595.39	2113.31	2083.43	2121.81
ENSG00000123096.12	SSPN	chr12:26121991-26299290	hgnc_idHGNC:11322	+	349.676	-0.839493	0.126405	-6.64129	3.10957e-11	3.77391e-10	423.178	437.63	486.096	244.468	248.275	258.409
ENSG00000139626.16	ITGB7	chr12:53191323-53207282	hgnc_idHGNC:6162	-	130.696	-1.33443	0.20095	-6.64059	3.12436e-11	3.78985e-10	199.486	176.514	185.827	67.1996	76.4649	78.6851
ENSG00000163328.14	GPR155	chr2:174431571-174487094	hgnc_idHGNC:22951	-	199.136	1.09806	0.165382	6.63955	3.14648e-11	3.81429e-10	126.035	143.091	111.043	269.957	273.763	270.927
ENSG00000265298.1	RP13-104F24.3	chr17:64750420-64751311	tagpseudo_consens	+	130.161	-1.3842	0.20848	-6.63948	3.14783e-11	3.81429e-10	188.636	167.114	208.489	81.103	62.3047	73.3202
ENSG00000175147.13	TMEM51-AS1	chr1:15111815-15153618	hgnc_idHGNC:26301	-	202.304	-1.16838	0.176098	-6.6348	3.24951e-11	3.93542e-10	272.937	323.783	243.614	114.703	142.546	116.239
ENSG00000135541.22	AHI1	chr6:135283407-135498434	hgnc_idHGNC:21575	-	672.758	-0.619987	0.0934617	-6.6336	3.27607e-11	3.96549e-10	819.647	801.103	823.756	554.976	505.046	532.018
ENSG00000145592.14	RPL37	chr5:40825262-40835222	hgnc_idHGNC:10347	-	36530.9	0.369407	0.0556943	6.63276	3.29457e-11	3.98579e-10	30918.7	31379.8	33342.3	41502.7	38221.1	43820.4
ENSG00000089220.5	PEBP1	chr12:118136124-118145584	hgnc_idHGNC:8630	+	4842.62	0.432162	0.065173	6.63099	3.33442e-11	4.03187e-10	4080.71	4010.74	4279.68	5312.25	5258.14	6114.19
ENSG00000146072.6	TNFRSF21	chr6:47231532-47309905	hgnc_idHGNC:13469	-	4908.12	-0.383341	0.0578291	-6.62886	3.38282e-11	4.08824e-10	5769.25	5576.39	5319.86	4333.22	4423.63	4026.35
ENSG00000103257.9	SLC7A5	chr16:87830023-87869507	hgnc_idHGNC:11063	-	6821.67	0.47898	0.072262	6.62837	3.39413e-11	4.09976e-10	5981.25	5683.97	5429.77	8185.61	8684.9	6964.52
ENSG00000185483.12	ROR1	chr1:63774017-64181498	hgnc_idHGNC:10256	+	177.922	1.14358	0.172572	6.62669	3.43301e-11	4.14453e-10	101.83	113.846	117.841	234.04	239.779	260.197
ENSG00000103888.17	CEMIP	chr15:80779343-80951776	hgnc_idHGNC:29213	+	871.78	-0.5635	0.0850662	-6.62425	3.49011e-11	4.21125e-10	1020.8	1063.26	1034.51	739.196	701.4	671.506
ENSG00000239665.8	RP11-295P9.3	chr10:13631143-13668445	tagoverlapping_locus	+	254.473	-0.966578	0.145968	-6.62186	3.54711e-11	4.27778e-10	334.703	350.939	324.064	173.792	185.97	157.37
ENSG00000104529.18	EEF1D	chr8:143579697-143599541	hgnc_idHGNC:3211	-	2644.85	0.415114	0.0626972	6.62093	3.56937e-11	4.30237e-10	2257.79	2219.48	2323.97	3071.49	2848.08	3148.3
ENSG00000100216.6	TOMM22	chr22:38681957-38685421	hgnc_idHGNC:18002	+	1985.77	0.561302	0.0847829	6.62046	3.58087e-11	4.3117e-10	1631.78	1546.85	1633.92	2433.09	2042.84	2626.11
ENSG00000100652.5	SLC10A1	chr14:69775416-69797241	hgnc_idHGNC:10905	-	48.3625	-2.33784	0.35312	-6.62052	3.57939e-11	4.3117e-10	80.9631	81.4681	79.3163	20.8551	14.1602	13.4122
ENSG00000154556.18	SORBS2	chr4:185585444-185956652	hgnc_idHGNC:24098	-	354.206	-0.820451	0.123975	-6.61788	3.64397e-11	4.38537e-10	453.226	445.986	456.635	276.909	250.163	242.314
ENSG00000065809.14	FAM107B	chr10:14518557-14774897	hgnc_idHGNC:23726	-	1535.66	-0.500778	0.0756727	-6.61769	3.64859e-11	4.38864e-10	1817.08	1801.7	1778.95	1315.03	1156.41	1344.8
ENSG00000247828.8	TMEM161B-AS1	chr5:88268891-88439337	hgnc_idHGNC:43839	+	655.084	-0.630601	0.0953046	-6.6167	3.67317e-11	4.41589e-10	787.93	835.57	763.703	532.963	506.934	503.406
ENSG00000249007.1	RP11-510N19.5	chr1:202011370-202015657	tagoverlapping_locus	+	126.896	-1.53459	0.231964	-6.61563	3.69983e-11	4.44561e-10	204.494	198.448	163.165	55.6135	87.793	51.8606
ENSG00000123364.5	HOXC13	chr12:53938831-53946544	hgnc_idHGNC:5125	+	190.695	-1.1354	0.171778	-6.60969	3.85133e-11	4.62523e-10	265.425	266.338	253.812	126.289	132.161	100.145
ENSG00000076248.11	UNG	chr12:109097597-109110992	hgnc_idHGNC:12572	+	865.805	0.690273	0.104443	6.60912	3.86613e-11	4.64058e-10	627.673	664.278	697.983	999.884	965.723	1239.29
ENSG00000167986.15	DDB1	chr11:61299451-61342596	hgnc_idHGNC:2717	-	10424	0.323848	0.049009	6.60792	3.89756e-11	4.67585e-10	9266.52	9179.78	9329.86	11807.4	11023.2	11936.9
ENSG00000164830.19	OXR1	chr8:106270144-106752694	hgnc_idHGNC:15822	+	2239.41	-0.448551	0.0678819	-6.60782	3.90012e-11	4.67648e-10	2543.24	2569.38	2642.37	1922.14	1750.2	2009.15
ENSG00000157593.19	SLC35B2	chr6:44254096-44257890	hgnc_idHGNC:16872	-	1673.13	0.510958	0.0773355	6.60703	3.92097e-11	4.69902e-10	1409.76	1279.47	1450.36	2002.09	1819.11	2078
ENSG00000261578.1	RP11-21L23.2	chr11:76800364-76804555	havana_geneOTTHUMG00000165240.1	+	129.966	-1.34168	0.203088	-6.60639	3.93803e-11	4.71701e-10	207.833	176.514	174.496	74.1513	70.8008	76.0026
ENSG00000102781.14	KATNAL1	chr13:30202630-30307551	hgnc_idHGNC:28361	-	325.329	0.882325	0.133579	6.60524	3.96867e-11	4.75122e-10	237.881	209.937	237.949	455.335	387.044	423.826
ENSG00000240849.11	PEDS1	chr20:50118254-50153734	hgnc_idHGNC:16735	-	1651.31	0.446028	0.067533	6.6046	3.98601e-11	4.7695e-10	1363.85	1451.8	1378.97	1911.71	1939	1862.51
ENSG00000106348.18	IMPDH1	chr7:128392277-128410252	hgnc_idHGNC:6052	-	943.284	0.602857	0.0912815	6.60437	3.99206e-11	4.77424e-10	720.321	746.791	780.699	1185.26	1019.53	1207.1
ENSG00000272841.1	MAP3K4-AS1	chr6:160990318-160992342	hgnc_idHGNC:55048	-	115.268	1.47867	0.223999	6.60126	4.0768e-11	4.87305e-10	53.419	54.3121	75.917	157.572	167.09	183.3
ENSG00000143549.21	TPM3	chr1:154155304-154194648	hgnc_idHGNC:12012	-	4717.05	0.417399	0.0632656	6.59758	4.17934e-11	4.99301e-10	3987.22	4017	4116.52	5232.3	5052.34	5896.91
ENSG00000104613.12	INTS10	chr8:19817391-19852083	hgnc_idHGNC:25548	+	1757.09	0.527106	0.0799778	6.59066	4.37882e-11	5.22862e-10	1420.61	1412.11	1487.75	2034.53	1883.3	2304.22
ENSG00000126814.7	TRMT5	chr14:60971441-60981170	hgnc_idHGNC:23141	-	782.78	0.589443	0.0894768	6.58767	4.46787e-11	5.33217e-10	626.838	612.055	636.797	928.05	897.754	995.188
ENSG00000231574.6	LINC02015	chr3:177816865-177899224	hgnc_idHGNC:52850	+	392.306	-0.804589	0.122221	-6.58309	4.6078e-11	5.49631e-10	522.504	471.053	504.225	257.212	300.195	298.646
ENSG00000136933.17	RABEPK	chr9:125200542-125234161	hgnc_idHGNC:16896	+	607.828	0.6495	0.0986642	6.58294	4.61251e-11	5.49907e-10	459.069	468.964	492.894	734.562	711.784	779.698
ENSG00000164850.15	GPER1	chr7:1082208-1093815	hgnc_idHGNC:4485	+	153.684	1.24741	0.189529	6.58165	4.65264e-11	5.54404e-10	89.3098	87.7349	96.3127	221.295	237.891	189.56
ENSG00000166557.14	TMED3	chr15:79311112-79427432	hgnc_idHGNC:28889	+	3713.07	0.40204	0.0611316	6.57663	4.81217e-11	5.73115e-10	3102.47	3128.17	3369.81	4152.47	4058.3	4467.17
ENSG00000232316.2	LINC02518	chr6:113428540-113433555	hgnc_idHGNC:53509	-	61.3662	-2.08965	0.31784	-6.57452	4.88107e-11	5.8102e-10	88.4751	89.8238	120.108	20.8551	29.2643	19.6713
ENSG00000070061.16	ELP1	chr9:108866898-108934328	hgnc_idHGNC:5959	-	2463.46	0.393896	0.059916	6.57413	4.8939e-11	5.82245e-10	2150.95	2159.95	2075.82	2817.75	2715.92	2860.38
ENSG00000120265.19	PCMT1	chr6:149749443-149811420	hgnc_idHGNC:8728	+	1535.06	0.497485	0.0757147	6.57052	5.01409e-11	5.96235e-10	1222.79	1307.67	1289.46	1847.99	1655.79	1886.65
ENSG00000146416.19	AIG1	chr6:143060496-143341058	hgnc_idHGNC:21607	+	1561.25	0.535405	0.0815621	6.56439	5.22465e-11	6.20952e-10	1225.3	1333.78	1266.79	1844.51	1671.84	2025.25
ENSG00000148229.13	POLE3	chr9:113407235-113410675	hgnc_idHGNC:13546	-	1016.99	0.606247	0.0923629	6.56376	5.24687e-11	6.2327e-10	790.434	781.258	849.818	1136.6	1167.74	1376.09
ENSG00000102317.18	RBM3	chrX:48574449-48581162	hgnc_idHGNC:9900	+	7676.19	0.436214	0.0665384	6.55583	5.53345e-11	6.56972e-10	6406.1	6257.38	6911.85	8907.43	7988.22	9586.17
ENSG00000154328.16	NEIL2	chr8:11769639-11787345	hgnc_idHGNC:18956	+	451.553	0.749605	0.114345	6.55565	5.54018e-11	6.57431e-10	331.364	320.65	359.19	563.087	531.478	603.55
ENSG00000106355.10	LSM5	chr7:32485338-32495283	hgnc_idHGNC:17162	-	997.769	0.632815	0.0965527	6.55409	5.59815e-11	6.63966e-10	760.385	788.569	799.962	1153.98	1096	1387.72
ENSG00000243317.8	STMP1	chr7:135662496-135693418	hgnc_idHGNC:41909	+	932.678	0.566862	0.0865243	6.55148	5.69699e-11	6.75341e-10	777.079	790.658	685.519	1142.39	1098.83	1101.59
ENSG00000143537.14	ADAM15	chr1:155050566-155062775	hgnc_idHGNC:193	+	6201.55	0.331859	0.0506768	6.54853	5.81066e-11	6.8846e-10	5392.81	5406.14	5675.65	7116.21	6782.72	6835.77
ENSG00000170006.12	TMEM154	chr4:152618628-152680012	hgnc_idHGNC:26489	-	3116.15	0.419995	0.0641395	6.54815	5.82548e-11	6.8986e-10	2578.3	2698.89	2722.82	3503.65	3365.4	3827.85
ENSG00000080546.13	SESN1	chr6:108986437-109094819	hgnc_idHGNC:21595	-	649.8	0.710392	0.108496	6.54766	5.84464e-11	6.91772e-10	449.888	511.787	518.955	819.14	716.504	882.525
ENSG00000107937.19	GTPBP4	chr10:988434-1019932	hgnc_idHGNC:21535	+	2166.08	0.495703	0.0757493	6.54399	5.98978e-11	7.08585e-10	1737.79	1874.81	1781.22	2560.54	2285.45	2756.66
ENSG00000120158.12	RCL1	chr9:4792944-4885917	hgnc_idHGNC:17687	+	548.005	0.682051	0.104316	6.53831	6.22191e-11	7.35666e-10	403.981	417.785	441.905	670.838	639.095	714.425
ENSG00000106077.19	ABHD11	chr7:73736094-73738852	hgnc_idHGNC:16407	-	463.594	-0.739911	0.113192	-6.53676	6.28647e-11	7.42917e-10	584.27	574.455	582.408	319.778	337.956	382.696
ENSG00000119013.10	NDUFB3	chr2:201071433-201085750	hgnc_idHGNC:7698	+	1447.82	0.559815	0.0856529	6.53585	6.32472e-11	7.47053e-10	1114.29	1168.75	1230.54	1690.42	1561.39	1921.53
ENSG00000166833.22	NAV2	chr11:19350724-20121601	hgnc_idHGNC:15997	+	421.32	0.931569	0.142538	6.5356	6.33571e-11	7.47966e-10	308.828	297.672	261.744	558.452	653.255	447.969
ENSG00000104055.16	TGM5	chr15:43232590-43266928	hgnc_idHGNC:11781	-	286.142	-0.927696	0.141953	-6.53522	6.3516e-11	7.49456e-10	407.32	348.851	369.387	184.22	190.69	216.384
ENSG00000111142.14	METAP2	chr12:95473520-95515839	hgnc_idHGNC:16672	+	3259.91	0.434853	0.066577	6.53158	6.50787e-11	7.675e-10	2721.03	2834.67	2762.47	3738.85	3446.58	4055.86
ENSG00000242294.6	STAG3L5P	chr7:100336079-100351900	hgnc_idHGNC:48896	+	295.136	-1.00671	0.154234	-6.52714	6.70381e-11	7.90202e-10	432.36	401.074	347.859	199.282	227.507	162.735
ENSG00000152558.15	TMEM123	chr11:102396332-102470384	hgnc_idHGNC:30138	-	9272.85	0.414792	0.0635561	6.52639	6.73722e-11	7.93732e-10	7880.13	7891.96	8076.67	10406.7	9680.83	11700.8
ENSG00000101220.18	C20orf27	chr20:3753508-3767781	hgnc_idHGNC:15873	-	641.579	0.638622	0.0978635	6.52564	6.77125e-11	7.97333e-10	482.44	511.787	512.157	792.492	730.664	819.934
ENSG00000091140.14	DLD	chr7:107891162-107931730	hgnc_idHGNC:2898	+	3681.42	0.392939	0.0602241	6.52461	6.81803e-11	8.02429e-10	3205.97	3104.14	3239.5	4213.88	3919.53	4405.47
ENSG00000175970.11	UNC119B	chr12:120710458-120723640	hgnc_idHGNC:16488	+	985.94	0.528134	0.0809573	6.5236	6.86376e-11	8.07398e-10	808.796	769.769	844.152	1165.57	1182.85	1144.51
ENSG00000100300.18	TSPO	chr22:43151547-43163242	hgnc_idHGNC:1158	+	4278.07	0.482288	0.0739633	6.52064	7.00067e-11	8.2308e-10	3533.16	3374.66	3801.52	5197.54	4403.81	5357.74
ENSG00000180879.14	SSR4	chrX:153793516-153798499	hgnc_idHGNC:11326	+	3685.83	0.39575	0.0607071	6.51901	7.07746e-11	8.31683e-10	3070.76	3145.92	3336.95	4144.36	4002.61	4414.41
ENSG00000108826.16	MRPL27	chr17:50367857-50373207	hgnc_idHGNC:14483	-	1468.76	0.4873	0.0747658	6.51769	7.13993e-11	8.38595e-10	1221.12	1230.38	1218.07	1708.96	1601.04	1833
ENSG00000281641.3	SAMD12-AS1	chr8:118620498-118906155	hgnc_idHGNC:30937	+	87.3634	-1.65005	0.253348	-6.513	7.36622e-11	8.6473e-10	138.555	122.202	135.971	52.1376	37.7604	37.5542
ENSG00000113083.15	LOX	chr5:122063195-122078413	hgnc_idHGNC:6664	-	309.479	0.90727	0.13934	6.51121	7.45463e-11	8.74214e-10	200.321	237.093	208.489	434.48	362.5	413.991
ENSG00000146729.10	NIPSNAP2	chr7:55951793-56000181	hgnc_idHGNC:4179	+	1891.47	0.47202	0.072493	6.51125	7.45282e-11	8.74214e-10	1573.36	1522.83	1659.98	2148.07	2077.77	2366.81
ENSG00000171522.6	PTGER4	chr5:40679915-40693735	hgnc_idHGNC:9596	+	131.11	1.3521	0.20766	6.51112	7.45943e-11	8.7433e-10	78.4591	64.7567	78.1832	180.744	169.922	214.596
ENSG00000162623.16	TYW3	chr1:74733152-74766678	hgnc_idHGNC:24757	+	942.881	0.576998	0.0886571	6.5082	7.60543e-11	8.90989e-10	761.22	732.168	777.3	1137.76	1033.69	1215.15
ENSG00000125520.14	SLC2A4RG	chr20:63739776-63744050	hgnc_idHGNC:15930	+	589.455	0.639626	0.098332	6.50476	7.78158e-11	9.11159e-10	479.936	445.986	455.502	738.037	711.784	705.483
ENSG00000137504.15	CREBZF	chr11:85657742-85682908	hgnc_idHGNC:24905	-	2770.19	-0.42196	0.064894	-6.5023	7.91017e-11	9.25745e-10	3190.95	3125.03	3203.25	2295.22	2246.75	2559.95
ENSG00000143977.14	SNRPG	chr2:70281362-70293740	hgnc_idHGNC:11163	-	1624.69	0.618675	0.0951698	6.50075	7.99225e-11	9.34873e-10	1168.54	1340.05	1339.31	1874.64	1746.42	2279.19
ENSG00000164934.14	DCAF13	chr8:103414714-103443453	hgnc_idHGNC:24535	+	2056.78	0.573101	0.0881704	6.49993	8.03569e-11	9.39224e-10	1644.3	1532.23	1785.75	2414.55	2175	2788.85
ENSG00000168439.17	STIP1	chr11:64185272-64204543	hgnc_idHGNC:11387	+	3644.38	0.362726	0.0558049	6.49989	8.03763e-11	9.39224e-10	3135.86	3125.03	3306.36	4149	3975.23	4174.78
ENSG00000108244.17	KRT23	chr17:40922700-40937646	hgnc_idHGNC:6438	-	727.598	-0.608744	0.0936563	-6.49977	8.04452e-11	9.39361e-10	868.893	883.616	884.943	567.721	538.086	622.328
ENSG00000156381.9	ANKRD9	chr14:102501767-102509799	hgnc_idHGNC:20096	-	907.077	-0.578717	0.0890372	-6.49972	8.04698e-11	9.39361e-10	1080.9	1023.57	1154.62	770.479	679.688	733.202
ENSG00000213281.5	NRAS	chr1:114704469-114716771	hgnc_idHGNC:7989	-	2084.48	0.467355	0.0719179	6.49845	8.11532e-11	9.46856e-10	1710.24	1774.54	1766.49	2363.57	2254.3	2637.74
ENSG00000164284.15	GRPEL2	chr5:149345430-149354583	hgnc_idHGNC:21060	+	1166.85	0.540511	0.0831843	6.49776	8.15264e-11	9.50727e-10	967.384	934.794	950.663	1343.99	1290.46	1513.79
ENSG00000163513.19	TGFBR2	chr3:30606601-30694142	hgnc_idHGNC:11773	+	1589.75	0.44819	0.0689778	6.49761	8.16084e-11	9.512e-10	1373.87	1304.53	1354.04	1910.56	1797.4	1798.13
ENSG00000172009.15	THOP1	chr19:2785503-2815807	hgnc_idHGNC:11793	+	867.182	0.622731	0.0958449	6.49728	8.17873e-11	9.52802e-10	762.889	627.722	654.926	1099.53	993.099	1064.93
ENSG00000100106.22	TRIOBP	chr22:37697048-37776556	hgnc_idHGNC:17009	+	3119.51	-0.367428	0.0565796	-6.494	8.35857e-11	9.73258e-10	3555.7	3415.39	3573.77	2676.4	2697.98	2797.79
ENSG00000171227.7	TMEM37	chr2:119429901-119438504	hgnc_idHGNC:18216	+	37.73	-2.81389	0.43342	-6.4923	8.45343e-11	9.83805e-10	63.435	75.2013	58.9207	15.062	6.60807	7.15319
ENSG00000059573.9	ALDH18A1	chr10:95605941-95656711	hgnc_idHGNC:9722	-	2889.44	0.43578	0.0671242	6.49215	8.46178e-11	9.84277e-10	2519.04	2413.75	2435.01	3390.11	3039.71	3539.04
ENSG00000102743.15	SLC25A15	chr13:40789412-40812460	hgnc_idHGNC:10985	+	531.272	0.701148	0.108039	6.48975	8.59766e-11	9.99576e-10	398.138	409.429	406.779	663.886	599.447	709.954
ENSG00000130707.18	ASS1	chr9:130444961-130501274	hgnc_idHGNC:758	+	17802.8	-0.312069	0.048089	-6.48941	8.61738e-11	1.00136e-09	19645.7	19390.5	20128.2	15773.4	15252.4	16626.7
ENSG00000169129.15	AFAP1L2	chr10:114294824-114404756	hgnc_idHGNC:25901	-	490.064	0.721271	0.11116	6.4886	8.66365e-11	1.00623e-09	367.255	384.362	359.19	578.149	585.287	666.141
ENSG00000121579.13	NAA50	chr3:113716458-113746300	hgnc_idHGNC:29533	-	7663.4	0.424346	0.0654153	6.48696	8.75841e-11	1.01672e-09	6544.66	6476.71	6612.71	8797.36	7896.65	9652.34
ENSG00000175832.13	ETV4	chr17:43527844-43579620	hgnc_idHGNC:3493	-	162.619	-1.19824	0.184815	-6.48342	8.96655e-11	1.03983e-09	224.527	247.538	207.355	97.3236	110.449	88.5207
ENSG00000231683.6	RP1-27K12.2	chr6:53561289-53617171	tagoverlapping_locus	-	40.1344	-2.63637	0.406627	-6.4835	8.96209e-11	1.03983e-09	64.2697	58.4899	84.9818	9.26892	10.3841	13.4122
ENSG00000143149.12	ALDH9A1	chr1:165662216-165698863	hgnc_idHGNC:412	-	1594.14	0.449574	0.0693718	6.48064	9.13357e-11	1.05866e-09	1290.4	1341.09	1414.1	1835.25	1813.44	1870.56
ENSG00000143217.9	NECTIN4	chr1:161070998-161089558	hgnc_idHGNC:19688	-	3087.55	-0.374522	0.0577944	-6.48026	9.15666e-11	1.0608e-09	3417.98	3522.97	3515.98	2784.15	2704.59	2579.62
ENSG00000171444.18	MCC	chr5:113022099-113488823	hgnc_idHGNC:6935	-	2689.88	0.376084	0.0580813	6.47514	9.47268e-11	1.09686e-09	2287	2383.46	2353.43	3114.36	3003.84	2997.19
ENSG00000100934.15	SEC23A	chr14:39031919-39109646	hgnc_idHGNC:10701	-	3145.49	0.439434	0.0678723	6.47442	9.51753e-11	1.1015e-09	2581.64	2532.82	2898.44	3649.64	3419.21	3791.19
ENSG00000127511.10	SIN3B	chr19:16829398-16880353	hgnc_idHGNC:19354	+	1018.04	-0.530926	0.0820129	-6.47369	9.5636e-11	1.10627e-09	1231.14	1175.02	1203.34	819.14	887.37	792.216
ENSG00000205403.14	CFI	chr4:109740694-109801999	hgnc_idHGNC:5394	-	77.2467	1.78085	0.2753	6.46876	9.88104e-11	1.14242e-09	34.2215	41.7785	28.3273	123.972	101.953	133.228
ENSG00000111432.5	FZD10	chr12:130162459-130165740	hgnc_idHGNC:4039	+	869.31	0.565529	0.0874389	6.4677	9.95052e-11	1.14987e-09	717.817	740.524	643.595	1040.44	1031.8	1041.68
ENSG00000106367.15	AP1S1	chr7:101154456-101161596	hgnc_idHGNC:559	+	1933.34	0.486098	0.0751977	6.46426	1.01793e-10	1.17571e-09	1540.8	1567.74	1725.7	2287.1	2080.6	2398.11
ENSG00000103415.12	HMOX2	chr16:4474690-4510347	hgnc_idHGNC:5014	+	1363.73	0.513841	0.0794915	6.4641	1.01903e-10	1.17639e-09	1095.92	1113.4	1161.42	1664.93	1459.44	1687.26
ENSG00000143147.15	GPR161	chr1:168079542-168137667	hgnc_idHGNC:23694	-	729.386	0.604264	0.0934994	6.46276	1.02811e-10	1.18629e-09	565.072	628.767	542.75	874.754	878.874	886.101
ENSG00000140263.15	SORD	chr15:45023147-45077185	hgnc_idHGNC:11184	+	732.515	0.648778	0.1004	6.46194	1.0337e-10	1.19213e-09	604.302	596.388	509.891	855.057	863.77	965.681
ENSG00000265681.8	RPL17	chr18:49488453-49492508	hgnc_idHGNC:10307	-	546.672	0.78877	0.12209	6.46057	1.0431e-10	1.20236e-09	360.578	381.229	463.434	646.507	649.479	778.804
ENSG00000116194.13	ANGPTL1	chr1:178849535-178871077	hgnc_idHGNC:489	-	78.6435	-1.74482	0.270321	-6.45461	1.08495e-10	1.24998e-09	106.003	112.802	145.036	33.5998	37.7604	36.6601
ENSG00000181904.9	C5orf24	chr5:134845680-134859735	hgnc_idHGNC:26746	+	2162.9	0.440735	0.068285	6.45434	1.0869e-10	1.25159e-09	1885.52	1852.88	1766.49	2422.66	2380.79	2669.03
ENSG00000226742.4	HSBP1L1	chr18:79964582-79970822	hgnc_idHGNC:37243	+	568.363	-0.663569	0.102811	-6.45424	1.0876e-10	1.25178e-09	658.556	692.479	741.041	425.211	433.301	459.592
ENSG00000108179.14	PPIF	chr10:79347469-79355334	hgnc_idHGNC:9259	+	1771.58	0.441897	0.0685109	6.45002	1.11835e-10	1.28652e-09	1531.62	1412.11	1563.66	2020.62	2014.52	2086.94
ENSG00000069399.15	BCL3	chr19:44747705-44760044	hgnc_idHGNC:998	+	289.423	-0.920031	0.14265	-6.44957	1.12165e-10	1.28968e-09	363.082	384.362	387.517	227.088	200.13	174.359
ENSG00000070214.16	SLC44A1	chr9:105244622-105439171	hgnc_idHGNC:18798	+	4342.02	0.382197	0.0592873	6.44652	1.14451e-10	1.31506e-09	3704.27	3845.71	3761.86	4929.9	4600.16	5210.2
ENSG00000136718.10	IMP4	chr2:130342877-130347967	hgnc_idHGNC:30856	+	1249.78	0.498397	0.0773132	6.44647	1.14488e-10	1.31506e-09	1028.31	1047.6	1031.11	1550.23	1367.87	1473.56
ENSG00000167996.16	FTH1	chr11:61959718-61967634	hgnc_idHGNC:3976	-	4353.58	-1.37063	0.212653	-6.44541	1.15287e-10	1.32358e-09	7394.35	5993.13	5449.03	2496.81	1912.57	2875.58
[truncated: 58,707 more rows]

## Sheet: MI_Oncogenic-Signature
NAME	GS<br> follow link to MSigDB	SIZE	ES	NES	NOM p-val	FDR q-val	FWER p-val	RANK AT MAX	LEADING EDGE
CSR_LATE_UP.V1_UP	CSR_LATE_UP.V1_UP	166	0.554419	2.07995	0	0	0	6689	tags=52%, list=17%, signal=62%
MYC_UP.V1_UP	MYC_UP.V1_UP	181	0.512852	1.94538	0	0.00136696	0.002	7844	tags=54%, list=20%, signal=67%
RB_DN.V1_DN	RB_DN.V1_DN	123	0.509143	1.81791	0	0.00454036	0.01	5399	tags=41%, list=14%, signal=48%
RB_P107_DN.V1_DN	RB_P107_DN.V1_DN	126	0.500581	1.81404	0	0.00375742	0.011	6675	tags=41%, list=17%, signal=50%
LEF1_UP.V1_UP	LEF1_UP.V1_UP	194	0.480329	1.80402	0	0.00356997	0.013	4537	tags=35%, list=12%, signal=39%
MTOR_UP.V1_UP	MTOR_UP.V1_UP	169	0.480208	1.77855	0	0.00342426	0.015	6789	tags=39%, list=17%, signal=47%
CSR_LATE_UP.V1_DN	CSR_LATE_UP.V1_DN	147	0.459664	1.68817	0	0.007482	0.037	6097	tags=43%, list=15%, signal=51%
HOXA9_DN.V1_DN	HOXA9_DN.V1_DN	190	0.441244	1.66362	0	0.00954467	0.054	6274	tags=36%, list=16%, signal=43%
P53_DN.V1_DN	P53_DN.V1_DN	194	0.432877	1.65361	0	0.00946652	0.06	5898	tags=36%, list=15%, signal=42%
MTOR_UP.N4.V1_UP	MTOR_UP.N4.V1_UP	195	0.432192	1.65176	0	0.00851986	0.06	6693	tags=40%, list=17%, signal=48%
STK33_DN	STK33_DN	278	0.4098	1.64231	0	0.00813115	0.063	6468	tags=37%, list=16%, signal=44%
MEL18_DN.V1_UP	MEL18_DN.V1_UP	141	0.445407	1.6297	0	0.00911651	0.076	4064	tags=33%, list=10%, signal=36%
GCNP_SHH_UP_LATE.V1_UP	GCNP_SHH_UP_LATE.V1_UP	181	0.427642	1.62116	0	0.00918727	0.082	6859	tags=35%, list=17%, signal=42%
CAMP_UP.V1_DN	CAMP_UP.V1_DN	199	0.425759	1.61982	0	0.00909359	0.087	6074	tags=34%, list=15%, signal=40%
TBK1.DF_UP	TBK1.DF_UP	287	0.408042	1.60714	0	0.0100027	0.103	6164	tags=37%, list=16%, signal=44%
SNF5_DN.V1_UP	SNF5_DN.V1_UP	173	0.429994	1.60431	0	0.00972522	0.106	6672	tags=36%, list=17%, signal=44%
TBK1.DF_DN	TBK1.DF_DN	285	0.395951	1.57175	0	0.0133479	0.151	7865	tags=35%, list=20%, signal=44%
STK33_SKM_DN	STK33_SKM_DN	274	0.390388	1.54891	0	0.0163056	0.184	6353	tags=32%, list=16%, signal=38%
PGF_UP.V1_UP	PGF_UP.V1_UP	190	0.408712	1.54722	0	0.0156616	0.187	6116	tags=34%, list=16%, signal=40%
ESC_V6.5_UP_EARLY.V1_DN	ESC_V6.5_UP_EARLY.V1_DN	161	0.416243	1.54385	0.00205761	0.0150812	0.189	3119	tags=25%, list=8%, signal=28%
ERBB2_UP.V1_DN	ERBB2_UP.V1_DN	197	0.40386	1.54035	0.0019305	0.0150622	0.197	7103	tags=38%, list=18%, signal=46%
EIF4E_UP	EIF4E_UP	100	0.446749	1.54005	0.00431035	0.0143776	0.197	6212	tags=45%, list=16%, signal=53%
RAF_UP.V1_DN	RAF_UP.V1_DN	193	0.400961	1.53563	0	0.0148554	0.211	6782	tags=40%, list=17%, signal=49%
VEGF_A_UP.V1_DN	VEGF_A_UP.V1_DN	193	0.409147	1.53463	0	0.0145886	0.215	6327	tags=38%, list=16%, signal=45%
CSR_EARLY_UP.V1_UP	CSR_EARLY_UP.V1_UP	153	0.410954	1.52247	0	0.016376	0.244	7729	tags=42%, list=20%, signal=52%
RPS14_DN.V1_DN	RPS14_DN.V1_DN	185	0.399626	1.51507	0.00214133	0.0171741	0.264	6782	tags=38%, list=17%, signal=46%
PRC2_EZH2_UP.V1_DN	PRC2_EZH2_UP.V1_DN	191	0.395612	1.50671	0	0.0185247	0.291	7025	tags=31%, list=18%, signal=37%
STK33_NOMO_DN	STK33_NOMO_DN	280	0.379347	1.50396	0	0.0183032	0.298	6468	tags=36%, list=16%, signal=42%
KRAS.600_UP.V1_UP	KRAS.600_UP.V1_UP	278	0.376726	1.49468	0.00204499	0.019372	0.322	3978	tags=27%, list=10%, signal=30%
ESC_V6.5_UP_LATE.V1_UP	ESC_V6.5_UP_LATE.V1_UP	182	0.394997	1.49189	0.00204918	0.0194392	0.331	5341	tags=30%, list=14%, signal=35%
WNT_UP.V1_DN	WNT_UP.V1_DN	170	0.395128	1.48656	0.00392927	0.0199836	0.347	4839	tags=27%, list=12%, signal=31%
CAMP_UP.V1_UP	CAMP_UP.V1_UP	199	0.383661	1.47587	0.0019802	0.0217836	0.377	7101	tags=39%, list=18%, signal=47%
KRAS.600.LUNG.BREAST_UP.V1_DN	KRAS.600.LUNG.BREAST_UP.V1_DN	284	0.368858	1.46325	0	0.0250382	0.436	6072	tags=32%, list=15%, signal=38%
AKT_UP.V1_DN	AKT_UP.V1_DN	188	0.381845	1.45714	0	0.026076	0.459	4668	tags=27%, list=12%, signal=31%
KRAS.LUNG.BREAST_UP.V1_DN	KRAS.LUNG.BREAST_UP.V1_DN	141	0.394243	1.4523	0.00399202	0.0268546	0.481	6072	tags=35%, list=15%, signal=42%
KRAS.300_UP.V1_UP	KRAS.300_UP.V1_UP	142	0.393724	1.43887	0.010142	0.0305569	0.533	3978	tags=27%, list=10%, signal=30%
RB_P130_DN.V1_DN	RB_P130_DN.V1_DN	134	0.390993	1.43684	0.00196464	0.0304546	0.54	7029	tags=37%, list=18%, signal=44%
MEK_UP.V1_DN	MEK_UP.V1_DN	193	0.376479	1.43162	0.00412371	0.0311994	0.558	7147	tags=35%, list=18%, signal=43%
CAHOY_ASTROGLIAL	CAHOY_ASTROGLIAL	100	0.411075	1.42223	0.013308	0.0337842	0.594	4927	tags=37%, list=13%, signal=42%
BMI1_DN_MEL18_DN.V1_UP	BMI1_DN_MEL18_DN.V1_UP	145	0.382854	1.41681	0.0077821	0.035531	0.619	4064	tags=30%, list=10%, signal=34%
AKT_UP_MTOR_DN.V1_DN	AKT_UP_MTOR_DN.V1_DN	185	0.37558	1.41379	0	0.0354592	0.624	7687	tags=37%, list=20%, signal=45%
CYCLIN_D1_UP.V1_DN	CYCLIN_D1_UP.V1_DN	190	0.376818	1.41274	0.00209205	0.0350036	0.628	6605	tags=35%, list=17%, signal=42%
SIRNA_EIF4GI_DN	SIRNA_EIF4GI_DN	98	0.405148	1.407	0.02079	0.0368661	0.661	7180	tags=30%, list=18%, signal=36%
KRAS.50_UP.V1_UP	KRAS.50_UP.V1_UP	48	0.459864	1.40351	0.0446602	0.0374293	0.676	3978	tags=29%, list=10%, signal=32%
BCAT.100_UP.V1_DN	BCAT.100_UP.V1_DN	41	0.478262	1.40144	0.0341556	0.0374205	0.682	5277	tags=37%, list=13%, signal=42%
KRAS.KIDNEY_UP.V1_UP	KRAS.KIDNEY_UP.V1_UP	140	0.38371	1.39609	0.00622407	0.0388963	0.704	6017	tags=31%, list=15%, signal=37%
KRAS.DF.V1_UP	KRAS.DF.V1_UP	191	0.368528	1.39217	0.00604839	0.0396324	0.718	5665	tags=34%, list=14%, signal=40%
LTE2_UP.V1_DN	LTE2_UP.V1_DN	195	0.363023	1.38927	0.00201613	0.0400337	0.727	2797	tags=20%, list=7%, signal=21%
CRX_DN.V1_DN	CRX_DN.V1_DN	132	0.385517	1.38278	0.0263692	0.0422612	0.753	6610	tags=42%, list=17%, signal=50%
E2F1_UP.V1_UP	E2F1_UP.V1_UP	188	0.364943	1.38197	0.0126316	0.0417916	0.754	6179	tags=28%, list=16%, signal=33%
NRL_DN.V1_DN	NRL_DN.V1_DN	132	0.375792	1.37801	0.016632	0.042975	0.771	7868	tags=44%, list=20%, signal=55%
BMI1_DN.V1_UP	BMI1_DN.V1_UP	147	0.371133	1.37054	0.0173745	0.045468	0.801	4064	tags=29%, list=10%, signal=32%
ESC_V6.5_UP_LATE.V1_DN	ESC_V6.5_UP_LATE.V1_DN	179	0.361652	1.36819	0.00414079	0.0456258	0.81	6498	tags=38%, list=16%, signal=45%
KRAS.PROSTATE_UP.V1_UP	KRAS.PROSTATE_UP.V1_UP	137	0.37474	1.36436	0.0220884	0.0466556	0.828	4012	tags=24%, list=10%, signal=27%
CAHOY_ASTROCYTIC	CAHOY_ASTROCYTIC	100	0.385758	1.35765	0.0253411	0.0491647	0.855	6435	tags=36%, list=16%, signal=43%
TGFB_UP.V1_UP	TGFB_UP.V1_UP	188	0.356363	1.35721	0.0169133	0.0486453	0.856	2233	tags=19%, list=6%, signal=20%
KRAS.BREAST_UP.V1_DN	KRAS.BREAST_UP.V1_DN	143	0.364461	1.34212	0.0284553	0.056917	0.898	6031	tags=31%, list=15%, signal=37%
CAHOY_NEURONAL	CAHOY_NEURONAL	100	0.383703	1.33099	0.0461847	0.0627622	0.923	8331	tags=41%, list=21%, signal=52%
EGFR_UP.V1_DN	EGFR_UP.V1_DN	196	0.348511	1.32551	0.027833	0.0655092	0.941	6463	tags=29%, list=16%, signal=35%
PRC2_EZH2_UP.V1_UP	PRC2_EZH2_UP.V1_UP	192	0.349491	1.3248	0.0189873	0.0647919	0.941	4626	tags=29%, list=12%, signal=32%
SIRNA_EIF4GI_UP	SIRNA_EIF4GI_UP	95	0.384981	1.32208	0.0507099	0.0655481	0.947	6760	tags=40%, list=17%, signal=48%
PTEN_DN.V1_DN	PTEN_DN.V1_DN	183	0.347285	1.3204	0.016632	0.0655173	0.95	6098	tags=30%, list=15%, signal=35%
IL21_UP.V1_UP	IL21_UP.V1_UP	184	0.346977	1.31889	0.0251046	0.0653059	0.951	6096	tags=33%, list=15%, signal=38%
ESC_J1_UP_LATE.V1_DN	ESC_J1_UP_LATE.V1_DN	168	0.352771	1.31848	0.0209644	0.0645796	0.955	6498	tags=40%, list=16%, signal=48%
BMI1_DN_MEL18_DN.V1_DN	BMI1_DN_MEL18_DN.V1_DN	147	0.354159	1.31576	0.0294695	0.0658078	0.957	5215	tags=30%, list=13%, signal=34%
CYCLIN_D1_KE_.V1_DN	CYCLIN_D1_KE_.V1_DN	191	0.347631	1.31161	0.0257937	0.0676931	0.961	6767	tags=32%, list=17%, signal=38%
BCAT_GDS748_UP	BCAT_GDS748_UP	48	0.43642	1.303	0.0885122	0.0731711	0.976	3322	tags=31%, list=8%, signal=34%
BCAT_GDS748_DN	BCAT_GDS748_DN	45	0.427728	1.29616	0.100746	0.0769154	0.981	6229	tags=33%, list=16%, signal=40%
NOTCH_DN.V1_UP	NOTCH_DN.V1_UP	186	0.343802	1.29441	0.0262097	0.0769819	0.981	7296	tags=34%, list=19%, signal=41%
RB_P130_DN.V1_UP	RB_P130_DN.V1_UP	129	0.360816	1.28981	0.0528376	0.0793318	0.984	6216	tags=32%, list=16%, signal=38%
KRAS.LUNG_UP.V1_DN	KRAS.LUNG_UP.V1_DN	142	0.354786	1.28014	0.0483193	0.0861677	0.991	2937	tags=22%, list=7%, signal=24%
CYCLIN_D1_UP.V1_UP	CYCLIN_D1_UP.V1_UP	187	0.331902	1.27107	0.0337972	0.0931477	0.995	7877	tags=40%, list=20%, signal=50%
PRC2_SUZ12_UP.V1_DN	PRC2_SUZ12_UP.V1_DN	191	0.332532	1.26169	0.0279441	0.100462	0.997	6280	tags=32%, list=16%, signal=38%
PKCA_DN.V1_DN	PKCA_DN.V1_DN	154	0.344901	1.26159	0.0487805	0.0992397	0.997	3551	tags=25%, list=9%, signal=27%
MEL18_DN.V1_DN	MEL18_DN.V1_DN	147	0.341608	1.25844	0.0533881	0.10093	0.998	6813	tags=34%, list=17%, signal=41%
ESC_J1_UP_LATE.V1_UP	ESC_J1_UP_LATE.V1_UP	185	0.330647	1.256	0.0461847	0.102035	0.999	4331	tags=26%, list=11%, signal=30%
PDGF_ERK_DN.V1_UP	PDGF_ERK_DN.V1_UP	145	0.341416	1.24835	0.0711539	0.108176	1	6827	tags=32%, list=17%, signal=39%
P53_DN.V2_DN	P53_DN.V2_DN	145	0.339147	1.24795	0.0700637	0.107168	1	6644	tags=37%, list=17%, signal=44%
NFE2L2.V2	NFE2L2.V2	465	0.300232	1.24702	0.0103734	0.106719	1	6868	tags=31%, list=17%, signal=38%
RB_P107_DN.V1_UP	RB_P107_DN.V1_UP	130	0.342314	1.24548	0.0585938	0.106928	1	7089	tags=35%, list=18%, signal=42%
BMI1_DN.V1_DN	BMI1_DN.V1_DN	140	0.345948	1.24418	0.0880503	0.106906	1	6788	tags=39%, list=17%, signal=46%
PRC2_EED_UP.V1_UP	PRC2_EED_UP.V1_UP	191	0.327737	1.24251	0.0499002	0.107165	1	6240	tags=28%, list=16%, signal=33%
RELA_DN.V1_DN	RELA_DN.V1_DN	139	0.341165	1.23929	0.0578842	0.108799	1	2337	tags=19%, list=6%, signal=20%
RAPA_EARLY_UP.V1_UP	RAPA_EARLY_UP.V1_UP	167	0.328838	1.23107	0.0574468	0.115853	1	5885	tags=29%, list=15%, signal=34%
RAF_UP.V1_UP	RAF_UP.V1_UP	193	0.323268	1.23054	0.0737705	0.115085	1	5163	tags=32%, list=13%, signal=37%
PTEN_DN.V1_UP	PTEN_DN.V1_UP	186	0.327513	1.23012	0.0427184	0.114209	1	5597	tags=30%, list=14%, signal=35%
ATM_DN.V1_UP	ATM_DN.V1_UP	146	0.331826	1.21419	0.100823	0.130513	1	5975	tags=31%, list=15%, signal=36%
LTE2_UP.V1_UP	LTE2_UP.V1_UP	188	0.31828	1.2102	0.0722892	0.134226	1	4385	tags=28%, list=11%, signal=31%
KRAS.600_UP.V1_DN	KRAS.600_UP.V1_DN	279	0.305136	1.20769	0.0529532	0.135991	1	6303	tags=32%, list=16%, signal=38%
IL21_UP.V1_DN	IL21_UP.V1_DN	186	0.319947	1.20738	0.0708333	0.134875	1	7492	tags=34%, list=19%, signal=42%
PRC2_SUZ12_UP.V1_UP	PRC2_SUZ12_UP.V1_UP	185	0.311978	1.1844	0.11284	0.163533	1	7027	tags=31%, list=18%, signal=38%
RPS14_DN.V1_UP	RPS14_DN.V1_UP	190	0.310777	1.18125	0.104822	0.166338	1	4102	tags=25%, list=10%, signal=27%
PGF_UP.V1_DN	PGF_UP.V1_DN	189	0.310954	1.17689	0.0993658	0.1707	1	6684	tags=31%, list=17%, signal=37%
ESC_J1_UP_EARLY.V1_DN	ESC_J1_UP_EARLY.V1_DN	173	0.313518	1.17589	0.105477	0.170354	1	7159	tags=34%, list=18%, signal=41%
IL15_UP.V1_UP	IL15_UP.V1_UP	189	0.307561	1.17389	0.1125	0.171383	1	4904	tags=28%, list=12%, signal=31%
CRX_NRL_DN.V1_DN	CRX_NRL_DN.V1_DN	126	0.323688	1.16276	0.146881	0.18625	1	5835	tags=30%, list=15%, signal=35%
PDGF_UP.V1_DN	PDGF_UP.V1_DN	133	0.317911	1.16161	0.139721	0.186198	1	4268	tags=23%, list=11%, signal=25%
CORDENONSI_YAP_CONSERVED_SIGNATURE	CORDENONSI_YAP_CONSERVED_SIGNATURE	57	0.365441	1.15858	0.181637	0.18921	1	2974	tags=30%, list=8%, signal=32%
TBK1.DN.48HRS_DN	TBK1.DN.48HRS_DN	50	0.37758	1.15436	0.226263	0.193808	1	7089	tags=38%, list=18%, signal=46%
SNF5_DN.V1_DN	SNF5_DN.V1_DN	157	0.309934	1.15286	0.146444	0.193924	1	5803	tags=29%, list=15%, signal=34%
HOXA9_DN.V1_UP	HOXA9_DN.V1_UP	192	0.301909	1.14753	0.133745	0.200011	1	5689	tags=26%, list=14%, signal=30%
ATM_DN.V1_DN	ATM_DN.V1_DN	146	0.310487	1.14244	0.172962	0.206821	1	8530	tags=36%, list=22%, signal=46%
P53_DN.V1_UP	P53_DN.V1_UP	193	0.301208	1.14197	0.148515	0.205708	1	2834	tags=20%, list=7%, signal=21%
ATF2_S_UP.V1_UP	ATF2_S_UP.V1_UP	192	0.296371	1.13951	0.158562	0.207663	1	6980	tags=32%, list=18%, signal=38%
BCAT.100_UP.V1_UP	BCAT.100_UP.V1_UP	49	0.370549	1.13104	0.255639	0.219583	1	2496	tags=22%, list=6%, signal=24%
PKCA_DN.V1_UP	PKCA_DN.V1_UP	158	0.30366	1.12979	0.168033	0.219544	1	5685	tags=26%, list=14%, signal=30%
CTIP_DN.V1_DN	CTIP_DN.V1_DN	134	0.310333	1.12685	0.178715	0.223317	1	4995	tags=25%, list=13%, signal=28%
CAHOY_OLIGODENDROCUTIC	CAHOY_OLIGODENDROCUTIC	100	0.322927	1.12569	0.229703	0.223237	1	5027	tags=30%, list=13%, signal=34%
DCA_UP.V1_UP	DCA_UP.V1_UP	184	0.29852	1.12112	0.183432	0.229331	1	4656	tags=23%, list=12%, signal=26%
JAK2_DN.V1_UP	JAK2_DN.V1_UP	182	0.294855	1.12044	0.182004	0.228361	1	7507	tags=34%, list=19%, signal=42%
ATF2_UP.V1_UP	ATF2_UP.V1_UP	189	0.296229	1.11852	0.183158	0.230049	1	7376	tags=35%, list=19%, signal=43%
PDGF_UP.V1_UP	PDGF_UP.V1_UP	146	0.303514	1.11738	0.20751	0.229726	1	6847	tags=31%, list=17%, signal=37%
TGFB_UP.V1_DN	TGFB_UP.V1_DN	191	0.291543	1.11176	0.188034	0.238276	1	5593	tags=28%, list=14%, signal=33%
KRAS.DF.V1_DN	KRAS.DF.V1_DN	192	0.291026	1.1081	0.201681	0.242655	1	4507	tags=22%, list=11%, signal=25%
YAP1_UP	YAP1_UP	47	0.360584	1.10753	0.264529	0.241706	1	5526	tags=32%, list=14%, signal=37%
WNT_UP.V1_UP	WNT_UP.V1_UP	178	0.296842	1.10068	0.191209	0.252002	1	5883	tags=30%, list=15%, signal=35%
KRAS.AMP.LUNG_UP.V1_UP	KRAS.AMP.LUNG_UP.V1_UP	140	0.29856	1.09154	0.262327	0.268162	1	7242	tags=27%, list=18%, signal=33%
NOTCH_DN.V1_DN	NOTCH_DN.V1_DN	183	0.292087	1.08763	0.241449	0.273735	1	4833	tags=23%, list=12%, signal=26%
SRC_UP.V1_DN	SRC_UP.V1_DN	169	0.28571	1.07153	0.281746	0.304518	1	4595	tags=24%, list=12%, signal=27%
ESC_J1_UP_EARLY.V1_UP	ESC_J1_UP_EARLY.V1_UP	178	0.282917	1.06119	0.310484	0.324618	1	7512	tags=33%, list=19%, signal=40%
PRC2_EED_UP.V1_DN	PRC2_EED_UP.V1_DN	193	0.273775	1.04487	0.322957	0.359657	1	5532	tags=21%, list=14%, signal=24%
PDGF_ERK_DN.V1_DN	PDGF_ERK_DN.V1_DN	148	0.28192	1.04145	0.32	0.364903	1	5813	tags=24%, list=15%, signal=28%
PRC1_BMI_UP.V1_DN	PRC1_BMI_UP.V1_DN	187	0.271589	1.03687	0.328897	0.373285	1	5897	tags=24%, list=15%, signal=28%
SRC_UP.V1_UP	SRC_UP.V1_UP	177	0.268892	1.02606	0.356701	0.397121	1	7294	tags=29%, list=19%, signal=35%
JNK_DN.V1_UP	JNK_DN.V1_UP	186	0.272577	1.01887	0.406571	0.412184	1	3788	tags=19%, list=10%, signal=21%
GCNP_SHH_UP_EARLY.V1_UP	GCNP_SHH_UP_EARLY.V1_UP	172	0.268765	1.00262	0.43595	0.452035	1	6006	tags=23%, list=15%, signal=27%
RB_DN.V1_UP	RB_DN.V1_UP	117	0.267006	0.957227	0.514228	0.579115	1	6300	tags=27%, list=16%, signal=32%
TBK1.DN.48HRS_UP	TBK1.DN.48HRS_UP	50	0.296282	0.919064	0.602434	0.693862	1	6545	tags=30%, list=17%, signal=36%
GLI1_UP.V1_UP	GLI1_UP.V1_UP	24	0.304961	0.798685	0.77842	0.965112	1	4863	tags=25%, list=12%, signal=29%
YAP1_DN	YAP1_DN	47	0.262188	0.793484	0.845703	0.962843	1	12565	tags=49%, list=32%, signal=72%
GLI1_UP.V1_DN	GLI1_UP.V1_DN	17	0.293904	0.710499	0.862709	0.992836	1	6004	tags=24%, list=15%, signal=28%

## Sheet: GSEA_MI
NAME	GS<br> follow link to MSigDB	SIZE	ES	NES	NOM p-val	FDR q-val	FWER p-val	RANK AT MAX	LEADING EDGE
HALLMARK_MYC_TARGETS_V1	HALLMARK_MYC_TARGETS_V1	200	0.675501	2.57941	0	0	0	7577	tags=70%, list=19%, signal=86%
HALLMARK_EPITHELIAL_MESENCHYMAL_TRANSITION	HALLMARK_EPITHELIAL_MESENCHYMAL_TRANSITION	200	0.612016	2.33671	0	0	0	4299	tags=50%, list=11%, signal=56%
HALLMARK_MTORC1_SIGNALING	HALLMARK_MTORC1_SIGNALING	200	0.583812	2.22802	0	0	0	5860	tags=55%, list=15%, signal=64%
HALLMARK_OXIDATIVE_PHOSPHORYLATION	HALLMARK_OXIDATIVE_PHOSPHORYLATION	200	0.57273	2.18844	0	0	0	6835	tags=56%, list=17%, signal=67%
HALLMARK_HYPOXIA	HALLMARK_HYPOXIA	200	0.559612	2.13511	0	0	0	2804	tags=35%, list=7%, signal=37%
HALLMARK_MYC_TARGETS_V2	HALLMARK_MYC_TARGETS_V2	58	0.662157	2.1188	0	0	0	4891	tags=55%, list=12%, signal=63%
HALLMARK_CHOLESTEROL_HOMEOSTASIS	HALLMARK_CHOLESTEROL_HOMEOSTASIS	74	0.636775	2.10839	0	0	0	5541	tags=54%, list=14%, signal=63%
HALLMARK_GLYCOLYSIS	HALLMARK_GLYCOLYSIS	200	0.546798	2.09798	0	0	0	6425	tags=48%, list=16%, signal=57%
HALLMARK_ANGIOGENESIS	HALLMARK_ANGIOGENESIS	36	0.697756	2.00218	0	0	0	1692	tags=36%, list=4%, signal=38%
HALLMARK_E2F_TARGETS	HALLMARK_E2F_TARGETS	200	0.508596	1.95312	0	0	0	9494	tags=53%, list=24%, signal=69%
HALLMARK_ADIPOGENESIS	HALLMARK_ADIPOGENESIS	200	0.496874	1.89868	0	0.000177489	0.001	6572	tags=43%, list=17%, signal=51%
HALLMARK_APICAL_JUNCTION	HALLMARK_APICAL_JUNCTION	200	0.500397	1.89498	0	0.000162698	0.001	7027	tags=42%, list=18%, signal=51%
HALLMARK_DNA_REPAIR	HALLMARK_DNA_REPAIR	150	0.500695	1.84418	0	0.00036769	0.003	7133	tags=41%, list=18%, signal=49%
HALLMARK_UV_RESPONSE_DN	HALLMARK_UV_RESPONSE_DN	144	0.490843	1.78905	0	0.000708469	0.005	4288	tags=33%, list=11%, signal=36%
HALLMARK_HEDGEHOG_SIGNALING	HALLMARK_HEDGEHOG_SIGNALING	36	0.589534	1.67966	0.00383142	0.00183814	0.015	3907	tags=42%, list=10%, signal=46%
HALLMARK_UNFOLDED_PROTEIN_RESPONSE	HALLMARK_UNFOLDED_PROTEIN_RESPONSE	113	0.469172	1.67618	0	0.00172326	0.015	5306	tags=42%, list=13%, signal=48%
HALLMARK_FATTY_ACID_METABOLISM	HALLMARK_FATTY_ACID_METABOLISM	158	0.437297	1.6295	0	0.00259483	0.025	6644	tags=42%, list=17%, signal=50%
HALLMARK_ANDROGEN_RESPONSE	HALLMARK_ANDROGEN_RESPONSE	100	0.46344	1.61806	0	0.00304542	0.031	3319	tags=33%, list=8%, signal=36%
HALLMARK_PEROXISOME	HALLMARK_PEROXISOME	104	0.461936	1.6131	0	0.00323016	0.035	7689	tags=45%, list=20%, signal=56%
HALLMARK_COAGULATION	HALLMARK_COAGULATION	138	0.429993	1.58186	0.00406504	0.00474742	0.056	4291	tags=31%, list=11%, signal=35%

## Sheet: REACTOME_MI
NAME	GS<br> follow link to MSigDB	SIZE	ES	NES	NOM p-val	FDR q-val	FWER p-val	RANK AT MAX	LEADING EDGE
REACTOME_SRP_DEPENDENT_COTRANSLATIONAL_PROTEIN_TARGETING_TO_MEMBRANE	REACTOME_SRP_DEPENDENT_COTRANSLATIONAL_PROTEIN_TARGETING_TO_MEMBRANE	113	0.785275	2.79111	0	0	0	6200	tags=86%, list=16%, signal=102%
REACTOME_EUKARYOTIC_TRANSLATION_ELONGATION	REACTOME_EUKARYOTIC_TRANSLATION_ELONGATION	94	0.812023	2.77965	0	0	0	6006	tags=89%, list=15%, signal=105%
REACTOME_EUKARYOTIC_TRANSLATION_INITIATION	REACTOME_EUKARYOTIC_TRANSLATION_INITIATION	120	0.75879	2.71822	0	0	0	6006	tags=83%, list=15%, signal=97%
REACTOME_TRANSLATION	REACTOME_TRANSLATION	293	0.680565	2.68004	0	0	0	6210	tags=73%, list=16%, signal=86%
REACTOME_NONSENSE_MEDIATED_DECAY_NMD	REACTOME_NONSENSE_MEDIATED_DECAY_NMD	116	0.730672	2.60409	0	0	0	6373	tags=74%, list=16%, signal=88%
REACTOME_SELENOAMINO_ACID_METABOLISM	REACTOME_SELENOAMINO_ACID_METABOLISM	117	0.73329	2.59	0	0	0	6006	tags=78%, list=15%, signal=91%
REACTOME_INFLUENZA_INFECTION	REACTOME_INFLUENZA_INFECTION	157	0.691482	2.57675	0	0	0	6006	tags=64%, list=15%, signal=76%
REACTOME_RESPONSE_OF_EIF2AK4_GCN2_TO_AMINO_ACID_DEFICIENCY	REACTOME_RESPONSE_OF_EIF2AK4_GCN2_TO_AMINO_ACID_DEFICIENCY	102	0.734918	2.5623	0	0	0	6006	tags=84%, list=15%, signal=99%
REACTOME_RRNA_PROCESSING	REACTOME_RRNA_PROCESSING	205	0.656543	2.5092	0	0	0	6665	tags=70%, list=17%, signal=84%
REACTOME_ACTIVATION_OF_THE_MRNA_UPON_BINDING_OF_THE_CAP_BINDING_COMPLEX_AND_EIFS_AND_SUBSEQUENT_BINDING_TO_43S	REACTOME_ACTIVATION_OF_THE_MRNA_UPON_BINDING_OF_THE_CAP_BINDING_COMPLEX_AND_EIFS_AND_SUBSEQUENT_BINDING_TO_43S	60	0.738194	2.36215	0	0	0	5805	tags=78%, list=15%, signal=92%
REACTOME_REGULATION_OF_EXPRESSION_OF_SLITS_AND_ROBOS	REACTOME_REGULATION_OF_EXPRESSION_OF_SLITS_AND_ROBOS	172	0.619979	2.32763	0	0	0	7815	tags=67%, list=20%, signal=83%
REACTOME_SIGNALING_BY_ROBO_RECEPTORS	REACTOME_SIGNALING_BY_ROBO_RECEPTORS	218	0.585699	2.2628	0	0	0	7128	tags=59%, list=18%, signal=71%
REACTOME_RRNA_MODIFICATION_IN_THE_NUCLEUS_AND_CYTOSOL	REACTOME_RRNA_MODIFICATION_IN_THE_NUCLEUS_AND_CYTOSOL	60	0.706232	2.25878	0	0	0	9435	tags=83%, list=24%, signal=109%
REACTOME_COLLAGEN_FORMATION	REACTOME_COLLAGEN_FORMATION	90	0.644389	2.15903	0	0	0	4532	tags=53%, list=12%, signal=60%
REACTOME_CELLULAR_RESPONSE_TO_STARVATION	REACTOME_CELLULAR_RESPONSE_TO_STARVATION	157	0.582605	2.14276	0	0	0	6115	tags=62%, list=16%, signal=74%
REACTOME_SYNDECAN_INTERACTIONS	REACTOME_SYNDECAN_INTERACTIONS	27	0.803557	2.14026	0	0.000102193	0.001	3067	tags=59%, list=8%, signal=64%
REACTOME_CHOLESTEROL_BIOSYNTHESIS	REACTOME_CHOLESTEROL_BIOSYNTHESIS	25	0.798562	2.12524	0	9.61812e-05	0.001	5950	tags=76%, list=15%, signal=89%
REACTOME_NON_INTEGRIN_MEMBRANE_ECM_INTERACTIONS	REACTOME_NON_INTEGRIN_MEMBRANE_ECM_INTERACTIONS	59	0.667382	2.11996	0	9.08378e-05	0.001	3067	tags=46%, list=8%, signal=50%
REACTOME_MITOCHONDRIAL_PROTEIN_IMPORT	REACTOME_MITOCHONDRIAL_PROTEIN_IMPORT	65	0.6454	2.10645	0	8.60569e-05	0.001	6861	tags=65%, list=17%, signal=78%
REACTOME_COLLAGEN_BIOSYNTHESIS_AND_MODIFYING_ENZYMES	REACTOME_COLLAGEN_BIOSYNTHESIS_AND_MODIFYING_ENZYMES	67	0.639781	2.05998	0	0.00023669	0.003	5749	tags=60%, list=15%, signal=70%
REACTOME_RESPIRATORY_ELECTRON_TRANSPORT_ATP_SYNTHESIS_BY_CHEMIOSMOTIC_COUPLING_AND_HEAT_PRODUCTION_BY_UNCOUPLING_PROTEINS	REACTOME_RESPIRATORY_ELECTRON_TRANSPORT_ATP_SYNTHESIS_BY_CHEMIOSMOTIC_COUPLING_AND_HEAT_PRODUCTION_BY_UNCOUPLING_PROTEINS	127	0.573378	2.05273	0	0.000225419	0.003	7778	tags=62%, list=20%, signal=77%
REACTOME_MITOCHONDRIAL_TRANSLATION	REACTOME_MITOCHONDRIAL_TRANSLATION	96	0.58398	2.01329	0	0.000493889	0.007	6175	tags=67%, list=16%, signal=79%
REACTOME_THE_CITRIC_ACID_TCA_CYCLE_AND_RESPIRATORY_ELECTRON_TRANSPORT	REACTOME_THE_CITRIC_ACID_TCA_CYCLE_AND_RESPIRATORY_ELECTRON_TRANSPORT	178	0.529859	1.99333	0	0.000677467	0.01	7778	tags=58%, list=20%, signal=72%
REACTOME_TRNA_AMINOACYLATION	REACTOME_TRNA_AMINOACYLATION	40	0.666976	1.96544	0	0.0013654	0.02	9035	tags=75%, list=23%, signal=97%
REACTOME_CROSSLINKING_OF_COLLAGEN_FIBRILS	REACTOME_CROSSLINKING_OF_COLLAGEN_FIBRILS	18	0.800498	1.95022	0	0.00187082	0.028	3067	tags=56%, list=8%, signal=60%
REACTOME_GLUCONEOGENESIS	REACTOME_GLUCONEOGENESIS	34	0.686691	1.94464	0	0.00215869	0.034	4884	tags=50%, list=12%, signal=57%
REACTOME_HOST_INTERACTIONS_OF_HIV_FACTORS	REACTOME_HOST_INTERACTIONS_OF_HIV_FACTORS	131	0.536701	1.93782	0	0.00236286	0.038	14209	tags=79%, list=36%, signal=123%
REACTOME_ASSEMBLY_OF_COLLAGEN_FIBRILS_AND_OTHER_MULTIMERIC_STRUCTURES	REACTOME_ASSEMBLY_OF_COLLAGEN_FIBRILS_AND_OTHER_MULTIMERIC_STRUCTURES	61	0.59899	1.93688	0.00187617	0.0023914	0.04	3067	tags=41%, list=8%, signal=44%
REACTOME_RESPIRATORY_ELECTRON_TRANSPORT	REACTOME_RESPIRATORY_ELECTRON_TRANSPORT	103	0.556	1.9305	0	0.00268652	0.047	9566	tags=67%, list=24%, signal=88%
REACTOME_COMPLEX_I_BIOGENESIS	REACTOME_COMPLEX_I_BIOGENESIS	57	0.604774	1.92984	0	0.00259697	0.047	7752	tags=68%, list=20%, signal=85%
REACTOME_METABOLISM_OF_AMINO_ACIDS_AND_DERIVATIVES	REACTOME_METABOLISM_OF_AMINO_ACIDS_AND_DERIVATIVES	373	0.471439	1.91727	0	0.00291638	0.055	6834	tags=49%, list=17%, signal=58%
REACTOME_SMOOTH_MUSCLE_CONTRACTION	REACTOME_SMOOTH_MUSCLE_CONTRACTION	38	0.667251	1.9146	0.0019305	0.00306573	0.06	5788	tags=50%, list=15%, signal=59%
REACTOME_FORMATION_OF_ATP_BY_CHEMIOSMOTIC_COUPLING	REACTOME_FORMATION_OF_ATP_BY_CHEMIOSMOTIC_COUPLING	18	0.783214	1.90968	0	0.00315995	0.064	6818	tags=89%, list=17%, signal=107%
REACTOME_GLYCOLYSIS	REACTOME_GLYCOLYSIS	72	0.57416	1.90836	0	0.00311201	0.065	9470	tags=51%, list=24%, signal=68%
REACTOME_GABA_B_RECEPTOR_ACTIVATION	REACTOME_GABA_B_RECEPTOR_ACTIVATION	43	0.639649	1.90478	0	0.00329064	0.07	5679	tags=53%, list=14%, signal=62%
REACTOME_CRISTAE_FORMATION	REACTOME_CRISTAE_FORMATION	31	0.694795	1.90403	0.0018622	0.00328421	0.072	5795	tags=68%, list=15%, signal=79%
REACTOME_GABA_RECEPTOR_ACTIVATION	REACTOME_GABA_RECEPTOR_ACTIVATION	60	0.592107	1.89242	0	0.00361862	0.082	5679	tags=47%, list=14%, signal=54%
REACTOME_RESPONSE_TO_ELEVATED_PLATELET_CYTOSOLIC_CA2	REACTOME_RESPONSE_TO_ELEVATED_PLATELET_CYTOSOLIC_CA2	132	0.528539	1.89114	0	0.00368454	0.086	5915	tags=36%, list=15%, signal=43%
REACTOME_SIGNALING_BY_PDGF	REACTOME_SIGNALING_BY_PDGF	58	0.598182	1.89005	0	0.0036731	0.088	4479	tags=40%, list=11%, signal=45%
REACTOME_PLATELET_ACTIVATION_SIGNALING_AND_AGGREGATION	REACTOME_PLATELET_ACTIVATION_SIGNALING_AND_AGGREGATION	261	0.481558	1.88842	0	0.00365702	0.09	8934	tags=48%, list=23%, signal=61%
REACTOME_ELASTIC_FIBRE_FORMATION	REACTOME_ELASTIC_FIBRE_FORMATION	45	0.615679	1.87419	0	0.00462352	0.117	2701	tags=33%, list=7%, signal=36%
REACTOME_PROTEIN_LOCALIZATION	REACTOME_PROTEIN_LOCALIZATION	164	0.504853	1.87411	0	0.00451344	0.117	6994	tags=46%, list=18%, signal=55%
REACTOME_EXTRACELLULAR_MATRIX_ORGANIZATION	REACTOME_EXTRACELLULAR_MATRIX_ORGANIZATION	301	0.46925	1.87314	0	0.00455578	0.12	5333	tags=36%, list=14%, signal=41%
REACTOME_GLUCOSE_METABOLISM	REACTOME_GLUCOSE_METABOLISM	92	0.54726	1.86734	0	0.00512404	0.137	9470	tags=51%, list=24%, signal=67%
REACTOME_CHAPERONE_MEDIATED_AUTOPHAGY	REACTOME_CHAPERONE_MEDIATED_AUTOPHAGY	22	0.704758	1.84377	0	0.00732759	0.19	4762	tags=55%, list=12%, signal=62%
REACTOME_PLATELET_HOMEOSTASIS	REACTOME_PLATELET_HOMEOSTASIS	86	0.544375	1.84207	0	0.00730618	0.192	9706	tags=56%, list=25%, signal=74%
REACTOME_PLASMA_LIPOPROTEIN_CLEARANCE	REACTOME_PLASMA_LIPOPROTEIN_CLEARANCE	33	0.653246	1.83912	0.00185874	0.0073837	0.198	5431	tags=36%, list=14%, signal=42%
REACTOME_ANTI_INFLAMMATORY_RESPONSE_FAVOURING_LEISHMANIA_PARASITE_INFECTION	REACTOME_ANTI_INFLAMMATORY_RESPONSE_FAVOURING_LEISHMANIA_PARASITE_INFECTION	223	0.476246	1.83786	0	0.00736306	0.2	10009	tags=47%, list=25%, signal=62%
REACTOME_SNRNP_ASSEMBLY	REACTOME_SNRNP_ASSEMBLY	54	0.576979	1.83518	0	0.00762496	0.211	13897	tags=85%, list=35%, signal=131%
REACTOME_FORMATION_OF_FIBRIN_CLOT_CLOTTING_CASCADE	REACTOME_FORMATION_OF_FIBRIN_CLOT_CLOTTING_CASCADE	39	0.626278	1.8344	0	0.0075033	0.212	4520	tags=44%, list=11%, signal=49%
REACTOME_ECM_PROTEOGLYCANS	REACTOME_ECM_PROTEOGLYCANS	76	0.551451	1.8314	0	0.00757028	0.217	4288	tags=39%, list=11%, signal=44%
REACTOME_MUSCLE_CONTRACTION	REACTOME_MUSCLE_CONTRACTION	195	0.477938	1.8269	0	0.00787156	0.229	6162	tags=38%, list=16%, signal=45%
REACTOME_METABOLISM_OF_CARBOHYDRATES	REACTOME_METABOLISM_OF_CARBOHYDRATES	293	0.457728	1.82055	0	0.00854786	0.252	7550	tags=41%, list=19%, signal=51%
REACTOME_PROTEIN_FOLDING	REACTOME_PROTEIN_FOLDING	98	0.52152	1.81516	0	0.00919475	0.272	6586	tags=47%, list=17%, signal=56%
REACTOME_MRNA_SPLICING_MINOR_PATHWAY	REACTOME_MRNA_SPLICING_MINOR_PATHWAY	52	0.590054	1.81498	0	0.00908377	0.274	9318	tags=62%, list=24%, signal=80%
REACTOME_COMMON_PATHWAY_OF_FIBRIN_CLOT_FORMATION	REACTOME_COMMON_PATHWAY_OF_FIBRIN_CLOT_FORMATION	22	0.686863	1.8053	0.00179533	0.0104607	0.311	2498	tags=45%, list=6%, signal=49%
REACTOME_GLYCOGEN_METABOLISM	REACTOME_GLYCOGEN_METABOLISM	27	0.673613	1.80436	0	0.0104378	0.316	7501	tags=52%, list=19%, signal=64%
REACTOME_OPIOID_SIGNALLING	REACTOME_OPIOID_SIGNALLING	90	0.524338	1.8035	0	0.0104742	0.321	8951	tags=57%, list=23%, signal=73%
REACTOME_GLYCOGEN_SYNTHESIS	REACTOME_GLYCOGEN_SYNTHESIS	16	0.764102	1.80013	0	0.0106067	0.331	5698	tags=63%, list=14%, signal=73%
REACTOME_COOPERATION_OF_PREFOLDIN_AND_TRIC_CCT_IN_ACTIN_AND_TUBULIN_FOLDING	REACTOME_COOPERATION_OF_PREFOLDIN_AND_TRIC_CCT_IN_ACTIN_AND_TUBULIN_FOLDING	33	0.637512	1.79839	0	0.0106646	0.337	6586	tags=73%, list=17%, signal=87%
REACTOME_HIV_INFECTION	REACTOME_HIV_INFECTION	231	0.462639	1.79591	0	0.010841	0.348	14209	tags=71%, list=36%, signal=110%
REACTOME_CHONDROITIN_SULFATE_DERMATAN_SULFATE_METABOLISM	REACTOME_CHONDROITIN_SULFATE_DERMATAN_SULFATE_METABOLISM	50	0.583586	1.79067	0	0.0113666	0.368	6135	tags=52%, list=16%, signal=62%
REACTOME_INTRINSIC_PATHWAY_OF_FIBRIN_CLOT_FORMATION	REACTOME_INTRINSIC_PATHWAY_OF_FIBRIN_CLOT_FORMATION	23	0.696105	1.78885	0.00385356	0.0115313	0.378	4520	tags=43%, list=11%, signal=49%
REACTOME_DISEASES_ASSOCIATED_WITH_GLYCOSAMINOGLYCAN_METABOLISM	REACTOME_DISEASES_ASSOCIATED_WITH_GLYCOSAMINOGLYCAN_METABOLISM	41	0.596917	1.78562	0	0.0118628	0.39	5554	tags=41%, list=14%, signal=48%
REACTOME_EXTRA_NUCLEAR_ESTROGEN_SIGNALING	REACTOME_EXTRA_NUCLEAR_ESTROGEN_SIGNALING	75	0.537836	1.78198	0	0.0121778	0.403	5788	tags=43%, list=15%, signal=50%
REACTOME_NEURONAL_SYSTEM	REACTOME_NEURONAL_SYSTEM	410	0.431909	1.78139	0	0.0120621	0.404	6839	tags=39%, list=17%, signal=47%
REACTOME_RNA_POLYMERASE_I_TRANSCRIPTION_INITIATION	REACTOME_RNA_POLYMERASE_I_TRANSCRIPTION_INITIATION	47	0.578196	1.77942	0	0.0121412	0.41	12555	tags=74%, list=32%, signal=109%
REACTOME_SIGNALING_BY_FGFR1	REACTOME_SIGNALING_BY_FGFR1	50	0.574979	1.775	0.00397614	0.0129105	0.44	6617	tags=44%, list=17%, signal=53%
REACTOME_GLOBAL_GENOME_NUCLEOTIDE_EXCISION_REPAIR_GG_NER	REACTOME_GLOBAL_GENOME_NUCLEOTIDE_EXCISION_REPAIR_GG_NER	84	0.526879	1.77053	0	0.0133256	0.452	6688	tags=40%, list=17%, signal=49%
REACTOME_NUCLEOTIDE_EXCISION_REPAIR	REACTOME_NUCLEOTIDE_EXCISION_REPAIR	110	0.503014	1.76843	0	0.0135126	0.457	7802	tags=44%, list=20%, signal=54%
REACTOME_INWARDLY_RECTIFYING_K_CHANNELS	REACTOME_INWARDLY_RECTIFYING_K_CHANNELS	35	0.620497	1.76765	0.00384615	0.0134973	0.459	9706	tags=74%, list=25%, signal=98%
REACTOME_G_ALPHA_S_SIGNALLING_EVENTS	REACTOME_G_ALPHA_S_SIGNALLING_EVENTS	144	0.479505	1.76114	0	0.0144111	0.482	10009	tags=55%, list=25%, signal=73%
REACTOME_ANCHORING_FIBRIL_FORMATION	REACTOME_ANCHORING_FIBRIL_FORMATION	15	0.757366	1.75977	0.00555556	0.0144291	0.486	3067	tags=53%, list=8%, signal=58%
REACTOME_NUCLEOBASE_BIOSYNTHESIS	REACTOME_NUCLEOBASE_BIOSYNTHESIS	15	0.744702	1.75203	0.00192308	0.0158734	0.524	8763	tags=87%, list=22%, signal=111%
REACTOME_APC_C_MEDIATED_DEGRADATION_OF_CELL_CYCLE_PROTEINS	REACTOME_APC_C_MEDIATED_DEGRADATION_OF_CELL_CYCLE_PROTEINS	88	0.517105	1.7518	0	0.0157031	0.524	13457	tags=75%, list=34%, signal=114%
REACTOME_COOPERATION_OF_PDCL_PHLP1_AND_TRIC_CCT_IN_G_PROTEIN_BETA_FOLDING	REACTOME_COOPERATION_OF_PDCL_PHLP1_AND_TRIC_CCT_IN_G_PROTEIN_BETA_FOLDING	38	0.593311	1.74632	0.00191571	0.0164503	0.541	9706	tags=68%, list=25%, signal=91%
REACTOME_MRNA_SPLICING	REACTOME_MRNA_SPLICING	188	0.456832	1.74555	0	0.0164197	0.542	9534	tags=47%, list=24%, signal=61%
REACTOME_FORMATION_OF_INCISION_COMPLEX_IN_GG_NER	REACTOME_FORMATION_OF_INCISION_COMPLEX_IN_GG_NER	43	0.583159	1.74358	0	0.0168065	0.556	6688	tags=49%, list=17%, signal=59%
REACTOME_ADORA2B_MEDIATED_ANTI_INFLAMMATORY_CYTOKINES_PRODUCTION	REACTOME_ADORA2B_MEDIATED_ANTI_INFLAMMATORY_CYTOKINES_PRODUCTION	133	0.484427	1.74357	0	0.0165938	0.556	8726	tags=50%, list=22%, signal=64%
REACTOME_TRNA_MODIFICATION_IN_THE_NUCLEUS_AND_CYTOSOL	REACTOME_TRNA_MODIFICATION_IN_THE_NUCLEUS_AND_CYTOSOL	43	0.576805	1.7401	0	0.017227	0.576	7122	tags=53%, list=18%, signal=65%
REACTOME_INTEGRATION_OF_ENERGY_METABOLISM	REACTOME_INTEGRATION_OF_ENERGY_METABOLISM	108	0.495712	1.73882	0	0.017285	0.583	8956	tags=47%, list=23%, signal=61%
REACTOME_CYTOSOLIC_TRNA_AMINOACYLATION	REACTOME_CYTOSOLIC_TRNA_AMINOACYLATION	23	0.681886	1.73859	0.0039604	0.0171325	0.584	9035	tags=78%, list=23%, signal=101%
REACTOME_DOWNSTREAM_SIGNALING_OF_ACTIVATED_FGFR1	REACTOME_DOWNSTREAM_SIGNALING_OF_ACTIVATED_FGFR1	31	0.629181	1.73735	0	0.0171864	0.588	6617	tags=45%, list=17%, signal=54%
REACTOME_MITOTIC_METAPHASE_AND_ANAPHASE	REACTOME_MITOTIC_METAPHASE_AND_ANAPHASE	236	0.443332	1.73337	0	0.017578	0.602	14209	tags=68%, list=36%, signal=106%
REACTOME_G_ALPHA_Z_SIGNALLING_EVENTS	REACTOME_G_ALPHA_Z_SIGNALLING_EVENTS	48	0.566314	1.73104	0.00383877	0.0178635	0.615	5679	tags=44%, list=14%, signal=51%
REACTOME_REGULATION_OF_INSULIN_SECRETION	REACTOME_REGULATION_OF_INSULIN_SECRETION	78	0.520104	1.7288	0	0.0180925	0.623	6156	tags=41%, list=16%, signal=49%
REACTOME_MET_ACTIVATES_PTK2_SIGNALING	REACTOME_MET_ACTIVATES_PTK2_SIGNALING	30	0.622662	1.72877	0.00194932	0.0178845	0.623	5265	tags=43%, list=13%, signal=50%
REACTOME_GLYCOGEN_STORAGE_DISEASES	REACTOME_GLYCOGEN_STORAGE_DISEASES	16	0.720232	1.72809	0.00393701	0.0178786	0.627	4551	tags=50%, list=12%, signal=57%
REACTOME_AGGREPHAGY	REACTOME_AGGREPHAGY	44	0.571948	1.72665	0.00200401	0.017993	0.634	6825	tags=55%, list=17%, signal=66%
REACTOME_RNA_POLYMERASE_I_TRANSCRIPTION_TERMINATION	REACTOME_RNA_POLYMERASE_I_TRANSCRIPTION_TERMINATION	31	0.621917	1.72606	0.00402414	0.0178953	0.637	6355	tags=55%, list=16%, signal=65%
REACTOME_POTASSIUM_CHANNELS	REACTOME_POTASSIUM_CHANNELS	103	0.493726	1.72544	0	0.0178035	0.639	7797	tags=50%, list=20%, signal=62%
REACTOME_TRANSMISSION_ACROSS_CHEMICAL_SYNAPSES	REACTOME_TRANSMISSION_ACROSS_CHEMICAL_SYNAPSES	269	0.436059	1.72397	0	0.0179169	0.646	6435	tags=38%, list=16%, signal=45%
REACTOME_A_TETRASACCHARIDE_LINKER_SEQUENCE_IS_REQUIRED_FOR_GAG_SYNTHESIS	REACTOME_A_TETRASACCHARIDE_LINKER_SEQUENCE_IS_REQUIRED_FOR_GAG_SYNTHESIS	26	0.657047	1.72295	0.00596422	0.0178912	0.649	6699	tags=62%, list=17%, signal=74%
REACTOME_G_PROTEIN_BETA_GAMMA_SIGNALLING	REACTOME_G_PROTEIN_BETA_GAMMA_SIGNALLING	32	0.613105	1.71911	0	0.0184409	0.663	9706	tags=66%, list=25%, signal=87%
REACTOME_DOWNSTREAM_SIGNALING_OF_ACTIVATED_FGFR3	REACTOME_DOWNSTREAM_SIGNALING_OF_ACTIVATED_FGFR3	25	0.649599	1.71906	0.0019685	0.0182627	0.663	6957	tags=48%, list=18%, signal=58%
REACTOME_SIGNALING_BY_FGFR3	REACTOME_SIGNALING_BY_FGFR3	40	0.581082	1.71787	0.00187617	0.0183955	0.671	6957	tags=45%, list=18%, signal=55%
REACTOME_SIGNALING_BY_FGFR2	REACTOME_SIGNALING_BY_FGFR2	73	0.516784	1.70961	0	0.0199941	0.701	7733	tags=47%, list=20%, signal=58%
REACTOME_DEFECTIVE_B4GALT7_CAUSES_EDS_PROGEROID_TYPE	REACTOME_DEFECTIVE_B4GALT7_CAUSES_EDS_PROGEROID_TYPE	20	0.689555	1.70895	0.00195312	0.0199007	0.703	5554	tags=60%, list=14%, signal=70%
REACTOME_INTRAFLAGELLAR_TRANSPORT	REACTOME_INTRAFLAGELLAR_TRANSPORT	54	0.547506	1.70731	0.00199601	0.0201861	0.715	7146	tags=52%, list=18%, signal=63%
REACTOME_RNA_POLYMERASE_III_TRANSCRIPTION_INITIATION_FROM_TYPE_1_PROMOTER	REACTOME_RNA_POLYMERASE_III_TRANSCRIPTION_INITIATION_FROM_TYPE_1_PROMOTER	28	0.632813	1.70432	0.00198413	0.0209595	0.733	6355	tags=46%, list=16%, signal=55%
REACTOME_PROCESSING_OF_CAPPED_INTRON_CONTAINING_PRE_MRNA	REACTOME_PROCESSING_OF_CAPPED_INTRON_CONTAINING_PRE_MRNA	242	0.436214	1.70219	0	0.0211339	0.739	14387	tags=65%, list=37%, signal=102%
REACTOME_BETA_CATENIN_INDEPENDENT_WNT_SIGNALING	REACTOME_BETA_CATENIN_INDEPENDENT_WNT_SIGNALING	146	0.464702	1.69796	0.0020284	0.0221959	0.754	8802	tags=47%, list=22%, signal=61%
REACTOME_ADRENALINE_NORADRENALINE_INHIBITS_INSULIN_SECRETION	REACTOME_ADRENALINE_NORADRENALINE_INHIBITS_INSULIN_SECRETION	28	0.623535	1.69708	0.0019685	0.0221768	0.757	5679	tags=50%, list=14%, signal=58%
REACTOME_APC_C_CDH1_MEDIATED_DEGRADATION_OF_CDC20_AND_OTHER_APC_C_CDH1_TARGETED_PROTEINS_IN_LATE_MITOSIS_EARLY_G1	REACTOME_APC_C_CDH1_MEDIATED_DEGRADATION_OF_CDC20_AND_OTHER_APC_C_CDH1_TARGETED_PROTEINS_IN_LATE_MITOSIS_EARLY_G1	74	0.510051	1.69552	0	0.0224135	0.766	13457	tags=76%, list=34%, signal=115%
REACTOME_LEISHMANIA_INFECTION	REACTOME_LEISHMANIA_INFECTION	308	0.423183	1.69441	0	0.0226423	0.771	10009	tags=44%, list=25%, signal=58%
REACTOME_SIGNALING_BY_EGFR	REACTOME_SIGNALING_BY_EGFR	50	0.555592	1.69395	0.0019802	0.0225037	0.772	6508	tags=38%, list=17%, signal=45%
REACTOME_SEMA3A_PAK_DEPENDENT_AXON_REPULSION	REACTOME_SEMA3A_PAK_DEPENDENT_AXON_REPULSION	16	0.718902	1.69288	0.00562852	0.0225708	0.774	5059	tags=63%, list=13%, signal=72%
REACTOME_FORMATION_OF_TUBULIN_FOLDING_INTERMEDIATES_BY_CCT_TRIC	REACTOME_FORMATION_OF_TUBULIN_FOLDING_INTERMEDIATES_BY_CCT_TRIC	26	0.626509	1.69106	0.00200803	0.0227336	0.779	2762	tags=54%, list=7%, signal=58%
REACTOME_FCGR3A_MEDIATED_IL10_SYNTHESIS	REACTOME_FCGR3A_MEDIATED_IL10_SYNTHESIS	95	0.48129	1.69056	0	0.0226084	0.78	11100	tags=42%, list=28%, signal=58%
REACTOME_HEDGEHOG_LIGAND_BIOGENESIS	REACTOME_HEDGEHOG_LIGAND_BIOGENESIS	65	0.518906	1.68968	0.00193798	0.0226982	0.787	13457	tags=77%, list=34%, signal=117%
REACTOME_NEGATIVE_REGULATION_OF_NOTCH4_SIGNALING	REACTOME_NEGATIVE_REGULATION_OF_NOTCH4_SIGNALING	54	0.535205	1.68842	0.00612245	0.0229172	0.793	13457	tags=85%, list=34%, signal=129%
REACTOME_FCGR_ACTIVATION	REACTOME_FCGR_ACTIVATION	69	0.520019	1.68818	0	0.0227405	0.793	12257	tags=41%, list=31%, signal=59%
REACTOME_L1CAM_INTERACTIONS	REACTOME_L1CAM_INTERACTIONS	120	0.466574	1.6844	0	0.0237749	0.813	6692	tags=41%, list=17%, signal=49%
REACTOME_NEUROTRANSMITTER_RECEPTORS_AND_POSTSYNAPTIC_SIGNAL_TRANSMISSION	REACTOME_NEUROTRANSMITTER_RECEPTORS_AND_POSTSYNAPTIC_SIGNAL_TRANSMISSION	205	0.43996	1.68393	0	0.0236748	0.815	6042	tags=38%, list=15%, signal=45%
REACTOME_SCAVENGING_BY_CLASS_A_RECEPTORS	REACTOME_SCAVENGING_BY_CLASS_A_RECEPTORS	19	0.682389	1.68318	0.00750469	0.0236427	0.816	3067	tags=47%, list=8%, signal=51%
REACTOME_PRESYNAPTIC_FUNCTION_OF_KAINATE_RECEPTORS	REACTOME_PRESYNAPTIC_FUNCTION_OF_KAINATE_RECEPTORS	21	0.661736	1.68197	0.00581395	0.0238262	0.82	9706	tags=76%, list=25%, signal=101%
REACTOME_HSF1_ACTIVATION	REACTOME_HSF1_ACTIVATION	31	0.602756	1.68121	0.00183824	0.023833	0.823	6836	tags=58%, list=17%, signal=70%
REACTOME_SEPARATION_OF_SISTER_CHROMATIDS	REACTOME_SEPARATION_OF_SISTER_CHROMATIDS	191	0.439958	1.67963	0	0.0242133	0.834	13966	tags=67%, list=35%, signal=103%
REACTOME_SHC_MEDIATED_CASCADE_FGFR3	REACTOME_SHC_MEDIATED_CASCADE_FGFR3	18	0.691017	1.67606	0.00967118	0.0248005	0.843	6957	tags=56%, list=18%, signal=67%
REACTOME_SELECTIVE_AUTOPHAGY	REACTOME_SELECTIVE_AUTOPHAGY	82	0.500636	1.67556	0	0.0247117	0.845	6301	tags=45%, list=16%, signal=54%
REACTOME_HEDGEHOG_OFF_STATE	REACTOME_HEDGEHOG_OFF_STATE	113	0.471638	1.67532	0	0.0245726	0.848	8936	tags=53%, list=23%, signal=68%
REACTOME_SIGNALING_BY_FGFR2_IN_DISEASE	REACTOME_SIGNALING_BY_FGFR2_IN_DISEASE	43	0.560609	1.67495	0.0019685	0.0245119	0.849	7723	tags=51%, list=20%, signal=64%
REACTOME_BINDING_AND_UPTAKE_OF_LIGANDS_BY_SCAVENGER_RECEPTORS	REACTOME_BINDING_AND_UPTAKE_OF_LIGANDS_BY_SCAVENGER_RECEPTORS	98	0.483256	1.67323	0	0.0248129	0.856	8149	tags=35%, list=21%, signal=44%
REACTOME_FRS_MEDIATED_FGFR3_SIGNALING	REACTOME_FRS_MEDIATED_FGFR3_SIGNALING	20	0.661546	1.66669	0.0149813	0.0265569	0.872	6957	tags=50%, list=18%, signal=61%
REACTOME_RHOF_GTPASE_CYCLE	REACTOME_RHOF_GTPASE_CYCLE	42	0.561277	1.66624	0.00559702	0.0264678	0.872	1790	tags=26%, list=5%, signal=27%
REACTOME_CONSTITUTIVE_SIGNALING_BY_LIGAND_RESPONSIVE_EGFR_CANCER_VARIANTS	REACTOME_CONSTITUTIVE_SIGNALING_BY_LIGAND_RESPONSIVE_EGFR_CANCER_VARIANTS	19	0.674043	1.66588	0.00976562	0.0264055	0.872	4650	tags=47%, list=12%, signal=54%
REACTOME_METABOLISM_OF_FAT_SOLUBLE_VITAMINS	REACTOME_METABOLISM_OF_FAT_SOLUBLE_VITAMINS	48	0.53968	1.66199	0.00190114	0.027586	0.886	6244	tags=48%, list=16%, signal=57%
REACTOME_NCAM_SIGNALING_FOR_NEURITE_OUT_GROWTH	REACTOME_NCAM_SIGNALING_FOR_NEURITE_OUT_GROWTH	63	0.515676	1.66087	0	0.0277116	0.887	7032	tags=43%, list=18%, signal=52%
REACTOME_MITOCHONDRIAL_TRNA_AMINOACYLATION	REACTOME_MITOCHONDRIAL_TRNA_AMINOACYLATION	20	0.662348	1.66077	0.00372439	0.0275212	0.887	9035	tags=75%, list=23%, signal=97%
REACTOME_METABOLISM_OF_NUCLEOTIDES	REACTOME_METABOLISM_OF_NUCLEOTIDES	98	0.473982	1.66035	0	0.0274165	0.888	7060	tags=47%, list=18%, signal=57%
REACTOME_ORC1_REMOVAL_FROM_CHROMATIN	REACTOME_ORC1_REMOVAL_FROM_CHROMATIN	71	0.50743	1.65982	0.00204082	0.0273604	0.891	13457	tags=72%, list=34%, signal=109%
REACTOME_RNA_POLYMERASE_III_TRANSCRIPTION_TERMINATION	REACTOME_RNA_POLYMERASE_III_TRANSCRIPTION_TERMINATION	23	0.628757	1.6578	0.00583658	0.0277439	0.895	12195	tags=74%, list=31%, signal=107%
REACTOME_CELL_SURFACE_INTERACTIONS_AT_THE_VASCULAR_WALL	REACTOME_CELL_SURFACE_INTERACTIONS_AT_THE_VASCULAR_WALL	194	0.433802	1.65599	0	0.0281813	0.897	8075	tags=35%, list=20%, signal=44%
REACTOME_RHOD_GTPASE_CYCLE	REACTOME_RHOD_GTPASE_CYCLE	51	0.537001	1.65558	0.00582524	0.0281675	0.898	6179	tags=39%, list=16%, signal=46%
REACTOME_DUAL_INCISION_IN_GG_NER	REACTOME_DUAL_INCISION_IN_GG_NER	41	0.55769	1.65364	0.00579151	0.0284786	0.904	6688	tags=44%, list=17%, signal=53%
REACTOME_SHC_MEDIATED_CASCADE_FGFR1	REACTOME_SHC_MEDIATED_CASCADE_FGFR1	21	0.645617	1.65351	0.0119522	0.028292	0.904	6617	tags=48%, list=17%, signal=57%
REACTOME_SIGNALING_BY_HEDGEHOG	REACTOME_SIGNALING_BY_HEDGEHOG	150	0.45151	1.65134	0	0.0287545	0.909	8936	tags=48%, list=23%, signal=62%
REACTOME_TRANSLOCATION_OF_SLC2A4_GLUT4_TO_THE_PLASMA_MEMBRANE	REACTOME_TRANSLOCATION_OF_SLC2A4_GLUT4_TO_THE_PLASMA_MEMBRANE	72	0.497834	1.65019	0	0.0289981	0.912	6301	tags=42%, list=16%, signal=50%
REACTOME_FCGAMMA_RECEPTOR_FCGR_DEPENDENT_PHAGOCYTOSIS	REACTOME_FCGAMMA_RECEPTOR_FCGR_DEPENDENT_PHAGOCYTOSIS	143	0.449872	1.64977	0	0.0289893	0.914	12292	tags=45%, list=31%, signal=66%
REACTOME_PARASITE_INFECTION	REACTOME_PARASITE_INFECTION	116	0.458408	1.64972	0	0.0287936	0.914	12292	tags=45%, list=31%, signal=65%
REACTOME_CELL_EXTRACELLULAR_MATRIX_INTERACTIONS	REACTOME_CELL_EXTRACELLULAR_MATRIX_INTERACTIONS	18	0.663296	1.64593	0.0235756	0.0299159	0.92	7779	tags=67%, list=20%, signal=83%
REACTOME_FORMATION_OF_THE_CORNIFIED_ENVELOPE	REACTOME_FORMATION_OF_THE_CORNIFIED_ENVELOPE	129	0.455694	1.64559	0	0.0298039	0.92	2686	tags=25%, list=7%, signal=27%
REACTOME_TRNA_PROCESSING_IN_THE_NUCLEUS	REACTOME_TRNA_PROCESSING_IN_THE_NUCLEUS	59	0.510337	1.64461	0.00582524	0.0298775	0.922	14166	tags=78%, list=36%, signal=122%
REACTOME_TRANSCRIPTION_COUPLED_NUCLEOTIDE_EXCISION_REPAIR_TC_NER	REACTOME_TRANSCRIPTION_COUPLED_NUCLEOTIDE_EXCISION_REPAIR_TC_NER	78	0.500353	1.64435	0	0.029754	0.922	7802	tags=46%, list=20%, signal=57%
REACTOME_G_BETA_GAMMA_SIGNALLING_THROUGH_CDC42	REACTOME_G_BETA_GAMMA_SIGNALLING_THROUGH_CDC42	20	0.655029	1.64292	0.00948767	0.0299349	0.925	9706	tags=75%, list=25%, signal=99%
REACTOME_HS_GAG_BIOSYNTHESIS	REACTOME_HS_GAG_BIOSYNTHESIS	31	0.592992	1.64271	0.00576923	0.0297511	0.926	6151	tags=52%, list=16%, signal=61%
REACTOME_RHOH_GTPASE_CYCLE	REACTOME_RHOH_GTPASE_CYCLE	37	0.572086	1.64252	0.00626305	0.0295802	0.927	12318	tags=68%, list=31%, signal=98%
REACTOME_VIRAL_MESSENGER_RNA_SYNTHESIS	REACTOME_VIRAL_MESSENGER_RNA_SYNTHESIS	44	0.542993	1.64196	0.00773694	0.0295075	0.927	14188	tags=84%, list=36%, signal=131%
REACTOME_ORGANELLE_BIOGENESIS_AND_MAINTENANCE	REACTOME_ORGANELLE_BIOGENESIS_AND_MAINTENANCE	296	0.406412	1.64102	0	0.0295592	0.93	7146	tags=40%, list=18%, signal=48%
REACTOME_NUCLEAR_PORE_COMPLEX_NPC_DISASSEMBLY	REACTOME_NUCLEAR_PORE_COMPLEX_NPC_DISASSEMBLY	36	0.565447	1.64079	0.00965251	0.029445	0.93	14166	tags=83%, list=36%, signal=130%
REACTOME_PROSTACYCLIN_SIGNALLING_THROUGH_PROSTACYCLIN_RECEPTOR	REACTOME_PROSTACYCLIN_SIGNALLING_THROUGH_PROSTACYCLIN_RECEPTOR	19	0.669277	1.63993	0.00773694	0.0295064	0.932	9706	tags=79%, list=25%, signal=105%
REACTOME_SUMOYLATION_OF_DNA_REPLICATION_PROTEINS	REACTOME_SUMOYLATION_OF_DNA_REPLICATION_PROTEINS	46	0.542621	1.63993	0	0.0293226	0.932	14166	tags=76%, list=36%, signal=119%
REACTOME_DEGRADATION_OF_THE_EXTRACELLULAR_MATRIX	REACTOME_DEGRADATION_OF_THE_EXTRACELLULAR_MATRIX	140	0.446901	1.63734	0.00211416	0.0298793	0.935	7489	tags=45%, list=19%, signal=55%
REACTOME_SIGNALING_BY_FGFR	REACTOME_SIGNALING_BY_FGFR	87	0.477034	1.63708	0.00205339	0.0297054	0.935	7733	tags=43%, list=20%, signal=53%
REACTOME_REGULATION_OF_INSULIN_LIKE_GROWTH_FACTOR_IGF_TRANSPORT_AND_UPTAKE_BY_INSULIN_LIKE_GROWTH_FACTOR_BINDING_PROTEINS_IGFBPS	REACTOME_REGULATION_OF_INSULIN_LIKE_GROWTH_FACTOR_IGF_TRANSPORT_AND_UPTAKE_BY_INSULIN_LIKE_GROWTH_FACTOR_BINDING_PROTEINS_IGFBPS	124	0.45504	1.63681	0	0.0296545	0.935	5989	tags=35%, list=15%, signal=42%
REACTOME_RHO_GTPASES_ACTIVATE_FORMINS	REACTOME_RHO_GTPASES_ACTIVATE_FORMINS	140	0.443018	1.63645	0	0.0295746	0.937	6825	tags=35%, list=17%, signal=42%
REACTOME_RNA_POLYMERASE_III_TRANSCRIPTION	REACTOME_RNA_POLYMERASE_III_TRANSCRIPTION	41	0.544285	1.63642	0.00557621	0.0293962	0.937	6355	tags=37%, list=16%, signal=44%
REACTOME_VASOPRESSIN_REGULATES_RENAL_WATER_HOMEOSTASIS_VIA_AQUAPORINS	REACTOME_VASOPRESSIN_REGULATES_RENAL_WATER_HOMEOSTASIS_VIA_AQUAPORINS	43	0.547007	1.63587	0.00956023	0.0293961	0.937	9706	tags=60%, list=25%, signal=80%
REACTOME_INTERACTIONS_OF_REV_WITH_HOST_CELLULAR_PROTEINS	REACTOME_INTERACTIONS_OF_REV_WITH_HOST_CELLULAR_PROTEINS	37	0.562632	1.63519	0.0103093	0.029474	0.938	14166	tags=84%, list=36%, signal=131%
REACTOME_SYNTHESIS_OF_ACTIVE_UBIQUITIN_ROLES_OF_E1_AND_E2_ENZYMES	REACTOME_SYNTHESIS_OF_ACTIVE_UBIQUITIN_ROLES_OF_E1_AND_E2_ENZYMES	30	0.593488	1.63503	0.00380228	0.0293197	0.938	6871	tags=47%, list=17%, signal=56%
REACTOME_NEGATIVE_REGULATION_OF_FGFR1_SIGNALING	REACTOME_NEGATIVE_REGULATION_OF_FGFR1_SIGNALING	33	0.582368	1.63347	0.00204082	0.0295911	0.941	11956	tags=67%, list=30%, signal=96%
REACTOME_G_PROTEIN_MEDIATED_EVENTS	REACTOME_G_PROTEIN_MEDIATED_EVENTS	54	0.523098	1.6322	0.00195312	0.0298347	0.943	6156	tags=44%, list=16%, signal=53%
REACTOME_NCAM1_INTERACTIONS	REACTOME_NCAM1_INTERACTIONS	42	0.554981	1.63136	0.00578035	0.0299176	0.944	7032	tags=52%, list=18%, signal=64%
REACTOME_TRANSPORT_OF_CONNEXONS_TO_THE_PLASMA_MEMBRANE	REACTOME_TRANSPORT_OF_CONNEXONS_TO_THE_PLASMA_MEMBRANE	21	0.634654	1.62932	0.0112994	0.0304755	0.949	1797	tags=43%, list=5%, signal=45%
REACTOME_CALNEXIN_CALRETICULIN_CYCLE	REACTOME_CALNEXIN_CALRETICULIN_CYCLE	26	0.609882	1.629	0.0117417	0.0304214	0.949	6499	tags=54%, list=16%, signal=64%
REACTOME_THE_ROLE_OF_GTSE1_IN_G2_M_PROGRESSION_AFTER_G2_CHECKPOINT	REACTOME_THE_ROLE_OF_GTSE1_IN_G2_M_PROGRESSION_AFTER_G2_CHECKPOINT	79	0.485403	1.62767	0.00191571	0.0307199	0.95	7009	tags=48%, list=18%, signal=58%
REACTOME_ANTIGEN_ACTIVATES_B_CELL_RECEPTOR_BCR_LEADING_TO_GENERATION_OF_SECOND_MESSENGERS	REACTOME_ANTIGEN_ACTIVATES_B_CELL_RECEPTOR_BCR_LEADING_TO_GENERATION_OF_SECOND_MESSENGERS	86	0.47776	1.62567	0	0.0312277	0.954	12263	tags=44%, list=31%, signal=64%
REACTOME_REGULATION_OF_CHOLESTEROL_BIOSYNTHESIS_BY_SREBP_SREBF	REACTOME_REGULATION_OF_CHOLESTEROL_BIOSYNTHESIS_BY_SREBP_SREBF	55	0.520768	1.62549	0.00976562	0.0311253	0.954	4701	tags=38%, list=12%, signal=43%
REACTOME_PLASMA_LIPOPROTEIN_ASSEMBLY_REMODELING_AND_CLEARANCE	REACTOME_PLASMA_LIPOPROTEIN_ASSEMBLY_REMODELING_AND_CLEARANCE	71	0.501088	1.6251	0.0040404	0.0310591	0.954	5648	tags=28%, list=14%, signal=33%
REACTOME_DUAL_INCISION_IN_TC_NER	REACTOME_DUAL_INCISION_IN_TC_NER	65	0.503884	1.62236	0.00206186	0.0318375	0.96	7723	tags=46%, list=20%, signal=57%
REACTOME_PI_3K_CASCADE_FGFR3	REACTOME_PI_3K_CASCADE_FGFR3	18	0.667767	1.622	0.0188679	0.0317893	0.962	6957	tags=50%, list=18%, signal=61%
REACTOME_RHOJ_GTPASE_CYCLE	REACTOME_RHOJ_GTPASE_CYCLE	55	0.506176	1.62168	0.00986193	0.0317129	0.962	3889	tags=25%, list=10%, signal=28%
REACTOME_CILIUM_ASSEMBLY	REACTOME_CILIUM_ASSEMBLY	202	0.424334	1.61959	0	0.0321259	0.964	7146	tags=40%, list=18%, signal=48%
REACTOME_AQUAPORIN_MEDIATED_TRANSPORT	REACTOME_AQUAPORIN_MEDIATED_TRANSPORT	52	0.523764	1.61948	0.00397614	0.03195	0.964	9706	tags=56%, list=25%, signal=74%
REACTOME_HEPARAN_SULFATE_HEPARIN_HS_GAG_METABOLISM	REACTOME_HEPARAN_SULFATE_HEPARIN_HS_GAG_METABOLISM	55	0.523209	1.61872	0.00790514	0.0319946	0.964	6797	tags=51%, list=17%, signal=61%
REACTOME_COLLAGEN_CHAIN_TRIMERIZATION	REACTOME_COLLAGEN_CHAIN_TRIMERIZATION	44	0.544567	1.61732	0.00963391	0.0323088	0.964	4532	tags=43%, list=12%, signal=49%
[truncated: 635 more rows]

## Sheet: PAM50_MI
GeneID	GeneSymbol	Chromosome	Class	Strand	baseMean	log2FoldChange	lfcSE	stat	pvalue	padj	MI_Ctrl_1	MI_Ctrl_2	MI_Ctrl_3	MI_TGF_1	MI_TGF_2	MI_TGF_3
[truncated: 49 more rows]
