# Supplementary material for: TGFβ signaling promotes cell cycle progression and resistance to the CDK4/6 inhibitor palbociclib through SOX4 transcriptional modulation in breast cancer cells
Source: Cell Death Dis. 2026 Feb 4;17(1):209. doi: 10.1038/s41419-026-08435-4 (PMC12895049; doi:10.1038/s41419-026-08435-4)
Supplement: Supplementary file 4 — Table S4 [file 41419_2026_8435_MOESM4_ESM.xlsx]

## Sheet: Description
Table S4
Sheet#	Sheet Name	Description
1	Description	Description of the Table S4 content
2	MII-TGF_vs_Ctrl	Differentially expressed genes in MII-TGFβ vs MI-Ctrl
3	MII_Oncogenic-Signature	Oncogenic signatures enriched in MII-TGFβ
4	GSEA_MII	Gene set enrichement analysis of hallmarks enriched in MII-TGFβ
5	REACTOME_MII	REACTOME pathways enriched in MII-TGFβ
6	NCG_MII-unique	Identification of cancey type based on unique genes of MII-TGFβ using Network of Cancer Genes dataset
7	Common_DEGs_MI_MII_TGF	Common dysregulated genes between MI-TGFβ and MII-TGFβ
8	PAM50_MII	PAM50 signature beased on expression of 50 genes in MII-TGFβ and MII-Ctrl
9	PAM50_MDA-MB-231	PAM50 signature beased on expression of 50 genes in MDA-MB-231 WT cells

## Sheet: MII-TGF_vs_Ctrl
GeneID	GeneSymbol	Chromosome	Class	Strand	baseMean	log2FoldChange	lfcSE	stat	pvalue	padj	MII_Ctrl_1	MII_Ctrl_2	MII_Ctrl_3	MII_TGF_1	MII_TGF_2	MII_TGF_3
ENSG00000058085.15	LAMC2	chr1:183186238-183245127	hgnc_idHGNC:6493	+	5203.23	2.03051	0.0363921	55.7953	0	0	2101.15	2029.28	2014.5	8256.87	8488.63	8328.93
ENSG00000106366.9	SERPINE1	chr7:101127104-101139247	hgnc_idHGNC:8583	+	1844.54	4.13037	0.0711229	58.0737	0	0	210.115	199.685	189.186	3519.49	3414.2	3534.54
ENSG00000111640.15	GAPDH	chr12:6534512-6538374	hgnc_idHGNC:4141	+	30734.4	0.949464	0.0244354	38.8562	0	0	21411.2	20622.7	20894.2	40674.8	39986	40817.6
ENSG00000128422.17	KRT17	chr17:41619442-41624842	hgnc_idHGNC:6427	-	13450.8	1.91291	0.0348213	54.935	0	0	5715.36	5575.25	5649.93	21912.7	20065.6	21785.9
ENSG00000131016.17	AKAP12	chr6:151239967-151358559	hgnc_idHGNC:370	+	1705.25	2.33598	0.0573503	40.7317	0	0	546.985	567.196	575.165	2805.88	2917.97	2818.3
ENSG00000134333.14	LDHA	chr11:18394560-18408425	hgnc_idHGNC:6535	+	11814.1	1.50179	0.0313359	47.9256	0	0	6218.95	6050.28	6238.4	16963.6	18055.5	17357.8
ENSG00000174501.14	ANKRD36C	chr2:95836919-95991831	hgnc_idHGNC:32946	-	14458.6	-1.45443	0.037543	-38.7404	0	0	22062.1	19752.9	21753.6	7709.8	7824.31	7648.85
ENSG00000186081.12	KRT5	chr12:52514575-52520530	hgnc_idHGNC:6442	-	1883.85	3.42013	0.0641592	53.307	0	0	316.315	308.914	344.148	3503.3	3323.88	3506.55
ENSG00000196230.14	TUBB	chr6:30717435-30725538	hgnc_idHGNC:20778	+	7156.16	1.22384	0.0312627	39.1469	0	0	4214.86	4329.92	4320.87	9913.1	10115.7	10042.5
ENSG00000196754.13	S100A2	chr1:153561108-153567890	hgnc_idHGNC:10492	-	3478.38	2.55529	0.0489219	52.232	0	0	1065.42	1025.16	944.982	6067.45	5682.72	6084.55
ENSG00000204616.11	TRIM31	chr6:30102897-30113090	hgnc_idHGNC:16289	-	8098.68	-1.46331	0.036535	-40.0522	0	0	11856.7	11820.1	11983.4	4583.55	4174.57	4173.79
ENSG00000245532.9	NEAT1	chr11:65422774-65445540	hgnc_idHGNC:30815	+	95253.7	-1.2731	0.0291906	-43.6134	0	0	132786	136509	134956	55169.2	58435.9	53665.6
ENSG00000286522.2	H3C2	chr6:26031589-26032099	hgnc_idHGNC:4776	-	1107.7	3.45111	0.0864644	39.9137	0	0	206.689	170.671	186.334	2061.04	1879.76	2141.72
ENSG00000041982.16	TNC	chr9:115019575-115118257	hgnc_idHGNC:5318	-	1725.46	2.51089	0.0671215	37.4082	2.87781e-306	4.60203e-303	480.753	578.574	471.54	2959.7	2922.54	2939.62
ENSG00000122884.13	P4HA1	chr10:73007217-73096974	hgnc_idHGNC:8546	-	3161.25	1.58702	0.0425859	37.2663	5.76237e-304	8.60053e-301	1639.81	1541.73	1563.88	4710.78	4754.27	4757.05
ENSG00000075624.17	ACTB	chr7:5526409-5563902	hgnc_idHGNC:132	-	32176.5	0.959479	0.0261727	36.6595	3.23125e-294	4.52133e-291	21593.9	22250.9	21706.1	42156.4	41661.1	43690.7
ENSG00000102144.15	PGK1	chrX:77910739-78129295	hgnc_idHGNC:8896	+	11494.4	1.04476	0.0286228	36.5008	1.07557e-291	1.41646e-288	7722.87	7392.89	7412.5	15471.7	15394.8	15571.8
ENSG00000067225.19	PKM	chr15:72199029-72231822	hgnc_idHGNC:9021	-	41277.7	0.79334	0.0226246	35.0654	2.27197e-269	2.82582e-266	30402.8	30204.8	30012.2	52526.4	51516.1	53004.2
ENSG00000134755.18	DSC2	chr18:31058840-31102522	hgnc_idHGNC:3036	-	8617.39	1.11395	0.0318054	35.0239	9.75359e-269	1.14928e-265	5443.58	5309.57	5595.74	11723.2	12012.6	11619.7
ENSG00000074800.16	ENO1	chr1:8861000-8879190	hgnc_idHGNC:3350	-	26049.5	0.966564	0.0277842	34.7882	3.66799e-265	4.10595e-262	18132.7	17526.2	17256.8	34282.4	33741.9	35357.1
ENSG00000232931.6	LINC00342	chr2:95807052-95835003	hgnc_idHGNC:42470	-	5117.77	-1.36054	0.0392667	-34.6488	4.66298e-263	4.97118e-260	7384.86	7485.06	7229.01	2899.56	2984.28	2723.82
ENSG00000273983.1	H3C8	chr6:26269405-26271815	hgnc_idHGNC:4772	-	647.646	3.6436	0.10816	33.6872	8.91546e-249	9.07269e-246	99.3479	94.4379	95.0686	1191.28	1135.4	1270.34
ENSG00000170323.9	FABP4	chr8:81478419-81483236	hgnc_idHGNC:3559	-	1603.64	-2.14551	0.0638545	-33.6	1.67548e-247	1.6309e-244	2689.25	2465.06	2696.14	599.112	580.849	591.424
ENSG00000134757.5	DSG3	chr18:31447741-31478702	hgnc_idHGNC:3050	+	2152.95	1.72745	0.0526353	32.8193	3.1248e-236	2.91492e-233	1031.16	975.1	995.368	3407.3	3366.18	3142.59
ENSG00000120738.8	EGR1	chr5:138465479-138469303	hgnc_idHGNC:3238	+	967.178	-2.62206	0.0801698	-32.7063	1.27038e-234	1.13765e-231	1639.81	1665.75	1686.52	282.207	270.987	257.8
ENSG00000167615.17	LENG8	chr19:54448887-54462016	hgnc_idHGNC:15500	+	3486.38	-1.50866	0.0463659	-32.5382	3.07439e-232	2.64729e-229	5086.16	5360.2	5028.18	1782.3	1743.69	1917.75
ENSG00000170345.10	FOS	chr14:75278826-75282230	hgnc_idHGNC:3796	+	2332.05	-1.57692	0.0490231	-32.1669	5.12362e-227	4.24843e-224	3569.67	3464.05	3447.19	1204.01	1152.55	1154.85
ENSG00000171848.16	RRM2	chr2:10120698-10211725	hgnc_idHGNC:10452	+	684.093	3.00254	0.094581	31.7457	3.64153e-221	2.91166e-218	169.006	148.484	140.701	1238.7	1213.15	1194.51
ENSG00000185567.7	AHNAK2	chr14:104937244-104978374	hgnc_idHGNC:20125	-	6597.85	1.06645	0.0337344	31.6131	2.43631e-219	1.88083e-216	4331.34	4333.33	4125.98	8783.12	9061.48	8951.84
ENSG00000101384.12	JAG1	chr20:10637684-10673999	hgnc_idHGNC:6188	-	2703.98	1.43496	0.045535	31.5133	5.71092e-218	4.26187e-215	1502.78	1451.27	1429.83	3976.34	4031.64	3832.01
ENSG00000124575.7	H1-3	chr6:26234212-26234987	hgnc_idHGNC:4717	-	795.859	2.6599	0.0850362	31.2796	8.8334e-215	6.37943e-212	236.38	210.494	209.151	1321.98	1392.67	1404.49
ENSG00000088340.17	FER1L4	chr20:35558737-35607562	hgnc_idHGNC:15801	-	5917.77	-1.05595	0.0342583	-30.8231	1.28531e-208	8.99234e-206	8202.49	7887.27	7889.74	3829.46	3876.14	3821.51
ENSG00000105220.17	GPI	chr19:34359480-34402413	hgnc_idHGNC:4458	+	6793.01	0.969176	0.0318215	30.4567	9.77053e-204	6.62857e-201	4583.71	4544.4	4655.51	8905.71	8916.26	9152.49
ENSG00000111669.15	TPI1	chr12:6867119-6870948	hgnc_idHGNC:12009	+	12043.8	0.987176	0.0324346	30.4359	1.83964e-203	1.21135e-200	8465.13	7952.13	7826.04	16240.8	15722.9	16055.9
ENSG00000057149.16	SERPINB3	chr18:63655197-63661893	hgnc_idHGNC:10569	-	3669.13	1.21603	0.0400621	30.3537	2.2441e-202	1.43545e-199	2246.18	2175.49	2208.44	5259	5121.31	5004.35
ENSG00000181458.10	TMEM45A	chr3:100492619-100577444	hgnc_idHGNC:25480	+	2159.79	1.76692	0.0584148	30.2479	5.5609e-201	3.45826e-198	1074.56	951.775	925.017	3295.11	3513.68	3198.59
ENSG00000171314.9	PGAM1	chr10:97426191-97433444	hgnc_idHGNC:8888	+	2805.75	1.28687	0.0427822	30.0796	8.9614e-199	5.42238e-196	1610.12	1641.29	1639.93	3965.93	3952.75	4024.48
ENSG00000137801.11	THBS1	chr15:39581079-39599466	hgnc_idHGNC:11785	+	8845.19	0.861799	0.0287281	29.9985	1.02562e-197	6.0425e-195	6213.24	6275	6347.73	11437.5	11461.5	11336.2
ENSG00000197747.9	S100A10	chr1:151982915-151993859	hgnc_idHGNC:10487	-	2341.21	1.39873	0.0471668	29.655	2.92681e-193	1.68014e-190	1270.97	1326.68	1258.71	3425.81	3381.05	3384.06
ENSG00000189057.11	FAM111B	chr11:59107185-59127412	hgnc_idHGNC:24200	+	488.225	3.56555	0.120247	29.6519	3.2022e-193	1.79227e-190	85.6448	73.3885	71.3014	921.799	892.998	884.219
ENSG00000053747.17	LAMA3	chr18:23689453-23956222	hgnc_idHGNC:6483	+	2259.3	1.42856	0.0482742	29.5925	1.86372e-192	1.01768e-189	1191.03	1206.64	1274.87	3322.87	3294.15	3266.25
ENSG00000184357.5	H1-5	chr6:27866792-27867588	hgnc_idHGNC:4719	-	646.94	3.26979	0.111537	29.3157	6.54587e-189	3.48926e-186	99.3479	130.279	130.244	1179.72	1054.22	1287.83
ENSG00000185479.6	KRT6B	chr12:52446651-52452146	hgnc_idHGNC:6444	-	7139.77	2.33336	0.0798165	29.2341	7.15558e-188	3.72556e-185	2384.35	2552.67	2150.45	11741.7	11471.8	12537.7
ENSG00000102287.19	GABRE	chrX:151953124-151974680	hgnc_idHGNC:4085	-	4701.05	-1.09668	0.0376016	-29.1657	5.27813e-187	2.68561e-184	6316.02	6474.69	6426.64	2909.97	3102.05	2976.95
ENSG00000099860.9	GADD45B	chr19:2476122-2478259	hgnc_idHGNC:4096	+	966.098	-2.20813	0.0760825	-29.0228	3.38888e-185	1.68601e-182	1577.01	1616.25	1571.48	329.627	347.595	354.621
ENSG00000181143.15	MUC16	chr19:8848844-8981342	hgnc_idHGNC:15582	-	2345.06	-1.57221	0.0542064	-29.0042	5.8231e-185	2.83408e-182	3421.22	3725.18	3378.74	1149.65	1175.42	1220.18
ENSG00000287080.2	H3C3	chr6:26045384-26045869	hgnc_idHGNC:4768	+	1016.66	2.48646	0.0889713	27.9467	7.22801e-172	3.44299e-169	290.05	328.257	300.417	1817	1500.15	1864.09
ENSG00000131747.15	TOP2A	chr17:40388525-40417896	hgnc_idHGNC:11989	-	931.242	2.18608	0.078569	27.8237	2.24002e-170	1.04478e-167	308.321	328.826	368.866	1473.49	1598.48	1509.47
ENSG00000186832.9	KRT16	chr17:41609778-41615899	hgnc_idHGNC:6423	-	4450.98	1.33649	0.048805	27.3843	4.2195e-165	1.92788e-162	2462	2631.75	2472.73	6666.56	5863.38	6609.48
ENSG00000096696.15	DSP	chr6:7541617-7586714	hgnc_idHGNC:3052	+	8345.58	0.913622	0.0335248	27.2521	1.56745e-163	7.01843e-161	5940.32	5829.55	5595.74	10810.6	11223.7	10673.6
ENSG00000168298.7	H1-4	chr6:26156329-26157115	hgnc_idHGNC:4718	+	4545.28	1.08793	0.0400294	27.1783	1.17292e-162	5.14887e-160	2990.72	2896.29	2841.6	6404.02	5930.84	6208.2
ENSG00000178038.17	ALS2CL	chr3:46668995-46693704	hgnc_idHGNC:20605	-	6543.3	-0.88224	0.0324773	-27.1648	1.69169e-162	7.28339e-160	8492.54	8614.9	8341.32	4577.77	4660.51	4572.74
ENSG00000136943.12	CTSV	chr9:97029677-97156556	hgnc_idHGNC:2538	-	5960.99	1.12511	0.0415761	27.0615	2.79735e-161	1.18164e-158	3965.92	3526.06	3769.47	8113.45	8408.59	7982.47
ENSG00000147065.17	MSN	chrX:65588377-65741931	hgnc_idHGNC:7373	+	1764.69	1.45039	0.0540034	26.8575	6.89976e-159	2.86059e-156	915.828	976.238	938.327	2516.73	2603.53	2637.49
ENSG00000134871.19	COL4A2	chr13:110305812-110513209	hgnc_idHGNC:2203	+	416.049	3.83221	0.142819	26.8325	1.3491e-158	5.49158e-156	74.2255	47.2189	47.5343	732.119	779.801	815.395
ENSG00000106541.12	AGR2	chr7:16791811-16833433	hgnc_idHGNC:328	-	1587.18	1.64512	0.0613239	26.8267	1.57602e-158	6.3007e-156	839.319	729.903	747.239	2486.66	2355.41	2364.53
ENSG00000272398.6	CD24	chr6:106969831-106975627	hgnc_idHGNC:1645	-	22472	0.821491	0.030819	26.6554	1.55145e-156	6.09367e-154	16872	15572	16302.4	28866.1	29159.1	28060.5
ENSG00000167978.17	SRRM2	chr16:2752626-2772538	hgnc_idHGNC:16639	+	3637.81	-1.3221	0.0501884	-26.3428	6.20113e-153	2.39364e-150	4893.17	5466.02	5226.87	1990.48	2215.92	2034.4
ENSG00000153292.16	ADGRF1	chr6:46997708-47042350	hgnc_idHGNC:18990	-	16051.9	-0.770244	0.0292582	-26.3257	9.73641e-153	3.69456e-150	20533	19618.6	20571.9	11806.4	12128.1	11653.5
ENSG00000067057.18	PFKP	chr10:3066333-3137718	hgnc_idHGNC:8878	+	4226.45	1.02278	0.0392195	26.0784	6.41669e-150	2.39428e-147	2686.96	2848.5	2819.73	5807.22	5537.51	5658.77
ENSG00000277775.2	H3C7	chr6:26250142-26250635	hgnc_idHGNC:4773	-	926.173	2.25531	0.086934	25.9428	2.19043e-148	8.03922e-146	338.011	300.95	327.987	1577.58	1357.22	1655.29
ENSG00000277157.2	H4C4	chr6:26188710-26189112	hgnc_idHGNC:4782	-	884.935	1.96755	0.0759024	25.9221	3.75752e-148	1.35683e-145	369.985	360.116	351.754	1437.64	1336.64	1453.48
ENSG00000196747.4	H2AC13	chr6:27808199-27808701	hgnc_idHGNC:4725	+	862.376	2.14307	0.0829129	25.8473	2.61007e-147	9.27529e-145	301.47	316.31	336.543	1502.41	1292.05	1425.48
ENSG00000073737.17	DHRS9	chr2:169064789-169096167	hgnc_idHGNC:16888	+	5630.4	-0.890101	0.0344875	-25.8094	6.95941e-147	2.43449e-144	7404.28	7221.09	7320.28	3924.3	3866.99	4045.48
ENSG00000185215.11	TNFAIP2	chr14:103121476-103137439	hgnc_idHGNC:11895	+	18805.1	-0.774112	0.030011	-25.7943	1.02679e-146	3.53657e-144	23904	24373.5	22914.4	13942.6	13531	14165
ENSG00000100644.17	HIF1A	chr14:61695513-61748259	hgnc_idHGNC:4910	+	6547.79	0.800218	0.0310649	25.7596	2.51783e-146	8.54078e-144	4756.14	4759.44	4816.17	8366.74	8290.82	8297.43
ENSG00000134955.12	SLC37A2	chr11:125063302-125090516	hgnc_idHGNC:20644	+	6969.65	-0.891109	0.0347127	-25.671	2.46588e-145	8.23972e-143	9189.11	9232.73	8744.41	4775.54	4886.91	4989.19
ENSG00000164120.14	HPGD	chr4:174490175-174523154	hgnc_idHGNC:5154	-	28035.4	-0.715878	0.0279529	-25.6102	1.17569e-144	3.8708e-142	35796.1	33560.2	35212.4	21428.1	21042.1	21173.4
ENSG00000108846.16	ABCC3	chr17:50634777-50692253	hgnc_idHGNC:54	+	8691.85	-0.758864	0.029708	-25.5441	6.38205e-144	2.07074e-141	10992.2	11012.3	10774.1	6484.98	6528.84	6358.68
ENSG00000159167.12	STC1	chr8:23841929-23854806	hgnc_idHGNC:11373	-	1588.73	1.50542	0.0591227	25.4627	5.11094e-143	1.63462e-140	871.293	790.206	828.998	2256.5	2348.55	2436.85
ENSG00000251562.8	MALAT1	chr11:65497688-65506516	hgnc_idHGNC:29665	+	90288.9	-0.744318	0.0293146	-25.3907	3.19262e-142	1.00671e-139	109234	115222	114767	66716.5	70160.4	65634
ENSG00000124635.9	H2BC11	chr6:27125897-27132795	hgnc_idHGNC:4761	-	942.802	2.12945	0.0845274	25.1924	4.8519e-140	1.50867e-137	326.592	380.596	338.444	1454.99	1462.41	1693.78
ENSG00000164111.15	ANXA5	chr4:121667946-121696995	hgnc_idHGNC:543	-	2955.2	1.2108	0.0481467	25.148	1.48437e-139	4.55233e-137	1915.02	1693.62	1754.02	4063.09	4103.68	4201.79
ENSG00000062038.15	CDH3	chr16:68636189-68727468	hgnc_idHGNC:1762	+	3509.37	0.982029	0.0393362	24.965	1.46711e-137	4.43861e-135	2416.32	2350.14	2313.97	4629.81	4682.24	4663.73
ENSG00000011426.11	ANLN	chr7:36389821-36453791	hgnc_idHGNC:14082	+	738.343	2.06477	0.0834252	24.7499	3.10578e-135	9.27097e-133	300.328	269.66	289.008	1171.62	1158.27	1241.17
ENSG00000187498.16	COL4A1	chr13:110148963-110307157	hgnc_idHGNC:2202	-	306.262	4.40152	0.178259	24.6917	1.31204e-134	3.86499e-132	19.4128	31.2897	29.4713	565.571	594.57	597.256
ENSG00000120708.17	TGFBI	chr5:136028988-136063818	hgnc_idHGNC:11771	+	4515.6	0.873112	0.035401	24.6635	2.63723e-134	7.66785e-132	3206.54	3216.01	3143.92	5868.52	5805.06	5853.58
ENSG00000170312.16	CDK1	chr10:60778331-60794852	hgnc_idHGNC:1722	+	565.619	2.42521	0.0984568	24.6322	5.70856e-134	1.6385e-131	170.148	175.222	187.285	987.725	985.614	887.719
ENSG00000125740.14	FOSB	chr19:45467995-45475179	hgnc_idHGNC:3797	+	818.137	-2.22858	0.0921096	-24.1949	2.51851e-129	7.13726e-127	1473.09	1314.73	1258.71	261.388	281.277	319.625
ENSG00000205420.11	KRT6A	chr12:52487176-52493257	hgnc_idHGNC:6443	-	297.849	4.22371	0.174704	24.1764	3.94505e-129	1.10402e-126	30.8321	32.4275	26.6192	607.208	553.408	536.597
ENSG00000123416.15	TUBA1B	chr12:49127782-49131397	hgnc_idHGNC:18809	-	1998.31	1.2132	0.0505045	24.0216	1.65352e-127	4.57025e-125	1221.87	1186.73	1207.37	2819.76	2696.15	2857.96
ENSG00000276368.2	H2AC14	chr6:27814302-27814777	hgnc_idHGNC:4727	-	474.869	2.87534	0.120616	23.8388	1.32249e-125	3.61072e-123	118.761	117.763	104.575	846.621	731.779	929.713
ENSG00000012822.16	CALCOCO1	chr12:53708517-53727745	hgnc_idHGNC:29306	-	2868.15	-1.01573	0.0426095	-23.838	1.34896e-125	3.63861e-123	3819.76	3853.75	3839.82	1909.52	1870.61	1915.42
ENSG00000182718.18	ANXA2	chr15:60347134-60402883	hgnc_idHGNC:537	-	52394.5	0.651204	0.0279422	23.3053	3.91308e-120	1.04293e-117	42451.3	39430.7	40439.3	64877.5	63388	63780.4
ENSG00000179218.15	CALR	chr19:12938578-12944489	hgnc_idHGNC:1455	+	5830.05	0.762521	0.0333133	22.8894	5.92894e-116	1.56161e-113	4380.44	4241.17	4358.89	7436.85	7265.19	7297.73
ENSG00000152952.12	PLOD2	chr3:146069440-146163653	hgnc_idHGNC:9082	-	2762.52	1.08743	0.0476699	22.8117	3.51241e-115	9.14371e-113	1837.37	1691.35	1785.39	3838.71	3820.11	3602.2
ENSG00000234741.8	GAS5	chr1:173858559-173868882	hgnc_idHGNC:16355	-	4603.96	-0.866728	0.0383089	-22.6247	2.47653e-113	6.37294e-111	5979.15	5835.81	6028.3	3384.17	3159.23	3237.08
ENSG00000197989.14	SNHG12	chr1:28578538-28583132	hgnc_idHGNC:30062	-	1085.03	-1.51349	0.067147	-22.54	1.68216e-112	4.27956e-110	1605.55	1580.41	1636.13	572.51	559.125	556.428
ENSG00000085063.17	CD59	chr11:33703010-33736479	hgnc_idHGNC:1689	-	12621.5	0.68233	0.0303281	22.4983	4.31545e-112	1.08555e-109	9868.56	9432.98	9785.41	15506.4	15961.9	15174
ENSG00000130222.11	GADD45G	chr9:89605012-89606555	hgnc_idHGNC:4097	+	474.789	-2.60247	0.115904	-22.4537	1.17649e-111	2.92657e-109	819.906	855.63	770.055	150.356	132.635	120.151
ENSG00000134308.14	YWHAQ	chr2:9583967-9630997	hgnc_idHGNC:12854	-	6316.24	0.750877	0.0334515	22.4468	1.3764e-111	3.38625e-109	4725.31	4597.87	4810.47	7923.77	7794.58	8045.46
ENSG00000113368.12	LMNB1	chr5:126776623-126837020	hgnc_idHGNC:6637	+	428.466	2.38279	0.108968	21.8669	5.36361e-106	1.30522e-103	129.038	135.968	148.307	718.24	704.337	734.905
ENSG00000276903.2	H2AC16	chr6:27865317-27865798	hgnc_idHGNC:4730	+	372.515	2.59267	0.119325	21.7278	1.12085e-104	2.69823e-102	95.9221	110.367	109.329	645.375	622.012	652.083
ENSG00000108518.8	PFN1	chr17:4945652-4949061	hgnc_idHGNC:8881	-	3903.92	0.802146	0.0369524	21.7076	1.74047e-104	4.14527e-102	2863.96	2845.65	2828.29	4935.15	4957.8	4992.69
ENSG00000083444.17	PLOD1	chr1:11934205-11975538	hgnc_idHGNC:9081	+	2115.31	1.10108	0.0511964	21.5069	1.34072e-102	3.15959e-100	1411.43	1332.37	1295.78	2987.46	2817.35	2847.47
ENSG00000034510.6	TMSB10	chr2:84905656-84906671	hgnc_idHGNC:11879	+	20924.3	0.597129	0.027845	21.4448	5.10858e-102	1.19136e-99	17118.7	16559.6	16293.8	25412.5	24584.3	25577
ENSG00000047936.11	ROS1	chr6:117287353-117425942	hgnc_idHGNC:10261	-	1094.02	1.46319	0.0685471	21.3458	4.26803e-101	9.85078e-99	573.249	556.387	620.798	1638.88	1637.35	1537.47
ENSG00000105388.16	CEACAM5	chr19:41708585-41730433	hgnc_idHGNC:1817	+	7801.92	-0.688705	0.0323207	-21.3085	9.46691e-101	2.16271e-98	9560.24	9568.95	9760.69	5969.14	6154.94	5797.59
ENSG00000109861.17	CTSC	chr11:88265069-88359684	hgnc_idHGNC:2528	-	2351.42	0.978341	0.0460152	21.2613	2.59325e-100	5.86442e-98	1590.71	1555.95	1606.66	3151.7	3058.61	3144.93
ENSG00000167553.16	TUBA1C	chr12:49188736-49274600	hgnc_idHGNC:20768	+	2527.17	0.952381	0.0449686	21.1788	1.49838e-99	3.35458e-97	1726.6	1724.34	1715.04	3285.86	3280.43	3430.72
ENSG00000197061.5	H4C3	chr6:26103933-26104337	hgnc_idHGNC:4787	+	1709.99	1.15928	0.0548538	21.134	3.87056e-99	8.57962e-97	1062	1024.03	1091.39	2312.02	2450.31	2320.2
ENSG00000168003.18	SLC3A2	chr11:62856004-62888880	hgnc_idHGNC:11026	+	7609.08	0.670757	0.0318356	21.0694	1.51939e-98	3.33492e-96	5824.99	5914.88	5870.48	9582.32	9093.49	9368.29
ENSG00000205413.8	SAMD9	chr7:93099513-93118023	hgnc_idHGNC:1348	-	16775.1	-0.718584	0.0342438	-20.9844	9.11579e-98	1.9814e-95	21314.1	19742.6	21560.6	12875.1	12818.7	12339.4
ENSG00000132646.11	PCNA	chr20:5114953-5126626	hgnc_idHGNC:8729	-	1431.25	1.20028	0.0575217	20.8665	1.07973e-96	2.32432e-94	875.861	837.994	894.595	1998.58	2003.24	1977.24
ENSG00000172757.13	CFL1	chr11:65823022-65862026	hgnc_idHGNC:1874	-	5618.21	0.713528	0.0342406	20.8387	1.93183e-96	4.11904e-94	4332.48	4230.36	4210.59	6962.65	6836.41	7136.75
ENSG00000278828.1	H3C10	chr6:27810064-27811300	hgnc_idHGNC:4775	+	1075.28	1.56447	0.0753368	20.7664	8.72092e-96	1.84192e-93	520.72	571.179	533.335	1666.64	1456.7	1703.11
ENSG00000274641.2	H2BC17	chr6:27893425-27893891	hgnc_idHGNC:4758	+	540.894	1.99712	0.0964653	20.703	3.25782e-95	6.81645e-93	215.825	207.081	229.115	910.233	816.39	866.721
ENSG00000130702.15	LAMA5	chr20:62307955-62367312	hgnc_idHGNC:6485	-	3699.33	-1.07387	0.0519067	-20.6885	4.39467e-95	9.10998e-93	4802.96	5445.54	4791.46	2441.55	2279.95	2434.52
ENSG00000101311.16	FERMT1	chr20:6074845-6123030	hgnc_idHGNC:15889	-	1073.64	1.34405	0.0656377	20.4768	3.46483e-93	7.11657e-91	634.913	603.037	584.672	1523.22	1555.03	1540.97
ENSG00000177076.6	ACER2	chr9:19409009-19452505	hgnc_idHGNC:23675	+	1715.33	-1.10787	0.0542157	-20.4345	8.25151e-93	1.67941e-90	2396.91	2312.59	2322.53	1073.31	1123.97	1062.7
ENSG00000145819.18	ARHGAP26	chr5:142770377-143229011	hgnc_idHGNC:17073	+	6869.4	-0.679685	0.0333665	-20.3703	3.0691e-92	6.19018e-90	8355.5	8439.11	8579.94	5158.37	5457.47	5225.99
ENSG00000196912.12	ANKRD36B	chr2:97492663-97589965	hgnc_idHGNC:29333	-	842.939	-1.73663	0.0856374	-20.2788	1.97761e-91	3.9531e-89	1371.46	1197.54	1323.35	374.734	363.602	426.945
ENSG00000156802.13	ATAD2	chr8:123319850-123416350	hgnc_idHGNC:30123	-	702.623	1.70283	0.0843822	20.1799	1.46926e-90	2.91096e-88	326.592	335.084	327.987	1014.33	1152.55	1059.2
ENSG00000029993.15	HMGB3	chrX:150980509-150990771	hgnc_idHGNC:5004	+	2487.64	1.06652	0.0530041	20.1215	4.78043e-90	9.38809e-88	1650.09	1545.14	1635.18	3285.86	3606.3	3203.25
ENSG00000180694.14	TMEM64	chr8:90621995-90791632	hgnc_idHGNC:25441	-	2047.48	1.07235	0.0533277	20.1086	6.19973e-90	1.20695e-87	1353.19	1307.91	1300.54	2920.38	2619.54	2783.31
ENSG00000145730.21	PAM	chr5:102753981-103029730	hgnc_idHGNC:8596	+	5032.43	0.778038	0.0388087	20.048	2.10019e-89	4.05337e-87	3653.03	3578.97	3896.86	6266.38	6447.65	6351.68
ENSG00000132341.12	RAN	chr12:130872037-130877678	hgnc_idHGNC:9846	+	6207.09	0.641099	0.0321872	19.9179	2.84931e-88	5.45216e-86	4916.01	4775.94	4865.61	7490.05	7564.76	7630.18
ENSG00000089009.16	RPL6	chr12:112405189-112418838	hgnc_idHGNC:10362	-	13617.8	0.554816	0.0279839	19.8263	1.7668e-87	3.35212e-85	11261.7	10787.5	11057.4	16464	16099.1	16037.3
ENSG00000065978.19	YBX1	chr1:42682418-42703805	hgnc_idHGNC:8014	+	6253.67	0.689771	0.0347942	19.8243	1.83706e-87	3.45614e-85	4720.74	4698.57	4943.57	7669.32	7578.48	7911.31
ENSG00000196262.15	PPIA	chr7:44796680-44824564	hgnc_idHGNC:9253	+	14592.7	0.564928	0.028506	19.8179	2.08802e-87	3.89555e-85	12096.5	11418.5	11817	17552.4	17328.3	17343.8
ENSG00000127022.16	CANX	chr5:179678628-179731641	hgnc_idHGNC:1473	+	17947.2	0.582094	0.0294782	19.7466	8.58279e-87	1.58803e-84	14696.6	13877.8	14567.4	21452.4	21985.4	21103.4
ENSG00000138448.12	ITGAV	chr2:186590056-186680901	hgnc_idHGNC:6150	+	6447.87	0.683196	0.0345998	19.7457	8.73694e-87	1.6033e-84	5007.36	4790.16	5060.5	8035.96	8033.56	7759.67
ENSG00000204103.4	MAFB	chr20:40685848-40689236	hgnc_idHGNC:6408	-	444.686	-2.36845	0.120385	-19.674	3.60508e-86	6.56183e-84	702.287	740.143	792.872	151.513	164.65	116.652
ENSG00000124610.5	H1-1	chr6:26017032-26017787	hgnc_idHGNC:4715	-	381.348	2.29629	0.116956	19.6339	7.94333e-86	1.43416e-83	113.051	138.243	132.145	651.158	602.574	650.916
ENSG00000186834.4	HEXIM1	chr17:45148475-45152099	hgnc_idHGNC:24953	+	1349.12	-1.38434	0.070538	-19.6254	9.38209e-86	1.68037e-83	1851.07	2094.7	1903.27	806.141	688.329	751.236
ENSG00000145860.12	RNF145	chr5:159157409-159210053	hgnc_idHGNC:20853	-	4949.78	0.75129	0.0382892	19.6215	1.01416e-85	1.80199e-83	3780.93	3762.72	3522.29	6290.67	6273.86	6068.22
ENSG00000019186.10	CYP24A1	chr20:54153446-54173986	hgnc_idHGNC:2602	-	314.272	-2.75788	0.14063	-19.6108	1.24996e-85	2.20347e-83	552.694	528.511	561.855	85.5874	82.3251	74.657
ENSG00000092841.19	MYL6	chr12:56158346-56163496	hgnc_idHGNC:7587	+	10155.7	0.692977	0.0353599	19.5978	1.6137e-85	2.82247e-83	7849.63	7554.46	7891.64	13166.6	12040	12431.6
ENSG00000128016.7	ZFP36	chr19:39406847-39409412	hgnc_idHGNC:12862	+	800.807	-1.60566	0.0820916	-19.5593	3.43448e-85	5.96055e-83	1212.73	1226.55	1176.95	355.072	429.92	403.615
ENSG00000173482.17	PTPRM	chr18:7566782-8406861	hgnc_idHGNC:9675	+	4407.33	-0.768501	0.0394085	-19.5009	1.0787e-84	1.85768e-82	5732.49	5487.64	5446.48	3357.57	3267.85	3151.93
ENSG00000138434.17	ITPRID2	chr2:181891730-181930738	hgnc_idHGNC:11319	+	15958.1	0.53089	0.0274915	19.311	4.33908e-83	7.41552e-81	13120.8	12744	13310.6	18811.9	19155.4	18605.9
ENSG00000196220.16	SRGAP3	chr3:8980591-9363053	hgnc_idHGNC:19744	-	1660.84	-1.06016	0.0553635	-19.1491	9.85357e-82	1.67122e-79	2198.22	2204.5	2332.98	1089.5	1074.8	1065.03
ENSG00000110955.9	ATP5F1B	chr12:56638175-56645984	hgnc_idHGNC:830	-	10186	0.538576	0.0281936	19.1028	2.3943e-81	4.03034e-79	8384.05	8305.98	8231.04	11874.7	12094.9	12225.1
ENSG00000123983.15	ACSL3	chr2:222860942-222944639	hgnc_idHGNC:3570	+	10397.6	0.598367	0.0315074	18.9913	2.01176e-80	3.36115e-78	8473.12	7972.04	8386	12715.5	12505.4	12333.6
ENSG00000129151.9	BBOX1	chr11:27040725-27127809	hgnc_idHGNC:964	+	428.499	2.0202	0.106633	18.9454	4.82059e-80	7.99433e-78	163.296	168.964	175.877	669.663	731.779	661.415
ENSG00000112773.16	TENT5A	chr6:81491439-81752774	hgnc_idHGNC:18345	-	2586.08	0.925271	0.0490558	18.8616	2.35984e-79	3.88471e-77	1889.89	1715.24	1756.87	3298.58	3506.82	3349.07
ENSG00000184254.17	ALDH1A3	chr15:100877714-100916626	hgnc_idHGNC:409	+	14633.1	-0.509937	0.027097	-18.8189	5.28269e-79	8.63277e-77	17336.8	16784.9	17465	12097.9	12076.6	12037.3
ENSG00000214176.9	PLEKHM1P1	chr17:64779259-64837154	hgnc_idHGNC:35411	-	1259.63	-1.1437	0.0614721	-18.6051	2.92137e-77	4.7394e-75	1695.77	1755.63	1750.21	800.358	766.081	789.731
ENSG00000079337.16	RAPGEF3	chr12:47734363-47771040	hgnc_idHGNC:16629	-	1596.12	-1.02969	0.0557146	-18.4815	2.90771e-76	4.68329e-74	2128.56	2208.48	2088.66	1047.87	1042.78	1060.36
ENSG00000088280.19	ASAP3	chr1:23428563-23484568	hgnc_idHGNC:14987	-	1767.83	-0.990899	0.0537338	-18.4409	6.17129e-76	9.86878e-74	2289.57	2376.88	2388.12	1215.57	1138.83	1198.01
ENSG00000139278.10	GLIPR1	chr12:75480753-75503863	hgnc_idHGNC:17001	+	1250.4	1.15979	0.0628989	18.4389	6.40418e-76	1.01686e-73	744.539	793.62	777.661	1763.79	1777.99	1644.79
ENSG00000203875.13	SNHG5	chr6:85650491-85678932	hgnc_idHGNC:21026	-	525.039	-1.83508	0.100097	-18.333	4.51149e-75	7.11291e-73	818.764	776.553	866.075	231.317	218.39	239.136
ENSG00000162591.16	MEGF6	chr1:3487951-3611508	hgnc_idHGNC:3232	-	1520.15	-1.17516	0.0643476	-18.2627	1.64119e-74	2.56944e-72	2095.44	2234.08	1988.83	990.038	878.134	934.379
ENSG00000120129.6	DUSP1	chr5:172768096-172771195	hgnc_idHGNC:3064	-	989	-1.33313	0.0730282	-18.255	1.8873e-74	2.93423e-72	1404.57	1475.73	1366.14	532.03	601.43	554.095
ENSG00000115461.5	IGFBP5	chr2:216672105-216695549	hgnc_idHGNC:5474	-	231.808	3.31355	0.181687	18.2377	2.59003e-74	3.99901e-72	28.5483	50.0635	44.6822	392.083	490.52	384.95
ENSG00000137648.19	TMPRSS4	chr11:118077012-118121890	hgnc_idHGNC:11878	+	11193.9	-0.502133	0.0275377	-18.2343	2.75544e-74	4.22526e-72	13176.7	13219	12970.2	9287.39	9366.77	9143.15
ENSG00000087253.13	LPCAT2	chr16:55509072-55586666	hgnc_idHGNC:26032	+	2109.33	0.900262	0.0494247	18.2148	3.93696e-74	5.99597e-72	1527.9	1427.38	1466.91	2775.81	2778.47	2679.49
ENSG00000206073.11	SERPINB4	chr18:63637259-63644256	hgnc_idHGNC:10570	-	540.641	1.64907	0.0905637	18.2089	4.38532e-74	6.63369e-72	263.786	257.144	264.291	806.141	831.255	821.227
ENSG00000167004.13	PDIA3	chr15:43746410-43773278	hgnc_idHGNC:4606	+	3978.06	0.772972	0.0426427	18.1267	1.96195e-73	2.94793e-71	2924.48	2792.18	3103.99	5016.11	5043.55	4988.02
ENSG00000205542.11	TMSB4X	chrX:12975110-12977227	hgnc_idHGNC:11881	+	24782.8	0.487917	0.0269591	18.0984	3.28235e-73	4.89902e-71	21117.7	20614.8	20166.9	28944.7	28323.3	29529.2
ENSG00000141738.14	GRB7	chr17:39737927-39747291	hgnc_idHGNC:4567	+	1395.02	-1.07043	0.0592915	-18.0536	7.39049e-73	1.09575e-70	1851.07	1908.1	1909.93	933.365	903.289	864.388
ENSG00000143549.21	TPM3	chr1:154155304-154194648	hgnc_idHGNC:12012	-	3408.63	0.72298	0.0400969	18.0308	1.1165e-72	1.64449e-70	2592.18	2533.33	2594.42	4139.42	4276.33	4316.11
ENSG00000087074.8	PPP1R15A	chr19:48872421-48876058	hgnc_idHGNC:14375	+	1529.57	-1.01559	0.0563499	-18.0229	1.28782e-72	1.88442e-70	2062.33	1999.69	2080.1	986.568	1022.2	1026.53
ENSG00000143933.19	CALM2	chr2:47160083-47176921	hgnc_idHGNC:1445	-	9078.12	0.562139	0.0312718	17.9759	3.00746e-72	4.37214e-70	7594.98	7173.87	7238.52	10701.9	10885.2	10874.3
ENSG00000155660.11	PDIA4	chr7:149003062-149028662	hgnc_idHGNC:30167	-	2508.04	0.842039	0.0469509	17.9345	6.34512e-72	9.16481e-70	1796.26	1796.6	1795.85	3070.74	3330.74	3258.08
ENSG00000148341.18	SH3GLB2	chr9:129007036-129028331	hgnc_idHGNC:10834	-	8673.08	-0.64365	0.0359326	-17.9127	9.38588e-72	1.34699e-69	10572	10880.3	10271.2	6960.34	6444.22	6910.44
ENSG00000278588.2	H2BC10	chr6:26272931-26273412	hgnc_idHGNC:4756	+	557.663	1.70505	0.0954425	17.8647	2.22285e-71	3.16976e-69	288.908	241.215	260.488	874.379	806.1	874.887
ENSG00000094804.12	CDC6	chr17:40287879-40304657	hgnc_idHGNC:1744	+	348.247	2.42888	0.13601	17.8581	2.50223e-71	3.54556e-69	142.741	98.9891	90.3151	550.535	599.144	607.755
ENSG00000138834.14	MAPK8IP3	chr16:1706183-1770351	hgnc_idHGNC:6884	+	2988.07	-0.78386	0.0441255	-17.7643	1.33499e-70	1.87974e-68	3666.74	3911.78	3757.11	2239.15	2181.61	2172.05
ENSG00000274997.2	H2AC12	chr6:27147106-27147562	hgnc_idHGNC:13671	+	738.291	1.5531	0.0874565	17.7585	1.48104e-70	2.07235e-68	360.85	368.649	396.436	1182.03	986.758	1135.02
ENSG00000117616.18	RSRP1	chr1:25242249-25338213	hgnc_idHGNC:25234	-	2740.13	-0.87574	0.0493305	-17.7525	1.64872e-70	2.29264e-68	3577.67	3464.05	3602.15	2076.07	1864.89	1855.93
ENSG00000165280.18	VCP	chr9:35053928-35072668	hgnc_idHGNC:12666	-	12389.2	0.476624	0.0270161	17.6422	1.16754e-69	1.61352e-67	10469.2	10312.5	10305.4	14548.7	14167.9	14531.3
ENSG00000163902.12	RPN1	chr3:128619969-128681075	hgnc_idHGNC:10381	-	5357.12	0.695544	0.0395127	17.6031	2.33373e-69	3.20538e-67	4306.22	3914.62	4064.18	6761.4	6472.81	6623.48
ENSG00000277075.2	H2AC8	chr6:26216975-26217483	hgnc_idHGNC:4724	+	1285.46	1.1	0.0625503	17.5858	3.16205e-69	4.31658e-67	793.642	855.63	798.576	1820.47	1687.66	1756.77
ENSG00000150753.12	CCT5	chr5:10249929-10266389	hgnc_idHGNC:1618	+	6254.4	0.640061	0.0364106	17.579	3.56887e-69	4.84242e-67	5001.65	4663.87	5016.77	7726	7557.9	7560.19
ENSG00000135624.16	CCT7	chr2:73233420-73253021	hgnc_idHGNC:1622	+	4959.69	0.618486	0.035291	17.5253	9.17964e-69	1.23803e-66	3957.93	3813.36	3974.82	5989.96	6060.04	5962.06
ENSG00000206075.14	SERPINB5	chr18:63476958-63505085	hgnc_idHGNC:8949	+	9644.6	0.606523	0.0347215	17.4682	2.50245e-68	3.35479e-66	7817.65	7316.66	7820.34	11926.7	11713	11273.2
ENSG00000109805.10	NCAPG	chr4:17810979-17844865	hgnc_idHGNC:24304	+	243.386	2.75427	0.157927	17.4401	4.09161e-68	5.45256e-66	49.103	73.3885	61.7946	454.538	391.044	430.444
ENSG00000138821.14	SLC39A8	chr4:102251080-102431258	hgnc_idHGNC:20862	-	1991.77	0.905943	0.0521718	17.3646	1.52962e-67	2.02634e-65	1403.43	1313.03	1449.8	2618.51	2572.66	2593.17
ENSG00000104267.10	CA2	chr8:85463968-85481493	hgnc_idHGNC:1373	+	492.261	1.76948	0.102096	17.3315	2.72008e-67	3.58219e-65	208.973	207.081	255.734	777.226	762.65	741.904
ENSG00000168028.14	RPSA	chr3:39406716-39412542	hgnc_idHGNC:6502	+	11783.6	0.568374	0.0328441	17.3052	4.29797e-67	5.62707e-65	9798.9	9394.3	9290.1	14211	13528.8	14478.8
ENSG00000108829.10	LRRC59	chr17:50375059-50397523	hgnc_idHGNC:28817	-	2193.75	0.828542	0.0480229	17.253	1.0615e-66	1.38168e-64	1621.54	1601.46	1518.25	2827.85	2772.75	2820.64
ENSG00000112118.20	MCM3	chr6:52264014-52284881	hgnc_idHGNC:6945	-	1023.78	1.15393	0.0670317	17.2147	2.05869e-66	2.66416e-64	637.197	621.811	647.417	1465.39	1366.37	1404.49
ENSG00000145386.11	CCNA2	chr4:121816444-121823883	hgnc_idHGNC:1578	-	268.371	2.34511	0.136282	17.2077	2.32375e-66	2.9899e-64	78.7932	92.7312	91.2658	445.286	440.211	461.94
ENSG00000087494.16	PTHLH	chr12:27958084-27972733	hgnc_idHGNC:9607	-	322.765	2.17894	0.126689	17.1991	2.69686e-66	3.45014e-64	123.328	119.47	107.427	579.45	508.815	498.102
ENSG00000169247.14	SH3TC2	chr5:148923639-149063163	hgnc_idHGNC:29427	-	9402.83	-0.535713	0.0312092	-17.1653	4.83389e-66	6.14892e-64	11514.1	10896.2	10985.2	7732.93	7663.09	7625.52
ENSG00000113369.9	ARRDC3	chr5:91368631-91383317	hgnc_idHGNC:29263	-	2303.36	0.907411	0.0528765	17.1609	5.20651e-66	6.58549e-64	1631.82	1507.59	1675.11	3142.44	2929.4	2933.79
ENSG00000158286.13	RNF207	chr1:6205475-6221299	hgnc_idHGNC:32947	+	1528.97	-1.02722	0.0599242	-17.142	7.21511e-66	9.07482e-64	2031.49	2135.09	1985.03	1059.43	1006.2	956.543
ENSG00000143870.13	PDIA6	chr2:10783391-10837977	hgnc_idHGNC:30168	-	2139.87	0.837345	0.0489579	17.1034	1.4004e-65	1.75152e-63	1532.47	1526.94	1548.67	2825.54	2771.61	2633.99
ENSG00000158710.15	TAGLN2	chr1:159918107-159925507	hgnc_idHGNC:11554	-	3751.15	0.762885	0.0446482	17.0866	1.86776e-65	2.32308e-63	2892.51	2832.57	2620.09	4711.93	4565.61	4884.2
ENSG00000137868.19	STRA6	chr15:74179466-74212267	hgnc_idHGNC:30650	-	2443.35	-0.806778	0.0472403	-17.0782	2.15853e-65	2.6699e-63	3047.81	3194.96	3081.17	1723.31	1782.57	1830.26
ENSG00000185130.5	H2BC13	chr6:27807444-27807931	hgnc_idHGNC:4748	-	437.296	1.79037	0.104849	17.0756	2.25359e-65	2.77217e-63	184.993	192.289	211.052	678.916	641.45	715.074
ENSG00000168496.4	FEN1	chr11:61792911-61797238	hgnc_idHGNC:3650	+	459.64	1.91749	0.112615	17.0269	5.18586e-65	6.34432e-63	182.709	215.045	174.926	729.806	657.457	797.897
ENSG00000259207.9	ITGB3	chr17:47253827-47313743	hgnc_idHGNC:6156	+	1605.81	-0.960913	0.0564732	-17.0154	6.31742e-65	7.68665e-63	2160.53	2085.03	2120.98	1055.96	1063.37	1149.02
ENSG00000260912.1	RP11-363E7.4	chr9:19453209-19455173	havana_geneOTTHUMG00000175502.1	+	1214.92	-1.12283	0.0660612	-16.9968	8.66599e-65	1.04873e-62	1687.77	1577.57	1733.1	793.418	758.077	739.571
ENSG00000278637.2	H4C1	chr6:26021649-26022050	hgnc_idHGNC:4781	+	334.866	2.11852	0.124914	16.9599	1.62648e-64	1.95772e-62	109.625	141.088	120.737	543.595	521.392	572.759
ENSG00000118322.14	ATP10B	chr5:160563120-160852214	hgnc_idHGNC:13543	-	8579.27	-0.495575	0.0292273	-16.9559	1.74161e-64	2.08509e-62	10188.3	9968.89	9962.24	7143.08	7142.84	7070.25
ENSG00000069849.11	ATP1B3	chr3:141876124-141926549	hgnc_idHGNC:806	+	2717.4	0.77064	0.0454744	16.9467	2.03671e-64	2.42458e-62	1978.97	1969.54	2079.15	3374.92	3543.41	3358.4
ENSG00000188163.8	FAM166A	chr9:137243584-137247770	hgnc_idHGNC:33818	-	239.901	-2.71029	0.159933	-16.9464	2.04683e-64	2.42458e-62	439.643	416.437	392.633	62.4557	61.7438	66.4914
ENSG00000127824.15	TUBA4A	chr2:219249710-219277902	hgnc_idHGNC:12407	-	1483.14	0.975707	0.057657	16.9226	3.06596e-64	3.61267e-62	968.357	1049.06	975.404	1950	2003.24	1952.75
ENSG00000176171.11	BNIP3	chr10:131966455-131982013	hgnc_idHGNC:1084	-	464.294	1.78966	0.105989	16.8853	5.77079e-64	6.76421e-62	230.67	201.961	194.891	699.735	674.608	783.899
ENSG00000165304.8	MELK	chr9:36572862-36677683	hgnc_idHGNC:16870	+	269.547	2.43181	0.144239	16.8596	8.92233e-64	1.04038e-61	73.0835	76.233	104.575	438.346	461.935	463.107
ENSG00000275714.2	H3C1	chr6:26020451-26020958	hgnc_idHGNC:4766	+	608.46	1.45246	0.0862043	16.849	1.0672e-63	1.23795e-61	334.586	325.413	317.529	885.945	856.41	930.88
ENSG00000163468.15	CCT3	chr1:156308968-156367873	hgnc_idHGNC:1616	-	6884.49	0.640599	0.0381132	16.8078	2.13882e-63	2.46824e-61	5722.21	5210.58	5223.07	8525.2	8277.1	8348.76
ENSG00000168036.18	CTNNB1	chr3:41194741-41260096	hgnc_idHGNC:2514	+	16409.8	0.471674	0.0281374	16.7632	4.5333e-63	5.20469e-61	14025.2	13320.9	13922.8	19068.6	18843.3	19277.8
ENSG00000278463.2	H2AC4	chr6:26033092-26033618	hgnc_idHGNC:4734	-	344	2.05525	0.122823	16.7335	7.46906e-63	8.53149e-61	146.167	126.296	130.244	550.535	507.671	603.089
ENSG00000215252.12	GOLGA8B	chr15:34525095-34588503	hgnc_idHGNC:31973	-	1332.93	-1.08192	0.0647668	-16.7048	1.20906e-62	1.37403e-60	1873.91	1686.23	1875.7	852.404	846.119	863.222
ENSG00000167552.15	TUBA1A	chr12:49184686-49189080	hgnc_idHGNC:20766	-	1078.26	1.14395	0.068839	16.6177	5.1891e-62	5.86735e-60	681.732	662.203	673.085	1461.92	1400.67	1589.96
ENSG00000148773.14	MKI67	chr10:128096659-128126423	hgnc_idHGNC:7107	-	335.391	2.08803	0.12594	16.5795	9.79932e-62	1.10245e-59	125.612	142.226	112.181	501.958	576.276	554.095
ENSG00000249859.12	PVT1	chr8:127794526-128187101	hgnc_idHGNC:9709	+	1725.36	-0.904043	0.0547629	-16.5083	3.1966e-61	3.57828e-59	2219.91	2189.71	2338.69	1168.15	1212.01	1223.68
ENSG00000154127.10	UBASH3B	chr11:122655722-122814473	hgnc_idHGNC:29884	+	2433.11	0.741625	0.0450454	16.464	6.66031e-61	7.41845e-59	1859.06	1811.96	1794.89	3059.17	3081.47	2992.11
ENSG00000104341.17	LAPTM4B	chr8:97775057-97853013	hgnc_idHGNC:13646	+	2641.41	0.722283	0.0439279	16.4425	9.49579e-61	1.05243e-58	2025.78	1978.64	1979.33	3275.45	3367.32	3221.92
ENSG00000184992.13	BRI3BP	chr12:124993645-125031231	hgnc_idHGNC:14251	+	545.559	1.55769	0.0948638	16.4203	1.36924e-60	1.51007e-58	283.199	252.593	298.515	846.621	801.526	790.898
ENSG00000124783.14	SSR1	chr6:7268306-7347446	hgnc_idHGNC:11323	-	2295.27	0.810626	0.0493877	16.4135	1.53031e-60	1.67944e-58	1687.77	1654.94	1659.9	2792	3068.9	2908.12
ENSG00000189159.16	JPT1	chr17:75135248-75168281	hgnc_idHGNC:14569	-	2135.91	0.80152	0.0490237	16.3496	4.37602e-60	4.77904e-58	1546.17	1587.24	1535.36	2809.35	2629.83	2707.48
ENSG00000115091.12	ACTR3	chr2:113890063-113962596	hgnc_idHGNC:170	+	6109.93	0.559628	0.0342566	16.3364	5.44096e-60	5.91321e-58	5091.87	4801.54	4936.91	7366.3	7189.72	7273.23
ENSG00000233725.7	NRAD1	chr13:43908669-44030461	hgnc_idHGNC:26981	+	1353.71	-0.994987	0.0610453	-16.2992	1.00056e-59	1.08215e-57	1800.82	1803.42	1804.4	956.497	906.719	850.39
ENSG00000091986.16	CCDC80	chr3:112596797-112649530	hgnc_idHGNC:30649	-	1546.15	-0.962952	0.0591524	-16.2792	1.38702e-59	1.49291e-57	2037.2	2040.09	2054.43	986.568	1127.4	1031.2
ENSG00000135074.16	ADAM19	chr5:157395534-157575775	hgnc_idHGNC:197	-	796.208	1.24322	0.0764555	16.2608	1.8738e-59	2.00721e-57	459.056	500.635	454.428	1094.13	1147.98	1121.02
ENSG00000214756.8	CSKMT	chr11:62665309-62668496	hgnc_idHGNC:33113	+	320.436	-2.04814	0.126084	-16.2442	2.45619e-59	2.61853e-57	510.443	510.306	527.631	126.068	130.348	117.818
ENSG00000172137.19	CALB2	chr16:71358713-71390436	hgnc_idHGNC:1435	+	294.695	2.20129	0.135796	16.2102	4.2689e-59	4.52948e-57	92.4964	106.954	115.033	484.61	533.97	435.111
ENSG00000104738.18	MCM4	chr8:47960185-47978160	hgnc_idHGNC:6947	+	1156.44	1.06275	0.0656235	16.1946	5.50363e-59	5.81204e-57	785.648	732.178	732.028	1519.75	1520.73	1648.29
ENSG00000171320.15	ESCO2	chr8:27771949-27812640	hgnc_idHGNC:27230	+	162.906	3.13975	0.193953	16.1882	6.11091e-59	6.42305e-57	37.6837	32.9964	29.4713	311.122	268.7	297.462
ENSG00000132507.18	EIF5A	chr17:7306999-7312463	hgnc_idHGNC:3300	+	3283.49	0.681329	0.0420931	16.1862	6.30733e-59	6.59853e-57	2417.47	2592.49	2547.84	3996.01	4031.64	4115.47
ENSG00000122952.17	ZWINT	chr10:56357227-56361273	hgnc_idHGNC:13195	-	315.15	2.00455	0.123876	16.1819	6.76791e-59	7.04744e-57	129.038	117.194	133.096	532.03	477.943	501.602
ENSG00000147676.14	MAL2	chr8:119165034-119245673	hgnc_idHGNC:13634	+	5050.28	0.616126	0.0380955	16.1732	7.7934e-59	8.07771e-57	4012.74	3819.61	4142.14	6075.55	6189.25	6062.38
ENSG00000119888.11	EPCAM	chr2:47345158-47387601	hgnc_idHGNC:11529	+	4136.59	0.66905	0.0415434	16.1048	2.35904e-58	2.43384e-56	3375.55	3131.81	3084.02	5125.99	4955.51	5146.67
ENSG00000117450.15	PRDX1	chr1:45510914-45542732	hgnc_idHGNC:9352	-	6882.94	0.57586	0.0357734	16.0974	2.65903e-58	2.73075e-56	5638.85	5285.68	5670.84	8054.47	8344.56	8303.26
ENSG00000137501.17	SYTL2	chr11:85694224-85811159	hgnc_idHGNC:15585	-	7435.67	-0.634123	0.0394143	-16.0886	3.06459e-58	3.13288e-56	9333	8686.58	9120.88	5722.79	6151.51	5599.28
ENSG00000187837.4	H1-2	chr6:26055740-26056470	hgnc_idHGNC:4716	-	8588.61	0.659396	0.041087	16.0488	5.83027e-58	5.9331e-56	6776.21	6387.07	6824.02	10954	9803.55	10786.8
ENSG00000147010.18	SH3KBP1	chrX:19533977-19887600	hgnc_idHGNC:13867	-	486.236	1.54098	0.096075	16.0393	6.79097e-58	6.87946e-56	267.212	241.784	239.573	710.144	722.631	736.072
ENSG00000172493.23	AFF1	chr4:86935002-87141039	hgnc_idHGNC:7135	+	1354.7	-0.964346	0.0601262	-16.0387	6.85901e-58	6.91709e-56	1791.69	1839.83	1740.71	948.401	890.712	916.882
ENSG00000197903.8	H2BC12	chr6:27146361-27146855	hgnc_idHGNC:13954	-	1972.18	1.01265	0.0632973	15.9982	1.31434e-57	1.31953e-55	1325.78	1292.55	1304.34	2748.05	2339.4	2822.97
ENSG00000131236.18	CAP1	chr1:40040233-40072649	hgnc_idHGNC:20040	+	7941.36	0.55387	0.0346314	15.9933	1.42311e-57	1.42235e-55	6725.97	6201.61	6394.31	9581.16	9446.8	9298.3
ENSG00000211448.13	DIO2	chr14:80197526-80387757	hgnc_idHGNC:2884	-	407.88	1.77209	0.110806	15.9927	1.43583e-57	1.42868e-55	202.122	172.947	182.532	586.389	678.039	625.253
ENSG00000135046.14	ANXA1	chr9:73151865-73170393	hgnc_idHGNC:533	+	32832.2	0.440008	0.0275802	15.9538	2.68212e-57	2.65696e-55	28647.6	26887.5	28076.6	37821.5	38328	37231.7
ENSG00000137310.12	TCF19	chr6:31158547-31167159	hgnc_idHGNC:11629	+	176.788	2.9599	0.185564	15.9509	2.80998e-57	2.77136e-55	35.3998	48.9257	33.274	313.435	299.572	330.124
ENSG00000132424.17	PNISR	chr6:99397629-99425331	hgnc_idHGNC:21222	-	3003.36	-0.71747	0.0449926	-15.9464	3.01686e-57	2.96235e-55	3786.64	3633.58	3789.43	2273.85	2362.27	2174.39
ENSG00000112378.12	PERP	chr6:138088505-138107419	hgnc_idHGNC:17637	-	15954	0.447135	0.0281759	15.8694	1.03198e-56	1.00891e-54	13439.4	13261.7	13808.7	18815.3	18013.2	18385.5
ENSG00000128050.9	PAICS	chr4:56435741-56464578	hgnc_idHGNC:8587	+	1347.42	0.973505	0.0613983	15.8556	1.28654e-56	1.2523e-54	948.944	912.52	867.976	1799.65	1851.17	1704.28
ENSG00000263426.2	RN7SL471P	chr6:28977475-28977773	hgnc_idHGNC:46487	+	1268.43	1.04656	0.0661056	15.8317	1.88039e-56	1.82243e-54	850.738	833.443	798.576	1737.19	1579.04	1811.6
ENSG00000153246.13	PLA2R1	chr2:159932006-160062615	hgnc_idHGNC:9042	-	1250.57	-1.01535	0.0641674	-15.8235	2.1425e-56	2.06751e-54	1683.21	1620.8	1717.89	776.069	864.413	841.058
ENSG00000105929.16	ATP6V0A4	chr7:138706294-138799560	hgnc_idHGNC:866	-	2375.7	0.796629	0.0503507	15.8216	2.20804e-56	2.12162e-54	1784.84	1655.51	1775.88	3073.05	3089.48	2875.46
ENSG00000198363.18	ASPH	chr8:61500556-61714640	hgnc_idHGNC:757	-	8157.15	0.514083	0.0324982	15.8188	2.3081e-56	2.20828e-54	6792.2	6513.94	6862.05	9654.02	9737.23	9383.46
ENSG00000164032.12	H2AZ1	chr4:99948086-99950355	hgnc_idHGNC:4741	-	2238.07	0.859499	0.0544253	15.7923	3.51692e-56	3.3505e-54	1624.97	1517.83	1635.18	3083.46	2808.2	2758.81
ENSG00000111328.7	CDK2AP1	chr12:123250112-123272334	hgnc_idHGNC:14002	-	2911.11	0.667372	0.0423122	15.7726	4.80545e-56	4.55866e-54	2255.31	2198.24	2299.71	3615.49	3536.55	3561.37
ENSG00000113407.14	TARS1	chr5:33440696-33468091	hgnc_idHGNC:11572	+	5046.67	0.543853	0.0345169	15.7562	6.23065e-56	5.88573e-54	4189.74	4075.05	4059.43	5913.62	5990.29	6051.89
ENSG00000238741.1	SCARNA7	chr3:160514907-160515236	hgnc_idHGNC:32563	-	14142	-0.468113	0.0298	-15.7085	1.32235e-55	1.2439e-53	16473.5	15861	16924.1	11866.6	11773.6	11953.3
ENSG00000116741.8	RGS2	chr1:192809039-192812275	hgnc_idHGNC:9998	+	552	-1.44583	0.0920521	-15.7066	1.36265e-55	1.27645e-53	826.758	791.344	805.231	308.808	283.564	296.295
ENSG00000170027.7	YWHAG	chr7:76326799-76358991	hgnc_idHGNC:12852	-	5833.33	0.514426	0.032792	15.6875	1.84095e-55	1.7173e-53	4815.52	4770.25	4829.48	6953.4	6897.01	6734.3
ENSG00000110917.8	MLEC	chr12:120687149-120701859	hgnc_idHGNC:28973	+	4115.21	0.642854	0.0410056	15.6772	2.1654e-55	2.01157e-53	3390.39	3110.19	3150.57	5061.22	5052.7	4926.2
ENSG00000134258.17	VTCN1	chr1:117143587-117210960	hgnc_idHGNC:28873	-	869.381	1.15697	0.0738879	15.6584	2.91134e-55	2.69335e-53	583.526	519.977	516.222	1184.34	1218.87	1193.35
ENSG00000137745.12	MMP13	chr11:102942995-102955732	hgnc_idHGNC:7159	-	857.897	1.17175	0.0750582	15.6112	6.1077e-55	5.62713e-53	550.41	488.688	549.496	1205.16	1174.28	1179.35
ENSG00000122786.20	CALD1	chr7:134744252-134970729	hgnc_idHGNC:1441	+	2099.45	0.80063	0.0513896	15.5796	1.00158e-54	9.18992e-53	1542.75	1563.35	1485.92	2641.64	2800.2	2562.84
ENSG00000180747.15	SMG1P3	chr16:21446683-21520444	hgnc_idHGNC:49860	-	514.515	-1.50544	0.0968062	-15.5511	1.56409e-54	1.42926e-52	784.506	735.023	764.351	283.364	251.549	268.299
ENSG00000117724.13	CENPF	chr1:214603195-214664571	hgnc_idHGNC:1857	+	502.606	1.55589	0.100359	15.5033	3.29491e-54	2.99864e-52	252.367	272.505	237.671	752.938	807.243	692.911
ENSG00000108654.16	DDX5	chr17:64498254-64508199	hgnc_idHGNC:2746	-	23952.6	-0.368179	0.0237688	-15.49	4.05184e-54	3.67258e-52	27109.4	26884.1	26987.1	20993.2	21156.4	20585.5
ENSG00000100297.16	MCM5	chr22:35400134-35425431	hgnc_idHGNC:6948	+	531.893	1.52466	0.0985251	15.4749	5.12797e-54	4.62923e-52	256.934	283.314	280.452	859.343	716.914	794.397
ENSG00000188643.11	S100A16	chr1:153606886-153613145	hgnc_idHGNC:20441	-	3624.18	0.736411	0.0476228	15.4634	6.12572e-54	5.50774e-52	2809.15	2752.92	2594.42	4293.25	4475.28	4820.04
ENSG00000118705.17	RPN2	chr20:37178410-37241619	hgnc_idHGNC:10382	+	7012.89	0.53168	0.0343861	15.4621	6.25553e-54	5.60195e-52	5990.57	5586.06	5641.37	8196.73	8304.54	8358.09
ENSG00000076003.5	MCM6	chr2:135839626-135876443	hgnc_idHGNC:6949	-	416.598	1.74192	0.113339	15.3691	2.63915e-53	2.35399e-51	178.141	196.84	198.693	660.411	700.907	564.594
ENSG00000119969.15	HELLS	chr10:94501434-94613905	hgnc_idHGNC:4861	+	421.779	1.67502	0.109023	15.3638	2.86085e-53	2.54161e-51	222.676	176.36	210.102	638.436	638.019	645.083
ENSG00000013441.16	CLK1	chr2:200853009-200864744	hgnc_idHGNC:2068	-	1730.16	-0.912026	0.0594614	-15.3381	4.25404e-53	3.76441e-51	2285	2188.57	2307.31	1305.79	1165.13	1129.19
ENSG00000229167.2	RP11-73M7.1	chr1:31571585-31577898	havana_geneOTTHUMG00000003875.2	-	509.354	-1.49656	0.0975885	-15.3354	4.43568e-53	3.90969e-51	765.093	711.129	781.464	274.111	260.696	263.633
ENSG00000276410.4	H2BC3	chr6:26043227-26043713	hgnc_idHGNC:4751	-	242.035	2.21045	0.1444	15.3079	6.77653e-53	5.94953e-51	76.5093	84.1976	96.9699	371.264	418.486	404.781
ENSG00000155380.13	SLC16A1	chr1:112911847-112957593	hgnc_idHGNC:10922	-	2109.01	0.755351	0.0494139	15.2862	9.45147e-53	8.26561e-51	1637.53	1528.64	1547.72	2707.57	2617.25	2615.33
ENSG00000164761.9	TNFRSF11B	chr8:118923557-118951885	hgnc_idHGNC:11909	-	457.51	1.48064	0.0969899	15.2659	1.28986e-52	1.12363e-50	237.521	245.197	240.523	666.194	686.042	669.58
ENSG00000149428.19	HYOU1	chr11:119044188-119057227	hgnc_idHGNC:16931	-	1972.51	0.771682	0.0505546	15.2643	1.32204e-52	1.1472e-50	1491.36	1452.98	1428.88	2432.3	2446.88	2582.67
ENSG00000105011.9	ASF1B	chr19:14119512-14136613	hgnc_idHGNC:20996	-	161.743	2.76953	0.181824	15.2319	2.17245e-52	1.87787e-50	37.6837	42.0988	43.7315	279.894	282.421	284.63
ENSG00000141682.12	PMAIP1	chr18:59899996-59904305	hgnc_idHGNC:9108	+	558.157	-1.43212	0.0941422	-15.2123	2.92864e-52	2.52178e-50	859.873	764.037	821.392	296.086	298.428	309.127
ENSG00000134827.8	TCN1	chr11:59852800-59866489	hgnc_idHGNC:11652	-	28653.2	0.465112	0.0305782	15.2106	3.00964e-52	2.58161e-50	25310.9	23496.3	23431.6	32910.7	33764.7	33005.4
ENSG00000164109.14	MAD2L1	chr4:120055623-120066858	hgnc_idHGNC:6763	-	252.819	2.06228	0.135644	15.2036	3.34463e-52	2.858e-50	98.206	97.8513	96.9699	400.179	396.761	426.945
ENSG00000177606.8	JUN	chr1:58776845-58784048	hgnc_idHGNC:6204	-	1362.04	-0.979521	0.0644951	-15.1875	4.27693e-52	3.64076e-50	1767.71	1778.96	1875.7	966.906	838.115	944.878
ENSG00000115884.11	SDC1	chr2:20200797-20225433	hgnc_idHGNC:10658	-	6129.99	0.543559	0.035809	15.1794	4.84007e-52	4.10452e-50	4986.81	4913.62	5069.06	7340.85	6975.91	7493.7
ENSG00000100316.16	RPL3	chr22:39312882-39320389	hgnc_idHGNC:10332	-	21440.2	0.438326	0.0289091	15.1622	6.29107e-52	5.31489e-50	18913.8	17956.9	17765.5	25150	24447.1	24408.2
ENSG00000134247.10	PTGFRN	chr1:116909916-116990353	hgnc_idHGNC:9601	+	2315.78	0.746973	0.0493544	15.1349	9.53726e-52	8.02707e-50	1660.37	1809.11	1709.33	2988.62	2843.65	2883.63
ENSG00000158406.6	H4C8	chr6:26277609-26285638	hgnc_idHGNC:4788	-	1398.03	0.898782	0.0595043	15.1045	1.51277e-51	1.26846e-49	978.634	927.312	1027.69	1830.88	1823.73	1799.93
ENSG00000146731.11	CCT6A	chr7:56051685-56063989	hgnc_idHGNC:1620	+	4648.25	0.569634	0.037744	15.092	1.82743e-51	1.52659e-49	3762.66	3625.05	3847.43	5538.89	5669	5446.46
ENSG00000127481.15	UBR4	chr1:19074510-19210266	hgnc_idHGNC:30313	-	4863.36	-0.628446	0.0416776	-15.0788	2.23439e-51	1.85961e-49	5811.28	6148.7	5752.6	3793.6	4007.63	3666.36
ENSG00000138772.13	ANXA3	chr4:78551747-78610451	hgnc_idHGNC:541	+	1577.68	0.843786	0.0559631	15.0775	2.27591e-51	1.88715e-49	1087.12	1111.64	1188.36	1991.64	2027.26	2060.07
ENSG00000170421.12	KRT8	chr12:52897187-52949954	hgnc_idHGNC:6446	-	27385.1	0.425421	0.0282379	15.0656	2.72692e-51	2.25278e-49	23173.2	23810.9	23135.9	31783	30231.6	32176
ENSG00000164465.19	DCBLD1	chr6:117453817-117569858	hgnc_idHGNC:21479	+	983.836	1.00919	0.0672779	15.0003	7.30906e-51	6.016e-49	648.616	666.185	642.664	1272.24	1344.64	1328.66
ENSG00000162433.15	AK4	chr1:65147549-65232145	hgnc_idHGNC:363	+	2682.58	0.702535	0.0468446	14.9971	7.66431e-51	6.28529e-49	2044.06	2004.25	2081.05	3351.79	3454.22	3160.09
ENSG00000166598.16	HSP90B1	chr12:103930107-103953931	hgnc_idHGNC:12028	+	4192.87	0.628232	0.041894	14.9957	7.82895e-51	6.39688e-49	3313.88	3132.38	3446.24	5124.83	5167.04	4972.86
ENSG00000165507.9	DEPP1	chr10:44970981-44978809	hgnc_idHGNC:23355	-	564.787	-1.36811	0.0914082	-14.9671	1.20534e-50	9.81275e-49	846.17	797.602	799.527	323.844	297.285	324.291
ENSG00000111266.9	DUSP16	chr12:12473282-12562863	hgnc_idHGNC:17909	-	2379.77	-0.704975	0.0471483	-14.9523	1.50494e-50	1.22074e-48	2937.04	2905.39	3008.92	1847.07	1839.74	1740.44
ENSG00000124207.17	CSE1L	chr20:49046246-49096960	hgnc_idHGNC:2431	+	2232.62	0.68822	0.0460436	14.9471	1.62606e-50	1.31423e-48	1733.45	1685.66	1714.09	2768.87	2744.17	2749.48
ENSG00000106714.17	CNTNAP3	chr9:39072767-39288315	hgnc_idHGNC:13834	-	1808.71	-0.785367	0.0526881	-14.906	3.01411e-50	2.42733e-48	2216.49	2294.95	2354.85	1298.85	1354.93	1332.16
ENSG00000058262.10	SEC61A1	chr3:128051641-128071683	hgnc_idHGNC:18276	+	3954.21	0.567585	0.0381441	14.88	4.44376e-50	3.56583e-48	3201.97	3236.49	3117.3	4725.81	4810.3	4633.4
ENSG00000196878.15	LAMB3	chr1:209614870-209652425	hgnc_idHGNC:6490	-	9807.19	0.537232	0.0361649	14.8551	6.44966e-50	5.15696e-48	7854.2	8333.86	7805.13	11635.3	11145.9	12068.8
ENSG00000170190.16	SLC16A5	chr17:75087727-75106162	hgnc_idHGNC:10926	+	1758.46	-0.827652	0.0558867	-14.8095	1.27256e-49	1.01388e-47	2253.03	2290.97	2202.74	1284.97	1185.71	1333.33
ENSG00000176619.13	LMNB2	chr19:2427638-2456959	hgnc_idHGNC:6638	-	955.091	1.0484	0.0708293	14.8017	1.42776e-49	1.1335e-47	620.068	652.532	591.327	1335.86	1240.59	1290.17
ENSG00000182481.10	KPNA2	chr17:68035636-68047364	hgnc_idHGNC:6395	+	1603.11	0.799776	0.0540403	14.7996	1.47288e-49	1.16519e-47	1193.32	1149.75	1169.34	2035.59	1984.95	2085.73
ENSG00000092853.14	CLSPN	chr1:35720218-35769978	hgnc_idHGNC:19715	-	117.667	3.54295	0.239467	14.7952	1.57407e-49	1.24085e-47	20.5547	17.0671	19.0137	220.908	213.817	214.639
ENSG00000100219.16	XBP1	chr22:28794555-28800597	hgnc_idHGNC:12801	-	2612.89	0.711963	0.0481467	14.7874	1.76762e-49	1.38855e-47	2092.02	1896.72	1964.12	3322.87	3243.84	3157.76
ENSG00000143153.13	ATP1B1	chr1:169105697-169132722	hgnc_idHGNC:804	+	3422.83	0.578168	0.0391558	14.7658	2.43316e-49	1.90467e-47	2792.02	2736.99	2711.36	4056.15	4144.84	4095.64
ENSG00000270069.1	MIR222HG	chrX:45745211-45770274	hgnc_idHGNC:49555	-	462.866	-1.52052	0.103221	-14.7308	4.08857e-49	3.18937e-47	668.029	664.479	727.275	222.065	251.549	243.802
ENSG00000135976.20	ANKRD36	chr2:97113153-97264521	hgnc_idHGNC:24079	+	1089.6	-1.22793	0.0833648	-14.7297	4.15848e-49	3.23264e-47	1604.41	1433.07	1546.77	691.639	714.627	547.096
ENSG00000229807.13	XIST	chrX:73820649-73852723	hgnc_idHGNC:12810	-	1560.1	-0.952799	0.0647755	-14.7092	5.62304e-49	4.35601e-47	1943.57	2222.14	2001.19	1080.25	1109.1	1004.37
ENSG00000166949.17	SMAD3	chr15:67063763-67195173	hgnc_idHGNC:6769	+	2435.45	-0.729397	0.049592	-14.708	5.73063e-49	4.42405e-47	2921.06	3177.32	3010.82	1792.71	1898.05	1812.77
ENSG00000144381.18	HSPD1	chr2:197486584-197516737	hgnc_idHGNC:5261	-	6610.87	0.452996	0.0309016	14.6593	1.17461e-48	9.03686e-47	5606.88	5538.27	5602.39	7646.19	7585.34	7686.17
ENSG00000077232.19	DNAJC10	chr2:182716255-182794464	hgnc_idHGNC:24637	+	3919.34	0.580793	0.0396979	14.6303	1.79979e-48	1.37992e-46	3155.15	3034.53	3240.89	4693.43	4767.99	4624.07
ENSG00000136810.13	TXN	chr9:110243810-110256507	hgnc_idHGNC:12435	-	11072.5	0.403003	0.0275671	14.619	2.1261e-48	1.62454e-46	9611.63	9541.07	9456.47	12404.4	12658.6	12762.9
ENSG00000177410.13	ZFAS1	chr20:49278178-49299600	hgnc_idHGNC:33101	+	2519.43	-0.702325	0.0480559	-14.6148	2.26139e-48	1.72204e-46	3203.11	3125.55	3034.59	1897.96	1844.31	2011.07
ENSG00000278705.2	H4C2	chr6:26025952-26027283	hgnc_idHGNC:4789	-	1956.58	0.806119	0.0552338	14.5947	3.03687e-48	2.30473e-46	1495.93	1338.63	1445.99	2513.26	2385.14	2560.5
ENSG00000266976.3	AC079466.1	chr19:28606688-28615229	havana_geneOTTHUMG00000180814.3	+	1350.24	-1.04213	0.0714717	-14.581	3.71078e-48	2.80666e-46	1929.86	1823.9	1700.78	934.522	927.301	785.065
ENSG00000130508.11	PXDN	chr2:1631887-1744852	hgnc_idHGNC:14966	-	3142.28	0.604167	0.0415081	14.5554	5.39487e-48	4.06668e-46	2436.88	2518.53	2522.17	3724.21	3888.72	3763.18
ENSG00000134107.5	BHLHE40	chr3:4979437-4985323	hgnc_idHGNC:1046	+	1429.8	0.868591	0.0597466	14.5379	6.9694e-48	5.23593e-46	958.079	1055.88	1015.33	1815.84	1920.92	1812.77
ENSG00000100097.12	LGALS1	chr22:37675636-37679802	hgnc_idHGNC:6561	+	3194.58	0.660046	0.0454148	14.5337	7.40821e-48	5.54699e-46	2547.65	2461.64	2422.35	3982.13	3697.77	4055.98
ENSG00000167325.15	RRM1	chr11:4094707-4138932	hgnc_idHGNC:10451	+	1042.25	1.02564	0.0706649	14.5142	9.85624e-48	7.35538e-46	731.977	675.288	655.973	1380.96	1482.99	1326.33
ENSG00000136942.15	RPL35	chr9:124857880-124861981	hgnc_idHGNC:10344	-	9714.61	0.522477	0.0360512	14.4926	1.34859e-47	1.00306e-45	8048.32	7958.95	7917.31	11894.3	10769.7	11699
ENSG00000068366.21	ACSL4	chrX:109624244-109733403	hgnc_idHGNC:3571	-	2878.86	0.684358	0.0473667	14.4481	2.57802e-47	1.91115e-45	2337.53	2085.6	2215.1	3570.38	3570.85	3493.72
ENSG00000239672.8	NME1	chr17:51153559-51162428	hgnc_idHGNC:7849	+	618.285	1.22692	0.0849265	14.4468	2.62455e-47	1.93922e-45	387.114	378.889	344.148	859.343	876.991	863.222
ENSG00000142910.16	TINAGL1	chr1:31576485-31587686	hgnc_idHGNC:19168	+	13319.5	-0.547797	0.0379675	-14.428	3.44729e-47	2.53874e-45	15450.3	16539.7	15455.3	10991	10194.6	11286
ENSG00000123131.13	PRDX4	chrX:23664262-23686397	hgnc_idHGNC:17169	+	1354.7	0.847621	0.0587508	14.4274	3.47937e-47	2.55397e-45	1015.18	944.948	947.834	1714.06	1750.55	1755.61
ENSG00000101057.16	MYBL2	chr20:43667019-43716495	hgnc_idHGNC:7548	+	147.83	2.77546	0.193756	14.3245	1.53827e-46	1.12545e-44	36.5418	35.272	41.8302	246.353	244.688	282.297
ENSG00000173064.14	HECTD4	chr12:112160188-112382439	hgnc_idHGNC:26611	-	1931.88	-0.738672	0.051628	-14.3076	1.96243e-46	1.43111e-44	2483.7	2385.98	2380.52	1448.05	1497.86	1395.15
ENSG00000173692.14	PSMD1	chr2:231056845-231173116	hgnc_idHGNC:9554	+	2987.82	0.620307	0.0434771	14.2675	3.49082e-46	2.53742e-44	2420.89	2303.49	2347.24	3725.36	3512.54	3617.37
ENSG00000115648.14	MLPH	chr2:237485428-237555322	hgnc_idHGNC:29643	+	2658.83	-0.626716	0.0439436	-14.2618	3.78441e-46	2.74192e-44	3272.77	3250.14	3159.13	2115.4	2058.13	2097.4
ENSG00000152234.16	ATP5F1A	chr18:46080248-46104334	hgnc_idHGNC:823	-	11259.2	0.509426	0.0357573	14.2468	4.69523e-46	3.39086e-44	9809.18	8837.34	9247.32	13410.6	12961.6	13289
ENSG00000168653.11	NDUFS5	chr1:39026318-39034636	hgnc_idHGNC:7712	+	3506.26	0.59018	0.0414539	14.237	5.39855e-46	3.88626e-44	2851.4	2816.07	2729.42	4167.18	4102.53	4370.94
ENSG00000164924.18	YWHAZ	chr8:100916523-100953388	hgnc_idHGNC:12855	-	10649.6	0.396608	0.0278765	14.2273	6.204e-46	4.45177e-44	9205.1	9059.78	9326.23	11983.4	12161.2	12162.1
ENSG00000067560.14	RHOA	chr3:49359139-49412998	hgnc_idHGNC:667	-	7562.69	0.536718	0.0377396	14.2216	6.72808e-46	4.8124e-44	6430.21	5822.72	6280.23	9128.93	8862.52	8851.52
ENSG00000064651.14	SLC12A2	chr5:128083766-128189677	hgnc_idHGNC:10911	+	10886.2	0.473856	0.0333426	14.2117	7.74923e-46	5.52515e-44	9205.1	8841.89	9306.26	12655.4	13108	12200.6
ENSG00000221978.12	CCNL2	chr1:1385711-1399335	hgnc_idHGNC:20570	-	4908.48	-0.50262	0.0353967	-14.1996	9.20975e-46	6.54565e-44	5732.49	5732.84	5800.13	4159.08	4063.66	3962.66
ENSG00000140525.19	FANCI	chr15:89243945-89317261	hgnc_idHGNC:25568	+	408.932	1.60524	0.113168	14.1846	1.1414e-45	8.08659e-44	189.56	229.837	182.532	587.546	654.027	610.088
ENSG00000064787.13	BCAS1	chr20:53936777-54070594	hgnc_idHGNC:974	-	1078.44	-0.936372	0.0661787	-14.1491	1.89081e-45	1.33538e-43	1439.97	1406.33	1404.16	763.347	699.763	757.069
ENSG00000196419.13	XRCC6	chr22:41621163-41664048	hgnc_idHGNC:4055	+	6427.36	0.48722	0.0344407	14.1466	1.95919e-45	1.37932e-43	5550.92	5196.36	5321.94	7582.58	7406.97	7505.36
ENSG00000109919.10	MTCH2	chr11:47617315-47642607	hgnc_idHGNC:17587	-	1571.93	0.76661	0.0541933	14.1458	1.98126e-45	1.39049e-43	1144.21	1144.06	1204.52	1978.92	1986.09	1973.75
ENSG00000198830.11	HMGN2	chr1:26472440-26476642	hgnc_idHGNC:4986	+	1253.67	0.86572	0.0613374	14.1141	3.11094e-45	2.17649e-43	882.712	876.68	906.954	1683.99	1620.2	1551.47
ENSG00000091409.16	ITGA6	chr2:172427354-172506459	hgnc_idHGNC:6142	+	8061.45	0.524941	0.0372956	14.0751	5.40084e-45	3.76679e-43	6835.59	6231.76	6782.19	9626.27	9579.44	9313.46
ENSG00000154874.15	CCDC144B	chr17:18537800-18625617	hgnc_idHGNC:26704	-	1206.24	-0.956849	0.0680435	-14.0623	6.47246e-45	4.50017e-43	1620.4	1560.5	1597.15	895.198	814.104	750.07
ENSG00000181061.14	HIGD1A	chr3:42782908-42804490	hgnc_idHGNC:29527	-	3316.75	0.558753	0.0398506	14.0212	1.15627e-44	8.01439e-43	2715.51	2653.93	2680.93	3985.6	3871.57	3992.98
ENSG00000122359.18	ANXA11	chr10:80150889-80205572	hgnc_idHGNC:535	-	5158.75	-0.503054	0.0359007	-14.0124	1.30997e-44	9.05174e-43	6143.58	6081.57	5922.77	4149.83	4367.8	4286.95
ENSG00000213585.11	VDAC1	chr5:133971871-134004975	hgnc_idHGNC:12669	-	11100.1	0.473608	0.0338366	13.9969	1.6275e-44	1.12112e-42	9657.3	8834.49	9409.89	13068.3	12825.6	12804.8
ENSG00000134910.14	STT3A	chr11:125591712-125625215	hgnc_idHGNC:6172	+	2914.84	0.614873	0.044012	13.9706	2.35727e-44	1.61885e-42	2350.09	2251.15	2313.02	3659.44	3450.79	3464.55
ENSG00000117519.16	CNN3	chr1:94896949-94927223	hgnc_idHGNC:2157	-	1432.77	0.831933	0.0595808	13.9631	2.61735e-44	1.79197e-42	1030.02	1011.51	1052.41	1789.24	1768.85	1944.58
ENSG00000104852.15	SNRNP70	chr19:49085419-49108605	hgnc_idHGNC:11150	+	6561.45	-0.486041	0.0348135	-13.9613	2.68488e-44	1.8326e-42	7581.27	7774.06	7609.29	5472.97	5266.52	5664.6
ENSG00000167900.12	TK1	chr17:78174091-78187233	hgnc_idHGNC:11830	-	183.207	2.2457	0.161021	13.9467	3.29567e-44	2.24266e-42	65.09	61.4415	65.5973	299.556	298.428	309.127
ENSG00000196498.13	NCOR2	chr12:124324415-124567589	hgnc_idHGNC:7673	-	1861.19	-0.910073	0.0653121	-13.9342	3.9247e-44	2.66261e-42	2248.46	2665.31	2368.16	1225.98	1292.05	1367.16
ENSG00000263826.1	RP11-573D15.9	chr3:186781780-186784179	havana_geneOTTHUMG00000178374.1	-	372.086	-1.59548	0.114504	-13.9339	3.94459e-44	2.66802e-42	581.242	547.285	549.496	202.403	182.945	169.145
ENSG00000113387.12	SUB1	chr5:32531633-32604079	hgnc_idHGNC:19985	+	3566.31	0.580056	0.0416838	13.9156	5.09331e-44	3.43461e-42	2878.81	2787.62	2915.75	4413.53	4284.33	4117.8
ENSG00000151725.12	CENPU	chr4:184694085-184734130	hgnc_idHGNC:21348	-	343.773	1.62429	0.116864	13.899	6.42131e-44	4.31713e-42	158.728	163.275	183.482	485.766	551.121	520.266
ENSG00000118898.16	PPL	chr16:4882507-4960741	hgnc_idHGNC:9273	-	6121.62	-0.512343	0.0368634	-13.8984	6.4756e-44	4.34059e-42	6974.91	7532.28	7074.05	5009.17	5082.43	5056.85
ENSG00000167460.17	TPM4	chr19:16067021-16103002	hgnc_idHGNC:12013	+	6758.24	0.444558	0.0320158	13.8856	7.74761e-44	5.17771e-42	5764.46	5628.73	5788.73	7687.83	7937.51	7742.17
ENSG00000268104.3	SLC6A14	chrX:116436606-116461458	hgnc_idHGNC:11047	+	14381.1	-0.444503	0.0320175	-13.8831	8.01619e-44	5.34126e-42	16917.7	15929.3	16902.2	12124.5	12530.6	11882.1
ENSG00000122863.6	CHST3	chr10:71964395-72013558	hgnc_idHGNC:1971	+	2439.46	0.655615	0.0472509	13.8752	8.95721e-44	5.95056e-42	1829.37	1918.91	1930.84	2967.8	2897.39	3092.43
ENSG00000276043.5	UHRF1	chr19:4903080-4962154	hgnc_idHGNC:12556	+	332.463	1.77393	0.127995	13.8594	1.11678e-43	7.39721e-42	117.619	154.173	176.828	504.272	509.958	531.931
ENSG00000163975.12	MELTF	chr3:196988621-197029817	hgnc_idHGNC:7037	-	2519.3	0.774702	0.0560032	13.8332	1.60793e-43	1.05877e-41	1707.19	2012.21	1843.38	3201.43	3062.04	3289.58
ENSG00000233822.5	H2BC15	chr6:27837760-27855709	hgnc_idHGNC:4749	+	384.072	1.46761	0.106093	13.8332	1.60621e-43	1.05877e-41	191.844	207.65	211.052	557.475	565.985	570.426
ENSG00000155893.13	PXYLP1	chr3:141228726-141367753	hgnc_idHGNC:26303	+	1719.65	-0.737975	0.053666	-13.7513	5.00459e-43	3.28571e-41	2211.92	2077.63	2164.71	1273.4	1300.05	1290.17
ENSG00000171617.15	ENC1	chr5:74627406-74641424	hgnc_idHGNC:3345	-	4276.57	0.534346	0.0388591	13.7509	5.03233e-43	3.29427e-41	3496.59	3478.27	3507.08	4964.07	5280.24	4933.2
ENSG00000073111.14	MCM2	chr3:127598410-127622436	hgnc_idHGNC:6944	+	287.464	1.97857	0.143907	13.749	5.16288e-43	3.36987e-41	92.4964	134.83	116.934	484.61	402.478	493.436
ENSG00000267519.6	MIR23AHG	chr19:13823880-13842928	hgnc_idHGNC:27620	-	957.321	-1.03729	0.075603	-13.7203	7.67912e-43	4.99768e-41	1280.1	1355.7	1224.48	647.688	662.031	573.926
ENSG00000065328.17	MCM10	chr10:13161558-13211110	hgnc_idHGNC:18043	+	108.028	3.50355	0.255623	13.7059	9.35841e-43	6.07293e-41	17.129	12.5159	24.7178	194.306	203.526	195.975
ENSG00000138814.17	PPP3CA	chr4:101023409-101348278	hgnc_idHGNC:9314	-	3009.57	0.587636	0.0429658	13.6768	1.39648e-42	9.03593e-41	2318.12	2404.18	2489.85	3566.91	3613.16	3665.19
ENSG00000186204.15	CYP4F12	chr19:15673018-15697174	hgnc_idHGNC:18857	+	1053.71	-0.92477	0.0676604	-13.6678	1.58052e-42	1.01973e-40	1386.3	1375.61	1379.44	763.347	739.782	677.746
ENSG00000168078.10	PBK	chr8:27809624-27838082	hgnc_idHGNC:18282	-	143.019	2.65121	0.194102	13.6588	1.78864e-42	1.15069e-40	36.5418	44.3744	35.1754	260.232	229.824	251.967
ENSG00000006534.16	ALDH3B1	chr11:68008578-68029282	hgnc_idHGNC:410	+	1317.02	-0.845479	0.0619048	-13.6577	1.816e-42	1.16495e-40	1667.22	1723.21	1684.62	910.233	910.15	1006.7
ENSG00000244038.11	DDOST	chr1:20651767-20661544	hgnc_idHGNC:2728	-	4192.19	0.550357	0.0403357	13.6444	2.18026e-42	1.39462e-40	3524	3354.25	3334.05	5134.09	4796.58	5010.19
ENSG00000136824.19	SMC2	chr9:104094260-104141419	hgnc_idHGNC:14011	+	1105.35	0.889485	0.0651917	13.6441	2.1875e-42	1.39526e-40	814.196	757.779	756.746	1387.9	1481.85	1433.65
ENSG00000141429.14	GALNT1	chr18:35581117-35711834	hgnc_idHGNC:4123	+	5044.04	0.470157	0.0344651	13.6415	2.2675e-42	1.44218e-40	4262.83	4157.54	4273.33	5777.15	5889.67	5903.74
ENSG00000180596.7	H2BC4	chr6:26114873-26123926	hgnc_idHGNC:4757	-	2134.68	0.777937	0.0570376	13.639	2.3467e-42	1.48833e-40	1508.49	1618.53	1585.74	2775.81	2473.18	2846.3
ENSG00000178852.16	EFCAB13	chr17:47323290-47441312	hgnc_idHGNC:26864	+	808.032	-1.08692	0.0798068	-13.6194	3.06912e-42	1.941e-40	1079.12	1047.35	1171.24	548.222	508.815	493.436
ENSG00000118515.12	SGK1	chr6:134169248-134318112	hgnc_idHGNC:10810	-	2173.82	-0.712361	0.0523641	-13.604	3.79097e-42	2.39077e-40	2789.74	2577.7	2737.02	1679.36	1565.32	1693.78
ENSG00000139926.16	FRMD6	chr14:51489100-51730727	hgnc_idHGNC:19839	+	693.022	1.1133	0.0818814	13.5965	4.20236e-42	2.64277e-40	463.624	430.091	423.055	1002.76	914.723	923.881
ENSG00000173812.11	EIF1	chr17:41688885-41692668	hgnc_idHGNC:3249	+	2640.43	-0.634908	0.0467586	-13.5784	5.37645e-42	3.37165e-40	3099.2	3351.98	3179.09	2087.64	2083.28	2041.4
ENSG00000151726.15	ACSL1	chr4:184755595-184826818	hgnc_idHGNC:3569	-	7684.35	0.498885	0.0367425	13.5779	5.41711e-42	3.38766e-40	6692.85	6099.78	6329.67	9087.3	9127.79	8768.7
ENSG00000196535.17	MYO18A	chr17:29071122-29180398	hgnc_idHGNC:31104	-	3463.4	-0.658745	0.0486233	-13.5479	8.14976e-42	5.08236e-40	4075.55	4444.27	4195.38	2800.1	2507.48	2757.64
ENSG00000165474.8	GJB2	chr13:20187463-20192938	hgnc_idHGNC:4284	-	163.376	2.37293	0.175196	13.5444	8.54525e-42	5.3142e-40	54.8127	48.9257	56.0905	254.449	277.847	288.129
ENSG00000138160.7	KIF11	chr10:92574105-92655395	hgnc_idHGNC:6388	+	386.291	1.5245	0.112651	13.533	9.99066e-42	6.19587e-40	183.851	221.303	188.236	551.692	561.411	611.254
ENSG00000064042.18	LIMCH1	chr4:41359607-41700044	hgnc_idHGNC:29191	+	10867.4	-0.396099	0.029279	-13.5284	1.06289e-41	6.5735e-40	12612.6	12134.1	12311.4	9363.72	9554.28	9228.31
ENSG00000099901.17	RANBP1	chr22:20115938-20127355	hgnc_idHGNC:9847	+	940.498	0.965668	0.0713891	13.5268	1.0861e-41	6.69851e-40	608.649	640.016	660.727	1300	1257.74	1175.85
ENSG00000176454.14	LPCAT4	chr15:34358633-34367196	hgnc_idHGNC:30059	-	916.697	-0.98906	0.0731324	-13.5242	1.1252e-41	6.92057e-40	1165.91	1249.88	1239.69	603.738	587.71	653.249
ENSG00000124216.4	SNAI1	chr20:49982980-49988886	hgnc_idHGNC:11128	+	202.03	-2.49386	0.184455	-13.5201	1.18958e-41	7.28311e-40	399.676	350.444	279.502	69.3952	57.1702	55.9928
ENSG00000139263.12	LRIG3	chr12:58872149-58920504	hgnc_idHGNC:30991	-	2766.92	0.653606	0.0483434	13.5201	1.19065e-41	7.28311e-40	2214.2	2111.77	2130.49	3595.83	3267.85	3281.41
ENSG00000161011.20	SQSTM1	chr5:179806398-179838078	hgnc_idHGNC:11280	+	18197	-0.506865	0.0375483	-13.499	1.58503e-41	9.66913e-40	20786.6	21893.7	21396.1	15319	13989.5	15797
ENSG00000283078.1	RP11-11M20.4	chr20:62066830-62068437	havana_geneOTTHUMG00000191518.1	+	162.397	-2.65717	0.196937	-13.4925	1.73125e-41	1.05324e-39	312.889	254.869	273.797	38.1673	49.1664	45.4941
ENSG00000165244.7	ZNF367	chr9:96385941-96418370	hgnc_idHGNC:18320	-	120.612	3.09743	0.229671	13.4864	1.88082e-41	1.14113e-39	26.2644	19.9116	31.3726	239.413	193.235	213.472
ENSG00000118985.16	ELL2	chr5:95885098-95961851	hgnc_idHGNC:17064	-	4400.83	0.56928	0.0422148	13.4853	1.90862e-41	1.15487e-39	3585.66	3472.01	3578.38	5378.13	5451.75	4939.03
ENSG00000174371.17	EXO1	chr1:241847967-241895148	hgnc_idHGNC:3511	+	114.167	3.1484	0.233531	13.4817	2.00366e-41	1.20911e-39	19.4128	21.6183	28.5206	195.463	228.681	191.309
ENSG00000134884.15	ARGLU1	chr13:106541673-106568137	hgnc_idHGNC:25482	-	3377.82	-0.533195	0.0395996	-13.4647	2.5251e-41	1.51967e-39	4051.57	3960.13	3975.77	2792	2763.61	2723.82
ENSG00000057019.16	DCBLD2	chr3:98795941-98901695	hgnc_idHGNC:24627	-	3716.38	0.537486	0.0399379	13.458	2.76116e-41	1.65729e-39	3027.26	2962.85	3110.64	4284	4491.29	4422.26
ENSG00000064115.11	TM7SF3	chr12:26971579-27014434	hgnc_idHGNC:23049	-	1847.6	0.676392	0.0503076	13.4451	3.28839e-41	1.96846e-39	1417.14	1406.9	1444.09	2301.61	2294.81	2221.05
ENSG00000144746.7	ARL6IP5	chr3:69084937-69106092	hgnc_idHGNC:16937	+	5919.63	0.453945	0.0338189	13.4228	4.44566e-41	2.65412e-39	5043.91	4869.81	5082.37	6769.5	6803.25	6948.94
ENSG00000230590.11	FTX	chrX:73940435-74293574	hgnc_idHGNC:37190	-	1576.67	-0.833098	0.0621048	-13.4144	4.98113e-41	2.96589e-39	1997.24	1943.94	2120.03	1126.51	1216.58	1055.7
ENSG00000114942.14	EEF1B2	chr2:206159585-206162928	hgnc_idHGNC:3208	+	6039.47	0.437394	0.0326093	13.4132	5.06094e-41	3.00542e-39	5152.39	5033.08	5213.56	6953.4	6899.3	6985.1
ENSG00000167766.19	ZNF83	chr19:52594060-52690496	hgnc_idHGNC:13158	-	1916.96	-0.7473	0.0557206	-13.4116	5.1735e-41	3.06414e-39	2523.67	2356.4	2331.08	1508.19	1428.11	1354.33
ENSG00000196586.16	MYO6	chr6:75749192-75919537	hgnc_idHGNC:7605	+	3593.51	-0.566858	0.0423137	-13.3965	6.3344e-41	3.74181e-39	4096.1	4389.66	4379.81	2860.24	2867.66	2967.62
ENSG00000116237.16	ICMT	chr1:6221193-6235972	hgnc_idHGNC:5350	-	2682.77	0.638238	0.0476709	13.3884	7.06716e-41	4.16367e-39	2134.27	1987.75	2183.73	3281.23	3322.73	3186.92
ENSG00000079246.16	XRCC5	chr2:216107464-216206303	hgnc_idHGNC:12833	+	10903.8	0.481507	0.0359776	13.3835	7.54778e-41	4.43516e-39	9584.22	8757.69	8976.37	12935.3	12911.3	12257.8
ENSG00000115677.18	HDLBP	chr2:241227264-241317061	hgnc_idHGNC:4857	-	11549.4	0.378305	0.0282794	13.3774	8.19748e-41	4.80432e-39	10242	10042.8	9850.05	13210.5	13080.5	12870.2
ENSG00000108551.5	RASD1	chr17:17494437-17496395	hgnc_idHGNC:15828	-	130.645	-3.26863	0.244466	-13.3705	8.99464e-41	5.25775e-39	230.67	271.936	207.249	28.9147	19.4379	25.6634
ENSG00000101182.15	PSMA7	chr20:62136733-62143440	hgnc_idHGNC:9536	-	3027.59	0.579829	0.0433683	13.3699	9.07132e-41	5.28877e-39	2436.88	2367.21	2482.24	3681.41	3499.96	3697.86
ENSG00000216775.3	RP1-152L7.5	chr6:52664366-52669155	havana_geneOTTHUMG00000014854.3	+	200.264	-2.15913	0.161616	-13.3596	1.04074e-40	6.05198e-39	346.005	318.586	317.529	75.1781	75.4647	68.8245
ENSG00000196730.13	DAPK1	chr9:87497228-87708634	hgnc_idHGNC:2674	+	4040.53	-0.522787	0.0391383	-13.3574	1.07221e-40	6.21883e-39	4673.92	4885.17	4729.66	3225.72	3393.62	3335.07
ENSG00000130513.6	GDF15	chr19:18374731-18389176	hgnc_idHGNC:30142	+	6598.67	-0.580895	0.0436006	-13.3231	1.6991e-40	9.82932e-39	7826.79	8234.87	7660.63	5353.84	4916.64	5599.28
ENSG00000148248.14	SURF4	chr9:133361450-133376166	hgnc_idHGNC:11476	-	5155.38	0.504715	0.0379078	13.3143	1.91155e-40	1.10298e-38	4385.01	4347.56	4053.72	6090.58	5969.71	6085.71
ENSG00000135829.17	DHX9	chr1:182839347-182887982	hgnc_idHGNC:2750	+	5516.88	0.467049	0.0351864	13.2736	3.29542e-40	1.8966e-38	4760.71	4534.73	4607.97	6290.67	6363.04	6544.16
ENSG00000005022.6	SLC25A5	chrX:119468422-119471396	hgnc_idHGNC:10991	+	3508.5	0.517646	0.0390071	13.2706	3.43048e-40	1.96927e-38	2877.66	2845.65	2936.67	4073.5	4143.7	4173.79
ENSG00000172009.15	THOP1	chr19:2785503-2815807	hgnc_idHGNC:11793	+	559.761	1.14751	0.0865235	13.2624	3.82237e-40	2.18863e-38	353.998	343.617	347.951	769.13	779.801	764.068
ENSG00000001084.13	GCLC	chr6:53497341-53616970	hgnc_idHGNC:4311	-	2741.31	-0.595786	0.0449843	-13.2443	4.86647e-40	2.77935e-38	3327.58	3188.13	3387.29	2196.36	2206.77	2141.72
ENSG00000196787.3	H2AC11	chr6:27133042-27135291	hgnc_idHGNC:4737	+	1040.71	0.955749	0.0722505	13.2283	6.0256e-40	3.4326e-38	763.951	699.751	663.579	1465.39	1322.92	1328.66
ENSG00000188488.14	SERPINA5	chr14:94561442-94593118	hgnc_idHGNC:8723	+	592.595	1.1885	0.0898619	13.2258	6.22411e-40	3.53668e-38	389.398	367.511	327.987	858.187	790.092	822.394
ENSG00000165672.7	PRDX3	chr10:119167720-119178812	hgnc_idHGNC:9354	-	2804.93	0.594793	0.045027	13.2097	7.71423e-40	4.37231e-38	2300.99	2154.44	2256.93	3430.43	3273.57	3413.23
ENSG00000275713.2	H2BC9	chr6:26251651-26253710	hgnc_idHGNC:4755	+	1473.7	0.830232	0.0629428	13.1902	9.98541e-40	5.64529e-38	994.621	1065.56	1119.91	1976.61	1765.42	1920.09
ENSG00000137807.16	KIF23	chr15:69414246-69448427	hgnc_idHGNC:6392	+	231.136	1.96779	0.149462	13.1658	1.3811e-39	7.78843e-38	78.7932	97.2824	104.575	364.325	407.052	334.79
ENSG00000075223.14	SEMA3C	chr7:80742538-80922359	hgnc_idHGNC:10725	-	10469.9	0.433635	0.0329393	13.1646	1.40206e-39	7.88678e-38	9157.14	8489.74	9095.21	12082.9	12029.8	11965
ENSG00000124767.7	GLO1	chr6:38675925-38703145	hgnc_idHGNC:4323	-	1809.99	0.6933	0.0527344	13.147	1.7703e-39	9.93319e-38	1344.05	1363.09	1443.14	2205.61	2302.82	2201.22
ENSG00000100650.16	SRSF5	chr14:69726900-69772005	hgnc_idHGNC:10787	+	6272.49	-0.476608	0.0363187	-13.1229	2.4329e-39	1.36169e-37	7537.88	7087.96	7280.35	5348.05	5316.83	5063.85
ENSG00000118680.14	MYL12B	chr18:3261479-3278461	hgnc_idHGNC:29827	+	8893	0.423723	0.0323336	13.1047	3.09482e-39	1.72785e-37	7809.66	7325.76	7668.23	10256.6	10023.1	10274.7
ENSG00000182168.15	UNC5C	chr4:95162504-95549206	hgnc_idHGNC:12569	-	396.385	1.41172	0.107995	13.072	4.75693e-39	2.64921e-37	202.122	220.734	225.313	541.282	568.272	620.587
ENSG00000115758.13	ODC1	chr2:10439968-10448327	hgnc_idHGNC:8109	-	1746.08	0.717714	0.054961	13.0586	5.6752e-39	3.15276e-37	1373.74	1284.58	1308.14	2114.24	2118.73	2277.04
ENSG00000166226.13	CCT2	chr12:69585426-69601570	hgnc_idHGNC:1615	+	4678.39	0.561222	0.0430123	13.0479	6.52969e-39	3.61848e-37	3953.36	3530.04	3871.19	5537.73	5518.07	5659.94
ENSG00000172115.9	CYCS	chr7:25118656-25125260	hgnc_idHGNC:19986	-	4197.75	0.579157	0.0444114	13.0407	7.17664e-39	3.96718e-37	3579.95	3175.62	3357.82	5107.48	5075.57	4890.04
ENSG00000114450.11	GNB4	chr3:179396088-179451476	hgnc_idHGNC:20731	-	686.471	1.11852	0.0858933	13.0221	9.15612e-39	5.04895e-37	459.056	415.299	427.809	1021.27	917.01	878.387
ENSG00000168385.18	SEPTIN2	chr2:241315100-241354027	hgnc_idHGNC:7729	+	5990.9	0.475185	0.0365197	13.0117	1.04939e-38	5.77243e-37	5066.74	4843.64	5138.46	6746.37	7138.27	7011.93
ENSG00000265190.7	ANXA8	chr10:47460162-47484158	hgnc_idHGNC:546	-	156.716	2.51549	0.193502	12.9999	1.22574e-38	6.72595e-37	45.6772	44.3744	50.3863	320.374	228.681	250.801
ENSG00000161010.15	MRNIP	chr5:179835133-179862173	hgnc_idHGNC:30817	-	811.734	-0.972239	0.0750313	-12.9578	2.12276e-38	1.16197e-36	1084.83	1107.65	1032.44	549.378	540.83	555.262
ENSG00000144802.11	NFKBIZ	chr3:101827991-101861022	hgnc_idHGNC:29805	+	4254.38	-0.525069	0.0405569	-12.9465	2.46001e-38	1.34328e-36	5161.52	4969.37	4933.11	3632.84	3487.38	3342.07
ENSG00000107099.17	DOCK8	chr9:214854-465259	hgnc_idHGNC:19191	+	6358.24	-0.479335	0.0370371	-12.942	2.60745e-38	1.41688e-36	7227.28	7432.15	7553.2	5317.98	5538.65	5080.18
ENSG00000185950.9	IRS2	chr13:109752695-109786583	hgnc_idHGNC:6126	-	263.387	-1.86053	0.143758	-12.9421	2.60461e-38	1.41688e-36	383.689	446.589	407.844	130.694	97.1893	114.319
ENSG00000065361.17	ERBB3	chr12:56076799-56103505	hgnc_idHGNC:3431	+	4345.29	-0.511566	0.039557	-12.9324	2.95587e-38	1.60232e-36	5271.15	4986.43	5071.91	3629.37	3661.18	3451.72
ENSG00000273802.2	H2BC8	chr6:26215159-26216692	hgnc_idHGNC:4746	-	2620	0.633038	0.0489876	12.9224	3.36416e-38	1.81925e-36	2089.73	1978.08	2101.02	3275.45	3007.15	3268.58
ENSG00000117114.20	ADGRL2	chr1:81306147-81992436	hgnc_idHGNC:18582	+	1649.87	0.677577	0.0524416	12.9206	3.44424e-38	1.85806e-36	1273.25	1253.29	1283.43	1997.42	2034.12	2057.73
ENSG00000155850.8	SLC26A2	chr5:149960758-149993455	hgnc_idHGNC:10994	+	405	1.33919	0.104102	12.8643	7.15289e-38	3.84949e-36	214.683	226.992	246.228	584.076	593.427	564.594
ENSG00000179051.14	RCC2	chr1:17406760-17439677	hgnc_idHGNC:30297	-	4596.02	0.491051	0.0382417	12.8407	9.69617e-38	5.2057e-36	3793.49	3849.77	3817.95	5274.03	5231.07	5609.78
ENSG00000074416.15	MGLL	chr3:127689062-128052190	hgnc_idHGNC:17038	-	2436.48	-0.640849	0.0499475	-12.8305	1.10713e-37	5.92978e-36	2932.48	3102.8	2866.32	1895.64	1838.59	1983.08
ENSG00000169764.16	UGP2	chr2:63840952-63891562	hgnc_idHGNC:12527	+	5186.83	0.487495	0.038042	12.8147	1.35738e-37	7.25274e-36	4436.4	4123.41	4409.28	6132.22	5950.27	6069.38
ENSG00000188229.6	TUBB4B	chr9:137241287-137243707	hgnc_idHGNC:20771	+	6621.89	0.469351	0.0366697	12.7994	1.6522e-37	8.80703e-36	5524.66	5529.74	5608.1	7869.41	7283.48	7915.98
ENSG00000116133.13	DHCR24	chr1:54849627-54887195	hgnc_idHGNC:2859	-	8201.87	0.416533	0.0325496	12.7969	1.70678e-37	9.07632e-36	6878.99	7115.84	7076.9	9274.66	9698.35	9166.48
ENSG00000123562.18	MORF4L2	chrX:103675496-103688158	hgnc_idHGNC:16849	-	4337.47	0.490034	0.0382955	12.7961	1.72326e-37	9.14225e-36	3659.89	3664.87	3496.62	4929.37	5167.04	5107.01
ENSG00000014641.21	MDH1	chr2:63588609-63607197	hgnc_idHGNC:6970	+	2926.68	0.558818	0.0437067	12.7856	1.97219e-37	1.04381e-35	2450.58	2277.89	2381.47	3474.38	3520.54	3455.22
ENSG00000196305.19	IARS1	chr9:92210207-92293854	hgnc_idHGNC:5330	-	7258.53	0.479907	0.0375386	12.7844	2.00515e-37	1.05876e-35	6278.33	5749.33	6174.7	8688.27	8349.14	8311.43
ENSG00000171243.8	SOSTDC1	chr7:16461481-16530580	hgnc_idHGNC:21748	-	766.345	1.03704	0.0811927	12.7726	2.333e-37	1.22897e-35	526.43	521.684	457.28	991.194	1009.63	1091.86
ENSG00000132549.20	VPS13B	chr8:99013266-99877580	hgnc_idHGNC:2183	+	1963.93	-0.641285	0.0502432	-12.7636	2.61736e-37	1.37553e-35	2382.07	2346.16	2453.72	1502.41	1568.75	1530.47
ENSG00000071991.9	CDH19	chr18:66501083-66604138	hgnc_idHGNC:1758	-	5660.1	0.498343	0.0390617	12.7579	2.81858e-37	1.47781e-35	4781.26	4473.85	4833.29	6727.86	6749.51	6394.84
ENSG00000115233.12	PSMD14	chr2:161308425-161411717	hgnc_idHGNC:16889	+	2002.56	0.665674	0.0523582	12.7138	4.95457e-37	2.59166e-35	1597.56	1470.61	1585.74	2508.64	2475.47	2377.36
ENSG00000093009.11	CDC45	chr22:19479457-19520612	hgnc_idHGNC:1739	+	118.948	2.78429	0.219113	12.7071	5.40013e-37	2.81814e-35	36.5418	23.325	33.274	212.812	200.096	207.64
ENSG00000092470.12	WDR76	chr15:43826980-43868412	hgnc_idHGNC:25773	+	145.999	2.36982	0.186901	12.6795	7.68054e-37	3.9896e-35	52.5288	42.6677	48.485	261.388	248.119	222.805
ENSG00000137193.14	PIM1	chr6:37170152-37175428	hgnc_idHGNC:8986	+	758.453	-0.9869	0.0778335	-12.6796	7.66932e-37	3.9896e-35	1007.18	1039.95	976.354	525.09	514.532	487.604
ENSG00000169908.12	TM4SF1	chr3:149369022-149377692	hgnc_idHGNC:11853	-	13642	0.358531	0.0282782	12.6787	7.75985e-37	4.02147e-35	12323.7	11676.7	11880.7	15294.7	15347.9	15328
ENSG00000172915.19	NBEA	chr13:34942270-35673022	hgnc_idHGNC:7648	+	3646.38	-0.523996	0.0413385	-12.6757	8.05866e-37	4.16668e-35	4374.73	4221.26	4312.31	2903.03	3121.49	2945.45
ENSG00000164405.11	UQCRQ	chr5:132866630-132868847	hgnc_idHGNC:29594	+	4743.24	0.502745	0.0397854	12.6364	1.32975e-36	6.85957e-35	4037.87	3971.51	3765.67	5652.24	5347.7	5684.43
ENSG00000116260.17	QSOX1	chr1:180154869-180204030	hgnc_idHGNC:9756	+	12012.1	0.394558	0.0312747	12.6159	1.72676e-36	8.88705e-35	10437.2	10722.1	9969.84	13771.5	13494.5	13677.4
ENSG00000139641.13	ESYT1	chr12:56118250-56144674	hgnc_idHGNC:29534	+	1198.19	0.780321	0.0619134	12.6034	2.02161e-36	1.03807e-34	889.564	877.248	879.384	1476.96	1481.85	1584.13
ENSG00000147459.18	DOCK5	chr8:25184689-25418082	hgnc_idHGNC:23476	+	2255.67	-0.62086	0.0492947	-12.5949	2.25291e-36	1.15419e-34	2838.84	2690.34	2675.23	1710.59	1822.59	1796.43
ENSG00000116106.12	EPHA4	chr2:221418027-221574202	hgnc_idHGNC:3388	-	2360.25	0.617718	0.0490501	12.5936	2.28983e-36	1.17043e-34	1871.62	1923.46	1788.24	2749.21	2947.7	2881.29
ENSG00000161800.13	RACGAP1	chr12:49976923-50033136	hgnc_idHGNC:9804	-	486.087	1.2755	0.101302	12.5911	2.36332e-36	1.20524e-34	268.354	283.883	299.466	669.663	634.589	760.569
ENSG00000214944.10	ARHGEF28	chr5:73626158-73941993	hgnc_idHGNC:30322	+	2225.75	-0.630878	0.0501405	-12.5822	2.64517e-36	1.34591e-34	2808.01	2594.77	2717.06	1786.93	1696.81	1750.94
ENSG00000112029.10	FBXO5	chr6:152970519-152983579	hgnc_idHGNC:13584	-	154.095	2.22992	0.177614	12.5549	3.73815e-36	1.89772e-34	51.3869	50.0635	61.7946	262.545	254.979	243.802
ENSG00000120549.18	KIAA1217	chr10:23694746-24547848	hgnc_idHGNC:25428	+	2316.12	-0.676961	0.0539406	-12.5501	3.96862e-36	2.01017e-34	2871.95	2919.04	2756.99	1679.36	1928.92	1740.44
ENSG00000012048.23	BRCA1	chr17:43044295-43170245	hgnc_idHGNC:1100	-	273.546	1.63944	0.130683	12.5452	4.22335e-36	2.13437e-34	139.315	138.243	120.737	445.286	413.912	383.784
ENSG00000185477.5	GPRIN3	chr4:89236383-89307800	hgnc_idHGNC:27733	-	3836.67	-0.521329	0.0415587	-12.5444	4.26663e-36	2.15138e-34	4591.7	4473.28	4505.3	3192.18	3270.14	2987.45
ENSG00000131153.9	GINS2	chr16:85676198-85690073	hgnc_idHGNC:24575	-	141.889	2.33765	0.186391	12.5416	4.41746e-36	2.22243e-34	54.8127	44.3744	42.7809	238.257	238.971	232.137
ENSG00000185022.12	MAFF	chr22:38200767-38216507	hgnc_idHGNC:6780	+	1000.32	-0.930483	0.0742758	-12.5274	5.28598e-36	2.65342e-34	1250.41	1364.8	1318.6	665.037	646.023	757.069
ENSG00000145555.15	MYO10	chr5:16661907-16936288	hgnc_idHGNC:7593	-	2785.61	0.533173	0.0426938	12.4883	8.64792e-36	4.33131e-34	2342.1	2242.62	2250.27	3292.8	3304.44	3281.41
ENSG00000185624.16	P4HB	chr17:81843159-81860856	hgnc_idHGNC:8548	-	6390.14	0.429723	0.0344473	12.4748	1.02447e-35	5.11959e-34	5378.49	5617.92	5329.54	7353.57	7188.58	7472.7
ENSG00000175166.17	PSMD2	chr3:184299198-184309050	hgnc_idHGNC:9559	+	3475.1	0.541121	0.043418	12.4631	1.18736e-35	5.92038e-34	2801.15	2942.94	2740.83	3968.25	4169.99	4227.45
ENSG00000204991.11	SPIRE2	chr16:89818179-89871319	hgnc_idHGNC:30623	+	705.177	-1.06213	0.085238	-12.4608	1.22117e-35	6.07546e-34	959.221	1010.94	888.891	458.008	431.063	482.938
ENSG00000135404.12	CD63	chr12:55725323-55729707	hgnc_idHGNC:1692	-	10205.8	0.346832	0.0278444	12.4561	1.29596e-35	6.43322e-34	9066.93	8842.46	9053.38	11432.9	11438.6	11400.4
ENSG00000115419.13	GLS	chr2:190880821-190965552	hgnc_idHGNC:4331	+	2993.05	0.604019	0.0485197	12.4489	1.41709e-35	7.01899e-34	2339.82	2259.11	2533.58	3729.99	3527.4	3568.37
ENSG00000145907.16	G3BP1	chr5:151771045-151812911	hgnc_idHGNC:30292	+	7078.83	0.447204	0.0359582	12.4368	1.6501e-35	8.15506e-34	6207.53	5699.27	6080.59	8146.99	8233.65	8104.95
ENSG00000115159.16	GPD2	chr2:156435290-156613735	hgnc_idHGNC:4456	+	2358.38	0.634411	0.0510151	12.4358	1.6714e-35	8.24213e-34	1946.99	1837.56	1763.52	2807.03	3003.72	2791.47
ENSG00000088325.16	TPX2	chr20:31739271-31801805	hgnc_idHGNC:1249	+	253.248	1.70325	0.137015	12.4311	1.77144e-35	8.71626e-34	130.18	118.332	109.329	360.855	376.18	424.612
ENSG00000119314.16	PTBP3	chr9:112217716-112333664	hgnc_idHGNC:10253	-	6179.19	0.43282	0.0348186	12.4307	1.78032e-35	8.74073e-34	5421.88	5160.52	5204.05	7079.46	7276.62	6932.61
ENSG00000143799.14	PARP1	chr1:226360210-226408154	hgnc_idHGNC:270	-	956.114	0.827981	0.0666323	12.4261	1.88568e-35	9.23776e-34	694.294	689.51	683.543	1221.35	1238.31	1209.68
ENSG00000173821.19	RNF213	chr17:80260866-80398786	hgnc_idHGNC:14539	+	8106.5	-0.383059	0.0308694	-12.409	2.33528e-35	1.14154e-33	9224.51	9225.9	9078.1	7226.35	6970.19	6913.94
ENSG00000140988.16	RPS2	chr16:1962058-1964841	hgnc_idHGNC:10404	-	13239.4	0.451289	0.0363782	12.4055	2.44012e-35	1.19018e-33	10736.4	11833.2	10968.1	15501.7	14781.9	15615
ENSG00000121039.10	RDH10	chr8:73294602-73325281	hgnc_idHGNC:19975	+	2927.19	0.557194	0.0449796	12.3877	3.04568e-35	1.48232e-33	2474.56	2269.35	2372.91	3510.24	3521.68	3414.39
ENSG00000070831.17	CDC42	chr1:22025511-22101360	hgnc_idHGNC:1736	+	10281.1	0.340731	0.0275172	12.3825	3.2511e-35	1.57886e-33	9064.64	9047.83	9106.62	11391.2	11638.7	11437.7
ENSG00000273703.2	H2BC14	chr6:27815022-27815489	hgnc_idHGNC:4750	+	107.978	2.88631	0.233196	12.3772	3.47309e-35	1.68302e-33	20.5547	27.8762	27.5699	163.079	205.813	202.974
ENSG00000166825.15	ANPEP	chr15:89784895-89815401	hgnc_idHGNC:500	-	3165.02	0.55426	0.0447907	12.3744	3.59414e-35	1.73792e-33	2487.12	2675.55	2521.22	3632.84	3863.56	3809.84
ENSG00000138678.11	GPAT3	chr4:83535914-83605875	hgnc_idHGNC:28157	+	737.211	0.966122	0.0780773	12.3739	3.61735e-35	1.74537e-33	512.727	478.447	509.568	1012.01	935.304	975.208
ENSG00000163435.16	ELF3	chr1:202007945-202017183	hgnc_idHGNC:3318	+	11718.2	-0.394265	0.0318744	-12.3693	3.83007e-35	1.84403e-33	13546.7	13344.2	13038.7	10521.5	9786.39	10071.7
ENSG00000167964.13	RAB26	chr16:2140803-2154165	hgnc_idHGNC:14259	+	951.55	-0.863176	0.0697906	-12.3681	3.88996e-35	1.86885e-33	1200.17	1280.6	1200.72	684.699	670.035	673.08
ENSG00000149273.15	RPS3	chr11:75399515-75422280	hgnc_idHGNC:10420	+	13179.5	0.419945	0.034031	12.3401	5.51181e-35	2.64236e-33	11471.8	10824.5	11540.4	15189.4	14489.2	15561.3
ENSG00000129235.11	TXNDC17	chr17:6640985-6644541	hgnc_idHGNC:28218	+	1629.09	0.687477	0.0557325	12.3353	5.84696e-35	2.79705e-33	1274.39	1189.01	1287.23	1970.82	1990.67	2062.4
ENSG00000100201.23	DDX17	chr22:38483438-38507660	hgnc_idHGNC:2740	-	14967.1	-0.335446	0.0272165	-12.3251	6.63561e-35	3.16755e-33	16866.3	16461.8	16776.8	13349.3	13427	12921.5
ENSG00000244879.8	GABPB1-AS1	chr15:50354959-50372202	hgnc_idHGNC:44157	+	456.154	-1.20656	0.0980523	-12.3053	8.48425e-35	4.04139e-33	646.333	637.74	625.551	279.894	273.274	274.131
ENSG00000171223.6	JUNB	chr19:12791486-12793315	hgnc_idHGNC:6205	+	1892.66	-0.662532	0.053882	-12.296	9.51939e-35	4.52484e-33	2216.49	2437.18	2299.71	1468.86	1445.26	1488.47
ENSG00000157110.16	RBPMS	chr8:30384511-30572256	hgnc_idHGNC:19097	+	1022.76	-0.851412	0.0692929	-12.2872	1.06182e-34	5.03644e-33	1340.63	1286.86	1322.4	681.229	775.228	730.239
ENSG00000106537.8	TSPAN13	chr7:16753755-16784536	hgnc_idHGNC:21643	+	1211.74	0.753921	0.0613784	12.2832	1.11548e-34	5.27979e-33	918.112	865.87	926.919	1509.34	1511.58	1538.63
ENSG00000148926.10	ADM	chr11:10305073-10307397	hgnc_idHGNC:259	+	665.932	-1.05477	0.0858972	-12.2794	1.16882e-34	5.5206e-33	940.951	862.457	895.546	467.261	404.765	424.612
ENSG00000120802.14	TMPO	chr12:98515579-98550351	hgnc_idHGNC:11875	+	1302.22	0.751373	0.0612147	12.2744	1.24334e-34	5.86017e-33	996.905	925.036	995.368	1586.84	1686.52	1622.62
ENSG00000108244.17	KRT23	chr17:40922700-40937646	hgnc_idHGNC:6438	-	1739.63	-0.641344	0.0523068	-12.2612	1.4631e-34	6.87536e-33	2179.94	2090.15	2092.46	1372.87	1351.5	1350.83
ENSG00000177666.17	PNPLA2	chr11:818914-825573	hgnc_idHGNC:30802	+	1805.51	-0.861515	0.0702641	-12.2611	1.46487e-34	6.87536e-33	2139.98	2599.89	2240.77	1341.64	1189.14	1321.66
ENSG00000108561.8	C1QBP	chr17:5432777-5448830	hgnc_idHGNC:1243	-	1561.99	0.751659	0.0613329	12.2554	1.57192e-34	7.36237e-33	1235.57	1182.18	1075.23	1904.9	1917.49	2056.57
ENSG00000126267.11	COX6B1	chr19:35648323-35658782	hgnc_idHGNC:2280	+	4580.14	0.459145	0.0375126	12.2397	1.90625e-34	8.90962e-33	4016.17	3766.71	3798.94	5339.96	5264.23	5294.82
ENSG00000117472.10	TSPAN1	chr1:46175073-46185962	hgnc_idHGNC:20657	+	2909.46	0.520589	0.0425586	12.2323	2.08946e-34	9.7456e-33	2358.09	2430.35	2377.66	3422.34	3352.46	3515.88
ENSG00000144867.13	SRPRB	chr3:133784023-133825772	hgnc_idHGNC:24085	+	2009.75	0.661317	0.0541306	12.2171	2.52038e-34	1.1731e-32	1664.93	1496.78	1517.29	2386.04	2444.6	2548.84
ENSG00000156261.13	CCT8	chr21:29055805-29073797	hgnc_idHGNC:1623	-	4065.23	0.463071	0.0379075	12.2158	2.55928e-34	1.18679e-32	3517.15	3342.31	3403.45	4721.18	4650.22	4757.05
ENSG00000187514.17	PTMA	chr2:231706895-231713551	hgnc_idHGNC:9623	+	9609.93	0.528485	0.0432625	12.2158	2.56038e-34	1.18679e-32	8073.45	7197.19	8353.68	11141.4	11378	11515.8
ENSG00000170035.16	UBE2E3	chr2:180967248-181076585	hgnc_idHGNC:12479	+	861.889	0.878959	0.0719585	12.2148	2.59124e-34	1.19861e-32	622.352	581.988	620.798	1149.65	1096.52	1100.02
ENSG00000169252.6	ADRB2	chr5:148826611-148828623	hgnc_idHGNC:286	+	330.013	-1.53849	0.126009	-12.2094	2.7709e-34	1.27907e-32	485.32	509.737	477.244	170.018	141.782	195.975
ENSG00000125304.10	TM9SF2	chr13:99446311-99564048	hgnc_idHGNC:11865	+	8599.66	0.38114	0.0312676	12.1896	3.53029e-34	1.62626e-32	7585.84	7258.63	7577.92	9805.54	9810.41	9559.6
ENSG00000276168.1	RN7SL1	chr14:49586580-49586878	hgnc_idHGNC:10038	+	863032	0.979246	0.0803435	12.1882	3.59084e-34	1.65075e-32	607964	529851	604849	1.1896e+06	1.0671e+06	1.17884e+06
ENSG00000151012.13	SLC7A11	chr4:138164097-138242349	hgnc_idHGNC:11059	-	1984.85	-0.640473	0.0525523	-12.1873	3.63106e-34	1.66582e-32	2385.49	2387.69	2482.24	1635.41	1477.28	1540.97
ENSG00000162231.14	NXF1	chr11:62792123-62806302	hgnc_idHGNC:8071	-	898.133	-0.938097	0.0769743	-12.1871	3.63985e-34	1.66644e-32	1147.64	1203.8	1188.36	563.257	680.325	605.422
ENSG00000102158.21	MAGT1	chrX:77825747-77895593	hgnc_idHGNC:28880	-	2108.81	0.589587	0.0484425	12.1709	4.44282e-34	2.02991e-32	1743.73	1639.58	1674.16	2558.37	2538.36	2498.68
ENSG00000018510.18	AGPS	chr2:177392746-177567024	hgnc_idHGNC:327	+	4675.39	0.450543	0.0370661	12.1551	5.38948e-34	2.45743e-32	3991.05	3854.89	4014.75	5509.98	5428.88	5252.82
ENSG00000136026.14	CKAP4	chr12:106237881-106304279	hgnc_idHGNC:16991	-	921.026	0.845171	0.0695409	12.1536	5.49071e-34	2.49849e-32	673.739	669.599	632.206	1222.51	1167.42	1160.68
ENSG00000176974.20	SHMT1	chr17:18327860-18363563	hgnc_idHGNC:10850	-	1891.2	0.626918	0.0515935	12.1511	5.65958e-34	2.57012e-32	1474.23	1437.05	1552.47	2276.16	2274.23	2333.03
ENSG00000100344.11	PNPLA3	chr22:43923792-43964488	hgnc_idHGNC:18590	+	619.088	-1.07312	0.088429	-12.1354	6.8572e-34	3.10767e-32	779.938	892.04	843.258	403.649	400.191	395.449
ENSG00000106153.13	CHCHD2	chr7:56101573-56106476	hgnc_idHGNC:21645	-	4283.83	0.575223	0.0474171	12.1311	7.22538e-34	3.26792e-32	3611.93	3454.38	3258.95	5085.51	4845.75	5446.46
ENSG00000115295.20	CLIP4	chr2:29097705-29189643	hgnc_idHGNC:26108	+	3941.75	0.535138	0.0441332	12.1255	7.73634e-34	3.49196e-32	3317.31	3033.96	3317.89	4652.95	4801.15	4527.25
ENSG00000213030.6	CGB8	chr19:49047638-49049111	hgnc_idHGNC:16453	-	72.8904	4.87401	0.402573	12.1072	9.67945e-34	4.36023e-32	2.28386	6.25793	4.75343	142.26	140.639	141.148
ENSG00000134762.17	DSC3	chr18:30989365-31042815	hgnc_idHGNC:3037	-	1130.38	0.784286	0.0647846	12.106	9.81082e-34	4.41054e-32	871.293	798.171	827.097	1411.04	1480.71	1393.99
ENSG00000146376.11	ARHGAP18	chr6:129576132-129710177	hgnc_idHGNC:21035	-	2260.01	0.57214	0.0472911	12.0983	1.07874e-33	4.83983e-32	1883.04	1810.25	1762.57	2745.74	2681.28	2677.15
ENSG00000167815.12	PRDX2	chr19:12796820-12801800	hgnc_idHGNC:9353	-	2353.98	0.623514	0.0515488	12.0956	1.11408e-33	4.98842e-32	1846.5	1883.07	1827.22	3036.04	2681.28	2849.8
ENSG00000148303.17	RPL7A	chr9:133348218-133351426	hgnc_idHGNC:10364	+	34464.3	0.335739	0.0278614	12.0503	1.93204e-33	8.63365e-32	31511.6	29990.3	29926.6	39339	37579.1	38439
ENSG00000120438.12	TCP1	chr6:159778498-159789703	hgnc_idHGNC:11655	-	5093.97	0.470683	0.0390851	12.0425	2.12376e-33	9.47147e-32	4413.56	4090.41	4318.97	6084.8	5758.18	5897.91
ENSG00000164587.13	RPS14	chr5:150442635-150449739	hgnc_idHGNC:10387	-	22260	0.320219	0.0266022	12.0373	2.26188e-33	1.00674e-31	20180.2	19578.2	19648.8	24707	24157.8	25287.7
ENSG00000084733.11	RAB10	chr2:26034084-26137454	hgnc_idHGNC:9759	+	3922.39	0.471118	0.0391587	12.031	2.44165e-33	1.0846e-31	3385.82	3221.13	3262.75	4626.34	4437.55	4600.74
ENSG00000130653.16	PNPLA7	chr9:137459952-137550402	hgnc_idHGNC:24768	-	220.077	-1.83403	0.152768	-12.0053	3.33286e-33	1.47755e-31	355.14	327.688	348.902	111.032	96.0459	81.6561
ENSG00000125848.10	FLRT3	chr20:14322985-14337614	hgnc_idHGNC:3762	-	1256.37	0.723846	0.0603938	11.9854	4.23602e-33	1.87423e-31	986.628	925.605	934.524	1538.26	1551.6	1601.63
ENSG00000145147.20	SLIT2	chr4:20251905-20620561	hgnc_idHGNC:11086	+	140.359	-2.41464	0.201771	-11.9672	5.27713e-33	2.33026e-31	246.657	234.388	228.165	54.3595	36.5889	41.9946
ENSG00000112984.12	KIF20A	chr5:138178719-138187723	hgnc_idHGNC:9787	+	279.414	1.49624	0.125035	11.9666	5.31832e-33	2.34383e-31	159.87	143.364	136.899	420.997	405.908	409.447
ENSG00000182199.11	SHMT2	chr12:57229573-57234935	hgnc_idHGNC:10852	+	1512.01	0.69603	0.0582213	11.9549	6.12063e-33	2.69212e-31	1218.44	1151.46	1095.19	1912.99	1808.87	1885.09
ENSG00000117461.15	PIK3R3	chr1:46040140-46133036	hgnc_idHGNC:8981	-	1542.62	0.653667	0.0546942	11.9513	6.3905e-33	2.8053e-31	1199.03	1204.37	1193.11	1821.62	1916.35	1921.25
ENSG00000108298.12	RPL19	chr17:39200283-39204840	hgnc_idHGNC:10312	+	19410.5	0.324264	0.0271407	11.9475	6.68956e-33	2.93084e-31	17685.1	16922	17119.9	21813.2	21148.4	21774.2
ENSG00000107738.20	VSIR	chr10:71747556-71773520	hgnc_idHGNC:30085	-	1322.95	-0.725173	0.0607656	-11.9339	7.87627e-33	3.44402e-31	1619.26	1672.57	1652.29	1007.39	943.308	1042.87
ENSG00000163347.6	CLDN1	chr3:190305707-190322446	hgnc_idHGNC:2032	-	1571.77	0.660028	0.0553167	11.9318	8.07949e-33	3.52599e-31	1270.97	1200.39	1187.41	1882.92	1916.35	1972.58
ENSG00000139618.17	BRCA2	chr13:32315086-32400268	hgnc_idHGNC:1101	+	181.315	1.9732	0.165398	11.93	8.25535e-33	3.59573e-31	68.5158	80.2153	70.3507	253.292	308.719	306.794
ENSG00000084073.10	ZMPSTE24	chr1:40258041-40294180	hgnc_idHGNC:12877	+	2239.57	0.579863	0.0486139	11.9279	8.46637e-33	3.68049e-31	1855.64	1715.81	1823.42	2701.79	2689.29	2651.49
ENSG00000116489.13	CAPZA1	chr1:112619805-112671616	hgnc_idHGNC:1488	+	4367.6	0.46645	0.0391169	11.9245	8.81979e-33	3.8267e-31	3720.41	3530.04	3761.86	4940.94	5143.03	5109.34
ENSG00000128595.17	CALU	chr7:128739292-128773400	hgnc_idHGNC:1458	+	2376.37	0.622984	0.0522763	11.9171	9.63549e-33	4.17252e-31	1978.97	1759.62	1885.21	2783.9	2863.08	2987.45
ENSG00000152558.15	TMEM123	chr11:102396332-102470384	hgnc_idHGNC:30138	-	11842	0.365323	0.03066	11.9153	9.85338e-33	4.25864e-31	10365.3	10026.9	10670.5	13475.4	13430.4	13083.6
ENSG00000160014.17	CALM3	chr19:46601074-46610782	hgnc_idHGNC:1449	+	2456.79	0.621332	0.052155	11.9132	1.01045e-32	4.35874e-31	1873.91	2042.36	1882.36	2838.26	2968.28	3135.6
ENSG00000139921.13	TMX1	chr14:51240162-51257655	hgnc_idHGNC:15487	+	2363.26	0.584698	0.0491554	11.8949	1.25833e-32	5.41758e-31	1892.18	1804.56	1982.18	2901.87	2794.48	2804.3
ENSG00000114573.10	ATP6V1A	chr3:113747033-113812056	hgnc_idHGNC:851	+	3997.22	0.517029	0.043494	11.8874	1.37672e-32	5.91593e-31	3434.93	3115.88	3327.4	4857.66	4650.22	4597.24
ENSG00000132432.14	SEC61G	chr7:54752250-54759974	hgnc_idHGNC:18277	-	1313.84	0.836093	0.0703472	11.8852	1.41229e-32	6.05715e-31	1055.14	858.475	926.919	1692.09	1720.82	1629.62
ENSG00000165678.21	GHITM	chr10:84139509-84153568	hgnc_idHGNC:17281	+	5315	0.417223	0.0351879	11.857	1.97975e-32	8.47469e-31	4709.32	4452.23	4503.4	6097.52	6037.17	6090.38
ENSG00000176153.12	GPX2	chr14:64939152-64942905	hgnc_idHGNC:4554	-	1990.65	-0.604386	0.0510317	-11.8433	2.33007e-32	9.95527e-31	2444.87	2408.74	2352	1583.37	1641.93	1512.97
ENSG00000198668.13	CALM1	chr14:90396502-90408268	hgnc_idHGNC:1442	+	5786.58	0.459231	0.0388824	11.8108	3.43458e-32	1.46463e-30	5038.2	4690.61	4902.69	6756.78	6910.73	6420.5
ENSG00000164104.12	HMGB2	chr4:173331376-173334432	hgnc_idHGNC:5000	-	316.839	1.35542	0.114832	11.8035	3.74264e-32	1.59297e-30	174.715	176.929	182.532	460.321	453.931	452.608
ENSG00000176092.17	CRYBG2	chr1:26321698-26360080	hgnc_idHGNC:17295	-	2085.03	-0.620096	0.052548	-11.8006	3.87724e-32	1.64713e-30	2417.47	2664.17	2490.8	1640.04	1619.06	1678.62
ENSG00000084623.12	EIF3I	chr1:32221077-32245397	hgnc_idHGNC:3272	+	3463.15	0.474656	0.0403108	11.7749	5.25649e-32	2.22883e-30	2974.73	2877.51	2847.3	4029.55	4113.97	3935.83
ENSG00000205581.11	HMGN1	chr21:39342315-39349647	hgnc_idHGNC:4984	-	4586.26	0.442241	0.0375606	11.7741	5.31038e-32	2.24742e-30	3883.7	3779.79	4009.04	5260.15	5199.06	5385.81
ENSG00000166670.10	MMP10	chr11:102770502-102780628	hgnc_idHGNC:7156	-	71.5796	5.1769	0.440358	11.7561	6.56841e-32	2.77459e-30	6.85158	2.84451	2.85206	139.947	147.499	129.483
ENSG00000279901.1	CTD-2270P14.2	chr16:2683106-2684764	tagoverlapping_locus	+	108.828	-2.88801	0.245737	-11.7525	6.85775e-32	2.89136e-30	204.406	172.378	198.693	28.9147	20.5813	27.9964
ENSG00000161203.13	AP2M1	chr3:184174689-184184091	hgnc_idHGNC:564	+	4747.42	0.481351	0.0409836	11.745	7.4949e-32	3.15405e-30	4139.5	3980.05	3771.37	5645.3	5338.55	5609.78
ENSG00000143742.14	SRP9	chr1:225777813-225790468	hgnc_idHGNC:11304	+	5710.49	0.511894	0.0436223	11.7347	8.46197e-32	3.55435e-30	4812.09	4378.85	4946.42	6926.79	6652.32	6546.49
ENSG00000184743.13	ATL3	chr11:63624087-63671921	hgnc_idHGNC:24526	-	4203.37	0.448949	0.0382646	11.7327	8.66e-32	3.63071e-30	3645.04	3444.14	3584.09	4908.55	4873.19	4765.22
ENSG00000113013.16	HSPA9	chr5:138553756-138575675	hgnc_idHGNC:5244	-	8588.39	0.37553	0.03202	11.728	9.16228e-32	3.83411e-30	7628.09	7225.64	7590.27	9654.02	9844.71	9587.6
ENSG00000168906.13	MAT2A	chr2:85539168-85545281	hgnc_idHGNC:6904	+	2604.36	-0.560565	0.0478127	-11.7242	9.58001e-32	4.00144e-30	3140.31	3047.04	3127.76	2109.61	2211.34	1990.08
ENSG00000177469.13	CAVIN1	chr17:42402449-42423256	hgnc_idHGNC:9688	-	640.428	1.01203	0.0863404	11.7214	9.90066e-32	4.12767e-30	451.062	411.886	413.548	789.948	889.568	886.552
ENSG00000145623.13	OSMR	chr5:38845858-38945596	hgnc_idHGNC:8507	+	1411.35	0.753462	0.0642842	11.7208	9.97291e-32	4.15006e-30	976.35	1041.66	1133.22	1729.1	1867.18	1720.61
ENSG00000196154.12	S100A4	chr1:153543613-153550136	hgnc_idHGNC:10494	-	12757	0.42031	0.0359141	11.7032	1.22737e-31	5.09803e-30	11410.2	10388.7	10952.9	15087.7	14127.9	14574.5
ENSG00000197965.12	MPZL1	chr1:167721192-167791919	hgnc_idHGNC:7226	+	2019.72	0.628029	0.053703	11.6945	1.35987e-31	5.63791e-30	1702.62	1505.89	1561.98	2483.19	2411.44	2453.18
ENSG00000026508.20	CD44	chr11:35138882-35232402	hgnc_idHGNC:1681	+	3172.62	0.489783	0.0419428	11.6774	1.66298e-31	6.88186e-30	2624.16	2615.82	2679.03	3620.11	3839.55	3657.03
ENSG00000184661.14	CDCA2	chr8:25459199-25507911	hgnc_idHGNC:14623	+	143.682	2.19391	0.187972	11.6715	1.78225e-31	7.3618e-30	51.3869	60.3037	40.8795	227.847	235.541	246.135
ENSG00000237649.8	KIFC1	chr6:33391823-33409896	hgnc_idHGNC:6389	+	130.57	2.27255	0.194764	11.6683	1.85179e-31	7.63495e-30	45.6772	42.6677	46.5836	200.089	208.1	240.302
ENSG00000046604.14	DSG2	chr18:31498177-31549008	hgnc_idHGNC:3049	+	4456.19	0.420162	0.0360169	11.6657	1.90816e-31	7.85291e-30	3842.6	3834.41	3758.06	5152.59	5153.32	4996.19
ENSG00000117318.9	ID3	chr1:23557926-23559501	hgnc_idHGNC:5362	-	921.021	-0.8307	0.0712394	-11.6607	2.02414e-31	8.31496e-30	1199.03	1208.92	1128.46	689.325	648.31	652.083
ENSG00000041357.16	PSMA4	chr15:78540405-78552417	hgnc_idHGNC:9533	+	2747.92	0.499471	0.0429064	11.6409	2.55182e-31	1.04634e-29	2310.12	2259.68	2263.58	3282.39	3219.83	3151.93
ENSG00000070214.16	SLC44A1	chr9:105244622-105439171	hgnc_idHGNC:18798	+	4546.97	0.422582	0.0363047	11.6399	2.58396e-31	1.05758e-29	3899.69	3852.04	3908.27	5301.79	5258.51	5061.51
ENSG00000168615.13	ADAM9	chr8:38996754-39105445	hgnc_idHGNC:216	+	11220.9	0.361251	0.0310379	11.639	2.6096e-31	1.06612e-29	9983.9	9583.17	9913.75	12686.6	12931.9	12226.3
ENSG00000196743.9	GM2A	chr5:151212150-151270440	hgnc_idHGNC:4367	+	1126.75	0.736199	0.0632632	11.6371	2.66989e-31	1.08877e-29	870.151	833.443	834.702	1457.3	1373.23	1391.65
ENSG00000175265.18	GOLGA8A	chr15:34379068-34437808	hgnc_idHGNC:31972	-	2290.63	-0.653383	0.0562286	-11.6201	3.2569e-31	1.32574e-29	2674.4	2929.85	2793.11	1863.26	1850.03	1633.12
ENSG00000148120.18	AOPEP	chr9:94726699-95087159	hgnc_idHGNC:1361	+	1896.3	-0.603159	0.0519736	-11.6051	3.88128e-31	1.57702e-29	2246.18	2231.24	2385.27	1486.21	1526.44	1502.47
ENSG00000010256.11	UQCRC1	chr3:48599002-48610976	hgnc_idHGNC:12585	-	3399.33	0.523286	0.0451087	11.6005	4.0946e-31	1.66069e-29	2800.01	2901.97	2660.02	4105.88	3845.27	4082.81
ENSG00000155366.17	RHOC	chr1:112701127-112707434	hgnc_idHGNC:669	-	1804.04	0.643411	0.0554651	11.6003	4.10717e-31	1.66277e-29	1398.86	1462.65	1358.53	2207.92	2092.43	2303.87
ENSG00000146918.20	NCAPG2	chr7:158631169-158704804	hgnc_idHGNC:21904	-	257.243	1.52472	0.131713	11.576	5.45253e-31	2.20345e-29	141.599	132.554	124.54	403.649	385.327	355.787
ENSG00000153487.13	ING1	chr13:110712736-110723339	hgnc_idHGNC:6062	+	470.908	-1.14381	0.0989615	-11.5581	6.71759e-31	2.70979e-29	624.636	674.719	644.565	314.591	288.138	278.797
ENSG00000170606.15	HSPA4	chr5:133052013-133106449	hgnc_idHGNC:5237	+	6552.18	0.453614	0.0392653	11.5525	7.16665e-31	2.88573e-29	5686.81	5196.93	5723.13	7608.02	7677.96	7420.21
ENSG00000138623.10	SEMA7A	chr15:74409289-74433958	hgnc_idHGNC:10741	-	205.42	1.83916	0.15923	11.5504	7.34976e-31	2.95415e-29	84.5028	95.0068	88.4138	375.89	307.576	281.13
ENSG00000123684.13	LPGAT1	chr1:211743457-211830763	hgnc_idHGNC:28985	-	2085.91	0.551429	0.047763	11.5451	7.81359e-31	3.13496e-29	1707.19	1682.82	1687.47	2537.55	2428.59	2471.85
ENSG00000133030.22	MPRIP	chr17:17042457-17217679	hgnc_idHGNC:30321	+	4605.28	-0.401897	0.0348123	-11.5447	7.85542e-31	3.1461e-29	5231.18	5247.56	5248.74	3933.55	3988.19	3982.49
ENSG00000256612.7	CYP2B7P	chr19:40924219-40950660	hgnc_idHGNC:2616	+	330.566	-1.40986	0.122124	-11.5445	7.87434e-31	3.14805e-29	478.469	495.515	466.787	190.837	197.809	153.98
ENSG00000092929.12	UNC13D	chr17:75827225-75844552	hgnc_idHGNC:23147	-	308.443	1.43847	0.124616	11.5432	7.98648e-31	3.18719e-29	149.593	170.671	176.828	418.684	436.78	498.102
ENSG00000185070.12	FLRT2	chr14:85530144-85654428	hgnc_idHGNC:3761	+	164.218	1.89551	0.164446	11.5266	9.68628e-31	3.85866e-29	67.3739	68.2684	73.2028	260.232	257.266	258.967
ENSG00000101782.15	RIOK3	chr18:23453287-23486603	hgnc_idHGNC:11451	+	4533.43	-0.461904	0.0400891	-11.5219	1.02293e-30	4.06775e-29	5301.98	5099.65	5362.82	3962.46	3817.83	3655.86
ENSG00000116459.11	ATP5PB	chr1:111448864-111462773	hgnc_idHGNC:840	+	3907.26	0.454844	0.039486	11.5191	1.05686e-30	4.19522e-29	3414.37	3226.25	3256.1	4537.29	4415.83	4593.74
ENSG00000156508.19	EEF1A1	chr6:73489308-73525587	hgnc_idHGNC:3189	-	180002	0.26781	0.0232779	11.5049	1.24664e-30	4.93977e-29	167241	159056	163752	196525	196437	197002
ENSG00000169855.20	ROBO1	chr3:78597239-79767998	hgnc_idHGNC:10249	-	2178.88	0.543966	0.0473561	11.4867	1.53878e-30	6.08663e-29	1804.25	1788.63	1725.49	2605.79	2533.78	2615.33
ENSG00000071794.16	HLTF	chr3:149030127-149086554	hgnc_idHGNC:11099	-	1197.53	0.69599	0.0606502	11.4755	1.75177e-30	6.91685e-29	920.396	892.04	932.623	1459.61	1497.86	1482.64
ENSG00000067992.16	PDK3	chrX:24465270-24550466	hgnc_idHGNC:8811	+	1799.11	0.599228	0.0522481	11.4689	1.89095e-30	7.45329e-29	1418.28	1403.48	1472.61	2147.78	2239.93	2112.56
ENSG00000165272.16	AQP3	chr9:33441156-33447596	hgnc_idHGNC:636	-	752.321	-0.924662	0.0806396	-11.4666	1.94134e-30	7.63842e-29	1022.03	975.1	960.193	564.414	487.09	505.101
ENSG00000242588.6	RP11-274B21.14	chr7:128574751-128626473	tagoverlapping_locus	+	213.456	-1.70923	0.149098	-11.4639	2.00379e-30	7.87031e-29	308.321	337.359	334.641	95.9966	101.763	102.653
ENSG00000072682.20	P4HA2	chr5:132190147-132295315	hgnc_idHGNC:8547	-	904.762	0.889246	0.0775808	11.4622	2.04287e-30	8.00978e-29	672.597	589.952	646.466	1267.62	1126.25	1125.69
ENSG00000168439.17	STIP1	chr11:64185272-64204543	hgnc_idHGNC:11387	+	2518.77	0.507613	0.0443233	11.4525	2.28445e-30	8.94131e-29	2098.87	2095.27	2045.88	2937.73	3019.73	2915.12
ENSG00000178982.10	EIF3K	chr19:38619082-38636955	hgnc_idHGNC:24656	+	2920.63	0.489353	0.0427306	11.452	2.29673e-30	8.97369e-29	2488.27	2434.9	2368.16	3460.51	3331.88	3440.06
ENSG00000209042.1	SNORD12C	chr20:49278940-49279028	hgnc_idHGNC:10105	+	191.379	-1.99877	0.174629	-11.4458	2.46733e-30	9.62344e-29	358.566	273.642	287.107	75.1781	67.4608	86.3222
ENSG00000171241.9	SHCBP1	chr16:46578591-46621379	hgnc_idHGNC:29547	-	89.7875	2.87844	0.251683	11.4367	2.74001e-30	1.06684e-28	14.8451	25.0317	22.8165	150.356	162.363	163.312
ENSG00000253729.8	PRKDC	chr8:47773111-47960178	hgnc_idHGNC:9413	-	5113.63	0.417005	0.0364732	11.4332	2.85442e-30	1.10946e-28	4306.22	4424.36	4404.53	5701.97	6063.47	5781.25
ENSG00000189043.10	NDUFA4	chr7:10931943-10940153	hgnc_idHGNC:7687	-	3204.67	0.45837	0.0401396	11.4194	3.3462e-30	1.29835e-28	2734.92	2671.57	2696.14	3681.41	3672.61	3771.35
ENSG00000105640.13	RPL18A	chr19:17859910-17864153	hgnc_idHGNC:10311	+	9473.6	0.354832	0.0310931	11.4119	3.64502e-30	1.41184e-28	8315.54	8361.17	8264.31	10807.1	10248.3	10845.1
ENSG00000147604.14	RPL7	chr8:73290242-73295789	hgnc_idHGNC:10363	-	20032.3	0.310599	0.0272247	11.4087	3.78274e-30	1.46266e-28	18301.7	17439.7	17926.1	22440.1	22328.4	21757.9
ENSG00000113070.8	HBEGF	chr5:140332843-140346603	hgnc_idHGNC:3059	-	860.979	-0.833531	0.0732341	-11.3817	5.15639e-30	1.99037e-28	1090.54	1149.75	1066.67	633.809	622.012	603.089
ENSG00000076382.17	SPAG5	chr17:28577565-28599025	hgnc_idHGNC:13452	-	199.77	1.6853	0.148079	11.381	5.19805e-30	2.003e-28	102.774	89.8867	93.1672	298.399	306.432	307.96
ENSG00000115484.15	CCT4	chr2:61868085-61888671	hgnc_idHGNC:1617	-	2982.17	0.500567	0.043989	11.3794	5.29809e-30	2.03804e-28	2523.67	2426.37	2464.18	3521.8	3351.32	3605.7
ENSG00000183111.12	ARHGEF37	chr5:149551947-149634968	hgnc_idHGNC:34430	+	944.244	0.794237	0.0698606	11.3689	5.97416e-30	2.29416e-28	702.287	712.835	655.022	1199.38	1158.27	1237.67
ENSG00000156970.13	BUB1B	chr15:40161023-40221123	hgnc_idHGNC:1149	+	149.742	2.04006	0.179463	11.3676	6.0647e-30	2.32494e-28	59.3804	56.8903	59.8932	270.641	220.677	230.97
ENSG00000101596.16	SMCHD1	chr18:2655726-2805017	hgnc_idHGNC:29090	+	4347.05	-0.439848	0.0387022	-11.3649	6.2505e-30	2.39207e-28	5131.83	4881.76	5006.31	3807.48	3618.87	3636.03
ENSG00000071967.12	CYBRD1	chr2:171522247-171558129	hgnc_idHGNC:20797	+	1570.84	-0.654776	0.0576619	-11.3554	6.96993e-30	2.66285e-28	1996.09	1849.5	1922.29	1165.84	1230.3	1261
ENSG00000087245.13	MMP2	chr16:55389700-55506691	hgnc_idHGNC:7166	+	221.548	1.80411	0.158902	11.3536	7.11789e-30	2.71474e-28	84.5028	115.487	92.2165	311.122	327.014	398.949
ENSG00000198034.11	RPS4X	chrX:72255679-72277248	hgnc_idHGNC:10424	-	17578.8	0.296556	0.0261405	11.3447	7.88046e-30	3.00047e-28	16101.2	15452.5	15794.7	19416.8	19211.5	19496
ENSG00000139629.16	GALNT6	chr12:51351247-51392867	hgnc_idHGNC:4128	-	699.204	0.917455	0.0808915	11.3418	8.14533e-30	3.09605e-28	520.72	473.327	461.083	927.582	878.134	934.379
ENSG00000154529.15	CNTNAP3B	chr9:41890314-42129510	hgnc_idHGNC:32035	-	1461.6	-0.636307	0.0562039	-11.3214	1.0282e-29	3.90158e-28	1783.7	1760.75	1792.99	1131.14	1179.99	1121.02
ENSG00000178607.17	ERN1	chr17:64039080-64130819	hgnc_idHGNC:3449	-	415.994	-1.21005	0.107001	-11.3087	1.18845e-29	4.4986e-28	561.83	613.846	565.658	230.161	253.836	270.632
ENSG00000264175.1	MIR3189	chr19:18386562-18386634	hgnc_idHGNC:38307	+	111.457	-2.76865	0.244827	-11.3086	1.18955e-29	4.4986e-28	188.418	193.996	200.595	31.2278	16.0077	38.495
ENSG00000129128.13	SPCS3	chr4:176319966-176332245	hgnc_idHGNC:26212	+	3608.92	0.521135	0.0461107	11.3018	1.28513e-29	4.85184e-28	3066.08	2808.11	3028.88	4345.29	4365.52	4039.65
ENSG00000170348.9	TMED10	chr14:75131469-75176612	hgnc_idHGNC:16998	-	5680.7	0.403801	0.0357434	11.2972	1.35445e-29	5.10494e-28	5062.18	4794.71	4824.73	6406.33	6632.89	6363.35
ENSG00000048707.15	VPS13D	chr1:12230030-12512047	hgnc_idHGNC:23595	+	3872.49	-0.456011	0.0404002	-11.2874	1.51522e-29	5.7013e-28	4460.38	4396.48	4584.21	3136.66	3351.32	3305.91
ENSG00000163191.6	S100A11	chr1:152032506-152047907	hgnc_idHGNC:10488	-	4248.69	0.441244	0.0390994	11.2852	1.55291e-29	5.83331e-28	3479.46	3649.51	3677.25	4774.39	5037.84	4873.7
ENSG00000171603.18	CLSTN1	chr1:9728926-9823984	hgnc_idHGNC:17447	-	3921.19	0.457964	0.0405906	11.2825	1.60134e-29	6.00515e-28	3213.39	3456.65	3230.43	4565.05	4554.18	4507.42
ENSG00000161960.16	EIF4A1	chr17:7572824-7579006	hgnc_idHGNC:3282	+	470.553	-1.13607	0.100799	-11.2706	1.83272e-29	6.86135e-28	640.623	647.412	652.17	325.001	262.983	295.129
ENSG00000189334.9	S100A14	chr1:153614255-153616986	hgnc_idHGNC:18901	-	3695.32	0.482424	0.0428157	11.2675	1.89953e-29	7.09961e-28	3080.93	3165.95	2997.51	4447.07	4103.68	4376.77
ENSG00000114850.7	SSR3	chr3:156539553-156555149	hgnc_idHGNC:11325	-	2351.33	0.552721	0.0490637	11.2654	1.94531e-29	7.25859e-28	1863.63	1870.55	1985.98	2871.8	2676.71	2839.3
ENSG00000197930.13	ERO1A	chr14:52639915-52695900	hgnc_idHGNC:13280	-	1545.7	0.621139	0.055258	11.2407	2.57295e-29	9.58457e-28	1223.01	1204.94	1227.34	1907.21	1796.29	1915.42
ENSG00000138326.21	RPS24	chr10:78033760-78056813	hgnc_idHGNC:10411	+	17726.3	0.387909	0.0345241	11.2359	2.71758e-29	1.01065e-27	15917.4	14586.1	15586.5	20676.3	20203.9	19387.5
ENSG00000173218.15	VANGL1	chr1:115641970-115698224	hgnc_idHGNC:15512	+	1512.5	0.610488	0.0545703	11.1872	4.71152e-29	1.74928e-27	1201.31	1176.49	1215.93	1793.87	1844.31	1843.1
ENSG00000172809.13	RPL38	chr17:74203582-74210655	hgnc_idHGNC:10349	+	6518.33	0.358668	0.0320708	11.1836	4.90431e-29	1.81784e-27	5799.86	5599.14	5745.94	7387.12	7331.51	7246.4
ENSG00000197728.11	RPS26	chr12:56041351-56044697	hgnc_idHGNC:10414	+	4237.25	0.411526	0.0368039	11.1816	5.01867e-29	1.85716e-27	3729.54	3608.55	3577.43	4794.05	4888.05	4825.88
ENSG00000145675.15	PIK3R1	chr5:68215756-68301821	hgnc_idHGNC:8979	+	1282.46	0.696917	0.0624412	11.1612	6.31576e-29	2.33329e-27	1052.86	938.69	950.686	1597.25	1565.32	1589.96
ENSG00000168374.11	ARF4	chr3:57571363-57598220	hgnc_idHGNC:655	-	4313.41	0.428637	0.0384214	11.1562	6.67814e-29	2.4631e-27	3782.07	3618.79	3637.32	4789.42	5029.83	5023.02
ENSG00000084207.18	GSTP1	chr11:67583742-67586656	hgnc_idHGNC:4638	+	7712.11	0.460538	0.0412918	11.1533	6.90157e-29	2.54132e-27	6615.2	6399.59	6463.71	9484.01	8299.97	9010.17
ENSG00000166794.6	PPIB	chr15:64155740-64163134	hgnc_idHGNC:9255	-	1322.57	0.705786	0.063387	11.1346	8.51686e-29	3.13096e-27	1042.58	956.326	1022.94	1589.15	1739.12	1585.3
ENSG00000123485.12	HJURP	chr2:233833416-233854566	hgnc_idHGNC:25444	-	117.216	2.24887	0.202098	11.1276	9.20428e-29	3.37812e-27	41.1095	40.3921	40.8795	190.837	208.1	181.977
ENSG00000165629.20	ATP5F1C	chr10:7788147-7807815	hgnc_idHGNC:833	+	3128.32	0.467994	0.0421771	11.0959	1.31294e-28	4.8108e-27	2685.82	2584.53	2610.58	3591.2	3746.93	3550.88
ENSG00000132475.10	H3-3B	chr17:75776434-75785893	hgnc_idHGNC:4765	-	11026.9	0.343901	0.0310004	11.0934	1.3502e-28	4.93926e-27	9901.68	9416.48	9851.01	12638	12141.8	12212.3
ENSG00000137812.20	KNL1	chr15:40594020-40664342	hgnc_idHGNC:24054	+	203.815	1.72934	0.156244	11.0682	1.78916e-28	6.52485e-27	91.3544	101.265	89.3645	326.157	346.451	268.299
ENSG00000244754.9	N4BP2L2	chr13:32432417-32538885	hgnc_idHGNC:26916	-	3037.98	-0.508197	0.0459151	-11.0682	1.78947e-28	6.52485e-27	3630.2	3386.11	3693.41	2557.21	2493.76	2467.18
ENSG00000074842.8	MYDGF	chr19:4641374-4670362	hgnc_idHGNC:16948	-	1444.56	0.668423	0.0603962	11.0673	1.80733e-28	6.57928e-27	1104.25	1147.48	1092.34	1867.89	1664.8	1790.6
ENSG00000267270.6	PARD6G-AS1	chr18:80147924-80179839	hgnc_idHGNC:44109	+	126.047	-2.30278	0.208083	-11.0666	1.82098e-28	6.61821e-27	226.102	193.996	209.151	41.6371	45.7362	39.6615
ENSG00000087460.29	GNAS	chr20:58839718-58911192	hgnc_idHGNC:4392	+	5796.6	0.362524	0.0327888	11.0564	2.04212e-28	7.40989e-27	5049.62	5159.38	5001.56	6533.56	6479.67	6555.82
ENSG00000051341.15	POLQ	chr3:121431431-121545988	hgnc_idHGNC:9186	-	112.805	2.46588	0.223203	11.0477	2.24992e-28	8.15067e-27	43.3933	30.7208	31.3726	188.524	220.677	162.146
ENSG00000197956.10	S100A6	chr1:153534599-153536244	hgnc_idHGNC:10496	-	75051.7	0.392203	0.0355068	11.0459	2.29552e-28	8.30243e-27	67279.1	60790.1	66687.8	88518.2	82431.4	84603.9
ENSG00000083857.14	FAT1	chr4:186587794-186726722	hgnc_idHGNC:3595	-	11104.9	0.354331	0.0320801	11.0452	2.3128e-28	8.35144e-27	9817.17	9706.05	9723.61	12185.8	13040.5	12156.3
ENSG00000069275.13	NUCKS1	chr1:205712822-205750182	hgnc_idHGNC:29923	-	4309.02	0.473351	0.0428614	11.0438	2.34972e-28	8.47109e-27	3646.18	3395.21	3795.14	5051.97	5016.11	4949.53
ENSG00000177156.11	TALDO1	chr11:747415-765012	hgnc_idHGNC:11559	+	5648.95	0.400834	0.0363031	11.0413	2.41474e-28	8.69153e-27	5032.49	4827.14	4753.43	6449.12	6241.84	6589.65
ENSG00000047457.14	CP	chr3:149162410-149221829	hgnc_idHGNC:2295	-	4300.32	0.51679	0.046823	11.0371	2.5308e-28	9.09461e-27	3756.95	3349.7	3520.39	5200.01	5195.63	4779.22
ENSG00000131174.7	COX7B	chrX:77899440-77907376	hgnc_idHGNC:2291	+	2346.3	0.537002	0.0486744	11.0325	2.66234e-28	9.552e-27	1994.95	1885.34	1868.1	2874.12	2679	2776.31
ENSG00000090238.12	YPEL3	chr16:30092314-30096915	hgnc_idHGNC:18327	-	402.026	-1.17945	0.106934	-11.0297	2.74658e-28	9.83846e-27	519.578	562.645	590.376	248.666	241.258	249.634
ENSG00000101412.13	E2F1	chr20:33675477-33686385	hgnc_idHGNC:3113	-	191.504	1.65537	0.150086	11.0295	2.75332e-28	9.84685e-27	90.2125	91.5934	95.0686	290.303	300.715	281.13
ENSG00000146701.12	MDH2	chr7:76048051-76067508	hgnc_idHGNC:6971	+	2677.88	0.478351	0.0433782	11.0275	2.81685e-28	1.0058e-26	2249.6	2241.48	2222.7	3125.1	3041.45	3186.92
ENSG00000121691.7	CAT	chr11:34438934-34472060	hgnc_idHGNC:1516	+	7568.56	0.345458	0.0313532	11.0183	3.12033e-28	1.11239e-26	6787.63	6524.18	6697.58	8517.1	8331.98	8552.9
ENSG00000163466.16	ARPC2	chr2:218217141-218254356	hgnc_idHGNC:705	+	3959.36	0.426845	0.0388088	10.9987	3.87805e-28	1.38031e-26	3354.99	3328.08	3452.89	4553.48	4415.83	4650.9
ENSG00000134291.12	TMEM106C	chr12:47963569-47968878	hgnc_idHGNC:28775	+	643.845	0.901311	0.0819562	10.9975	3.92987e-28	1.39654e-26	470.475	445.451	432.562	821.176	826.681	866.721
ENSG00000154518.10	ATP5MC3	chr2:175176258-175181710	hgnc_idHGNC:843	-	2611.22	0.510822	0.046498	10.9859	4.46781e-28	1.58519e-26	2274.73	2112.91	2080.1	3045.29	3071.18	3083.1
ENSG00000196542.8	SPTSSB	chr3:161344792-161372880	hgnc_idHGNC:24045	-	598.617	0.978302	0.0890612	10.9846	4.53257e-28	1.60562e-26	417.946	424.402	365.063	799.201	760.364	824.727
ENSG00000160131.14	VMA21	chrX:151396515-151409364	hgnc_idHGNC:22082	+	1687.97	0.620453	0.0564942	10.9826	4.63496e-28	1.6393e-26	1298.37	1272.64	1424.13	2020.56	2068.42	2043.74
ENSG00000154040.21	CABYR	chr18:24138987-24161600	hgnc_idHGNC:15569	+	218.887	-1.59118	0.145205	-10.9582	6.07123e-28	2.14389e-26	343.721	325.981	316.578	108.719	106.337	111.986
ENSG00000127884.5	ECHS1	chr10:133362485-133373354	hgnc_idHGNC:3151	-	2302.05	0.509547	0.0465066	10.9564	6.18796e-28	2.18167e-26	1929.86	1872.83	1899.47	2726.07	2625.26	2758.81
ENSG00000161638.11	ITGA5	chr12:54395261-54419266	hgnc_idHGNC:6141	-	415.744	1.12649	0.102892	10.9483	6.77157e-28	2.38368e-26	254.65	262.264	266.192	614.147	543.117	554.095
ENSG00000164171.11	ITGA2	chr5:52989340-53094779	hgnc_idHGNC:6137	+	9610.74	-0.394092	0.0360035	-10.9459	6.95082e-28	2.44294e-26	11370.2	10515.6	10871.1	8174.75	8642.99	8089.79
ENSG00000088448.14	ANKRD10	chr13:110878540-110915069	hgnc_idHGNC:20265	-	5322.19	-0.397332	0.0363004	-10.9456	6.97231e-28	2.44665e-26	6263.49	5860.27	6036.85	4619.4	4586.19	4566.91
ENSG00000138107.13	ACTR1A	chr10:102461881-102502712	hgnc_idHGNC:167	-	2509.31	0.477626	0.0436415	10.9443	7.07535e-28	2.47892e-26	2108	2094.13	2091.51	2914.6	2892.81	2954.79
ENSG00000181652.19	ATG9B	chr7:151012209-151024499	hgnc_idHGNC:21899	-	409.445	-1.21364	0.110978	-10.9358	7.77278e-28	2.71901e-26	578.959	604.175	532.384	247.509	220.677	272.965
ENSG00000174695.10	TMEM167A	chr5:83052846-83077863	hgnc_idHGNC:28330	-	2665.07	0.515402	0.047177	10.9249	8.76696e-28	3.06201e-26	2176.52	2100.39	2311.12	3184.08	3134.07	3084.27
ENSG00000100632.11	ERH	chr14:69380128-69398299	hgnc_idHGNC:3447	-	1435.42	0.634714	0.0581446	10.9161	9.65112e-28	3.36556e-26	1167.05	1067.26	1146.53	1738.35	1750.55	1742.78
ENSG00000198074.10	AKR1B10	chr7:134527567-134541412	hgnc_idHGNC:382	+	569.745	-1.03944	0.0952368	-10.9143	9.85208e-28	3.4303e-26	822.19	698.044	782.414	380.517	384.184	351.121
ENSG00000163874.11	ZC3H12A	chr1:37474580-37484377	hgnc_idHGNC:26259	+	364.188	-1.23101	0.112811	-10.9121	1.00921e-27	3.50843e-26	530.998	480.723	521.926	205.872	230.968	214.639
ENSG00000144713.13	RPL32	chr3:12834485-12841582	hgnc_idHGNC:10336	-	13099.8	0.327924	0.0300587	10.9095	1.03859e-27	3.60495e-26	11924	11601.1	11331.2	14635.4	14199.9	14906.9
ENSG00000127511.10	SIN3B	chr19:16829398-16880353	hgnc_idHGNC:19354	+	1203.72	-0.786531	0.0721266	-10.9049	1.09249e-27	3.78618e-26	1551.88	1585.53	1432.68	899.824	794.666	957.71
ENSG00000136628.18	EPRS1	chr1:219968600-220046530	hgnc_idHGNC:3418	-	4046.61	0.440453	0.0404182	10.8974	1.18595e-27	4.10372e-26	3478.32	3302.48	3528.95	4787.11	4617.07	4565.74
ENSG00000105677.12	TMEM147	chr19:35545600-35547526	hgnc_idHGNC:30414	+	1663.41	0.586972	0.0538858	10.8929	1.24634e-27	4.30604e-26	1371.46	1324.41	1294.83	1993.95	1939.21	2056.57
ENSG00000186352.9	ANKRD37	chr4:185396021-185400628	hgnc_idHGNC:29593	+	194.153	-1.67887	0.154196	-10.8879	1.31691e-27	4.54283e-26	298.044	298.674	290.91	93.6835	92.6157	90.9883
ENSG00000148180.21	GSN	chr9:121207794-121332843	hgnc_idHGNC:4620	+	6922.42	0.377048	0.0346328	10.887	1.32931e-27	4.57856e-26	6102.48	5988.27	5980.76	7955	7484.72	8023.3
ENSG00000089127.15	OAS1	chr12:112905856-112933219	hgnc_idHGNC:8086	+	4759.57	-0.415448	0.0381682	-10.8846	1.36431e-27	4.69188e-26	5542.93	5353.95	5427.46	4034.17	3949.32	4249.62
ENSG00000100311.17	PDGFB	chr22:39223359-39244982	hgnc_idHGNC:8800	-	197.725	1.6069	0.147688	10.8803	1.4306e-27	4.91231e-26	102.774	94.4379	96.9699	292.616	290.425	309.127
ENSG00000072110.16	ACTN1	chr14:68874128-68979440	hgnc_idHGNC:163	-	3217.43	0.4547	0.0418138	10.8744	1.52672e-27	5.23435e-26	2615.02	2800.71	2718.96	3738.09	3697.77	3734.02
ENSG00000057608.17	GDI2	chr10:5765223-5842132	hgnc_idHGNC:4227	-	8237.68	0.365524	0.0336567	10.8604	1.78065e-27	6.09558e-26	7397.42	6889.98	7326.93	9345.22	9204.4	9262.14
ENSG00000144504.15	ANKMY1	chr2:240479422-240569209	hgnc_idHGNC:20987	-	469.867	-1.0546	0.0971377	-10.8567	1.85243e-27	6.33163e-26	621.21	626.931	655.022	292.616	321.297	302.128
ENSG00000138688.16	KIAA1109	chr4:122152331-122362758	hgnc_idHGNC:26953	+	5331.04	-0.398118	0.0366716	-10.8563	1.86142e-27	6.343e-26	6012.26	6050.28	6123.37	4743.16	4657.08	4400.1
ENSG00000138760.11	SCARB2	chr4:76158737-76234536	hgnc_idHGNC:1665	-	4073.12	0.420731	0.0387545	10.8563	1.86106e-27	6.343e-26	3506.87	3437.88	3508.98	4806.77	4671.95	4506.25
ENSG00000125166.13	GOT2	chr16:58707131-58734342	hgnc_idHGNC:4433	-	1613.57	0.591351	0.0544826	10.854	1.90981e-27	6.49801e-26	1277.82	1259.55	1327.16	1885.24	1995.24	1936.42
ENSG00000202538.1	RNU4-2	chr12:120291763-120291903	hgnc_idHGNC:10193	-	1815.03	0.791089	0.0729095	10.8503	1.98814e-27	6.75425e-26	1300.66	1395.52	1288.18	2204.45	2062.7	2638.66
ENSG00000114353.17	GNAI2	chr3:50226292-50259362	hgnc_idHGNC:4385	+	1689.66	0.563969	0.0520032	10.8449	2.10859e-27	7.1526e-26	1366.89	1386.99	1334.76	2010.15	2042.12	1997.08
ENSG00000123219.13	CENPK	chr5:65517766-65563168	hgnc_idHGNC:29479	-	150.89	1.8666	0.172165	10.8419	2.1793e-27	7.38127e-26	66.232	60.3037	69.4001	231.317	240.115	237.969
ENSG00000115919.15	KYNU	chr2:142877657-143055833	hgnc_idHGNC:6469	+	2982.63	0.537979	0.0496318	10.8394	2.23901e-27	7.57204e-26	2619.59	2290.97	2400.48	3617.8	3496.53	3470.39
ENSG00000165916.9	PSMC3	chr11:47418769-47426473	hgnc_idHGNC:9549	-	1634.9	0.590068	0.0544585	10.8352	2.34491e-27	7.91822e-26	1317.79	1265.81	1335.71	1925.72	1933.5	2030.9
ENSG00000122026.11	RPL21	chr13:27251362-27256691	hgnc_idHGNC:10313	+	9795.16	0.445272	0.0411211	10.8283	2.52769e-27	8.52257e-26	8692.37	7738.22	8472.51	11790.2	11131	10946.6
ENSG00000140416.23	TPM1	chr15:63042632-63071915	hgnc_idHGNC:12010	+	2164.07	0.610964	0.0564399	10.825	2.62012e-27	8.82094e-26	1839.65	1672.57	1631.38	2449.65	2679	2712.15
ENSG00000179295.18	PTPN11	chr12:112418351-112509918	hgnc_idHGNC:9644	+	3616.49	0.462779	0.0427611	10.8224	2.69503e-27	9.0595e-26	3080.93	2917.33	3134.41	4127.86	4336.93	4101.47
ENSG00000129521.15	EGLN3	chr14:33924227-34462774	hgnc_idHGNC:14661	-	360.267	-1.21003	0.111851	-10.8182	2.82284e-27	9.47492e-26	496.74	516.564	495.307	203.559	214.96	234.47
ENSG00000136153.20	LMO7	chr13:75620434-75859870	hgnc_idHGNC:6646	+	2067.8	-0.536147	0.0495651	-10.817	2.85928e-27	9.58287e-26	2427.74	2413.29	2503.16	1627.32	1735.69	1699.61
ENSG00000113732.9	ATP6V0E1	chr5:172983771-173035445	hgnc_idHGNC:863	+	6299.41	0.393153	0.0363506	10.8156	2.9038e-27	9.71511e-26	5642.28	5308.43	5397.99	7091.03	6962.19	7394.55
ENSG00000128159.12	TUBGCP6	chr22:50217689-50245023	hgnc_idHGNC:18127	-	1733.08	-0.562996	0.0520546	-10.8155	2.90742e-27	9.71511e-26	2024.64	2107.79	2065.84	1413.35	1383.52	1403.32
ENSG00000113643.9	RARS1	chr5:168486451-168519301	hgnc_idHGNC:9870	+	3906.43	0.441861	0.0408592	10.8142	2.94699e-27	9.83266e-26	3456.62	3190.98	3301.73	4419.32	4489	4580.91
ENSG00000205213.14	LGR4	chr11:27365961-27472790	hgnc_idHGNC:13299	-	909.551	0.747596	0.0691657	10.8088	3.12816e-27	1.04216e-25	698.861	660.496	680.691	1146.18	1160.56	1110.52
ENSG00000137393.10	RNF144B	chr6:18387350-18468870	hgnc_idHGNC:21578	+	1530.38	0.605701	0.0560642	10.8037	3.30636e-27	1.09989e-25	1236.71	1215.18	1190.26	1877.14	1898.05	1764.94
ENSG00000112742.10	TTK	chr6:80003887-80042527	hgnc_idHGNC:12401	+	161.261	1.83709	0.170286	10.7882	3.91213e-27	1.29948e-25	76.5093	63.7171	73.2028	260.232	265.27	228.637
ENSG00000180902.18	D2HGDH	chr2:241734602-241768816	hgnc_idHGNC:28358	+	547.763	-1.05084	0.0974128	-10.7875	3.94463e-27	1.30833e-25	766.235	783.948	665.48	377.047	356.742	337.123
ENSG00000175063.17	UBE2C	chr20:45812576-45816957	hgnc_idHGNC:15937	+	134.079	2.03882	0.189097	10.7819	4.19052e-27	1.38783e-25	53.6707	51.7702	52.2877	191.993	240.115	214.639
ENSG00000142534.7	RPS11	chr19:49496365-49499708	hgnc_idHGNC:10384	+	25003.7	0.329225	0.0305473	10.7776	4.39412e-27	1.4528e-25	22821.5	22398.8	21269.7	28005.6	27044.9	28481.7
ENSG00000167548.17	KMT2D	chr12:49018978-49060794	hgnc_idHGNC:7133	-	1070.73	-0.770613	0.0715024	-10.7774	4.39966e-27	1.4528e-25	1339.48	1454.12	1253	795.731	794.666	787.398
ENSG00000004487.17	KDM1A	chr1:23019443-23083689	hgnc_idHGNC:29079	+	2487.23	0.49765	0.046182	10.7758	4.47693e-27	1.47614e-25	2118.28	2036.67	2036.37	2870.65	3016.3	2845.13
ENSG00000111716.14	LDHB	chr12:21635342-21757857	hgnc_idHGNC:6541	-	867.125	0.779815	0.0723779	10.7742	4.55646e-27	1.50015e-25	610.933	628.069	675.938	1108.01	1117.11	1062.7
ENSG00000277791.5	PSMB3	chr17:38752741-38764225	hgnc_idHGNC:9540	+	1959.79	0.574607	0.0533907	10.7623	5.18537e-27	1.7047e-25	1667.22	1524.09	1539.16	2420.73	2259.37	2348.2
ENSG00000136826.15	KLF4	chr9:107484852-107490482	hgnc_idHGNC:6348	-	1259.18	-0.666173	0.0619366	-10.7557	5.56938e-27	1.82826e-25	1500.5	1618.53	1511.59	983.098	968.463	972.874
ENSG00000221983.8	UBA52	chr19:18571730-18577550	hgnc_idHGNC:12458	+	7456.65	0.423575	0.0394678	10.7322	7.18776e-27	2.35607e-25	6561.53	6379.11	6170.9	8306.6	8243.94	9077.83
ENSG00000104765.16	BNIP3L	chr8:26383054-26505636	hgnc_idHGNC:1085	+	3018.06	0.448089	0.0417542	10.7316	7.23391e-27	2.36773e-25	2543.08	2521.95	2596.32	3394.58	3536.55	3515.88
ENSG00000143621.17	ILF2	chr1:153661788-153671028	hgnc_idHGNC:6037	-	3352.21	0.480306	0.0447585	10.7311	7.27606e-27	2.37805e-25	2943.9	2663.03	2802.62	3808.64	3918.45	3976.65
ENSG00000119326.15	CTNNAL1	chr9:108942569-109013522	hgnc_idHGNC:2512	-	131.312	2.34423	0.21851	10.7283	7.49975e-27	2.44759e-25	49.103	39.8232	41.8302	179.271	194.379	283.463
ENSG00000108602.18	ALDH3A1	chr17:19737984-19748943	hgnc_idHGNC:405	-	396.805	-1.13777	0.106086	-10.7249	7.77342e-27	2.53321e-25	550.41	552.974	533.335	267.171	238.971	237.969
ENSG00000163527.10	STT3B	chr3:31532638-31637616	hgnc_idHGNC:30611	+	5622.52	0.387785	0.036182	10.7176	8.41475e-27	2.73822e-25	5065.6	4734.98	4824.73	6495.39	6303.59	6310.85
ENSG00000186847.6	KRT14	chr17:41582279-41586895	hgnc_idHGNC:6416	-	280.661	1.54485	0.144563	10.6863	1.17925e-26	3.83181e-25	157.586	128.572	146.406	337.723	447.071	466.606
ENSG00000078369.18	GNB1	chr1:1785285-1891117	hgnc_idHGNC:4396	-	4061.41	0.406899	0.0380866	10.6835	1.21591e-26	3.9452e-25	3574.24	3470.88	3435.78	4517.63	4650.22	4719.72
ENSG00000166689.16	PLEKHA7	chr11:16777297-17014414	hgnc_idHGNC:27049	-	2058.15	-0.532448	0.0498427	-10.6826	1.22812e-26	3.97905e-25	2401.48	2486.11	2410.94	1700.18	1732.26	1617.96
ENSG00000136492.10	BRIP1	chr17:61679139-61863559	hgnc_idHGNC:20473	-	192.389	1.6259	0.152407	10.6681	1.43484e-26	4.64209e-25	106.2	88.7489	89.3645	304.182	284.708	281.13
ENSG00000157227.14	MMP14	chr14:22836560-22849041	hgnc_idHGNC:7160	+	2115.34	0.507317	0.0476231	10.6528	1.69277e-26	5.46866e-25	1711.75	1763.6	1763.52	2527.14	2432.02	2494.01
ENSG00000102024.18	PLS3	chrX:115561174-115650861	hgnc_idHGNC:9091	+	2835.81	0.524816	0.0492783	10.65	1.74286e-26	5.62236e-25	2485.98	2178.33	2325.38	3355.26	3359.32	3310.57
ENSG00000133121.21	STARD13	chr13:33103137-33350630	hgnc_idHGNC:19164	-	1349.81	-0.652705	0.061308	-10.6463	1.81363e-26	5.84222e-25	1630.68	1713.54	1602.86	1037.46	1009.63	1104.69
ENSG00000154358.23	OBSCN	chr1:228208044-228378876	hgnc_idHGNC:15719	+	655.721	-0.937523	0.0880648	-10.6458	1.82348e-26	5.86552e-25	800.493	937.552	843.258	460.321	445.928	446.776
ENSG00000142623.11	PADI1	chr1:17205128-17246007	hgnc_idHGNC:18367	+	4169.63	-0.406166	0.0381614	-10.6434	1.87201e-26	6.01298e-25	4685.34	4801.54	4768.64	3657.13	3641.74	3463.39
ENSG00000182054.10	IDH2	chr15:90083045-90102477	hgnc_idHGNC:5383	-	1130.93	0.667069	0.0627265	10.6346	2.05788e-26	6.60055e-25	867.867	894.316	857.519	1416.82	1346.93	1402.15
ENSG00000212232.1	SNORD17	chr20:17962710-17962946	hgnc_idHGNC:32713	-	1568.24	0.693183	0.0651992	10.6318	2.12024e-26	6.79084e-25	1238.99	1091.16	1273.92	1887.55	1871.75	2046.07
ENSG00000197045.13	GMFB	chr14:54474484-54489026	hgnc_idHGNC:4373	-	2487.21	0.522345	0.0492105	10.6145	2.55138e-26	8.16006e-25	2097.73	1919.48	2118.13	2966.64	2925.97	2895.29
ENSG00000120705.13	ETF1	chr5:138506095-138543236	hgnc_idHGNC:3477	-	6977.23	0.347411	0.0327657	10.6029	2.88856e-26	9.22525e-25	6175.56	6020.13	6234.6	7956.16	7867.76	7609.18
ENSG00000183049.13	CAMK1D	chr10:12349547-12835545	hgnc_idHGNC:19341	+	409.336	-1.08535	0.102478	-10.591	3.27928e-26	1.04582e-24	552.694	557.525	559.003	269.485	261.84	255.467
ENSG00000110042.8	DTX4	chr11:59171430-59208588	hgnc_idHGNC:29151	+	4247	-0.397594	0.0375607	-10.5854	3.48371e-26	1.10944e-24	4922.86	4783.34	4782.9	3575.01	3750.36	3667.53
ENSG00000164096.13	C4orf3	chr4:119296419-119304445	hgnc_idHGNC:19225	-	2087.82	0.521639	0.0492892	10.5832	3.56442e-26	1.13352e-24	1741.44	1647.54	1760.67	2424.2	2481.19	2471.85
ENSG00000164466.13	SFXN1	chr5:175477062-175529742	hgnc_idHGNC:16085	+	1767.95	0.568998	0.0537699	10.5821	3.60827e-26	1.14584e-24	1492.5	1355.13	1431.73	2100.36	2108.44	2119.56
ENSG00000252010.1	SCARNA5	chr2:233275727-233276002	hgnc_idHGNC:32561	+	1823.82	-0.630769	0.0596102	-10.5816	3.62856e-26	1.15066e-24	2230.19	2086.74	2335.83	1368.24	1394.95	1526.97
ENSG00000166046.11	TCP11L2	chr12:106301929-106347003	hgnc_idHGNC:28627	+	869.554	-0.807581	0.0763573	-10.5763	3.83635e-26	1.21483e-24	1125.94	1035.4	1161.74	648.845	599.144	646.25
ENSG00000254986.7	DPP3	chr11:66480013-66509657	hgnc_idHGNC:3008	+	1546.62	0.573727	0.0542658	10.5725	3.99527e-26	1.26336e-24	1237.85	1235.09	1256.81	1806.59	1844.31	1899.09
ENSG00000156535.15	CD109	chr6:73695785-73828316	hgnc_idHGNC:21685	+	1471.87	0.626254	0.0592528	10.5692	4.14053e-26	1.30745e-24	1096.25	1136.67	1238.74	1778.83	1812.3	1768.44
ENSG00000111341.10	MGP	chr12:14880864-14885857	hgnc_idHGNC:7060	-	50350	0.312285	0.0295485	10.5686	4.16771e-26	1.31418e-24	45729.7	42973.8	46079.7	56891.3	56074.8	54350.3
ENSG00000094916.16	CBX5	chr12:54230942-54280133	hgnc_idHGNC:1555	-	1608.88	0.604215	0.0571833	10.5663	4.27049e-26	1.34469e-24	1229.86	1263.53	1336.66	1871.36	2034.12	1917.75
ENSG00000151239.14	TWF1	chr12:43793723-43806328	hgnc_idHGNC:9620	-	4580.3	0.413128	0.0391562	10.5508	5.03833e-26	1.58424e-24	4090.39	3796.29	3911.12	5351.52	5220.78	5111.67
ENSG00000182606.17	TRAK1	chr3:42013802-42225890	hgnc_idHGNC:29947	+	3529.83	-0.43002	0.0407638	-10.5491	5.13006e-26	1.61082e-24	4162.34	3975.49	4023.3	2960.86	3095.19	2961.78
ENSG00000086598.11	TMED2	chr12:123584533-123598582	hgnc_idHGNC:16996	+	2755.82	0.502187	0.0476389	10.5415	5.55864e-26	1.74295e-24	2369.51	2162.97	2320.62	3248.85	3307.87	3125.1
ENSG00000072501.19	SMC1A	chrX:53374149-53422728	hgnc_idHGNC:11111	-	1294.67	0.644654	0.0612166	10.5307	6.23636e-26	1.95272e-24	995.763	1028.58	1003.92	1502.41	1660.22	1577.13
ENSG00000171401.15	KRT13	chr17:41500981-41505705	hgnc_idHGNC:6415	-	955.524	0.803861	0.0763499	10.5286	6.37424e-26	1.99311e-24	634.913	715.111	733.929	1264.15	1120.54	1264.5
ENSG00000079739.17	PGM1	chr1:63593411-63660245	hgnc_idHGNC:8905	+	1580.6	0.565263	0.0537109	10.5242	6.68498e-26	2.08736e-24	1256.12	1299.94	1265.36	1871.36	1863.75	1927.08
ENSG00000130402.13	ACTN4	chr19:38647649-38731589	hgnc_idHGNC:166	+	11836.6	0.384028	0.0365079	10.519	7.05983e-26	2.20133e-24	10152.9	10812.6	9831.99	13372.4	12995.9	13853.5
ENSG00000102580.15	DNAJC3	chr13:95677139-95794988	hgnc_idHGNC:9439	+	4837.02	0.445491	0.0423564	10.5177	7.16083e-26	2.22972e-24	4243.41	3924.86	4130.73	5585.15	5824.5	5313.48
ENSG00000111247.15	RAD51AP1	chr12:4538798-4560047	hgnc_idHGNC:16956	+	93.7742	2.43856	0.231908	10.5152	7.35156e-26	2.28593e-24	27.4063	27.3073	33.274	150.356	172.654	151.647
ENSG00000105372.8	RPS19	chr19:41860255-41872925	hgnc_idHGNC:10402	+	19353.9	0.336133	0.031977	10.5117	7.62962e-26	2.3691e-24	17438.4	17184.3	16706.4	22145.2	20542.4	22106.6
ENSG00000071127.17	WDR1	chr4:10074339-10116949	hgnc_idHGNC:12754	-	7998.52	0.383061	0.0364591	10.5066	8.05631e-26	2.49813e-24	7293.51	6704.52	6843.99	9329.02	8868.24	8951.84
ENSG00000155189.12	AGPAT5	chr8:6708642-6761503	hgnc_idHGNC:20886	+	917.725	0.793307	0.0755873	10.4952	9.08415e-26	2.81294e-24	695.436	617.829	707.31	1191.28	1098.81	1195.68
ENSG00000180817.12	PPA1	chr10:70202835-70233911	hgnc_idHGNC:9226	-	6781.76	0.355254	0.0338504	10.4948	9.12376e-26	2.82131e-24	6019.11	5777.21	6066.33	7574.48	7786.58	7466.87
ENSG00000184216.14	IRAK1	chrX:154010506-154019902	hgnc_idHGNC:6112	-	3049.63	0.488956	0.0465982	10.493	9.29941e-26	2.87166e-24	2448.3	2678.4	2475.59	3556.5	3466.8	3672.19
ENSG00000135541.22	AHI1	chr6:135283407-135498434	hgnc_idHGNC:21575	-	693.623	-0.854832	0.0814677	-10.4929	9.31272e-26	2.87181e-24	913.544	855.63	912.658	516.994	492.807	470.106
ENSG00000173660.12	UQCRH	chr1:46303698-46316776	hgnc_idHGNC:12590	+	2886.61	0.519923	0.0495756	10.4875	9.86421e-26	3.03769e-24	2560.21	2273.91	2292.1	3450.1	3303.29	3440.06
ENSG00000167754.13	KLK5	chr19:50943303-50953093	hgnc_idHGNC:6366	-	5184.47	0.418936	0.0399724	10.4806	1.06046e-25	3.26122e-24	4551.73	4446.55	4314.21	6153.04	5624.4	6016.89
ENSG00000091436.17	MAP3K20	chr2:173075435-173268015	hgnc_idHGNC:17797	+	1006.04	0.787796	0.075183	10.4784	1.08588e-25	3.3348e-24	736.545	673.012	809.984	1291.91	1304.62	1220.18
ENSG00000141367.12	CLTC	chr17:59619689-59696956	hgnc_idHGNC:2092	+	12956.2	0.313178	0.029891	10.4773	1.09797e-25	3.36732e-24	11535.8	11627.2	11501.4	14216.8	14897.4	13958.5
ENSG00000155561.15	NUP205	chr7:135557917-135648757	hgnc_idHGNC:18658	+	1653.34	0.600704	0.0573898	10.4671	1.22357e-25	3.74736e-24	1404.57	1306.2	1234.94	1946.53	2030.69	1997.08
ENSG00000082212.13	ME2	chr18:50879080-50954257	hgnc_idHGNC:6984	+	1120.3	0.681753	0.0651706	10.461	1.30403e-25	3.98835e-24	880.428	836.856	867.025	1456.14	1351.5	1329.83
ENSG00000066279.19	ASPM	chr1:197084121-197146694	hgnc_idHGNC:19048	-	269.111	1.43738	0.137446	10.4578	1.34991e-25	4.12303e-24	115.335	155.311	161.617	378.204	380.754	423.445
ENSG00000111817.19	DSE	chr6:116254173-116444861	hgnc_idHGNC:21144	+	720.69	0.848124	0.0811187	10.4553	1.38492e-25	4.21845e-24	544.701	479.016	525.729	899.824	967.32	907.55
ENSG00000150093.20	ITGB1	chr10:32887273-33005792	hgnc_idHGNC:6153	-	13415.4	0.31603	0.0302265	10.4554	1.38417e-25	4.21845e-24	12142.1	11546.5	12181.1	14840.2	15175.3	14607.1
ENSG00000042493.16	CAPG	chr2:85394753-85418432	hgnc_idHGNC:1474	-	1160.16	0.656693	0.0628678	10.4456	1.53464e-25	4.66814e-24	887.28	921.054	890.793	1474.65	1366.37	1420.82
ENSG00000120071.15	KANSL1	chr17:46029916-46225389	hgnc_idHGNC:24565	-	1138.63	-0.652072	0.0624641	-10.4391	1.64292e-25	4.99073e-24	1379.45	1373.9	1422.23	892.884	889.568	873.721
ENSG00000005893.16	LAMP2	chrX:120426148-120469365	hgnc_idHGNC:6501	-	6081.27	0.356965	0.0341959	10.4388	1.64836e-25	5.00048e-24	5452.72	5188.96	5366.62	6688.54	6914.16	6876.61
ENSG00000166803.14	PCLAF	chr15:64364304-64387687	hgnc_idHGNC:28961	-	127.54	2.04094	0.195633	10.4325	1.76183e-25	5.33746e-24	53.6707	42.6677	55.1398	190.837	198.952	223.971
ENSG00000089685.15	BIRC5	chr17:78214186-78225636	hgnc_idHGNC:593	+	152.43	1.84601	0.177011	10.4288	1.83242e-25	5.53978e-24	69.6577	62.0104	68.4494	217.438	226.394	270.632
ENSG00000171105.14	INSR	chr19:7112255-7294414	hgnc_idHGNC:6091	-	4963.96	-0.390643	0.0374584	-10.4287	1.83356e-25	5.53978e-24	5746.19	5498.45	5657.53	4344.14	4398.68	4138.8
ENSG00000139644.13	TMBIM6	chr12:49707725-49764934	hgnc_idHGNC:11723	+	18912.1	0.287966	0.0276394	10.4187	2.03782e-25	6.14861e-24	17352.8	16683.1	17068.6	20246	21148.4	20974
ENSG00000215559.8	ANKRD20A11P	chr21:13909574-13980437	hgnc_idHGNC:42024	-	168.458	-1.76189	0.16922	-10.4119	2.18913e-25	6.59625e-24	255.792	247.473	277.6	71.7083	81.1817	76.9901
ENSG00000144320.14	LNPK	chr2:175923882-176002839	hgnc_idHGNC:21610	-	1275.53	0.746903	0.0717616	10.4081	2.27676e-25	6.85109e-24	969.499	877.817	1016.28	1668.95	1664.8	1455.81
ENSG00000229117.9	RPL41	chr12:56116590-56117967	hgnc_idHGNC:10354	+	6291.95	0.384911	0.0370028	10.4022	2.42181e-25	7.27779e-24	5393.34	5437.01	5541.55	6969.59	6911.88	7498.37
ENSG00000091317.8	CMTM6	chr3:32481312-32502852	hgnc_idHGNC:19177	-	4883.45	0.417387	0.0401361	10.3993	2.49813e-25	7.49708e-24	4339.33	3996.54	4222	5769.05	5465.47	5508.29
ENSG00000147162.14	OGT	chrX:71533104-71575892	hgnc_idHGNC:8127	+	5109.66	-0.408417	0.0392773	-10.3983	2.52395e-25	7.56441e-24	6103.62	5617.35	5772.56	4430.88	4277.47	4456.09
ENSG00000012171.20	SEMA3B	chr3:50267558-50277546	hgnc_idHGNC:10724	+	1825.63	-0.565669	0.0544289	-10.3928	2.6734e-25	8.00162e-24	2136.55	2227.26	2170.42	1541.73	1384.66	1493.14
ENSG00000177694.16	NAALADL2	chr3:174438573-175810548	hgnc_idHGNC:23219	+	687.665	0.844776	0.0813648	10.3826	2.97638e-25	8.89654e-24	529.856	464.794	485.8	879.005	902.146	864.388
ENSG00000161671.17	EMC10	chr19:50476400-50490871	hgnc_idHGNC:27609	+	2578.02	0.560637	0.0540014	10.3819	2.99764e-25	8.94816e-24	2039.49	2255.7	1944.15	3076.52	2996.86	3155.43
ENSG00000184260.6	H2AC20	chr1:149886918-149887411	hgnc_idHGNC:4738	+	1112.63	0.749695	0.0722171	10.3811	3.02188e-25	9.00851e-24	819.906	902.849	760.549	1460.77	1340.07	1391.65
ENSG00000062716.13	VMP1	chr17:59707192-59842255	hgnc_idHGNC:29559	+	7170.63	-0.364626	0.0351427	-10.3756	3.20243e-25	9.53405e-24	8172.79	7735.37	8317.55	6354.28	6263.57	6180.2
ENSG00000078668.14	VDAC3	chr8:42391624-42405937	hgnc_idHGNC:12674	+	1514.89	0.589697	0.056944	10.3557	3.94132e-25	1.17182e-23	1248.13	1152.03	1234.94	1788.08	1855.74	1810.43
ENSG00000082153.18	BZW1	chr2:200810594-200827338	hgnc_idHGNC:18380	+	7962.88	0.396504	0.0382892	10.3555	3.95103e-25	1.17315e-23	7186.17	6473.55	6983.74	9244.59	9026.03	8863.19
ENSG00000197892.13	KIF13B	chr8:29067278-29263124	hgnc_idHGNC:14405	-	3808.82	-0.426439	0.0412051	-10.3492	4.22022e-25	1.25018e-23	4407.85	4304.32	4394.07	3263.89	3383.33	3099.43
ENSG00000257354.2	RP11-631N16.2	chr12:62602752-62622213	tagncRNA_host	+	545.75	-0.938143	0.0906491	-10.3492	4.22162e-25	1.25018e-23	747.964	698.613	706.359	372.421	392.188	356.954
ENSG00000086061.16	DNAJA1	chr9:33025273-33039907	hgnc_idHGNC:5229	+	7904.43	0.377962	0.0365238	10.3484	4.25681e-25	1.25894e-23	7001.17	6562.3	7074.05	9176.35	8970	8642.72
ENSG00000164062.13	APEH	chr3:49674014-49683971	hgnc_idHGNC:586	+	2560.81	0.451943	0.0436747	10.3479	4.27596e-25	1.26293e-23	2197.07	2122.01	2174.22	2957.39	2947.7	2966.45
ENSG00000164463.12	CREBRF	chr5:173056352-173139284	hgnc_idHGNC:24050	+	1256	-0.664198	0.0642184	-10.3428	4.51129e-25	1.33068e-23	1575.86	1488.25	1559.12	955.34	1038.21	919.215
ENSG00000138430.16	OLA1	chr2:174072447-174248599	hgnc_idHGNC:28833	-	1704.89	0.552717	0.0534601	10.3389	4.70042e-25	1.38465e-23	1394.3	1352.28	1403.21	1945.38	2075.28	2058.9
ENSG00000153294.12	ADGRF4	chr6:47685864-47722021	hgnc_idHGNC:19011	+	238.796	1.40883	0.136366	10.3312	5.09086e-25	1.49769e-23	130.18	118.332	145.455	349.289	340.734	348.788
ENSG00000091542.9	ALKBH5	chr17:18183078-18209954	hgnc_idHGNC:25996	+	2534.99	0.484675	0.0469543	10.3223	5.58884e-25	1.64203e-23	2138.84	2145.33	2053.48	2907.66	2874.52	3090.1
ENSG00000131473.17	ACLY	chr17:41866917-41930542	hgnc_idHGNC:115	-	2777.68	0.483258	0.0468202	10.3216	5.62966e-25	1.65186e-23	2391.2	2214.74	2352.95	3321.72	3116.92	3268.58
ENSG00000198931.11	APRT	chr16:88809339-88811937	hgnc_idHGNC:626	-	1680.03	0.583836	0.0565868	10.3175	5.87176e-25	1.72064e-23	1324.64	1414.86	1288.18	2096.89	1965.51	1990.08
ENSG00000131171.13	SH3BGRL	chrX:81202102-81298547	hgnc_idHGNC:10823	+	4206.32	0.442324	0.0429003	10.3105	6.31634e-25	1.8485e-23	3748.96	3366.2	3598.35	4877.32	4904.06	4743.05
ENSG00000112312.10	GMNN	chr6:24774931-24786099	hgnc_idHGNC:17493	+	229.11	1.43452	0.13916	10.3084	6.45585e-25	1.88686e-23	119.903	128.572	121.688	356.229	304.145	344.122
ENSG00000092201.10	SUPT16H	chr14:21351476-21384019	hgnc_idHGNC:11465	-	2128.47	0.500649	0.0485691	10.308	6.48567e-25	1.8931e-23	1785.98	1744.26	1760.67	2435.77	2590.95	2453.18
ENSG00000198843.13	SELENOT	chr3:150602875-150630445	hgnc_idHGNC:18136	+	2650.93	0.484354	0.0470184	10.3014	6.94554e-25	2.0247e-23	2267.87	2097.55	2274.04	3051.07	3066.61	3148.43
ENSG00000171863.15	RPS7	chr2:3575260-3580920	hgnc_idHGNC:10440	+	11726.2	0.364335	0.0354093	10.2892	7.87886e-25	2.29378e-23	10608.5	9683.87	10485.1	13490.4	12933	13156
ENSG00000223392.1	CLDN10-AS1	chr13:95479444-95533910	hgnc_idHGNC:39907	-	604.478	-0.89021	0.0866137	-10.2779	8.8602e-25	2.57613e-23	750.248	826.616	776.71	415.214	427.633	430.444
ENSG00000012660.14	ELOVL5	chr6:53267398-53349179	hgnc_idHGNC:21308	-	1183.34	0.67232	0.0654522	10.2719	9.43041e-25	2.73837e-23	972.925	851.079	921.214	1434.17	1457.84	1462.81
ENSG00000074695.6	LMAN1	chr18:59327823-59359265	hgnc_idHGNC:6631	-	3336.93	0.431677	0.0420353	10.2694	9.68237e-25	2.80789e-23	2863.96	2734.15	2933.82	3837.55	3878.43	3773.68
ENSG00000169567.13	HINT1	chr5:131155383-131224468	hgnc_idHGNC:4912	-	5894.06	0.373422	0.0364039	10.2578	1.09209e-24	3.16296e-23	5259.73	4905.65	5254.44	6695.48	6646.61	6602.48
ENSG00000089280.19	FUS	chr16:31180138-31191605	hgnc_idHGNC:4010	+	447.092	-1.07639	0.104984	-10.2529	1.14869e-24	3.32259e-23	600.655	632.62	585.622	269.485	325.87	268.299
ENSG00000132963.8	POMP	chr13:28659104-28678959	hgnc_idHGNC:20330	+	2171.56	0.518893	0.0506273	10.2493	1.19237e-24	3.44449e-23	1856.78	1769.29	1733.1	2483.19	2677.85	2509.18
ENSG00000039068.20	CDH1	chr16:68737292-68835537	hgnc_idHGNC:1748	+	10981.6	0.341958	0.0333658	10.2488	1.19869e-24	3.45828e-23	10142.6	9440.38	9488.79	12414.8	12443.7	11959.1
ENSG00000113108.20	APBB3	chr5:140558268-140564781	hgnc_idHGNC:20708	-	782.793	-0.763428	0.0745221	-10.2443	1.25501e-24	3.61611e-23	1001.47	993.874	960.193	591.016	576.276	573.926
ENSG00000196776.17	CD47	chr3:108043091-108091862	hgnc_idHGNC:1682	-	1580.77	0.570688	0.0557175	10.2425	1.27844e-24	3.67888e-23	1272.11	1234.52	1312.9	1918.78	1815.73	1930.58
ENSG00000138778.13	CENPE	chr4:103105349-103198445	hgnc_idHGNC:1856	-	190.968	1.54946	0.15131	10.2403	1.30777e-24	3.75844e-23	89.0706	106.385	94.1179	282.207	283.564	290.463
ENSG00000272333.7	KMT2B	chr19:35717973-35738878	hgnc_idHGNC:15840	+	670.401	-0.838505	0.0819691	-10.2295	1.46242e-24	4.19751e-23	872.435	858.475	848.962	475.357	455.075	512.101
ENSG00000164294.14	GPX8	chr5:55160167-55167297	hgnc_idHGNC:33100	+	272.125	1.32056	0.129106	10.2284	1.47867e-24	4.23873e-23	143.883	155.879	166.37	356.229	420.773	389.616
ENSG00000174574.16	AKIRIN1	chr1:38991276-39006059	hgnc_idHGNC:25744	+	1477.95	0.576317	0.0563498	10.2275	1.49342e-24	4.27553e-23	1147.64	1189.01	1221.63	1774.2	1813.44	1721.78
ENSG00000184305.15	CCSER1	chr4:90127535-91601913	hgnc_idHGNC:29349	+	875.152	-0.744253	0.0728162	-10.221	1.59699e-24	4.56621e-23	1115.67	1047.35	1127.51	641.905	676.895	641.584
ENSG00000138071.14	ACTR2	chr2:65227788-65271253	hgnc_idHGNC:169	+	4476.36	0.384715	0.037641	10.2206	1.60313e-24	4.57791e-23	3750.1	3913.48	3980.52	5031.15	5173.9	5009.02
ENSG00000070367.16	EXOC5	chr14:57200507-57268905	hgnc_idHGNC:10696	-	2212.8	0.503244	0.0492437	10.2194	1.62262e-24	4.62768e-23	1800.82	1782.37	1911.83	2631.23	2636.69	2513.84
ENSG00000111481.10	COPZ1	chr12:54301202-54351846	hgnc_idHGNC:2243	+	2087.79	0.481383	0.0471411	10.2115	1.7609e-24	5.01565e-23	1747.15	1718.66	1764.47	2423.05	2437.74	2435.69
ENSG00000173905.9	GOLIM4	chr3:168008689-168095924	hgnc_idHGNC:15448	-	410.214	1.0541	0.103235	10.2107	1.77637e-24	5.0533e-23	253.509	257.144	289.959	558.631	535.113	566.927
ENSG00000116161.18	CACYBP	chr1:174999163-175012027	hgnc_idHGNC:30423	+	920.261	0.696499	0.0682305	10.208	1.82548e-24	5.18641e-23	703.429	686.666	718.718	1140.39	1154.84	1117.52
ENSG00000164054.16	SHISA5	chr3:48467798-48504826	hgnc_idHGNC:30376	-	2216.78	0.526872	0.0516456	10.2017	1.94847e-24	5.52882e-23	1711.75	1874.54	1855.74	2571.09	2553.22	2734.31
ENSG00000135821.19	GLUL	chr1:182378098-182392206	hgnc_idHGNC:4341	-	28691.8	-0.288798	0.0283092	-10.2016	1.95114e-24	5.52939e-23	32425.1	30315.7	31937.3	26103	25566.5	25803.3
ENSG00000180071.20	ANKRD18A	chr9:38571358-38620596	hgnc_idHGNC:23643	-	312.616	-1.33275	0.13074	-10.1939	2.11218e-24	5.9782e-23	489.888	436.349	417.351	176.958	204.669	150.481
ENSG00000084636.18	COL16A1	chr1:31652263-31704319	hgnc_idHGNC:2193	-	1466.8	-0.586507	0.0575645	-10.1887	2.22729e-24	6.29602e-23	1779.13	1726.62	1778.73	1229.45	1130.83	1156.02
ENSG00000044115.21	CTNNA1	chr5:138610967-138935034	hgnc_idHGNC:2509	+	28776.1	0.253963	0.0249315	10.1864	2.27955e-24	6.43563e-23	26933.6	25826.5	26003.2	31279.9	31538.5	31074.8
ENSG00000103257.9	SLC7A5	chr16:87830023-87869507	hgnc_idHGNC:11063	-	9356.88	0.411688	0.040419	10.1855	2.30153e-24	6.48951e-23	7545.88	8600.68	7926.82	10588.5	10546.8	10932.6
ENSG00000164116.17	GUCY1A1	chr4:155666726-155737059	hgnc_idHGNC:4685	+	4655.84	0.392753	0.0385749	10.1816	2.39671e-24	6.74936e-23	4153.2	3861.14	4075.59	5313.36	5344.27	5187.5
ENSG00000140391.15	TSPAN3	chr15:77041404-77083984	hgnc_idHGNC:17752	-	3386.43	0.403343	0.039617	10.1811	2.40914e-24	6.77587e-23	2988.43	2891.73	2872.02	3880.35	3815.54	3870.5
ENSG00000176014.13	TUBB6	chr18:12307669-12344320	hgnc_idHGNC:20776	+	584.381	0.972834	0.095663	10.1694	2.71616e-24	7.62978e-23	444.211	364.098	380.274	763.347	722.631	831.726
ENSG00000167526.14	RPL13	chr16:89560677-89564542	hgnc_idHGNC:10303	+	15779.1	0.326949	0.032176	10.1613	2.95218e-24	8.28238e-23	13955.5	13772	14272.6	18072.8	16706.3	17895.5
ENSG00000100911.16	PSME2	chr14:24143362-24147570	hgnc_idHGNC:9569	-	2405.13	0.518794	0.0510846	10.1556	3.12956e-24	8.76903e-23	2054.33	1879.09	2006.9	2973.58	2749.89	2766.98
ENSG00000183255.12	PTTG1IP	chr21:44849585-44873903	hgnc_idHGNC:13524	-	10603.2	0.303625	0.0299094	10.1515	3.26355e-24	9.13305e-23	9747.52	9318.06	9419.39	11840	11471.8	11822.6
ENSG00000101367.9	MAPRE1	chr20:32819954-32850405	hgnc_idHGNC:6890	+	1434.75	0.586568	0.0578073	10.1469	3.41891e-24	9.55587e-23	1189.89	1097.41	1159.84	1685.15	1732.26	1743.94
ENSG00000117448.14	AKR1A1	chr1:45550543-45570049	hgnc_idHGNC:380	+	2388.19	0.47895	0.0472371	10.1393	3.69802e-24	1.03231e-22	2001.8	2051.46	1928.94	2838.26	2810.49	2698.15
ENSG00000230989.7	HSBP1	chr16:83807978-83819737	hgnc_idHGNC:5203	+	2803.93	0.430121	0.0424596	10.1301	4.06196e-24	1.13249e-22	2387.78	2376.88	2403.33	3138.97	3267.85	3248.75
ENSG00000170955.10	CAVIN3	chr11:6318946-6320532	hgnc_idHGNC:9400	-	130.669	2.03564	0.201028	10.1262	4.22891e-24	1.17757e-22	46.8191	60.8726	43.7315	211.655	181.801	239.136
ENSG00000113494.17	PRLR	chr5:35048756-35230487	hgnc_idHGNC:9446	-	215.393	1.47728	0.145923	10.1237	4.33633e-24	1.20598e-22	124.47	101.834	117.885	316.905	337.304	293.962
ENSG00000130985.17	UBA1	chrX:47190861-47215128	hgnc_idHGNC:12469	+	4405.04	0.39614	0.039131	10.1234	4.34923e-24	1.20807e-22	3666.74	3916.9	3818.9	4864.6	5057.28	5105.84
ENSG00000134198.10	TSPAN2	chr1:115048011-115089503	hgnc_idHGNC:20659	-	761.658	-0.774202	0.0765956	-10.1077	5.10936e-24	1.41745e-22	935.241	990.46	956.39	580.606	565.985	541.263
ENSG00000185650.10	ZFP36L1	chr14:68787660-68796253	hgnc_idHGNC:1107	-	2103.84	-0.562469	0.0556793	-10.1019	5.4162e-24	1.50072e-22	2399.2	2653.93	2467.03	1666.64	1631.64	1804.6
ENSG00000112695.12	COX7A2	chr6:75237675-75250323	hgnc_idHGNC:2288	-	3443.3	0.428451	0.0424281	10.0983	5.62067e-24	1.55545e-22	2965.59	2917.9	2925.26	3903.48	3805.25	4142.3
ENSG00000058804.12	NDC1	chr1:53765478-53838463	hgnc_idHGNC:25525	-	1048.24	0.658722	0.0652809	10.0906	6.08173e-24	1.68096e-22	773.087	823.772	839.455	1269.93	1302.34	1280.83
ENSG00000269825.2	CTD-3099C6.13	chr19:52650447-52690533	tagoverlapping_locus	-	810.305	-0.764263	0.0757669	-10.087	6.30504e-24	1.74053e-22	998.047	1053.61	1006.78	564.414	627.729	611.254
ENSG00000172270.22	BSG	chr19:571277-583494	hgnc_idHGNC:1116	+	7390.73	0.397283	0.0393913	10.0856	6.39976e-24	1.7645e-22	6232.66	6697.69	6195.62	8205.98	8195.92	8816.53
ENSG00000133119.13	RFC3	chr13:33818069-33966558	hgnc_idHGNC:9971	+	236.604	1.34163	0.133119	10.0785	6.87857e-24	1.89419e-22	139.315	128.572	134.997	349.289	336.161	331.291
ENSG00000269821.1	KCNQ1OT1	chr11:2608328-2699994	hgnc_idHGNC:6295	-	640.735	-0.868034	0.0861491	-10.076	7.05751e-24	1.94107e-22	782.222	816.945	884.138	432.563	461.935	466.606
ENSG00000189403.15	HMGB1	chr13:30456704-30617597	hgnc_idHGNC:4983	-	3626.21	0.443642	0.0440645	10.068	7.64917e-24	2.10122e-22	3138.02	2908.8	3182.9	4226.17	4247.75	4053.64
ENSG00000173915.16	ATP5MK	chr10:103389041-103396492	hgnc_idHGNC:30889	-	1478.84	0.571867	0.056802	10.0677	7.67206e-24	2.10493e-22	1217.3	1135.53	1221.63	1773.05	1772.28	1753.27
ENSG00000159199.14	ATP5MC1	chr17:48892765-48895871	hgnc_idHGNC:841	+	678.883	0.792942	0.0787709	10.0664	7.77417e-24	2.13033e-22	496.74	505.186	487.702	888.258	842.689	852.723
ENSG00000185507.21	IRF7	chr11:612553-615983	hgnc_idHGNC:6122	-	457.697	-1.00666	0.100029	-10.0637	7.98964e-24	2.1867e-22	576.675	638.309	616.995	293.773	296.142	324.291
ENSG00000142937.12	RPS8	chr1:44775251-44778779	hgnc_idHGNC:10441	+	15957	0.278815	0.0277146	10.0602	8.28186e-24	2.26391e-22	14766.3	14239.1	14263.1	17588.2	17114.5	17770.7
ENSG00000099341.12	PSMD8	chr19:38374550-38383824	hgnc_idHGNC:9566	+	3798.76	0.403842	0.0401567	10.0566	8.58747e-24	2.3431e-22	3246.51	3310.45	3251.35	4481.77	4166.56	4335.94
ENSG00000114480.13	GBE1	chr3:81489703-81761645	hgnc_idHGNC:4180	-	998.551	0.713268	0.0709254	10.0566	8.5925e-24	2.3431e-22	746.822	711.129	815.688	1254.9	1199.43	1263.34
ENSG00000077152.11	UBE2T	chr1:202331657-202341980	hgnc_idHGNC:25009	-	152.405	1.77588	0.176868	10.0407	1.00982e-23	2.75036e-22	79.9351	57.4592	72.2521	225.534	240.115	239.136
ENSG00000104332.12	SFRP1	chr8:41261962-41309473	hgnc_idHGNC:10776	-	973.426	0.694248	0.0692366	10.0272	1.15781e-23	3.14957e-22	726.268	712.267	794.773	1188.97	1207.43	1210.84
ENSG00000159176.14	CSRP1	chr1:201483530-201509456	hgnc_idHGNC:2469	-	1468.41	0.568867	0.0567997	10.0153	1.30561e-23	3.54733e-22	1195.6	1163.98	1190.26	1799.65	1676.23	1784.77
ENSG00000111412.6	SPRING1	chr12:116710171-116738070	hgnc_idHGNC:26128	-	1903	0.511208	0.0510446	10.0149	1.31056e-23	3.55645e-22	1612.41	1579.84	1516.34	2169.76	2273.09	2266.54
ENSG00000100941.9	PNN	chr14:39175183-39183220	hgnc_idHGNC:9162	+	1567.8	-0.553152	0.0552465	-10.0124	1.34401e-23	3.64282e-22	1879.62	1890.46	1823.42	1243.33	1319.49	1250.51
ENSG00000102317.18	RBM3	chrX:48574449-48581162	hgnc_idHGNC:9900	+	3329.91	0.400381	0.0400262	10.003	1.47909e-23	4.00409e-22	2796.59	2893.44	2918.61	3783.19	3834.98	3752.68
ENSG00000165389.7	SPTSSA	chr14:34432788-34462240	hgnc_idHGNC:20361	-	1049.33	0.678461	0.0678335	10.0019	1.49561e-23	4.04392e-22	800.493	762.33	862.272	1301.16	1274.9	1294.83
ENSG00000119705.10	SLIRP	chr14:77708071-77761104	hgnc_idHGNC:20495	+	989.828	0.684968	0.0684935	10.0005	1.51651e-23	4.09548e-22	771.945	740.712	767.203	1289.59	1196	1173.52
ENSG00000167085.13	PHB	chr17:49404052-49414901	hgnc_idHGNC:8912	-	1287.23	0.580714	0.0580886	9.99705	1.57008e-23	4.23505e-22	1015.18	1039.95	1038.15	1549.83	1525.3	1554.97
ENSG00000142599.19	RERE	chr1:8352397-8848921	hgnc_idHGNC:9965	-	801.93	-0.767625	0.0767921	-9.99614	1.58455e-23	4.26895e-22	982.06	990.46	1059.06	570.197	628.872	580.925
ENSG00000106628.12	POLD2	chr7:44114680-44124358	hgnc_idHGNC:9176	-	962.006	0.717813	0.071846	9.99099	1.66899e-23	4.49102e-22	763.951	752.09	665.48	1197.07	1166.27	1227.17
ENSG00000154839.10	SKA1	chr18:50375040-50394168	hgnc_idHGNC:28109	+	72.701	2.6775	0.268047	9.98893	1.70419e-23	4.58023e-22	19.4128	21.0494	18.063	121.442	134.922	121.318
ENSG00000198198.17	SZT2	chr1:43389882-43454247	hgnc_idHGNC:29040	+	1050.2	-0.709987	0.0710788	-9.98873	1.70755e-23	4.58378e-22	1223.01	1374.47	1309.09	763.347	784.375	846.891
ENSG00000107984.10	DKK1	chr10:52314281-52318042	hgnc_idHGNC:2891	+	1162.76	-0.636619	0.0638547	-9.96981	2.0663e-23	5.54017e-22	1394.3	1458.1	1390.85	905.607	875.847	951.877
ENSG00000142676.14	RPL11	chr1:23691742-23696835	hgnc_idHGNC:10301	+	12404.4	0.356097	0.0357213	9.96874	2.08861e-23	5.59328e-22	11276.6	10457	10923.4	14547.5	13395	13826.7
ENSG00000171310.11	CHST11	chr12:104455295-104762014	hgnc_idHGNC:17422	+	184.199	1.72087	0.172733	9.96258	2.22223e-23	5.94401e-22	100.49	73.9574	85.5617	242.883	269.843	332.457
ENSG00000174444.15	RPL4	chr15:66498015-66524532	hgnc_idHGNC:10353	-	27464.7	0.277888	0.0279023	9.95932	2.2963e-23	6.1348e-22	25771.1	24396.8	24329	29593.6	30271.6	30426.2
ENSG00000065911.13	MTHFD2	chr2:74186172-74217565	hgnc_idHGNC:7434	+	814.367	0.727771	0.0731011	9.95568	2.38189e-23	6.35586e-22	642.907	608.157	590.376	999.29	1010.77	1034.7
ENSG00000107798.18	LIPA	chr10:89213569-89414557	hgnc_idHGNC:6617	-	1243.4	0.599725	0.0602891	9.94748	2.58658e-23	6.89386e-22	1019.74	953.481	997.269	1478.12	1507.01	1504.81
ENSG00000006125.18	AP2B1	chr17:35578046-35726413	hgnc_idHGNC:563	+	1744.48	0.558333	0.0561618	9.94151	2.74631e-23	7.31087e-22	1362.32	1456.96	1408.92	1956.94	2163.32	2118.39
ENSG00000055609.21	KMT2C	chr7:152134922-152436644	hgnc_idHGNC:13726	-	2530.13	-0.46215	0.0465723	-9.92328	3.2975e-23	8.76775e-22	2866.24	2983.33	2943.32	2132.74	2209.06	2046.07
ENSG00000134057.15	CCNB1	chr5:69167135-69178245	hgnc_idHGNC:1579	+	372.172	1.1033	0.111274	9.91519	3.57589e-23	9.49668e-22	221.534	246.904	238.622	528.56	459.648	537.764
ENSG00000208037.1	MIR320A	chr8:22244962-22245043	hgnc_idHGNC:31632	-	83.3356	-2.84244	0.286682	-9.91493	3.58524e-23	9.51024e-22	138.174	148.484	152.11	32.3844	14.8643	13.9982
ENSG00000047346.13	FAM214A	chr15:52581317-52709817	hgnc_idHGNC:25609	-	2647.67	-0.43719	0.0441123	-9.91083	3.73523e-23	9.89638e-22	3027.26	2994.71	3117.3	2290.04	2219.35	2237.38
ENSG00000142945.13	KIF2C	chr1:44739818-44767767	hgnc_idHGNC:6393	+	156.905	1.79965	0.181611	9.90934	3.79143e-23	1.00334e-21	77.6513	54.0458	81.759	231.317	244.688	251.967
ENSG00000179832.18	MROH1	chr8:144148016-144261927	hgnc_idHGNC:26958	+	1228.09	-0.710087	0.0716744	-9.90712	3.8764e-23	1.02462e-21	1400.01	1666.89	1500.18	926.425	901.002	974.041
ENSG00000142798.20	HSPG2	chr1:21822244-21937310	hgnc_idHGNC:5273	-	994.106	-0.770071	0.0777353	-9.90632	3.90771e-23	1.03167e-21	1202.45	1364.8	1188.36	757.564	676.895	774.567
ENSG00000144452.15	ABCA12	chr2:214931542-215138626	hgnc_idHGNC:14637	-	967.249	0.673332	0.0679887	9.90359	4.01611e-23	1.05904e-21	717.132	754.934	762.45	1143.86	1215.44	1209.68
ENSG00000180879.14	SSR4	chrX:153793516-153798499	hgnc_idHGNC:11326	+	3153.57	0.415982	0.0420063	9.90284	4.04635e-23	1.06576e-21	2762.33	2660.76	2687.59	3492.89	3622.3	3695.52
ENSG00000185825.17	BCAP31	chrX:153700492-153724565	hgnc_idHGNC:16695	-	4268.25	0.398732	0.0402722	9.90092	4.12456e-23	1.08509e-21	3832.32	3541.42	3683.91	4724.65	4939.51	4887.7
ENSG00000119900.9	OGFRL1	chr6:71288811-71309059	hgnc_idHGNC:21378	+	1209.44	0.628747	0.0635171	9.89887	4.20996e-23	1.10625e-21	975.208	894.884	985.861	1434.17	1495.57	1470.98
ENSG00000174705.13	SH3PXD2B	chr5:172325000-172454525	hgnc_idHGNC:29242	-	3288.76	0.433629	0.0438106	9.89781	4.25489e-23	1.11675e-21	2777.17	2928.14	2680.93	3740.4	3855.56	3750.35
ENSG00000134970.14	TMED7	chr5:115613210-115632992	hgnc_idHGNC:24253	-	2661.09	0.458582	0.0464017	9.88286	4.94017e-23	1.29509e-21	2256.45	2203.36	2268.34	3233.81	3032.31	2972.28
ENSG00000149418.11	ST14	chr11:130159782-130210362	hgnc_idHGNC:11344	+	6701.01	0.377399	0.0382143	9.87585	5.29801e-23	1.38727e-21	5988.28	5835.24	5667.04	7717.9	7169.14	7828.49
ENSG00000184432.11	COPB2	chr3:139353946-139389736	hgnc_idHGNC:2232	-	5173.61	0.372575	0.0377466	9.87043	5.59257e-23	1.46269e-21	4694.48	4422.08	4419.74	5976.08	5856.52	5672.77
ENSG00000138801.9	PAPSS1	chr4:107590276-107720234	hgnc_idHGNC:8603	-	2594.88	0.454009	0.0459992	9.86994	5.61969e-23	1.46807e-21	2177.66	2154.44	2239.82	2872.96	3049.46	3074.94
ENSG00000136868.11	SLC31A1	chr9:113221544-113264492	hgnc_idHGNC:11016	+	1783.6	0.510333	0.0517281	9.86569	5.86324e-23	1.52991e-21	1484.51	1426.24	1507.79	2057.57	2117.58	2107.89
ENSG00000170759.11	KIF5B	chr10:32009015-32056425	hgnc_idHGNC:6324	-	8943.97	0.294551	0.0298718	9.8605	6.17407e-23	1.60914e-21	8196.78	7900.36	8014.28	9745.39	10004.8	9802.24
ENSG00000260260.1	SNHG19	chr16:2154797-2155358	hgnc_idHGNC:49574	-	300.95	-1.34496	0.136427	-9.85845	6.30134e-23	1.6404e-21	379.121	423.833	492.455	171.175	189.805	149.314
ENSG00000276386.1	CNTNAP3P2	chr9:67059560-67293468	hgnc_idHGNC:49589	+	375.997	-1.05569	0.107089	-9.8581	6.32339e-23	1.64423e-21	500.165	501.204	521.926	247.509	235.541	249.634
ENSG00000148484.18	RSU1	chr10:16590611-16817463	hgnc_idHGNC:10464	-	963.792	0.699611	0.0709986	9.85388	6.59495e-23	1.71285e-21	707.997	713.404	783.365	1135.77	1234.88	1207.34
ENSG00000175416.16	CLTB	chr5:176392501-176416539	hgnc_idHGNC:2091	-	1762.72	0.586235	0.0594979	9.85304	6.64986e-23	1.72511e-21	1373.74	1516.13	1330.01	2098.05	2046.69	2211.71
ENSG00000138018.18	SELENOI	chr2:26308547-26395891	hgnc_idHGNC:29361	+	2010.42	0.489413	0.0497237	9.84264	7.37482e-23	1.91097e-21	1647.81	1674.28	1695.07	2358.28	2424.02	2263.04
ENSG00000117155.17	SSX2IP	chr1:84643706-84690803	hgnc_idHGNC:16509	-	423.049	0.998949	0.101564	9.83567	7.90422e-23	2.04578e-21	285.483	267.384	295.663	574.823	531.683	583.258
ENSG00000143183.18	TMCO1	chr1:165724293-165827755	hgnc_idHGNC:18188	-	1816.17	0.514788	0.0524112	9.82208	9.04538e-23	2.33843e-21	1513.06	1443.88	1534.41	2152.41	2070.7	2182.55
ENSG00000163382.13	NAXE	chr1:156591756-156609507	hgnc_idHGNC:18453	+	1135	0.613163	0.0624915	9.81195	1.00012e-22	2.58255e-21	878.144	927.881	882.236	1383.28	1353.79	1384.65
ENSG00000164045.12	CDC25A	chr3:48157146-48188417	hgnc_idHGNC:1725	-	137.937	1.75288	0.178755	9.80603	1.06062e-22	2.73561e-21	69.6577	63.1482	57.0411	217.438	211.53	208.806
ENSG00000114346.14	ECT2	chr3:172750682-172821474	hgnc_idHGNC:3155	+	951.816	0.721511	0.073617	9.80087	1.11625e-22	2.87579e-21	744.539	656.514	761.499	1155.43	1192.57	1200.35
ENSG00000023734.11	STRAP	chr12:15882387-15903478	hgnc_idHGNC:30796	+	2390.04	0.466404	0.047673	9.78339	1.32684e-22	3.4144e-21	2021.22	1956.46	2047.78	2721.45	2890.53	2702.82
ENSG00000065154.12	OAT	chr10:124397303-124418976	hgnc_idHGNC:8091	-	5831.66	0.352715	0.0360548	9.78275	1.33536e-22	3.43238e-21	5265.44	4936.94	5176.48	6667.72	6536.84	6406.51
ENSG00000128245.15	YWHAH	chr22:31944522-31957603	hgnc_idHGNC:12853	+	1149.75	0.604831	0.061916	9.76857	1.53605e-22	3.94371e-21	914.686	889.764	934.524	1357.83	1398.38	1403.32
ENSG00000141424.13	SLC39A6	chr18:36108531-36129385	hgnc_idHGNC:18607	-	3232.44	0.405228	0.041484	9.7683	1.54018e-22	3.94978e-21	2826.28	2702.29	2822.59	3718.42	3726.35	3598.7
ENSG00000132680.11	KHDC4	chr1:155913045-155934413	hgnc_idHGNC:29145	-	1461.34	-0.63166	0.064667	-9.76789	1.54636e-22	3.96109e-21	1857.92	1677.69	1797.75	1164.68	1215.44	1054.53
ENSG00000197756.10	RPL37A	chr2:216498825-216579180	hgnc_idHGNC:10348	+	21220.4	0.300195	0.0307386	9.76606	1.57464e-22	4.02891e-21	19533.9	18372.7	19169.6	23707.7	22600.5	23938.1
ENSG00000138757.15	G3BP2	chr4:75641849-75724589	hgnc_idHGNC:30291	-	5799.32	0.385378	0.0394756	9.76243	1.63202e-22	4.17098e-21	5195.78	4819.75	5084.27	6493.07	6847.85	6355.18
ENSG00000146670.10	CDCA5	chr11:65066300-65084164	hgnc_idHGNC:14626	-	75.7703	2.73603	0.280392	9.75788	1.70685e-22	4.35723e-21	13.7032	26.1695	17.1123	152.669	115.484	129.483
ENSG00000145604.17	SKP2	chr5:36151989-36196849	hgnc_idHGNC:10901	+	448.445	0.991654	0.10165	9.75561	1.74541e-22	4.4506e-21	326.592	290.141	286.156	589.859	639.163	558.761
ENSG00000171208.10	NETO2	chr16:47077703-47143945	hgnc_idHGNC:14644	-	939.76	0.691024	0.0708622	9.75165	1.81501e-22	4.62281e-21	713.706	682.115	764.351	1154.27	1191.43	1132.69
ENSG00000169813.17	HNRNPF	chr10:43385617-43409186	hgnc_idHGNC:5039	-	5633.36	0.337059	0.0345914	9.74399	1.95712e-22	4.97909e-21	5132.98	4907.36	4901.74	6348.5	6180.1	6329.52
ENSG00000198554.12	WDHD1	chr14:54938949-55027105	hgnc_idHGNC:23170	-	236.801	1.54113	0.158175	9.74321	1.97222e-22	5.01182e-21	137.032	93.869	136.899	315.748	345.308	391.949
ENSG00000177889.10	UBE2N	chr12:93405673-93441947	hgnc_idHGNC:12492	-	1316.54	0.622551	0.0639006	9.74249	1.98619e-22	5.04159e-21	1058.57	988.185	1068.57	1563.7	1700.24	1519.97
ENSG00000198087.7	CD2AP	chr6:47477789-47627263	hgnc_idHGNC:14258	+	2868.77	0.428165	0.0439651	9.73876	2.06057e-22	5.22447e-21	2536.23	2385.98	2423.3	3314.78	3346.74	3205.59
ENSG00000182899.17	RPL35A	chr3:197950190-197956610	hgnc_idHGNC:10345	+	9468.78	0.357006	0.0366721	9.73509	2.13637e-22	5.41054e-21	8782.59	7868.5	8276.67	10661.4	10680.5	10543
ENSG00000070404.10	FSTL3	chr19:676392-683392	hgnc_idHGNC:3973	+	395.381	1.02769	0.105644	9.7279	2.2928e-22	5.80015e-21	234.096	265.109	279.502	541.282	514.532	537.764
ENSG00000152332.16	UHMK1	chr1:162497251-162529631	hgnc_idHGNC:19683	+	6169.52	0.346461	0.0356162	9.72762	2.29915e-22	5.80965e-21	5469.85	5310.14	5523.48	6989.25	7082.24	6642.14
ENSG00000101310.17	SEC23B	chr20:18507520-18561415	hgnc_idHGNC:10702	+	2094.85	0.461182	0.0474256	9.72432	2.37476e-22	5.99392e-21	1790.55	1732.31	1769.23	2456.59	2403.44	2417.02
ENSG00000185896.11	LAMP1	chr13:113297239-113323672	hgnc_idHGNC:6499	+	5009.31	0.341716	0.0351538	9.7206	2.46323e-22	6.21024e-21	4387.3	4498.88	4364.6	5538.89	5542.08	5724.09
ENSG00000102384.14	CENPI	chrX:101098188-101166126	hgnc_idHGNC:3968	+	72.3397	2.5613	0.263669	9.7141	2.62569e-22	6.61237e-21	21.6967	20.4805	20.9151	120.285	122.344	128.317
ENSG00000089597.18	GANAB	chr11:62624826-62646726	hgnc_idHGNC:4138	-	3454.8	0.385367	0.0396846	9.71074	2.71355e-22	6.82596e-21	3022.69	3051.6	2911	3934.71	3917.3	3891.5
ENSG00000130204.13	TOMM40	chr19:44890569-44903689	hgnc_idHGNC:18001	+	1211.73	0.597599	0.0615539	9.70854	2.77272e-22	6.96697e-21	938.667	990.46	960.193	1487.37	1405.24	1488.47
ENSG00000203709.12	MIR29B2CHG	chr1:207801518-207879115	hgnc_idHGNC:32018	-	516.352	-1.00395	0.103411	-9.70839	2.77676e-22	6.9693e-21	647.474	725.351	693.05	304.182	396.761	331.291
ENSG00000101773.19	RBBP8	chr18:22798261-23026488	hgnc_idHGNC:9891	+	1002.66	0.644178	0.0664807	9.6897	3.33509e-22	8.36127e-21	779.938	769.157	799.527	1173.93	1241.74	1251.67
ENSG00000166473.17	PKD1L2	chr16:81100875-81220370	hgnc_idHGNC:21715	-	193.806	-1.51258	0.156107	-9.68935	3.34659e-22	8.38071e-21	272.921	273.642	314.677	105.249	97.1893	99.1539
ENSG00000275405.1	U1	KI270713.1:21861-22024		-	128.052	-1.90321	0.196574	-9.68187	3.60076e-22	9.00713e-21	208.973	193.996	203.447	52.0464	48.023	61.8254
ENSG00000104522.16	GFUS	chr8:143612618-143618048	hgnc_idHGNC:12390	-	1668.51	0.53103	0.0548847	9.67538	3.83656e-22	9.58626e-21	1427.41	1322.7	1349.97	2012.46	1903.77	1994.74
ENSG00000114978.18	MOB1A	chr2:74152528-74178898	hgnc_idHGNC:16015	-	3831.59	0.406398	0.0420501	9.66462	4.26183e-22	1.0637e-20	3381.26	3134.66	3381.59	4426.26	4398.68	4267.12
ENSG00000173457.11	PPP1R14B	chr11:64244479-64246943	hgnc_idHGNC:9057	-	1533.08	0.607045	0.0628139	9.66417	4.2807e-22	1.06722e-20	1208.16	1246.47	1188.36	1768.42	1761.99	2025.07
ENSG00000169504.15	CLIC4	chr1:24745382-24844321	hgnc_idHGNC:13518	+	2615.69	0.447371	0.0463018	9.66207	4.36954e-22	1.08816e-20	2324.97	2134.52	2189.43	2993.24	3054.03	2997.95
ENSG00000173442.13	EHBP1L1	chr11:65576046-65592650	hgnc_idHGNC:30682	+	2062.97	-0.53935	0.0558242	-9.66158	4.39024e-22	1.0921e-20	2423.18	2506.59	2400.48	1826.25	1645.36	1575.96
ENSG00000136240.10	KDELR2	chr7:6445953-6484190	hgnc_idHGNC:6305	-	1693.59	0.507126	0.0524896	9.66146	4.39568e-22	1.09224e-20	1444.54	1362.52	1394.66	2003.21	1972.37	1984.24
ENSG00000213719.8	CLIC1	chr6:31730581-31739763	hgnc_idHGNC:2062	-	5435.32	0.379229	0.0392616	9.65903	4.50091e-22	1.11714e-20	4897.74	4777.65	4500.55	6234	5933.12	6268.86
ENSG00000261175.6	LINC02188	chr16:86710122-86742083	hgnc_idHGNC:53050	+	125.744	1.8187	0.188346	9.65614	4.62984e-22	1.14787e-20	62.8062	53.4769	51.337	195.463	201.239	190.142
ENSG00000156976.17	EIF4A2	chr3:186783205-186789897	hgnc_idHGNC:3284	+	12612.2	-0.31541	0.0326669	-9.65534	4.66609e-22	1.15558e-20	14453.4	13318	14199.4	11164.5	11230.5	11307
ENSG00000125991.20	ERGIC3	chr20:35542038-35557634	hgnc_idHGNC:15927	+	5736.56	0.327115	0.0338868	9.65316	4.76645e-22	1.17913e-20	5242.6	4988.14	5045.29	6384.36	6367.62	6391.34
ENSG00000133858.17	ZFC3H1	chr12:71609599-71667725	hgnc_idHGNC:28328	-	1089.17	-0.679746	0.0704313	-9.65119	4.85907e-22	1.20072e-20	1260.69	1352.28	1408.92	832.742	894.142	786.232
ENSG00000155090.15	KLF10	chr8:102648784-102655725	hgnc_idHGNC:11810	-	1417.98	0.58405	0.0606063	9.63677	5.5918e-22	1.38026e-20	1133.94	1084.33	1190.26	1623.85	1708.25	1767.27
ENSG00000054654.19	SYNE2	chr14:63761899-64226433	hgnc_idHGNC:17084	+	7288.67	-0.355114	0.0369045	-9.62249	6.42553e-22	1.5843e-20	8284.7	7991.95	8272.87	6221.28	6748.37	6212.87
ENSG00000006625.18	GGCT	chr7:30496621-30504841	hgnc_idHGNC:21705	-	497.049	0.896717	0.0932451	9.61677	6.79281e-22	1.67302e-20	374.553	335.653	334.641	633.809	660.887	642.75
ENSG00000198826.11	ARHGAP11A	chr15:32615144-32639941	hgnc_idHGNC:15783	+	168.531	1.55006	0.161279	9.61103	7.18274e-22	1.76711e-20	81.077	82.4909	94.1179	266.015	236.685	250.801
ENSG00000110092.4	CCND1	chr11:69641156-69654474	hgnc_idHGNC:1582	+	3311.54	0.39289	0.040887	9.60916	7.314e-22	1.79743e-20	2916.49	2770.56	2911	3782.04	3744.65	3744.52
ENSG00000115977.21	AAK1	chr2:69457997-69674349	hgnc_idHGNC:19679	-	1037.02	-0.626832	0.0652675	-9.60404	7.68677e-22	1.88697e-20	1269.83	1274.91	1231.14	831.585	799.239	815.395
ENSG00000166557.14	TMED3	chr15:79311112-79427432	hgnc_idHGNC:28889	+	4198.56	0.385862	0.040222	9.59331	8.53064e-22	2.09183e-20	3631.34	3715.51	3569.82	4913.18	4547.32	4814.21
ENSG00000185651.15	UBE2L3	chr22:21549447-21624034	hgnc_idHGNC:12488	+	1894.72	0.504783	0.052727	9.57351	1.03334e-21	2.53112e-20	1538.18	1547.99	1614.26	2126.96	2323.4	2217.55
ENSG00000076248.11	UNG	chr12:109097597-109110992	hgnc_idHGNC:12572	+	613.59	0.791717	0.0827226	9.57074	1.0614e-21	2.59702e-20	430.508	457.398	458.231	784.165	761.507	789.731
ENSG00000100280.17	AP1B1	chr22:29327680-29388583	hgnc_idHGNC:554	-	2423.21	0.496447	0.0518792	9.56929	1.07641e-21	2.63086e-20	1983.53	2140.21	1898.52	2883.37	2745.31	2888.29
ENSG00000024526.17	DEPDC1	chr1:68474152-68497221	hgnc_idHGNC:22949	-	125.58	1.8743	0.196087	9.5585	1.19481e-21	2.91705e-20	53.6707	59.1659	47.5343	180.427	186.375	226.304
ENSG00000125731.13	SH2D3A	chr19:6752160-6767463	hgnc_idHGNC:16885	-	1217.62	-0.641758	0.0671491	-9.5572	1.20983e-21	2.95051e-20	1565.59	1489.96	1397.51	954.184	894.142	1004.37
ENSG00000130255.13	RPL36	chr19:5674947-5691875	hgnc_idHGNC:13631	+	6053.85	0.359734	0.0376509	9.55446	1.24233e-21	3.02648e-20	5548.64	5061.53	5313.38	6858.56	6690.06	6850.95
ENSG00000197969.14	VPS13A	chr9:77177445-77421537	hgnc_idHGNC:1908	+	4663.1	-0.391561	0.0409896	-9.55269	1.26367e-21	3.07512e-20	5235.75	5119.56	5525.39	4020.29	4179.14	3898.5
ENSG00000182180.14	MRPS16	chr10:73248843-73252693	hgnc_idHGNC:14048	-	1659.54	0.492903	0.0516104	9.55046	1.29127e-21	3.13886e-20	1379.45	1380.16	1376.59	1941.91	1940.36	1938.75
ENSG00000101444.13	AHCY	chr20:34280268-34311802	hgnc_idHGNC:343	-	2079.89	0.479714	0.0502824	9.54039	1.423e-21	3.45532e-20	1720.89	1763.6	1724.54	2516.73	2308.53	2445.02
ENSG00000223829.6	AC004870.4	chr7:46969644-47027481	havana_geneOTTHUMG00000155553.2	+	469.109	-0.923821	0.0968685	-9.53686	1.47228e-21	3.57111e-20	639.481	597.348	607.488	311.122	339.591	319.625
ENSG00000138777.20	PPA2	chr4:105369077-105474067	hgnc_idHGNC:28883	-	2213.93	0.495248	0.0519317	9.53652	1.47705e-21	3.5788e-20	1899.03	1747.1	1874.75	2652.05	2646.98	2463.68
ENSG00000166479.10	TMX3	chr18:68673688-68715108	hgnc_idHGNC:24718	-	2045.04	0.46756	0.049039	9.53447	1.50659e-21	3.64644e-20	1698.05	1689.64	1763.52	2421.89	2388.57	2308.54
ENSG00000123505.19	AMD1	chr6:110874770-110898879	hgnc_idHGNC:457	+	1609.88	0.532915	0.0559503	9.52479	1.65382e-21	3.99847e-20	1395.44	1276.62	1281.52	1938.44	1875.18	1892.09
ENSG00000109920.13	FNBP4	chr11:47716494-47767443	hgnc_idHGNC:19752	-	1275.67	-0.587503	0.0616983	-9.52219	1.69568e-21	4.09524e-20	1498.21	1509.3	1588.6	977.315	1062.22	1018.37
ENSG00000154380.17	ENAH	chr1:225486835-225653142	hgnc_idHGNC:18271	-	3193.33	0.409618	0.0430373	9.51774	1.76989e-21	4.26987e-20	2770.32	2636.3	2830.19	3652.5	3703.49	3567.21
ENSG00000228716.7	DHFR	chr5:80626226-80654983	hgnc_idHGNC:2861	-	552.742	0.861255	0.0905079	9.5158	1.80311e-21	4.34533e-20	400.818	368.08	411.647	711.3	678.039	746.57
ENSG00000179222.18	MAGED1	chrX:51803007-51902354	hgnc_idHGNC:6813	+	1043.96	0.67857	0.0713399	9.51179	1.87403e-21	4.51138e-20	743.397	812.393	849.913	1202.85	1316.06	1339.16
ENSG00000128989.11	ARPP19	chr15:52547045-52569883	hgnc_idHGNC:16967	-	4213.35	0.353093	0.0371401	9.50705	1.96148e-21	4.71683e-20	3787.78	3618.79	3701.97	4753.57	4754.27	4663.73
ENSG00000130520.11	LSM4	chr19:18306236-18323112	hgnc_idHGNC:17259	-	1204.34	0.604157	0.0635778	9.50264	2.04636e-21	4.91567e-20	938.667	958.033	969.699	1505.88	1360.65	1493.14
ENSG00000168268.11	NT5DC2	chr3:52524385-52535054	hgnc_idHGNC:25717	-	341.97	1.07354	0.112999	9.50044	2.09013e-21	5.01541e-20	211.257	213.339	236.721	467.261	435.637	487.604
ENSG00000167986.15	DDB1	chr11:61299451-61342596	hgnc_idHGNC:2717	-	5706.6	0.339323	0.0357189	9.49982	2.10263e-21	5.04002e-20	5230.04	4892.57	5004.41	6277.95	6374.48	6460.17
ENSG00000090266.13	NDUFB2	chr7:140690777-140722790	hgnc_idHGNC:7697	+	1107.12	0.597329	0.0628808	9.49938	2.11142e-21	5.05567e-20	856.448	883.506	902.201	1339.33	1305.77	1355.49
ENSG00000109099.16	PMP22	chr17:15229773-15272292	hgnc_idHGNC:9118	-	230.735	1.32903	0.139935	9.49747	2.15061e-21	5.14401e-20	153.019	124.59	118.836	320.374	329.3	338.29
ENSG00000006652.15	IFRD1	chr7:112422887-112481017	hgnc_idHGNC:5456	+	556.738	-0.957682	0.100858	-9.49534	2.19486e-21	5.24424e-20	702.287	749.245	752.943	403.649	417.342	314.959
ENSG00000145779.8	TNFAIP8	chr5:119268692-119399688	hgnc_idHGNC:17260	+	1080.82	0.649884	0.068444	9.49512	2.19951e-21	5.24975e-20	859.873	829.461	836.603	1221.35	1335.5	1402.15
ENSG00000277363.5	SRCIN1	chr17:38530031-38605952	hgnc_idHGNC:29506	-	530.996	-0.983236	0.103625	-9.48843	2.34536e-21	5.5919e-20	703.429	721.369	690.198	333.097	314.436	423.445
ENSG00000164855.16	TMEM184A	chr7:1542235-1560821	hgnc_idHGNC:28797	-	1714.11	-0.5488	0.0578794	-9.48178	2.4998e-21	5.95378e-20	2076.03	2105.51	1925.14	1353.21	1352.65	1472.14
ENSG00000180776.16	ZDHHC20	chr13:21372571-21459370	hgnc_idHGNC:20749	-	4026.15	0.374245	0.0395149	9.47096	2.77271e-21	6.59674e-20	3562.82	3412.28	3552.71	4563.89	4663.94	4401.27
ENSG00000125257.16	ABCC4	chr13:95019835-95301475	hgnc_idHGNC:55	-	1940.04	-0.500212	0.0528297	-9.46837	2.84232e-21	6.75518e-20	2310.12	2264.8	2245.52	1600.72	1697.95	1521.14
ENSG00000137673.9	MMP7	chr11:102520508-102530750	hgnc_idHGNC:7174	-	356.567	1.03528	0.109345	9.46797	2.85333e-21	6.77417e-20	220.393	236.664	243.376	482.296	455.075	501.602
ENSG00000162704.16	ARPC5	chr1:183620846-183635783	hgnc_idHGNC:708	-	3956.87	0.36159	0.0382141	9.46221	3.01516e-21	7.15077e-20	3544.55	3373.59	3480.46	4421.63	4413.54	4507.42
ENSG00000140450.9	ARRDC4	chr15:97960703-97973833	hgnc_idHGNC:28087	+	3045.87	0.424818	0.0449145	9.45838	3.12738e-21	7.40908e-20	2689.25	2521.95	2598.22	3406.15	3640.6	3419.06
ENSG00000143977.14	SNRPG	chr2:70281362-70293740	hgnc_idHGNC:11163	-	1190.76	0.622893	0.0658605	9.45776	3.14604e-21	7.4454e-20	953.512	885.213	979.206	1513.97	1433.83	1378.82
ENSG00000166441.13	RPL27A	chr11:8682788-8714759	hgnc_idHGNC:10329	+	9756.01	0.289457	0.0306384	9.44753	3.46919e-21	8.20151e-20	8545.06	8778.17	9014.4	10883.5	10543.3	10771.6
ENSG00000147403.18	RPL10	chrX:154389955-154409168	hgnc_idHGNC:10298	+	11080.8	0.277021	0.0293228	9.4473	3.47687e-21	8.21098e-20	10128.9	9867.05	10071.6	12041.2	11909.7	12466.6
ENSG00000142871.18	CCN1	chr1:85580761-85584589	hgnc_idHGNC:2654	+	210.38	-1.52414	0.161515	-9.43654	3.85284e-21	9.08929e-20	331.16	291.278	314.677	104.093	85.7553	135.316
ENSG00000150779.12	TIMM8B	chr11:112084800-112086798	hgnc_idHGNC:11818	-	1123.06	0.617491	0.0654387	9.43618	3.86629e-21	9.11142e-20	921.538	836.287	906.954	1352.05	1326.35	1395.15
ENSG00000133739.16	LRRCC1	chr8:85107215-85146080	hgnc_idHGNC:29373	+	376.601	1.04771	0.111095	9.43071	4.07333e-21	9.58925e-20	222.676	249.18	263.34	492.706	552.264	479.438
ENSG00000075415.15	SLC25A3	chr12:98593591-98606379	hgnc_idHGNC:10989	+	7803.5	0.320974	0.0340493	9.42674	4.23031e-21	9.94834e-20	7227.28	6866.66	6730.85	8852.51	8570.96	8572.73
ENSG00000106263.18	EIF3B	chr7:2354086-2380745	hgnc_idHGNC:3280	+	4485.99	0.36665	0.0389018	9.42499	4.30137e-21	1.01048e-19	4085.83	3829.85	3850.28	5057.75	5157.9	4934.36
ENSG00000196628.20	TCF4	chr18:55222185-55664787	hgnc_idHGNC:11634	-	923.337	0.645416	0.0684866	9.42397	4.3434e-21	1.01929e-19	731.977	720.8	708.261	1141.55	1151.41	1086.03
ENSG00000206527.10	HACD2	chr3:123490820-123585053	hgnc_idHGNC:9640	-	1706.85	0.551409	0.0585199	9.42259	4.40086e-21	1.03169e-19	1470.81	1301.65	1389.9	1952.32	2113.01	2013.41
ENSG00000119203.14	CPSF3	chr2:9423651-9473101	hgnc_idHGNC:2326	+	1254.22	0.58447	0.0620393	9.42098	4.46904e-21	1.04658e-19	992.337	981.927	1038.15	1486.21	1580.18	1446.48
ENSG00000274290.3	H2BC6	chr6:26172059-26184655	hgnc_idHGNC:4753	+	230.192	1.3359	0.141892	9.41495	4.73328e-21	1.1073e-19	135.89	127.434	129.293	356.229	285.851	346.455
ENSG00000091483.8	FH	chr1:241497511-241519799	hgnc_idHGNC:3700	-	1457.83	0.532524	0.0565912	9.41	4.9613e-21	1.15823e-19	1210.45	1173.08	1194.06	1719.84	1664.8	1784.77
ENSG00000135473.15	PAN2	chr12:56316223-56334053	hgnc_idHGNC:20074	-	952.847	-0.662813	0.0704371	-9.41	4.96133e-21	1.15823e-19	1159.06	1137.81	1208.32	743.685	771.798	696.41
ENSG00000104140.7	RHOV	chr15:40872214-40874234	hgnc_idHGNC:18313	-	671.074	0.763629	0.0811541	9.40962	4.97928e-21	1.16121e-19	519.578	474.465	501.962	879.005	825.538	825.893
ENSG00000125249.7	RAP2A	chr13:97434169-97469128	hgnc_idHGNC:9861	+	1626.16	0.540248	0.0574361	9.40607	5.15035e-21	1.19985e-19	1349.76	1268.65	1362.33	2030.97	1867.18	1878.09
ENSG00000142627.13	EPHA2	chr1:16124337-16156069	hgnc_idHGNC:3386	-	4174.12	-0.417257	0.0443654	-9.40501	5.20235e-21	1.21071e-19	4656.79	5060.96	4593.71	3665.22	3457.65	3610.37
ENSG00000157654.19	PALM2AKAP2	chr9:109498325-110172512	hgnc_idHGNC:33529	+	1262.31	0.561513	0.0597369	9.39977	5.46839e-21	1.2713e-19	982.06	1041.09	1032.44	1504.72	1479.56	1533.97
ENSG00000204388.7	HSPA1B	chr6:31827738-31830254	hgnc_idHGNC:5233	+	1517.07	-0.559871	0.0595744	-9.39786	5.56852e-21	1.29324e-19	1781.41	1909.24	1728.35	1184.34	1249.74	1249.34
ENSG00000096384.20	HSP90AB1	chr6:44246166-44253888	hgnc_idHGNC:5258	+	16295.4	0.263558	0.0280472	9.39693	5.61776e-21	1.30332e-19	14775.4	14850.6	14806	17273.6	18337.9	17728.7
ENSG00000101911.13	PRPS2	chrX:12791355-12824222	hgnc_idHGNC:9465	+	581.347	0.806142	0.0857977	9.39585	5.67569e-21	1.3154e-19	439.643	407.903	424.006	756.407	710.054	750.07
ENSG00000059573.9	ALDH18A1	chr10:95605941-95656711	hgnc_idHGNC:9722	-	1741.85	0.496678	0.0528864	9.39142	5.91952e-21	1.37049e-19	1420.56	1468.34	1443.14	1954.63	2078.71	2085.73
ENSG00000122861.16	PLAU	chr10:73909177-73917496	hgnc_idHGNC:9052	+	295.493	1.30619	0.139122	9.38879	6.06951e-21	1.40376e-19	146.167	197.409	162.567	367.794	421.916	477.105
ENSG00000129250.12	KIF1C	chr17:4997950-5028401	hgnc_idHGNC:6317	+	4089.87	0.367441	0.0391564	9.38392	6.35667e-21	1.46866e-19	3586.8	3622.77	3503.28	4438.98	4653.65	4733.72
ENSG00000076685.19	NT5C2	chr10:103087185-103277605	hgnc_idHGNC:8022	-	2779.81	-0.41836	0.0445892	-9.38255	6.43938e-21	1.48624e-19	3222.53	3179.6	3139.16	2387.19	2466.32	2284.04
ENSG00000109971.14	HSPA8	chr11:123057489-123063230	hgnc_idHGNC:5241	-	35646.8	0.280956	0.0299478	9.38152	6.50254e-21	1.49927e-19	33540.8	30758.3	32282.4	38719	39534.3	39045.6
ENSG00000099250.18	NRP1	chr10:33177492-33336262	hgnc_idHGNC:8004	-	501.858	0.875476	0.093405	9.37291	7.05628e-21	1.62527e-19	372.269	332.239	361.261	631.496	673.465	640.417
ENSG00000144645.15	OSBPL10	chr3:31657912-32077580	hgnc_idHGNC:16395	-	1198.17	0.606581	0.0647231	9.37194	7.12126e-21	1.63855e-19	923.822	949.499	975.404	1433.01	1367.51	1539.8
ENSG00000143061.18	IGSF3	chr1:116574399-116667755	hgnc_idHGNC:5950	-	803.447	0.701731	0.0749328	9.3648	7.61946e-21	1.75138e-19	638.339	599.624	599.883	1037.46	999.335	946.045
ENSG00000173575.22	CHD2	chr15:92900189-93027996	hgnc_idHGNC:1917	+	3029.51	-0.395421	0.0422445	-9.36028	7.95265e-21	1.82609e-19	3428.07	3499.89	3395.85	2583.81	2697.29	2572.17
ENSG00000136982.6	DSCC1	chr8:119833976-119855894	hgnc_idHGNC:24453	-	71.7303	2.5279	0.270393	9.34898	8.84996e-21	2.03005e-19	18.2709	22.7561	21.8658	142.26	110.91	114.319
ENSG00000010278.15	CD9	chr12:6199715-6238271	hgnc_idHGNC:1709	+	5380.21	0.403633	0.0431758	9.34859	8.88277e-21	2.03549e-19	4822.37	4355.52	4732.51	6279.11	5846.22	6245.53
ENSG00000259583.3	RP11-66B24.4	chr15:100892343-100919391	havana_geneOTTHUMG00000172067.3	-	478.491	-0.891723	0.0955442	-9.3331	1.02822e-20	2.35376e-19	591.52	628.638	644.565	335.41	343.021	327.791
ENSG00000105568.18	PPP2R1A	chr19:52190048-52229518	hgnc_idHGNC:9302	+	4025.38	0.417064	0.0446936	9.33163	1.04252e-20	2.38406e-19	3369.84	3599.45	3364.48	4423.94	4527.88	4866.71
ENSG00000122729.19	ACO1	chr9:32384603-32454769	hgnc_idHGNC:117	+	1917.31	0.510726	0.0547504	9.32825	1.07635e-20	2.45892e-19	1660.37	1494.51	1598.1	2284.26	2306.25	2160.39
ENSG00000117394.24	SLC2A1	chr1:42925353-42958893	hgnc_idHGNC:11005	-	4866.66	0.40329	0.0432344	9.32799	1.07898e-20	2.46241e-19	3959.07	4466.46	4131.68	5442.89	5649.56	5550.28
ENSG00000167863.12	ATP5PD	chr17:75038863-75046985	hgnc_idHGNC:845	-	2154.34	0.481619	0.0516452	9.32552	1.10438e-20	2.5178e-19	1777.99	1749.95	1869.05	2632.39	2499.48	2397.19
ENSG00000117632.23	STMN1	chr1:25884181-25906991	hgnc_idHGNC:6510	-	727.337	0.784892	0.0841746	9.32457	1.1143e-20	2.53785e-19	487.604	529.08	584.672	862.813	943.308	956.543
ENSG00000266714.9	MYO15B	chr17:75588058-75626849	hgnc_idHGNC:14083	+	181.607	-1.52351	0.163401	-9.32372	1.12335e-20	2.55586e-19	245.515	290.141	271.896	101.78	82.3251	97.9874
ENSG00000176340.4	COX8A	chr11:63974620-63976543	hgnc_idHGNC:2294	+	1492.56	0.519987	0.0558176	9.31582	1.21016e-20	2.75058e-19	1215.01	1255	1206.42	1815.84	1744.83	1718.28
ENSG00000198918.8	RPL39	chrX:119786504-119791630	hgnc_idHGNC:10350	-	9275.65	0.369325	0.039668	9.31042	1.27328e-20	2.8911e-19	8467.41	7516.92	8318.5	10552.7	10531.9	10266.5
ENSG00000141959.17	PFKL	chr21:44300051-44327376	hgnc_idHGNC:8876	+	2724.87	0.48341	0.0519511	9.30509	1.33874e-20	3.03664e-19	2154.82	2383.7	2270.24	3225.72	2980.85	3333.9
ENSG00000136527.18	TRA2B	chr3:185914558-185938103	hgnc_idHGNC:10781	-	2993.62	0.402672	0.0432797	9.30395	1.35317e-20	3.06627e-19	2546.5	2520.81	2671.43	3433.9	3465.66	3323.4
ENSG00000162607.13	USP1	chr1:62436297-62451804	hgnc_idHGNC:12607	+	851.975	0.692295	0.0744637	9.29708	1.44356e-20	3.26778e-19	676.023	609.295	674.036	1058.28	1080.52	1013.7
ENSG00000120992.18	LYPLA1	chr8:54046367-54102017	hgnc_idHGNC:6737	-	2620.17	0.402753	0.0433254	9.296	1.45831e-20	3.29784e-19	2271.3	2250.58	2249.32	2963.17	2939.69	3046.94
ENSG00000165119.21	HNRNPK	chr9:83968083-83980616	hgnc_idHGNC:5044	-	11863.2	0.270499	0.0291002	9.29542	1.46624e-20	3.31244e-19	10961.4	10483.7	10830.2	12882.1	13202.9	12818.8
ENSG00000169045.17	HNRNPH1	chr5:179614178-179634784	hgnc_idHGNC:5041	-	11830.4	-0.321937	0.0346353	-9.29505	1.47144e-20	3.32082e-19	13408.5	12666.6	13369.5	10787.5	10725.1	10025
ENSG00000058091.17	CDK14	chr7:90466424-91210590	hgnc_idHGNC:8883	+	436.552	0.980848	0.105545	9.2932	1.49718e-20	3.37551e-19	288.908	263.402	331.789	573.667	592.283	569.26
ENSG00000183207.14	RUVBL2	chr19:48993562-49015970	hgnc_idHGNC:10475	+	1848.52	0.495759	0.0533835	9.28674	1.59088e-20	3.58316e-19	1542.75	1529.21	1530.6	2287.73	2067.27	2133.56
ENSG00000003056.8	M6PR	chr12:8940361-8949761	hgnc_idHGNC:6752	-	1573.89	0.50135	0.0540028	9.28378	1.6357e-20	3.68041e-19	1344.05	1278.89	1290.08	1832.03	1824.87	1873.42
ENSG00000071539.14	TRIP13	chr5:892884-919357	hgnc_idHGNC:12307	+	192.12	1.45002	0.156236	9.28099	1.67916e-20	3.77439e-19	102.774	113.212	91.2658	307.652	285.851	251.967
ENSG00000157593.19	SLC35B2	chr6:44254096-44257890	hgnc_idHGNC:16872	-	1447.01	0.569995	0.0614361	9.27785	1.72937e-20	3.88337e-19	1186.47	1199.25	1106.6	1707.12	1644.21	1838.43
ENSG00000213064.10	SFT2D2	chr1:168225938-168253021	hgnc_idHGNC:25140	+	1382.02	0.544475	0.0587019	9.27525	1.7721e-20	3.97533e-19	1093.97	1118.46	1159.84	1570.64	1665.94	1683.28
ENSG00000008018.9	PSMB1	chr6:170535120-170553307	hgnc_idHGNC:9537	-	3149.82	0.445594	0.0480457	9.27437	1.78668e-20	4.00403e-19	2774.89	2576.56	2657.17	3712.64	3401.63	3776.01
ENSG00000136156.15	ITM2B	chr13:48232612-48270357	hgnc_idHGNC:6174	+	4981.04	0.322973	0.034889	9.25714	2.09977e-20	4.70096e-19	4492.35	4407.86	4379.81	5619.85	5418.59	5567.78
ENSG00000172602.11	RND1	chr12:48857145-48865870	hgnc_idHGNC:18314	-	106.997	-2.08119	0.225114	-9.24502	2.35193e-20	5.26024e-19	192.986	172.378	154.011	46.2634	32.0153	44.3276
ENSG00000131724.11	IL13RA1	chrX:118727133-118794535	hgnc_idHGNC:5974	+	1979.49	0.521933	0.0564811	9.24085	2.4454e-20	5.46382e-19	1687.77	1503.61	1694.12	2280.79	2412.58	2298.04
ENSG00000165527.7	ARF6	chr14:49893082-49897054	hgnc_idHGNC:659	+	2669.44	0.395592	0.0428129	9.24001	2.46466e-20	5.50138e-19	2295.28	2331.36	2288.3	3016.38	3078.04	3007.28
ENSG00000134240.12	HMGCS2	chr1:119748002-119768905	hgnc_idHGNC:5008	-	256.823	-1.2182	0.132031	-9.22661	2.79338e-20	6.22891e-19	380.263	339.066	359.359	149.2	152.073	160.979
ENSG00000185630.19	PBX1	chr1:164555584-164899296	hgnc_idHGNC:8632	+	1679.97	-0.510116	0.0553069	-9.22337	2.87895e-20	6.41332e-19	1964.12	2017.33	1938.45	1317.35	1453.27	1389.32
ENSG00000126787.13	DLGAP5	chr14:55148112-55191608	hgnc_idHGNC:16864	-	175.389	1.54487	0.167519	9.22208	2.91402e-20	6.485e-19	107.341	72.8196	92.2165	269.485	253.836	256.634
ENSG00000196295.12	GARS1-DT	chr7:30516309-30595286	hgnc_idHGNC:48951	-	844.211	-0.763468	0.0828266	-9.21766	3.03654e-20	6.75095e-19	1077.98	962.584	1150.33	591.016	625.442	657.915
ENSG00000112249.14	ASCC3	chr6:100508194-100881372	hgnc_idHGNC:18697	-	5425.71	0.351215	0.0381264	9.21187	3.20504e-20	7.11849e-19	4941.13	4540.41	4838.04	6036.22	6164.09	6034.39
ENSG00000115380.20	EFEMP1	chr2:55865967-55924139	hgnc_idHGNC:3218	-	473.549	0.924201	0.100454	9.20027	3.57057e-20	7.92249e-19	347.147	291.278	347	604.895	611.721	639.251
ENSG00000087586.18	AURKA	chr20:56369389-56392337	hgnc_idHGNC:11393	-	208.751	1.41793	0.154183	9.19646	3.69926e-20	8.19989e-19	121.045	108.092	113.132	304.182	257.266	348.788
ENSG00000105327.18	BBC3	chr19:47220822-47232766	hgnc_idHGNC:17868	-	577.039	-0.818521	0.089024	-9.19439	3.77144e-20	8.35163e-19	739.971	741.85	727.275	416.371	385.327	451.442
ENSG00000100596.7	SPTLC2	chr14:77505997-77616637	hgnc_idHGNC:11278	-	3883.08	0.377484	0.0410572	9.1941	3.78158e-20	8.36581e-19	3430.36	3276.88	3433.88	4427.41	4515.3	4214.62
ENSG00000116191.18	RALGPS2	chr1:178725147-178921841	hgnc_idHGNC:30279	+	2294.87	-0.46102	0.0501902	-9.18546	4.09764e-20	9.05606e-19	2691.53	2579.98	2707.55	2026.34	1930.07	1833.76
ENSG00000188483.8	IER5L	chr9:129175552-129178261	hgnc_idHGNC:23679	-	559.083	-0.840657	0.091528	-9.1847	4.12659e-20	9.11105e-19	726.268	750.952	674.036	407.118	376.18	419.946
ENSG00000151247.13	EIF4E	chr4:98879276-98929133	hgnc_idHGNC:3287	-	1457.77	0.526873	0.0574568	9.1699	4.73459e-20	1.04431e-18	1202.45	1178.2	1204.52	1808.9	1675.09	1677.45
ENSG00000163808.17	KIF15	chr3:44761721-44873376	hgnc_idHGNC:17273	+	71.7275	2.42511	0.264571	9.16622	4.89907e-20	1.07953e-18	20.5547	22.1872	24.7178	135.321	109.767	117.818
ENSG00000185946.16	RNPC3	chr1:103525691-103555239	hgnc_idHGNC:18666	+	481.802	-0.935095	0.102046	-9.16344	5.02704e-20	1.10664e-18	678.307	590.521	631.255	315.748	309.862	365.12
ENSG00000082898.19	XPO1	chr2:61476032-61538741	hgnc_idHGNC:12825	-	3133.17	0.407357	0.0444713	9.15999	5.19026e-20	1.14145e-18	2841.12	2582.25	2668.57	3536.84	3596.01	3574.21
ENSG00000091140.14	DLD	chr7:107891162-107931730	hgnc_idHGNC:2898	+	2021.89	0.439365	0.047988	9.15572	5.3996e-20	1.18632e-18	1703.76	1717.52	1727.4	2298.14	2374.85	2309.7
ENSG00000223745.8	CCDC18-AS1	chr1:93262186-93346025	hgnc_idHGNC:52262	-	370.455	-1.01126	0.110463	-9.15475	5.44828e-20	1.19584e-18	499.024	465.932	521.926	254.449	249.262	232.137
ENSG00000102547.19	CAB39L	chr13:49308650-49444064	hgnc_idHGNC:20290	-	1074.73	0.603297	0.0659088	9.15351	5.51125e-20	1.20848e-18	892.989	820.358	850.864	1319.66	1245.17	1319.33
ENSG00000178952.11	TUFM	chr16:28842411-28846348	hgnc_idHGNC:12420	-	3058.72	0.401753	0.0438959	9.15241	5.56752e-20	1.21962e-18	2610.45	2639.71	2655.27	3507.93	3320.45	3618.53
ENSG00000124795.17	DEK	chr6:18223860-18264548	hgnc_idHGNC:2768	-	2397.88	0.415164	0.0453627	9.1521	5.5835e-20	1.22193e-18	2100.01	2020.17	2049.68	2793.16	2715.58	2708.65
ENSG00000151503.13	NCAPD3	chr11:134150113-134225454	hgnc_idHGNC:28952	-	527.306	0.811951	0.0887381	9.14998	5.69467e-20	1.24504e-18	392.824	378.889	377.422	680.073	686.042	648.583
ENSG00000073792.16	IGF2BP2	chr3:185643130-185825042	hgnc_idHGNC:28867	-	912.054	-0.638641	0.0698133	-9.14784	5.80825e-20	1.26864e-18	1101.96	1115.62	1114.2	733.276	728.348	678.912
ENSG00000091136.15	LAMB1	chr7:107923799-108003213	hgnc_idHGNC:6486	-	1280.49	0.554176	0.0606432	9.13829	6.34456e-20	1.38443e-18	1017.46	1077.5	1013.43	1532.48	1567.61	1474.48
ENSG00000177409.12	SAMD9L	chr7:93130056-93148385	hgnc_idHGNC:1349	-	1348.87	-0.557007	0.0609698	-9.13578	6.49382e-20	1.41561e-18	1615.83	1532.62	1673.21	1088.35	1121.68	1061.53
ENSG00000077157.22	PPP1R12B	chr1:202348699-202592706	hgnc_idHGNC:7619	+	583.276	-0.79772	0.0873204	-9.13555	6.50763e-20	1.41725e-18	762.809	742.418	716.817	404.805	449.358	423.445
ENSG00000110700.7	RPS13	chr11:17074388-17077715	hgnc_idHGNC:10386	-	7484.48	0.291613	0.0319315	9.13245	6.69637e-20	1.45693e-18	6909.82	6549.78	6744.16	8223.33	8290.82	8188.94
ENSG00000204628.12	RACK1	chr5:181236897-181248096	hgnc_idHGNC:4399	-	27137.8	0.268295	0.0293875	9.12957	6.87725e-20	1.49483e-18	25764.2	23942.9	24175	29946.3	29639.3	29358.9
ENSG00000145425.10	RPS3A	chr4:151099624-151104642	hgnc_idHGNC:10421	+	10337.9	0.323564	0.0354473	9.12803	6.97559e-20	1.51474e-18	9519.13	8664.96	9384.22	11626	11372.3	11461
ENSG00000140575.13	IQGAP1	chr15:90388242-90502239	hgnc_idHGNC:6110	+	8540.85	0.301374	0.0330539	9.11764	7.67778e-20	1.6656e-18	7654.36	7579.49	7725.27	9159.01	9829.84	9297.13
ENSG00000157106.17	SMG1	chr16:18804860-18926408	hgnc_idHGNC:30045	-	3340.84	-0.439927	0.048279	-9.11218	8.07423e-20	1.74991e-18	3779.79	3867.97	3890.21	2712.19	3075.76	2719.15
ENSG00000188559.15	RALGAPA2	chr20:20389530-20712644	hgnc_idHGNC:16207	-	3676.49	-0.358675	0.0394026	-9.10282	8.80152e-20	1.90569e-18	4058.42	4221.26	4108.86	3152.85	3279.28	3238.25
ENSG00000065618.21	COL17A1	chr10:104031286-104085880	hgnc_idHGNC:2194	-	1067.31	0.62821	0.0690984	9.09152	9.76615e-20	2.11047e-18	863.299	798.171	858.469	1380.96	1231.45	1271.5
ENSG00000116062.17	MSH6	chr2:47695530-47810063	hgnc_idHGNC:7329	+	976.537	0.700651	0.0770663	9.09154	9.7645e-20	2.11047e-18	768.519	675.857	793.823	1245.64	1252.03	1123.36
ENSG00000109046.15	WSB1	chr17:27294076-27315926	hgnc_idHGNC:19221	+	2364.89	-0.432251	0.0475656	-9.08748	1.01361e-19	2.1883e-18	2706.37	2645.4	2800.72	2073.76	1999.81	1963.25
ENSG00000001036.14	FUCA2	chr6:143494812-143511720	hgnc_idHGNC:4008	-	1136.49	0.574542	0.063228	9.08683	1.01973e-19	2.1994e-18	945.518	911.952	883.187	1350.89	1324.06	1403.32
ENSG00000136450.13	SRSF1	chr17:58000919-58007346	hgnc_idHGNC:10780	-	1712.4	0.464178	0.0511003	9.08367	1.04975e-19	2.26196e-18	1443.4	1426.81	1448.85	1997.42	1966.65	1991.24
ENSG00000143774.17	GUK1	chr1:228139962-228148984	hgnc_idHGNC:4693	+	1973.65	0.535311	0.0589788	9.07632	1.1231e-19	2.4177e-18	1614.69	1691.35	1523.95	2402.23	2155.32	2454.35
ENSG00000185338.7	SOCS1	chr16:11254417-11256204	hgnc_idHGNC:19383	-	99.5071	-2.18553	0.240855	-9.07405	1.14678e-19	2.46392e-18	164.438	163.275	161.617	33.541	24.0115	50.1602
ENSG00000279602.1	CTD-3014M21.1	chr17:43360041-43361361	havana_geneOTTHUMG00000176042.2	-	203.385	-1.38117	0.15221	-9.07413	1.14585e-19	2.46392e-18	270.637	285.02	326.085	108.719	113.197	116.652
ENSG00000145354.12	CISD2	chr4:102868974-102892807	hgnc_idHGNC:24212	+	588.898	0.778204	0.085772	9.07294	1.15847e-19	2.48666e-18	463.624	420.419	420.203	739.059	728.348	761.735
ENSG00000108946.15	PRKAR1A	chr17:68511780-68551319	hgnc_idHGNC:9388	+	6770.07	0.305473	0.0336871	9.06796	1.21265e-19	2.60046e-18	6170.99	5922.28	6083.44	7484.27	7674.53	7284.89
ENSG00000136021.19	SCYL2	chr12:100267140-100341715	hgnc_idHGNC:19286	+	2854.94	0.385229	0.0424941	9.06548	1.24054e-19	2.65773e-18	2535.09	2425.8	2472.73	3277.77	3226.69	3191.59
ENSG00000137962.13	ARHGAP29	chr1:94148988-94275068	hgnc_idHGNC:30207	-	2873.71	-0.396459	0.0437485	-9.06222	1.27818e-19	2.73575e-18	3199.69	3278.02	3318.84	2390.66	2512.06	2543.01
ENSG00000101003.10	GINS1	chr20:25407673-25452628	hgnc_idHGNC:28980	+	106.337	1.99264	0.219928	9.0604	1.29978e-19	2.77933e-18	39.9676	35.272	54.1891	151.513	166.937	190.142
ENSG00000062485.19	CS	chr12:56271699-56300391	hgnc_idHGNC:2422	-	1616.85	0.529504	0.0584567	9.05805	1.32799e-19	2.83693e-18	1312.08	1299.37	1360.43	1803.12	2039.83	1886.26
ENSG00000166974.13	MAPRE2	chr18:34976928-35143470	hgnc_idHGNC:6891	+	256.219	1.19175	0.131588	9.05665	1.34524e-19	2.87104e-18	149.593	147.346	172.074	350.446	381.897	335.957
ENSG00000163513.19	TGFBR2	chr3:30606601-30694142	hgnc_idHGNC:11773	+	3046.62	0.377762	0.0417353	9.05139	1.41161e-19	3.00982e-18	2637.86	2700.58	2607.73	3364.51	3505.68	3463.39
ENSG00000116679.16	IVNS1ABP	chr1:185296388-185317273	hgnc_idHGNC:16951	-	2305.25	0.461513	0.051004	9.04857	1.44854e-19	3.08563e-18	1998.38	1877.38	1948.91	2826.7	2616.11	2564
ENSG00000181789.14	COPG1	chr3:129249606-129277773	hgnc_idHGNC:2236	+	2877.44	0.41354	0.0457095	9.04714	1.46764e-19	3.12335e-18	2540.79	2524.22	2336.79	3270.83	3230.12	3361.9
ENSG00000143537.14	ADAM15	chr1:155050566-155062775	hgnc_idHGNC:193	+	6341.48	0.340925	0.0376848	9.04673	1.47317e-19	3.13214e-18	5580.61	5768.68	5430.32	7273.77	6768.95	7226.57
ENSG00000137877.10	SPTBN5	chr15:41848146-41894053	hgnc_idHGNC:15680	-	190.041	1.41289	0.156248	9.04263	1.5295e-19	3.24744e-18	92.4964	109.798	107.427	308.808	274.417	247.301
ENSG00000144959.11	NCEH1	chr3:172630249-172711218	hgnc_idHGNC:29260	-	585.902	0.778362	0.0860776	9.04257	1.5303e-19	3.24744e-18	448.779	422.695	424.957	766.817	699.763	752.403
ENSG00000100030.15	MAPK1	chr22:21759657-21867680	hgnc_idHGNC:6871	-	3008.61	0.414814	0.0458788	9.04151	1.54516e-19	3.27585e-18	2631.01	2521.38	2589.67	3252.32	3583.43	3473.89
ENSG00000115241.11	PPM1G	chr2:27381195-27409591	hgnc_idHGNC:9278	-	1758.97	0.467933	0.0517642	9.03969	1.5711e-19	3.3277e-18	1437.69	1478.58	1510.64	2055.25	1994.1	2077.57
ENSG00000058668.15	ATP2B4	chr1:203626787-203744081	hgnc_idHGNC:817	+	1444.84	0.523039	0.0578712	9.03798	1.59599e-19	3.37723e-18	1163.63	1206.64	1184.55	1628.47	1779.14	1706.61
ENSG00000168938.6	PPIC	chr5:123023250-123036725	hgnc_idHGNC:9256	-	1103.39	0.613009	0.0678592	9.03354	1.66201e-19	3.51361e-18	940.951	834.012	848.012	1370.55	1278.33	1348.49
ENSG00000074696.13	HACD3	chr15:65530418-65578349	hgnc_idHGNC:24175	+	2361.27	0.429053	0.0475128	9.03025	1.71275e-19	3.61419e-18	2069.18	1943.94	2031.62	2721.45	2630.97	2770.48
ENSG00000167695.15	TLCD3A	chr17:732412-742968	hgnc_idHGNC:29646	+	245.47	1.18775	0.13153	9.03025	1.71282e-19	3.61419e-18	163.296	139.95	148.307	333.097	349.882	338.29
ENSG00000103769.10	RAB11A	chr15:65726054-65891989	hgnc_idHGNC:9760	+	6041.29	0.346723	0.0384045	9.02819	1.74537e-19	3.67941e-18	5462.99	5130.37	5373.28	7057.49	6695.77	6527.82
ENSG00000111667.14	USP5	chr12:6852148-6866632	hgnc_idHGNC:12628	+	1964.62	0.450635	0.0499256	9.02614	1.77841e-19	3.74553e-18	1724.31	1635.03	1625.67	2229.9	2305.1	2267.71
ENSG00000134440.12	NARS1	chr18:57600656-57622213	hgnc_idHGNC:7643	-	5137.26	0.330705	0.0366657	9.01946	1.89017e-19	3.97717e-18	4637.38	4398.76	4626.99	5736.67	5824.5	5599.28
ENSG00000186468.13	RPS23	chr5:82273320-82278396	hgnc_idHGNC:10410	-	4283.09	0.352996	0.0391388	9.01907	1.89688e-19	3.98755e-18	3706.71	3693.32	3887.35	4928.21	4658.23	4824.71
ENSG00000137504.15	CREBZF	chr11:85657742-85682908	hgnc_idHGNC:24905	-	1865.41	-0.531468	0.0589312	-9.01845	1.90772e-19	4.00657e-18	2286.14	2135.66	2197.03	1664.33	1442.98	1466.31
ENSG00000084090.14	STARD7	chr2:96184859-96208827	hgnc_idHGNC:18063	-	2236.21	0.430946	0.0478389	9.00826	2.09349e-19	4.39261e-18	1933.29	1870.55	1913.73	2468.15	2610.39	2621.16
ENSG00000088367.23	EPB41L1	chr20:36091504-36232799	hgnc_idHGNC:3378	+	1156.53	-0.568145	0.0631403	-8.99813	2.29586e-19	4.81271e-18	1422.85	1389.83	1331.91	941.461	946.738	906.383
ENSG00000065135.12	GNAI3	chr1:109548615-109600195	hgnc_idHGNC:4387	+	2560.22	0.463137	0.0514753	8.99728	2.31381e-19	4.8458e-18	2287.29	2026.43	2155.2	3086.93	2898.53	2906.96
ENSG00000164403.15	SHROOM1	chr5:132822141-132830659	hgnc_idHGNC:24084	-	1152.89	-0.605931	0.0673528	-8.99637	2.33299e-19	4.8814e-18	1320.07	1428.52	1423.18	853.561	926.157	965.875
ENSG00000133083.15	DCLK1	chr13:35768652-36131382	hgnc_idHGNC:2700	-	49.6242	3.23706	0.359947	8.99316	2.40232e-19	5.02178e-18	4.56772	11.3781	11.4082	76.3347	94.9025	99.1539
ENSG00000172239.14	PAIP1	chr5:43526267-43557758	hgnc_idHGNC:16945	-	3073.43	0.412253	0.0458688	8.98767	2.52537e-19	5.27406e-18	2723.5	2533.89	2662.87	3605.08	3570.85	3344.4
ENSG00000102908.22	NFAT5	chr16:69565094-69704666	hgnc_idHGNC:7774	+	719.309	-0.700874	0.0779861	-8.98717	2.53683e-19	5.29306e-18	882.712	921.623	866.075	557.475	538.543	549.429
ENSG00000146223.16	RPL7L1	chr6:42879616-42889925	hgnc_idHGNC:21370	+	2961.81	0.390283	0.0434367	8.9851	2.58496e-19	5.38846e-18	2678.97	2503.74	2515.51	3387.64	3363.89	3321.07
ENSG00000103018.17	CYB5B	chr16:69424619-69466264	hgnc_idHGNC:24374	+	1118.51	0.625386	0.0696102	8.98412	2.60817e-19	5.43179e-18	966.073	827.754	852.765	1396	1352.65	1315.83
ENSG00000080986.13	NDC80	chr18:2571557-2616635	hgnc_idHGNC:16909	+	187.072	1.46545	0.163338	8.97188	2.91493e-19	6.065e-18	100.49	87.6111	112.181	241.727	313.293	267.132
ENSG00000169223.15	LMAN2	chr5:177331567-177351668	hgnc_idHGNC:16986	-	3695.42	0.352661	0.0393427	8.96383	3.13581e-19	6.51853e-18	3265.92	3298.5	3170.54	4189.15	4040.79	4207.62
ENSG00000125835.19	SNRPB	chr20:2461634-2470853	hgnc_idHGNC:11153	-	1242.79	0.581544	0.0649062	8.95976	3.25376e-19	6.75744e-18	967.215	1059.87	953.538	1511.66	1424.68	1539.8
ENSG00000122644.13	ARL4A	chr7:12686856-12690958	hgnc_idHGNC:695	+	545.592	0.796257	0.0888941	8.95737	3.32512e-19	6.89924e-18	390.54	401.077	404.041	703.204	723.775	650.916
ENSG00000113758.13	DBN1	chr5:177456608-177474401	hgnc_idHGNC:2695	-	2576.43	0.484183	0.0540556	8.95714	3.3321e-19	6.90733e-18	2048.62	2323.97	2060.14	2962.02	2928.26	3135.6
ENSG00000110880.11	CORO1C	chr12:108645109-108731526	hgnc_idHGNC:2254	-	510.206	0.847678	0.0948935	8.93294	4.1483e-19	8.59131e-18	349.431	353.858	390.732	612.991	697.476	656.749
ENSG00000049541.11	RFC2	chr7:74231499-74254458	hgnc_idHGNC:9970	-	342.958	1.0421	0.116731	8.92738	4.36236e-19	9.02629e-18	236.38	236.664	198.693	434.876	498.524	452.608
ENSG00000198898.14	CAPZA2	chr7:116811070-116922049	hgnc_idHGNC:1490	+	3598.61	0.350248	0.0392468	8.92426	4.48684e-19	9.27528e-18	3142.59	3135.22	3215.22	3927.77	4069.37	4101.47
ENSG00000114841.18	DNAH1	chr3:52316319-52400492	hgnc_idHGNC:2940	+	304.192	-1.10139	0.123428	-8.92336	4.52371e-19	9.34288e-18	431.65	390.267	424.006	190.837	176.084	212.306
ENSG00000163507.14	CIP2A	chr3:108549864-108589644	hgnc_idHGNC:29302	-	155.292	1.48771	0.166743	8.92217	4.5723e-19	9.43454e-18	91.3544	76.233	78.9069	235.944	220.677	228.637
ENSG00000085840.13	ORC1	chr1:52372829-52404423	hgnc_idHGNC:8487	-	72.5442	2.29882	0.257837	8.91577	4.84431e-19	9.9866e-18	21.6967	27.8762	22.8165	122.598	116.627	123.651
ENSG00000149480.7	MTA2	chr11:62593214-62601865	hgnc_idHGNC:7411	-	2640.06	0.41406	0.0464857	8.90727	5.23042e-19	1.07726e-17	2295.28	2317.14	2176.12	3104.28	2909.96	3037.61
ENSG00000198856.13	OSTC	chr4:108650585-108667820	hgnc_idHGNC:24448	+	1336.65	0.514508	0.0577794	8.90471	5.35278e-19	1.10145e-17	1097.39	1082.05	1124.66	1577.58	1600.77	1537.47
ENSG00000185634.12	SHC4	chr15:48823741-48963919	hgnc_idHGNC:16743	-	528.964	0.884879	0.0993908	8.90303	5.43416e-19	1.11717e-17	411.095	370.925	334.641	733.276	699.763	624.086
ENSG00000128708.13	HAT1	chr2:171922448-171983686	hgnc_idHGNC:4821	+	943.622	0.648032	0.0727937	8.90231	5.46975e-19	1.12346e-17	762.809	686.666	761.499	1092.97	1199.43	1158.35
ENSG00000004779.10	NDUFAB1	chr16:23581014-23596316	hgnc_idHGNC:7694	-	1117.25	0.584907	0.0657071	8.90174	5.49784e-19	1.12819e-17	881.57	858.475	944.031	1365.93	1286.33	1367.16
ENSG00000173674.11	EIF1AX	chrX:20124525-20141838	hgnc_idHGNC:3250	-	2069.27	0.427554	0.0480738	8.8937	5.91086e-19	1.21183e-17	1752.86	1755.63	1786.34	2404.54	2307.39	2408.86
ENSG00000173852.15	DPY19L1	chr7:34928876-35038271	hgnc_idHGNC:22205	-	690.013	0.74628	0.0839913	8.8852	6.38034e-19	1.30689e-17	560.688	493.239	496.258	821.176	851.836	916.882
ENSG00000139343.10	SNRPF	chr12:95858928-95903828	hgnc_idHGNC:11162	+	712.091	0.697272	0.0784816	8.88453	6.41894e-19	1.31359e-17	513.869	571.748	539.989	873.223	892.998	880.72
ENSG00000134243.12	SORT1	chr1:109309568-109397918	hgnc_idHGNC:11186	-	3931.41	0.361481	0.0406915	8.88345	6.48204e-19	1.32513e-17	3455.48	3450.4	3418.67	4363.8	4636.5	4263.62
ENSG00000168092.14	PAFAH1B2	chr11:117144284-117176894	hgnc_idHGNC:8575	+	4182.29	0.411059	0.0462729	8.88336	6.48715e-19	1.32513e-17	3832.32	3349.7	3604.05	4776.7	4877.76	4653.23
ENSG00000251095.7	RP11-115D19.1	chr4:89410960-89726752	havana_geneOTTHUMG00000161187.5	+	676.589	-0.779265	0.0877375	-8.88179	6.57954e-19	1.34278e-17	890.706	831.736	844.209	490.393	554.551	447.942
ENSG00000143924.19	EML4	chr2:42169353-42332548	hgnc_idHGNC:1316	+	3463.22	0.373006	0.0420266	8.87549	6.96231e-19	1.4196e-17	3086.64	2933.26	3041.24	3940.49	4014.49	3763.18
ENSG00000275023.5	MLLT6	chr17:38705273-38729795	hgnc_idHGNC:7138	+	1801.61	-0.480378	0.0541296	-8.8746	7.01864e-19	1.42978e-17	2154.82	2104.94	2037.32	1435.32	1500.15	1577.13
ENSG00000130816.17	DNMT1	chr19:10133342-10231286	hgnc_idHGNC:2976	-	757.646	0.666401	0.0752503	8.85579	8.30903e-19	1.69111e-17	560.688	594.504	599.883	929.895	907.863	953.044
ENSG00000163956.13	LRPAP1	chr4:3503612-3532446	hgnc_idHGNC:6701	-	3639.08	0.362381	0.0409219	8.85544	8.33567e-19	1.695e-17	3235.09	3189.27	3129.66	4141.73	3926.45	4212.29
ENSG00000157514.17	TSC22D3	chrX:107713221-107777342	hgnc_idHGNC:3051	-	460.983	-0.846506	0.0956393	-8.85103	8.67122e-19	1.76163e-17	606.365	585.97	585.622	334.253	324.727	328.958
ENSG00000125868.16	DSTN	chr20:17570075-17609919	hgnc_idHGNC:15750	+	6846.41	0.30843	0.0348931	8.83929	9.63262e-19	1.95517e-17	6300.03	5878.47	6187.06	7669.32	7608.21	7435.37
ENSG00000117595.12	IRF6	chr1:209785617-209806175	hgnc_idHGNC:6121	-	1888.34	0.467468	0.0528984	8.8371	9.82363e-19	1.99213e-17	1611.26	1510.44	1639.93	2253.03	2171.32	2144.06
ENSG00000106803.10	SEC61B	chr9:99222064-99230615	hgnc_idHGNC:16993	+	1235.77	0.525889	0.0595292	8.83414	1.00872e-18	2.04374e-17	983.202	1027.44	1025.79	1461.92	1445.26	1470.98
ENSG00000125995.16	ROMO1	chr20:35699272-35700984	hgnc_idHGNC:16185	+	1346.58	0.541621	0.0613282	8.83153	1.03254e-18	2.0901e-17	1116.81	1109.93	1062.87	1609.97	1502.43	1677.45
ENSG00000116704.8	SLC35D1	chr1:66999350-67054148	hgnc_idHGNC:20800	-	1413.96	0.523545	0.0593682	8.81861	1.15888e-18	2.34372e-17	1187.61	1160.56	1133.22	1577.58	1678.52	1746.27
ENSG00000008282.9	SYPL1	chr7:106090505-106112576	hgnc_idHGNC:11507	-	3676.62	0.353974	0.040156	8.81499	1.19701e-18	2.41864e-17	3170	3186.99	3327.4	4236.57	4041.93	4096.8
ENSG00000124422.12	USP22	chr17:20999596-21043760	hgnc_idHGNC:12621	-	5096.17	0.311761	0.0353712	8.81398	1.20776e-18	2.43817e-17	4609.97	4602.99	4428.29	5679.99	5536.36	5719.43
ENSG00000103855.18	CD276	chr15:73683966-73714514	hgnc_idHGNC:19137	+	786.426	0.722917	0.0820231	8.81358	1.21214e-18	2.44481e-17	601.797	629.776	545.694	1051.34	913.58	976.374
ENSG00000108848.16	LUC7L3	chr17:50719565-50756219	hgnc_idHGNC:24309	+	1845.55	-0.527863	0.0599429	-8.80609	1.29587e-18	2.61134e-17	2167.38	2119.73	2253.13	1648.14	1493.29	1391.65
ENSG00000100567.13	PSMA3	chr14:58244843-58272012	hgnc_idHGNC:9532	+	2043.67	0.438562	0.0498651	8.79497	1.4308e-18	2.88065e-17	1779.13	1699.31	1732.15	2287.73	2440.02	2323.7
ENSG00000186594.14	MIR22HG	chr17:1711493-1717174	hgnc_idHGNC:28219	-	992.398	-0.580066	0.0659918	-8.78998	1.49587e-18	3.00895e-17	1175.05	1196.97	1195.01	793.418	784.375	809.562
ENSG00000182871.16	COL18A1	chr21:45405165-45513720	hgnc_idHGNC:2195	+	827.095	0.735187	0.0837052	8.78306	1.59091e-18	3.19724e-17	581.242	654.238	622.699	1040.93	928.444	1135.02
ENSG00000049860.14	HEXB	chr5:74640023-74722647	hgnc_idHGNC:4879	+	2313.28	0.416122	0.0473852	8.78169	1.6103e-18	3.23332e-17	2033.78	1918.34	2000.24	2653.21	2697.29	2576.83
ENSG00000116288.13	PARK7	chr1:7954291-7985505	hgnc_idHGNC:16369	+	2316.94	0.402418	0.0458413	8.7785	1.65664e-18	3.32338e-17	2053.19	1969.54	1968.87	2661.3	2625.26	2623.49
ENSG00000105281.12	SLC1A5	chr19:46774883-46788594	hgnc_idHGNC:10943	-	1623.85	-0.504321	0.0574698	-8.77541	1.70287e-18	3.41305e-17	1865.91	1921.75	1925.14	1411.04	1249.74	1369.49
ENSG00000128965.13	CHAC1	chr15:40952962-40956512	hgnc_idHGNC:28680	+	133.046	-1.62464	0.185274	-8.76882	1.80544e-18	3.6154e-17	204.406	195.134	203.447	62.4557	65.174	67.6579
ENSG00000164379.7	FOXQ1	chr6:1312098-1314758	hgnc_idHGNC:20951	+	206.021	-1.30386	0.14873	-8.76665	1.84068e-18	3.68267e-17	274.063	303.794	301.367	128.381	121.201	107.319
ENSG00000151090.20	THRB	chr3:24117153-24495756	hgnc_idHGNC:11799	-	798.447	-0.648485	0.0739771	-8.76603	1.85081e-18	3.69965e-17	994.621	959.739	971.601	644.218	618.582	601.922
ENSG00000069329.18	VPS35	chr16:46656132-46689518	hgnc_idHGNC:13487	-	3713.28	0.378505	0.0431897	8.76376	1.88837e-18	3.77135e-17	3276.2	3069.23	3351.17	4240.04	4266.04	4076.97
ENSG00000080031.10	PTPRH	chr19:55181247-55209506	hgnc_idHGNC:9672	-	211.117	-1.31093	0.149587	-8.76365	1.89023e-18	3.7717e-17	307.179	308.345	287.107	102.936	123.488	137.649
ENSG00000074527.13	NTN4	chr12:95657807-95791189	hgnc_idHGNC:13658	-	9902.27	-0.249758	0.0285083	-8.76087	1.93754e-18	3.86266e-17	10734.1	10779.6	10757	8864.08	9084.34	9194.48
ENSG00000160888.7	IER2	chr19:13150411-13154911	hgnc_idHGNC:28871	+	656.305	-0.730265	0.0833636	-8.76	1.95245e-18	3.88892e-17	783.364	839.132	832.801	463.791	500.811	517.933
ENSG00000113269.14	RNF130	chr5:179911651-180072113	hgnc_idHGNC:18280	-	1178.05	0.556751	0.0635662	8.75861	1.97675e-18	3.93382e-17	976.35	924.467	963.045	1451.52	1329.78	1423.15
ENSG00000147689.16	FAM83A	chr8:123178960-123210079	hgnc_idHGNC:28210	+	847.187	0.625217	0.0713962	8.75701	2.00499e-18	3.98649e-17	684.016	668.461	647.417	1020.11	1061.08	1002.04
ENSG00000165105.10	RASEF	chr9:82979590-83063177	hgnc_idHGNC:26464	-	5588.33	-0.301367	0.034428	-8.75354	2.06764e-18	4.1074e-17	6304.6	6124.24	6084.39	4996.45	4908.63	5111.67
ENSG00000100558.9	PLEK2	chr14:67386984-67412167	hgnc_idHGNC:19238	-	221.571	1.24675	0.14244	8.75281	2.08102e-18	4.13031e-17	141.599	140.519	111.23	308.808	304.145	323.125
ENSG00000158769.18	F11R	chr1:160995211-161021343	hgnc_idHGNC:14685	-	2785.86	0.377678	0.0431551	8.75165	2.10258e-18	4.16941e-17	2449.44	2388.25	2435.66	3175.99	3208.39	3057.44
ENSG00000114054.14	PCCB	chr3:136250340-136337896	hgnc_idHGNC:8654	+	932.777	0.603869	0.0690447	8.74606	2.20929e-18	4.37714e-17	747.964	756.072	715.866	1088.35	1168.56	1119.86
ENSG00000148200.17	NR6A1	chr9:124517275-124771311	hgnc_idHGNC:7985	-	304.331	-1.03403	0.118253	-8.7442	2.24602e-18	4.44598e-17	400.818	420.419	404.992	202.403	194.379	202.974
ENSG00000164050.13	PLXNB1	chr3:48403854-48430086	hgnc_idHGNC:9103	-	4935.7	-0.344953	0.0394506	-8.74392	2.25155e-18	4.45299e-17	5437.87	5786.88	5335.25	4284	4428.4	4341.77
ENSG00000168234.13	TTC39C	chr18:23992773-24135610	hgnc_idHGNC:26595	+	1481.85	0.493313	0.0564263	8.74261	2.27795e-18	4.50121e-17	1181.9	1255	1252.05	1779.99	1693.38	1728.78
ENSG00000162244.12	RPL29	chr3:51993522-51995895	hgnc_idHGNC:10331	-	10623.1	0.315264	0.0360649	8.74158	2.29863e-18	4.53806e-17	9467.74	9893.79	9028.66	11621.4	11532.4	12194.8
ENSG00000134533.6	RERG	chr12:15107783-15348675	hgnc_idHGNC:15980	-	396.07	0.915678	0.104808	8.73669	2.4005e-18	4.73502e-17	285.483	258.851	281.403	485.766	524.822	540.097
ENSG00000212443.1	SNORA53	chr12:98599635-98599883	hgnc_idHGNC:32646	+	362.405	-1.15352	0.132051	-8.73538	2.42849e-18	4.78601e-17	492.172	419.282	590.376	210.499	222.964	239.136
ENSG00000197894.12	ADH5	chr4:99070978-99088801	hgnc_idHGNC:253	-	1729.56	0.533821	0.0611288	8.73272	2.48619e-18	4.89542e-17	1455.96	1322.7	1467.86	2176.7	2037.55	1916.59
ENSG00000135919.14	SERPINE2	chr2:223975045-224039318	hgnc_idHGNC:8951	-	355.344	0.989704	0.113393	8.72811	2.58956e-18	5.09447e-17	236.38	233.819	244.326	419.841	503.098	494.603
ENSG00000136758.19	YME1L1	chr10:27110111-27155266	hgnc_idHGNC:12843	-	3601.36	0.360528	0.0413308	8.72298	2.70977e-18	5.32628e-17	3217.96	3016.89	3236.13	4061.93	4065.94	4009.32
ENSG00000125266.8	EFNB2	chr13:106489745-106535662	hgnc_idHGNC:3227	-	785.043	0.655386	0.0751585	8.72005	2.78084e-18	5.46119e-17	572.107	622.949	631.255	935.678	971.893	976.374
ENSG00000088986.11	DYNLL1	chr12:120469850-120498493	hgnc_idHGNC:15476	+	3505.77	0.387842	0.044481	8.71929	2.79951e-18	5.49302e-17	3231.66	2903.11	2988.96	3949.74	3940.17	4020.98
ENSG00000108679.13	LGALS3BP	chr17:78971238-78979947	hgnc_idHGNC:6564	-	9029.73	0.269255	0.0309054	8.71222	2.97993e-18	5.84191e-17	8065.45	8382.79	8110.3	9849.49	9684.63	10085.7
ENSG00000169230.10	PRELID1	chr5:177303799-177306949	hgnc_idHGNC:30255	+	805.201	0.708599	0.081361	8.70932	3.05712e-18	5.98799e-17	591.52	621.811	618.896	1043.24	890.712	1065.03
ENSG00000117676.14	RPS6KA1	chr1:26529761-26575030	hgnc_idHGNC:10430	+	1557.44	0.465319	0.053556	8.68845	3.67418e-18	7.19035e-17	1294.95	1313.6	1315.75	1842.44	1780.28	1797.6
ENSG00000029153.14	ARNTL2	chr12:27332854-27425289	hgnc_idHGNC:18984	+	839.351	0.666775	0.0767516	8.68744	3.7071e-18	7.24844e-17	695.436	616.691	638.861	1094.13	993.618	997.371
ENSG00000122406.14	RPL5	chr1:92832013-92841924	hgnc_idHGNC:10360	+	12862.7	0.283279	0.032621	8.68393	3.82311e-18	7.46874e-17	11975.4	11170.4	11681.1	13739.1	14524.7	14085.7
ENSG00000159063.14	ALG8	chr11:78095244-78139660	hgnc_idHGNC:23161	-	823.235	0.627352	0.0722858	8.67877	4.0006e-18	7.80868e-17	618.926	668.461	650.269	1010.86	998.192	992.705
ENSG00000124172.10	ATP5F1E	chr20:59025475-59032345	hgnc_idHGNC:838	-	3581.68	0.343589	0.0395973	8.67709	4.06023e-18	7.91816e-17	3240.8	3077.2	3161.03	3953.21	4005.34	4052.48
ENSG00000198755.11	RPL10A	chr6:35468401-35470785	hgnc_idHGNC:10299	+	13162.8	0.276908	0.0319142	8.67665	4.07583e-18	7.94166e-17	12133	11803	11779	14261.9	13941.5	15058.6
ENSG00000173846.13	PLK3	chr1:44800377-44805990	hgnc_idHGNC:2154	+	313.995	-1.1649	0.134261	-8.67639	4.0852e-18	7.95299e-17	398.534	420.419	483.899	156.139	212.673	212.306
ENSG00000184678.10	H2BC21	chr1:149884459-149886652	hgnc_idHGNC:4760	-	1443.78	0.517839	0.0596924	8.67513	4.13064e-18	8.03447e-17	1212.73	1161.13	1191.21	1797.33	1605.34	1694.95
ENSG00000170266.16	GLB1	chr3:32996609-33097202	hgnc_idHGNC:4298	-	1796.08	0.452226	0.0521439	8.67265	4.22174e-18	8.20455e-17	1554.17	1512.14	1485.92	1996.27	2108.44	2119.56
ENSG00000196935.9	SRGAP1	chr12:63844700-64162217	hgnc_idHGNC:17382	+	696.905	-0.709323	0.0818286	-8.6684	4.38227e-18	8.50914e-17	827.899	911.383	852.765	522.777	556.838	509.768
ENSG00000145494.12	NDUFS6	chr5:1801407-1816048	hgnc_idHGNC:7713	+	1002.75	0.596382	0.0689091	8.65462	4.94548e-18	9.59441e-17	770.803	768.588	857.519	1206.32	1225.73	1187.51
ENSG00000189241.8	TSPYL1	chr6:116267760-116279930	hgnc_idHGNC:12382	-	2145.43	0.406339	0.046956	8.6536	4.99001e-18	9.6724e-17	1827.09	1875.67	1830.07	2453.12	2476.61	2410.02
ENSG00000113569.16	NUP155	chr5:37288137-37371106	hgnc_idHGNC:8063	-	1445.06	0.523075	0.0604525	8.65265	5.03162e-18	9.74286e-17	1268.68	1115.62	1181.7	1721	1708.25	1675.12
ENSG00000183856.11	IQGAP3	chr1:156525405-156572604	hgnc_idHGNC:20669	-	156.038	1.50918	0.17442	8.65257	5.03506e-18	9.74286e-17	79.9351	79.0775	84.611	260.232	193.235	239.136
ENSG00000087470.19	DNM1L	chr12:32679200-32745650	hgnc_idHGNC:2973	+	1674.04	0.466509	0.0539203	8.65183	5.06799e-18	9.79812e-17	1423.99	1363.66	1433.63	2005.52	1931.21	1886.26
ENSG00000143162.9	CREG1	chr1:167529117-167553805	hgnc_idHGNC:2351	-	2433	0.41679	0.0481825	8.65023	5.13962e-18	9.92802e-17	2135.41	1994.57	2129.54	2871.8	2751.03	2715.65
ENSG00000105854.13	PON2	chr7:95404862-95435329	hgnc_idHGNC:9205	-	2346.33	0.406365	0.0469842	8.64897	5.19648e-18	1.00292e-16	2070.32	1945.08	2045.88	2677.5	2708.72	2630.49
ENSG00000007968.7	E2F2	chr1:23506438-23531233	hgnc_idHGNC:3114	-	69.5493	2.24468	0.259847	8.63847	5.69715e-18	1.0986e-16	26.2644	23.8939	22.8165	117.972	113.197	113.152
ENSG00000233016.7	SNHG7	chr9:136721366-136728184	hgnc_idHGNC:28254	-	1175.92	-0.597139	0.0691407	-8.63657	5.79267e-18	1.11606e-16	1371.46	1455.25	1418.42	978.472	842.689	989.206
ENSG00000112769.20	LAMA4	chr6:112107931-112254939	hgnc_idHGNC:6484	-	672.692	-0.717268	0.0830633	-8.6352	5.86257e-18	1.12856e-16	858.732	787.362	866.075	486.923	517.962	519.1
ENSG00000106397.12	PLOD3	chr7:101205977-101218420	hgnc_idHGNC:9083	-	539.872	0.762143	0.0882918	8.6321	6.02371e-18	1.15858e-16	395.108	411.317	393.584	650.001	697.476	691.744
ENSG00000285646.2	RP5-934G17.7	chr1:11907940-11914298	tagncRNA_host	+	131.884	-1.69368	0.196378	-8.62458	6.43262e-18	1.23617e-16	224.96	174.084	206.299	56.6727	67.4608	61.8254
ENSG00000129255.16	MPDU1	chr17:7583529-7592789	hgnc_idHGNC:7207	+	1304.3	0.556181	0.0645252	8.61961	6.71853e-18	1.29e-16	996.905	1105.95	1059.06	1549.83	1469.27	1644.79
ENSG00000184588.18	PDE4B	chr1:65792514-66374579	hgnc_idHGNC:8781	+	110.123	1.77104	0.205644	8.61216	7.16987e-18	1.37549e-16	55.9546	43.2366	52.2877	158.452	188.662	162.146
ENSG00000089356.19	FXYD3	chr19:35115823-35124324	hgnc_idHGNC:4027	+	396.713	-0.923855	0.107276	-8.61199	7.1804e-18	1.37632e-16	492.172	512.013	554.25	270.641	258.409	292.796
ENSG00000143753.13	DEGS1	chr1:224175756-224193441	hgnc_idHGNC:13709	+	641.053	0.738593	0.0857718	8.61114	7.23386e-18	1.38539e-16	462.482	518.84	455.378	824.646	766.081	818.894
ENSG00000114686.9	MRPL3	chr3:131462212-131502983	hgnc_idHGNC:10379	-	1366.36	0.487022	0.0565743	8.60854	7.3994e-18	1.41588e-16	1125.94	1147.48	1138.92	1622.69	1581.33	1581.8
ENSG00000156467.10	UQCRB	chr8:96222947-96235546	hgnc_idHGNC:12582	-	3010.92	0.381414	0.044314	8.60708	7.49451e-18	1.43285e-16	2683.54	2529.34	2640.05	3531.06	3361.61	3319.9
ENSG00000151414.15	NEK7	chr1:198156994-198322420	hgnc_idHGNC:13386	+	2660.81	0.385268	0.0447918	8.60132	7.88069e-18	1.5054e-16	2323.83	2239.2	2365.31	3036.04	3062.04	2938.45
ENSG00000112237.13	CCNC	chr6:99542387-99568825	hgnc_idHGNC:1581	-	1709.86	0.443986	0.0516362	8.59835	8.08738e-18	1.54357e-16	1420.56	1445.01	1480.22	1995.11	1964.37	1953.91
ENSG00000144724.20	PTPRG	chr3:61561569-62297609	hgnc_idHGNC:9671	+	454.529	0.839993	0.097695	8.59812	8.10312e-18	1.54525e-16	334.586	329.964	312.776	611.834	544.26	593.757
ENSG00000147649.10	MTDH	chr8:97644184-97730260	hgnc_idHGNC:29608	+	3642.86	0.399314	0.0464543	8.59586	8.26461e-18	1.57471e-16	3275.06	2923.02	3240.89	4096.63	4230.59	4090.97
ENSG00000113240.13	CLK4	chr5:178602664-178630615	hgnc_idHGNC:13659	-	791.835	-0.669707	0.077926	-8.59415	8.38864e-18	1.59698e-16	1012.89	946.086	960.193	637.279	632.302	562.261
ENSG00000102898.12	NUTF2	chr16:67846923-67872567	hgnc_idHGNC:13722	+	1188.77	0.541951	0.0631132	8.58696	8.9299e-18	1.69858e-16	963.789	971.117	968.749	1370.55	1362.94	1495.47
ENSG00000182585.10	EPGN	chr4:74308470-74316789	hgnc_idHGNC:17470	+	291.985	1.03142	0.120185	8.58194	9.32843e-18	1.77288e-16	200.98	184.893	191.088	415.214	387.614	372.119
ENSG00000166710.21	B2M	chr15:44711487-44718851	hgnc_idHGNC:914	+	22244.2	0.224975	0.0262298	8.57707	9.73179e-18	1.84797e-16	21106.3	20056.7	20392.2	24011.9	23854.8	24043.1
ENSG00000165891.16	E2F7	chr12:77021248-77065569	hgnc_idHGNC:23820	-	62.6166	2.43215	0.283766	8.57095	1.02632e-17	1.94723e-16	13.7032	20.4805	23.7671	104.093	106.337	107.319
ENSG00000187210.14	GCNT1	chr9:76419850-76651203	hgnc_idHGNC:4203	+	335.37	1.02079	0.11911	8.57013	1.03369e-17	1.95954e-16	242.089	219.028	204.397	416.371	431.063	499.269
ENSG00000165264.11	NDUFB6	chr9:32553001-32573184	hgnc_idHGNC:7701	-	1401.04	0.563159	0.0658103	8.55731	1.15533e-17	2.18828e-16	1195.6	1052.47	1152.23	1560.23	1681.95	1763.77
ENSG00000101474.12	APMAP	chr20:24962925-24992751	hgnc_idHGNC:13238	-	1860.66	0.433781	0.050696	8.55652	1.16326e-17	2.20145e-16	1612.41	1568.47	1570.53	2142	2196.48	2074.07
ENSG00000017260.20	ATP2C1	chr3:130850595-131016712	hgnc_idHGNC:13211	+	2436.11	0.417148	0.048756	8.55583	1.17025e-17	2.21279e-16	1996.09	2153.3	2102.92	2775.81	2897.39	2691.15
ENSG00000004700.16	RECQL	chr12:21468910-21501669	hgnc_idHGNC:9948	-	612.607	0.744153	0.0869776	8.55568	1.17172e-17	2.21372e-16	469.333	420.419	488.652	772.6	750.073	774.567
ENSG00000002549.13	LAP3	chr4:17577198-17607972	hgnc_idHGNC:18449	+	1519.01	0.48794	0.0570341	8.55523	1.1763e-17	2.22048e-16	1317.79	1231.11	1249.2	1821.62	1700.24	1794.1
ENSG00000166562.9	SEC11C	chr18:59139866-59158832	hgnc_idHGNC:23400	+	460.571	0.858723	0.100384	8.55438	1.18503e-17	2.23509e-16	290.05	338.497	350.803	623.4	577.419	583.258
ENSG00000169021.6	UQCRFS1	chr19:29205320-29213151	hgnc_idHGNC:12587	-	1552.76	0.498514	0.0582805	8.55371	1.19198e-17	2.24631e-16	1274.39	1261.26	1327.16	1912.99	1712.82	1827.93
ENSG00000186575.19	NF2	chr22:29603556-29698598	hgnc_idHGNC:7773	+	1772.12	0.445609	0.0521486	8.54497	1.28572e-17	2.42091e-16	1470.81	1538.88	1487.82	2072.6	1980.38	2082.23
ENSG00000108465.15	CDK5RAP3	chr17:47967810-47981781	hgnc_idHGNC:18673	+	600.743	-0.74441	0.087147	-8.54201	1.31906e-17	2.48161e-16	701.145	778.259	775.76	444.129	464.222	440.943
ENSG00000110721.12	CHKA	chr11:68052859-68121444	hgnc_idHGNC:1937	-	316.558	-1.01167	0.118439	-8.54173	1.32226e-17	2.48554e-16	425.94	418.144	425.907	217.438	224.107	187.809
ENSG00000144118.14	RALB	chr2:120240064-120294710	hgnc_idHGNC:9840	+	897.006	0.623479	0.0730359	8.53661	1.38216e-17	2.59596e-16	701.145	704.302	713.014	1005.07	1147.98	1110.52
ENSG00000124466.9	LYPD3	chr19:43460787-43465608	hgnc_idHGNC:24880	-	1982.64	0.413674	0.0484659	8.53537	1.39709e-17	2.61961e-16	1661.51	1718.66	1717.89	2268.07	2244.5	2285.21
ENSG00000197299.13	BLM	chr15:90717346-90816166	hgnc_idHGNC:1058	+	89.651	1.95772	0.229363	8.53544	1.39628e-17	2.61961e-16	28.5483	38.6854	41.8302	151.513	130.348	146.981
ENSG00000072042.13	RDH11	chr14:67676800-67695793	hgnc_idHGNC:17964	-	2010.92	0.451157	0.052896	8.52913	1.47447e-17	2.76239e-16	1777.99	1646.97	1677.96	2228.74	2302.82	2431.02
ENSG00000173402.12	DAG1	chr3:49468703-49535618	hgnc_idHGNC:2666	+	2657.47	0.429241	0.0503434	8.52626	1.51151e-17	2.82941e-16	2294.14	2355.83	2140.94	3039.51	3198.1	2916.29
ENSG00000147140.17	NONO	chrX:71254814-71301522	hgnc_idHGNC:7871	+	7615.83	0.273635	0.0320986	8.52483	1.53039e-17	2.86235e-16	7131.35	6797.82	6766.98	8374.84	8370.86	8253.1
ENSG00000137497.18	NUMA1	chr11:72002864-72080693	hgnc_idHGNC:8059	-	3754.26	-0.338735	0.0397552	-8.52054	1.58817e-17	2.96795e-16	4186.32	4291.8	4096.5	3321.72	3236.98	3392.23
ENSG00000175309.15	PHYKPL	chr5:178208471-178232802	hgnc_idHGNC:28249	-	1055.43	-0.562723	0.0660469	-8.52006	1.5947e-17	2.97766e-16	1256.12	1262.96	1256.81	898.667	846.119	811.895
ENSG00000143476.18	DTL	chr1:212035553-212107400	hgnc_idHGNC:30288	+	157.39	3.17798	0.373038	8.5192	1.60655e-17	2.99729e-16	28.5483	18.2049	48.485	278.737	291.568	278.797
ENSG00000113583.8	C5orf15	chr5:133955510-133968674	hgnc_idHGNC:20656	-	1676.69	0.508283	0.0596789	8.51697	1.63788e-17	3.05319e-16	1467.38	1334.08	1357.58	2030.97	2037.55	1832.6
ENSG00000141759.15	TXNL4A	chr18:79970813-80033949	hgnc_idHGNC:30551	-	987.868	0.591057	0.0693987	8.51682	1.63993e-17	3.05447e-16	800.493	746.401	822.343	1208.63	1213.15	1136.19
ENSG00000131873.7	CHSY1	chr15:101175727-101252048	hgnc_idHGNC:17198	-	652.442	0.680361	0.0798937	8.51583	1.65398e-17	3.07808e-16	496.74	505.755	501.011	826.959	804.956	779.233
ENSG00000214331.8	PDPR2P	chr16:74332402-74368240	hgnc_idHGNC:27556	-	202.164	-1.26069	0.148088	-8.51314	1.69292e-17	3.14793e-16	276.347	278.194	301.367	127.224	113.197	116.652
ENSG00000163636.11	PSMD6	chr3:64010550-64024010	hgnc_idHGNC:9564	-	1505.01	0.469312	0.0551501	8.50972	1.74353e-17	3.23935e-16	1304.08	1235.66	1251.1	1748.76	1719.68	1770.77
ENSG00000064607.17	SUGP2	chr19:18990888-19034023	hgnc_idHGNC:18641	-	2174.44	-0.447479	0.0525909	-8.50868	1.75931e-17	3.26596e-16	2601.32	2356.4	2576.36	1884.08	1816.87	1811.6
ENSG00000155959.12	VBP1	chrX:155197007-155239841	hgnc_idHGNC:12662	+	838.382	0.61577	0.0724186	8.50293	1.84867e-17	3.429e-16	682.874	658.221	646.466	1052.49	973.037	1017.2
ENSG00000188846.14	RPL14	chr3:40457292-40468587	hgnc_idHGNC:10305	+	7963.48	0.305071	0.0359394	8.48849	2.09339e-17	3.8797e-16	7251.26	7254.08	6865.85	8551.8	8672.72	9185.15
ENSG00000215021.10	PHB2	chr12:6965327-6970780	hgnc_idHGNC:30306	-	2369.15	0.385192	0.0453876	8.4867	2.12581e-17	3.93653e-16	2056.62	2092.99	2011.65	2653.21	2681.28	2719.15
ENSG00000168685.15	IL7R	chr5:35852695-35879603	hgnc_idHGNC:6024	+	114.672	1.72115	0.20289	8.48314	2.19205e-17	4.05583e-16	46.8191	50.6324	62.7453	195.463	177.228	155.147
ENSG00000232536.1	RP11-74C1.4	chr1:151540516-151561855	tagncRNA_host	+	58.0064	-2.87203	0.338644	-8.48096	2.23345e-17	4.12902e-16	106.2	84.1976	115.984	15.0356	10.2906	16.3312
ENSG00000134802.18	SLC43A3	chr11:57406954-57427580	hgnc_idHGNC:17466	-	91.806	1.85217	0.218394	8.48085	2.23559e-17	4.12957e-16	42.2514	38.6854	38.9781	143.417	146.356	141.148
ENSG00000206053.13	JPT2	chr16:1678256-1702280	hgnc_idHGNC:14137	+	2762.55	0.369502	0.0435892	8.47691	2.31246e-17	4.26805e-16	2498.54	2365.5	2373.86	3141.29	3080.33	3115.76
ENSG00000128272.17	ATF4	chr22:39519695-39522683	hgnc_idHGNC:786	+	5860.92	-0.30346	0.0358057	-8.47519	2.34705e-17	4.32832e-16	6610.63	6282.4	6539.77	5234.71	5111.02	5386.97
ENSG00000115310.18	RTN4	chr2:54972187-55112621	hgnc_idHGNC:14085	-	5216.57	0.287704	0.0339777	8.46744	2.50855e-17	4.62234e-16	4661.36	4771.39	4656.46	5658.02	5761.61	5790.59
ENSG00000163950.13	SLBP	chr4:1692731-1712344	hgnc_idHGNC:10904	-	730.245	0.698864	0.0825374	8.46724	2.51277e-17	4.62631e-16	589.236	539.889	543.792	918.329	826.681	963.542
ENSG00000091651.9	ORC6	chr16:46689643-46698394	hgnc_idHGNC:17151	+	88.8965	1.89132	0.223425	8.46511	2.55911e-17	4.70775e-16	39.9676	35.8409	38.0274	142.26	132.635	144.648
ENSG00000080493.18	SLC4A4	chr4:71062667-71572087	hgnc_idHGNC:11030	+	94.1664	1.87754	0.222093	8.45381	2.81937e-17	5.18227e-16	36.5418	42.6677	40.8795	128.381	153.216	163.312
ENSG00000104164.12	BLOC1S6	chr15:45587214-45615945	hgnc_idHGNC:8549	+	959.726	0.626457	0.0741672	8.44655	3.00035e-17	5.5104e-16	746.822	713.973	806.181	1145.02	1245.17	1101.19
ENSG00000163655.16	GMPS	chr3:155870650-155944020	hgnc_idHGNC:4378	+	1341.8	0.492667	0.0583763	8.4395	3.18691e-17	5.84824e-16	1108.81	1089.45	1148.43	1530.16	1565.32	1608.63
ENSG00000118193.12	KIF14	chr1:200551497-200620751	hgnc_idHGNC:19181	-	88.4941	1.9768	0.234348	8.43534	3.30243e-17	6.05527e-16	45.6772	31.2897	32.3233	154.983	137.208	129.483
ENSG00000133112.17	TPT1	chr13:45333471-45341284	hgnc_idHGNC:12022	-	18931	0.273094	0.0323859	8.4325	3.38357e-17	6.19896e-16	17919.2	16299.6	17235	20854.4	20815.7	20461.9
ENSG00000111799.22	COL12A1	chr6:75084326-75206267	hgnc_idHGNC:2188	-	1918.71	0.419557	0.0497661	8.43057	3.43971e-17	6.29667e-16	1636.39	1683.95	1600.95	2180.16	2183.9	2226.88
ENSG00000149289.11	ZC3H12C	chr11:110093392-110171841	hgnc_idHGNC:29362	+	1588.39	-0.496157	0.0589723	-8.41338	3.98346e-17	7.2861e-16	1879.62	1860.88	1836.72	1308.1	1416.68	1228.34
ENSG00000165476.14	REEP3	chr10:63521401-63625128	hgnc_idHGNC:23711	+	5607.76	0.306961	0.0364859	8.41315	3.99135e-17	7.29455e-16	5128.41	4835.68	5087.12	6090.58	6360.76	6144.04
ENSG00000101160.15	CTSZ	chr20:58985686-59008238	hgnc_idHGNC:2547	-	2391.11	0.384578	0.0457195	8.41167	4.04215e-17	7.38138e-16	2103.44	2054.88	2066.79	2756.14	2624.11	2741.31
ENSG00000227292.1	AC009229.5	chr2:38203363-38239590	havana_geneOTTHUMG00000152269.2	-	248.707	-1.15693	0.137671	-8.4036	4.32979e-17	7.9002e-16	352.856	318.017	360.31	173.488	142.925	144.648
ENSG00000112159.12	MDN1	chr6:89642498-89819794	hgnc_idHGNC:18302	-	2902.57	-0.411775	0.0490018	-8.40326	4.34241e-17	7.91676e-16	3518.29	3241.61	3187.65	2499.38	2582.95	2385.53
ENSG00000100804.19	PSMB5	chr14:23016543-23035230	hgnc_idHGNC:9542	-	2330.68	0.402714	0.0480384	8.38317	5.15189e-17	9.3849e-16	2090.87	2010.5	1923.24	2623.14	2621.83	2714.48
ENSG00000170860.4	LSM3	chr3:14178817-14201122	hgnc_idHGNC:17874	+	756.326	0.651879	0.0777833	8.3807	5.26129e-17	9.57182e-16	605.223	556.956	606.537	963.436	921.584	884.219
ENSG00000183684.8	ALYREF	chr17:81887835-81891586	hgnc_idHGNC:19071	-	438.146	0.87987	0.104988	8.38066	5.26305e-17	9.57182e-16	299.186	301.519	325.135	593.329	501.954	607.755
ENSG00000155115.7	GTF3C6	chr6:110958706-110967890	hgnc_idHGNC:20872	+	880.17	0.616321	0.0735781	8.37642	5.45626e-17	9.90812e-16	741.113	647.412	702.557	1047.87	1079.37	1062.7
ENSG00000161016.18	RPL8	chr8:144789765-144792587	hgnc_idHGNC:10368	-	10101.2	0.323193	0.0385838	8.37641	5.45681e-17	9.90812e-16	8833.97	9520.02	8555.22	11253.6	10873.8	11570.7
ENSG00000131462.9	TUBG1	chr17:42609641-42615238	hgnc_idHGNC:12417	+	549.043	0.768733	0.0918214	8.37205	5.66236e-17	1.0273e-15	387.114	420.988	407.844	661.567	663.174	753.569
ENSG00000115762.16	PLEKHB2	chr2:131104847-131353709	hgnc_idHGNC:19236	+	3893.88	0.323664	0.0386842	8.36682	5.91923e-17	1.07303e-15	3489.74	3492.5	3393	4324.48	4220.3	4443.26
ENSG00000137767.14	SQOR	chr15:45631148-45691281	hgnc_idHGNC:20390	+	796.476	0.660183	0.078927	8.36447	6.03858e-17	1.09378e-15	654.326	582.557	619.847	998.134	1018.77	905.217
ENSG00000157557.13	ETS2	chr21:38805183-38824955	hgnc_idHGNC:3489	+	1135.95	0.530985	0.0634822	8.36431	6.04683e-17	1.09439e-15	912.402	963.722	907.905	1358.99	1374.37	1298.33
ENSG00000136155.17	SCEL	chr13:77535674-77645263	hgnc_idHGNC:10573	+	619.406	0.814591	0.0973933	8.36393	6.0663e-17	1.09703e-15	493.314	415.299	443.02	831.585	844.976	688.245
ENSG00000132849.21	PATJ	chr1:61742477-62178675	hgnc_idHGNC:28881	+	6646.85	-0.290949	0.0347916	-8.36262	6.1341e-17	1.1084e-15	7472.79	7077.15	7403.94	6010.78	6094.34	5822.08
ENSG00000132640.15	BTBD3	chr20:11890723-11926609	hgnc_idHGNC:15854	+	1309.78	0.515712	0.0616932	8.35929	6.30952e-17	1.13917e-15	1112.24	1024.03	1103.75	1601.87	1492.14	1524.64
ENSG00000163605.15	PPP4R2	chr3:72996803-73069198	hgnc_idHGNC:18296	+	2628.31	0.397322	0.0475464	8.35652	6.45951e-17	1.16532e-15	2360.37	2143.06	2313.02	2966.64	2990	2996.78
ENSG00000106682.16	EIF4H	chr7:74174231-74197122	hgnc_idHGNC:12741	+	5137.07	0.304986	0.0365076	8.35403	6.59753e-17	1.18925e-15	4737.87	4599.58	4453.96	5557.4	5782.19	5691.43
ENSG00000186815.13	TPCN1	chr12:113221050-113298585	hgnc_idHGNC:18182	+	948.436	-0.588364	0.0704958	-8.34608	7.05637e-17	1.27094e-15	1098.54	1157.72	1159.84	718.24	800.383	755.902
ENSG00000278743.1	RP11-707G18.1	chr12:25385670-25386241	havana_geneOTTHUMG00000187136.1	-	69.4689	-2.39233	0.286888	-8.3389	7.49847e-17	1.34948e-15	106.2	134.261	109.329	17.3488	24.0115	25.6634
ENSG00000057704.13	TMCC3	chr12:94567122-94650557	hgnc_idHGNC:29199	-	598.302	-0.739775	0.0887214	-8.33817	7.54463e-17	1.3567e-15	702.287	735.592	807.132	434.876	459.648	450.275
ENSG00000142541.18	RPL13A	chr19:49487510-49493057	hgnc_idHGNC:10304	+	45467.6	0.269261	0.0323021	8.33571	7.70341e-17	1.38414e-15	42509.5	41328.5	39875.6	50228.2	47315.2	51548.3
ENSG00000178149.17	DALRD3	chr3:49015488-49022293	hgnc_idHGNC:25536	-	389.842	-0.887466	0.106492	-8.33361	7.84126e-17	1.40778e-15	524.146	510.306	483.899	278.737	253.836	288.129
ENSG00000114268.12	PFKFB4	chr3:48517684-48562015	hgnc_idHGNC:8875	-	158.311	1.43506	0.172209	8.33328	7.86329e-17	1.4106e-15	82.219	77.3708	97.9206	205.872	228.681	257.8
ENSG00000179958.10	DCTPP1	chr16:30423615-30430030	hgnc_idHGNC:28777	-	417.309	0.8849	0.106209	8.33169	7.96965e-17	1.42854e-15	258.076	316.879	300.417	533.186	522.536	572.759
ENSG00000144354.14	CDCA7	chr2:173354820-173368997	hgnc_idHGNC:14628	+	68.9521	2.25272	0.270429	8.33016	8.07301e-17	1.44591e-15	28.5483	24.4628	19.0137	109.876	131.491	100.32
ENSG00000134001.15	EIF2S1	chr14:67360328-67386516	hgnc_idHGNC:3265	+	2095.24	0.434589	0.0522497	8.31754	8.9809e-17	1.60723e-15	1835.08	1679.97	1839.58	2421.89	2456.03	2338.86
ENSG00000115738.10	ID2	chr2:8678845-8684461	hgnc_idHGNC:5361	+	1198.38	-0.502405	0.0604288	-8.31399	9.25363e-17	1.65471e-15	1427.41	1387.55	1401.31	993.507	993.618	986.873
ENSG00000100300.18	TSPO	chr22:43151547-43163242	hgnc_idHGNC:1158	+	2432.01	0.509568	0.0613396	8.30732	9.78896e-17	1.74904e-15	1956.13	2155.57	1901.37	2968.96	2585.24	3024.78
ENSG00000213593.10	TMX2	chr11:57712593-57740973	hgnc_idHGNC:30739	+	1430.48	0.511532	0.0615772	8.30716	9.80196e-17	1.74997e-15	1229.86	1112.77	1202.62	1731.41	1716.25	1589.96
ENSG00000129116.19	PALLD	chr4:168497052-168928457	hgnc_idHGNC:17068	+	793.576	0.651368	0.0784269	8.30542	9.94672e-17	1.7744e-15	613.217	665.048	569.461	991.194	975.324	947.211
ENSG00000108448.22	TRIM16L	chr17:18697998-18736118	hgnc_idHGNC:32670	+	1626.36	0.494853	0.0596049	8.30221	1.02191e-16	1.82008e-15	1394.3	1288	1373.74	2034.43	1838.59	1829.1
ENSG00000169756.16	LIMS1	chr2:108534355-108687246	hgnc_idHGNC:6616	+	903.122	0.584363	0.0703858	8.30228	1.02128e-16	1.82008e-15	737.687	712.267	719.669	1141.55	1055.36	1052.2
ENSG00000142731.11	PLK4	chr4:127880893-127899224	hgnc_idHGNC:11397	+	97.6376	1.83373	0.22089	8.30156	1.02757e-16	1.82871e-15	34.2579	51.7702	39.9288	163.079	148.643	148.148
ENSG00000102781.14	KATNAL1	chr13:30202630-30307551	hgnc_idHGNC:28361	-	135.499	1.54817	0.18657	8.29806	1.05823e-16	1.88178e-15	65.09	65.4238	77.0055	170.018	213.817	221.638
ENSG00000151348.16	EXT2	chr11:44095648-44251962	hgnc_idHGNC:3513	+	2129.81	0.403622	0.0486412	8.29795	1.05923e-16	1.88207e-15	1900.17	1798.87	1807.25	2461.22	2450.31	2361.03
ENSG00000198258.11	UBL5	chr19:9827892-9830115	hgnc_idHGNC:13736	+	2307	0.387688	0.0467576	8.29144	1.11885e-16	1.98643e-15	2066.89	1967.27	1966.97	2559.53	2628.69	2652.66
ENSG00000163660.12	CCNL1	chr3:157146508-157160760	hgnc_idHGNC:20569	-	2474.29	-0.411222	0.0496256	-8.28649	1.16639e-16	2.06918e-15	2841.12	2700.58	2936.67	2200.98	2040.98	2125.39
ENSG00000066044.15	ELAVL1	chr19:7958573-8005659	hgnc_idHGNC:3312	-	1103.09	0.560977	0.0678162	8.27202	1.31703e-16	2.33458e-15	839.319	867.008	967.798	1295.38	1333.21	1315.83
ENSG00000135916.16	ITM2C	chr2:230864639-230879248	hgnc_idHGNC:6175	+	1106.22	0.535093	0.0646952	8.27099	1.32852e-16	2.35308e-15	883.854	895.453	930.721	1309.26	1252.03	1365.99
ENSG00000129562.11	DAD1	chr14:22564907-22589224	hgnc_idHGNC:2664	-	1515.64	0.468061	0.0566051	8.26889	1.35209e-16	2.39292e-15	1292.67	1285.72	1236.84	1689.77	1756.27	1832.6
ENSG00000131469.15	RPL27	chr17:42998273-43002959	hgnc_idHGNC:10328	+	9496.27	0.316134	0.0382429	8.26646	1.37999e-16	2.44039e-15	8892.21	7996.5	8507.69	10859.2	10502.2	10219.8
ENSG00000100600.15	LGMN	chr14:92703807-92748679	hgnc_idHGNC:9472	-	1453.39	0.502516	0.0608301	8.26097	1.44489e-16	2.55314e-15	1273.25	1219.16	1117.06	1737.19	1725.4	1648.29
ENSG00000125743.11	SNRPD2	chr19:45687460-45692569	hgnc_idHGNC:11159	-	3000.54	0.408829	0.0495061	8.25816	1.4793e-16	2.61187e-15	2778.32	2536.74	2426.15	3510.24	3346.74	3405.06
ENSG00000184270.6	H2AC21	chr1:149887469-149887965	hgnc_idHGNC:20508	-	213.897	1.19752	0.14503	8.25709	1.49269e-16	2.63345e-15	132.464	138.243	117.885	283.364	280.134	331.291
ENSG00000067167.8	TRAM1	chr8:70573218-70608416	hgnc_idHGNC:20568	-	4513.25	0.329146	0.0398712	8.25523	1.51615e-16	2.67271e-15	4166.9	3875.94	3969.11	4936.31	5192.2	4939.03
ENSG00000276900.1	RP11-467L13.7	chr12:31729117-31731204	havana_geneOTTHUMG00000187205.1	+	86.0998	-1.98574	0.2408	-8.24642	1.63204e-16	2.87476e-15	149.593	136.537	126.441	33.541	33.1587	37.3285
ENSG00000168056.17	LTBP3	chr11:65538559-65558930	hgnc_idHGNC:6716	-	3582.93	-0.443218	0.0537548	-8.24519	1.64903e-16	2.90239e-15	3912.25	4497.75	3967.21	3113.53	2863.08	3143.76
ENSG00000166913.13	YWHAB	chr20:44885702-44908532	hgnc_idHGNC:12849	+	6031.78	0.277481	0.0336578	8.24416	1.66329e-16	2.92519e-15	5378.49	5392.63	5590.98	6530.09	6741.51	6556.99
ENSG00000165637.13	VDAC2	chr10:75210154-75231448	hgnc_idHGNC:12672	+	3415.32	0.411204	0.0498814	8.24363	1.67058e-16	2.93571e-15	3110.62	2701.15	2997.51	3989.07	3903.58	3790.01
ENSG00000161888.11	SPC24	chr19:11131520-11155808	hgnc_idHGNC:26913	-	92.0314	1.95662	0.237387	8.24234	1.68879e-16	2.96538e-15	26.2644	41.5299	43.7315	146.886	124.631	169.145
ENSG00000126261.13	UBA2	chr19:34428352-34471251	hgnc_idHGNC:30661	+	3022.91	0.365618	0.0444547	8.22451	1.95988e-16	3.4387e-15	2781.74	2544.13	2609.63	3408.46	3421.06	3372.4
ENSG00000167323.12	STIM1	chr11:3854527-4093210	hgnc_idHGNC:11386	+	1672.93	0.448639	0.054559	8.223	1.98483e-16	3.47974e-15	1411.43	1472.89	1355.68	1892.17	1966.65	1938.75
ENSG00000126432.14	PRDX5	chr11:64318121-64321811	hgnc_idHGNC:9355	+	3147.03	0.395715	0.0481403	8.22004	2.03428e-16	3.56365e-15	2805.72	2705.13	2645.76	3578.48	3354.75	3792.34
ENSG00000112511.18	PHF1	chr6:33410399-33416453	hgnc_idHGNC:8919	+	502.391	-0.799305	0.0972469	-8.21934	2.04629e-16	3.58188e-15	620.068	644.567	649.318	349.289	410.482	340.623
ENSG00000162337.12	LRP5	chr11:68312591-68449275	hgnc_idHGNC:6697	+	2636.19	-0.36317	0.0441889	-8.21859	2.05909e-16	3.60148e-15	2916.49	2996.41	2983.25	2327.05	2241.07	2352.86
ENSG00000197451.12	HNRNPAB	chr5:178204533-178211163	hgnc_idHGNC:5034	+	2811.03	0.365556	0.0445021	8.21435	2.13322e-16	3.72822e-15	2532.8	2388.82	2455.62	3167.89	3247.27	3073.77
ENSG00000177106.16	EPS8L2	chr11:694438-727727	hgnc_idHGNC:21296	+	3994.98	-0.395605	0.0481615	-8.21414	2.13693e-16	3.7318e-15	4389.58	4859	4359.84	3457.04	3299.86	3604.53
ENSG00000189280.3	GJB5	chr1:34755047-34758512	hgnc_idHGNC:4287	+	393.78	0.843839	0.102735	8.21374	2.14404e-16	3.74129e-15	287.766	275.349	283.304	489.236	495.094	531.931
ENSG00000163697.17	APBB2	chr4:40810027-41216714	hgnc_idHGNC:582	-	693.385	0.646386	0.0787653	8.20649	2.27747e-16	3.97103e-15	523.004	558.094	538.088	875.536	817.534	848.057
ENSG00000184445.12	KNTC1	chr12:122527246-122626396	hgnc_idHGNC:17255	+	566.243	0.727979	0.0887316	8.20428	2.31979e-16	4.04167e-15	413.379	441.469	422.104	715.927	745.499	659.082
ENSG00000035499.13	DEPDC1B	chr5:60596912-60700190	hgnc_idHGNC:24902	-	64.2338	2.36292	0.288092	8.20199	2.36439e-16	4.11617e-15	13.7032	21.6183	26.6192	126.068	102.906	94.4878
ENSG00000115415.20	STAT1	chr2:190908460-191020960	hgnc_idHGNC:11362	-	2744.36	0.374118	0.0456176	8.20118	2.38037e-16	4.14078e-15	2328.4	2366.64	2476.54	3049.92	3216.4	3028.28
ENSG00000162063.13	CCNF	chr16:2429394-2458854	hgnc_idHGNC:1591	+	221.398	1.22995	0.149985	8.2005	2.39394e-16	4.16115e-15	149.593	134.83	113.132	297.243	280.134	353.454
ENSG00000141030.13	COPS3	chr17:17246616-17281273	hgnc_idHGNC:2239	-	969.873	0.543892	0.06634	8.19855	2.43309e-16	4.22591e-15	779.938	791.344	795.724	1180.87	1146.83	1124.52
ENSG00000097046.13	CDC7	chr1:91500851-91525764	hgnc_idHGNC:1745	+	87.2799	1.98128	0.241878	8.19124	2.58548e-16	4.48712e-15	45.6772	31.2897	30.4219	153.826	115.484	146.981
ENSG00000124225.16	PMEPA1	chr20:57648392-57711536	hgnc_idHGNC:14107	-	6679.41	0.281214	0.0343367	8.18992	2.61403e-16	4.53315e-15	5902.64	6131.07	6051.11	7512.03	7404.68	7074.92
ENSG00000136731.13	UGGT1	chr2:128091200-128195677	hgnc_idHGNC:15663	+	2761.75	0.414244	0.0506003	8.1866	2.6872e-16	4.65642e-15	2551.07	2330.8	2228.41	3108.9	3248.41	3102.93
ENSG00000205890.3	RP11-473M20.5	chr16:3032481-3039133	havana_geneOTTHUMG00000177453.1	+	360.538	-0.899739	0.109908	-8.18625	2.69485e-16	4.66607e-15	457.914	484.705	464.885	270.641	240.115	244.968
ENSG00000111331.14	OAS3	chr12:112938051-112976460	hgnc_idHGNC:8088	+	290.367	0.988709	0.120792	8.18521	2.71836e-16	4.70313e-15	186.135	203.098	192.989	359.698	401.335	398.949
ENSG00000061676.15	NCKAP1	chr2:182909115-183038858	hgnc_idHGNC:7666	-	8466.16	0.266649	0.0326007	8.17922	2.85679e-16	4.93884e-15	7830.22	7445.8	7793.72	9235.34	9450.23	9041.67
ENSG00000115268.10	RPS15	chr19:1438358-1440495	hgnc_idHGNC:10388	+	6977.53	0.373306	0.0456591	8.17594	2.9358e-16	5.0715e-15	6020.26	6465.58	5743.09	7847.44	7443.56	8345.26
ENSG00000033178.13	UBA6	chr4:67612652-67701155	hgnc_idHGNC:25581	-	3505.54	0.345763	0.0423052	8.17307	3.0063e-16	5.18929e-15	3230.52	2971.38	3070.71	3980.97	3860.13	3919.49
ENSG00000155918.8	RAET1L	chr6:150018334-150025532	hgnc_idHGNC:16798	-	50.0813	2.64414	0.323575	8.17164	3.0423e-16	5.24739e-15	10.2774	15.9293	14.2603	93.6835	81.1817	85.1557
ENSG00000107262.26	BAG1	chr9:33247820-33264720	hgnc_idHGNC:937	-	6937.54	-0.266123	0.0325837	-8.16738	3.15154e-16	5.43162e-15	7789.11	7514.07	7428.66	6234	6271.57	6387.84
ENSG00000185591.10	SP1	chr12:53380176-53416446	hgnc_idHGNC:11205	+	2785.85	-0.349626	0.0428335	-8.16244	3.28316e-16	5.6541e-15	3098.06	3188.13	3075.47	2432.3	2442.31	2478.85
ENSG00000013275.8	PSMC4	chr19:39971165-39981764	hgnc_idHGNC:9551	+	2050.24	0.41467	0.0508117	8.16092	3.32486e-16	5.72152e-15	1779.13	1811.39	1678.91	2342.09	2281.09	2408.86
ENSG00000204394.13	VARS1	chr6:31777518-31795752	hgnc_idHGNC:12651	-	1551.93	0.464519	0.0569404	8.15799	3.40652e-16	5.85753e-15	1347.48	1311.89	1253.95	1848.22	1716.25	1833.76
ENSG00000100612.14	DHRS7	chr14:60144119-60169856	hgnc_idHGNC:21524	-	952.475	0.604698	0.0742412	8.14504	3.79143e-16	6.51439e-15	762.809	758.917	745.338	1247.96	1049.64	1150.18
ENSG00000092010.15	PSME1	chr14:24136163-24138967	hgnc_idHGNC:9568	+	3697.34	0.339659	0.0417054	8.14425	3.81652e-16	6.55247e-15	3318.45	3176.19	3303.63	4168.34	3956.18	4261.28
ENSG00000153113.24	CAST	chr5:96525267-96779595	hgnc_idHGNC:1515	+	9295.55	0.269347	0.0331012	8.13708	4.0491e-16	6.94645e-15	8744.9	8222.36	8335.61	9944.33	10440.4	10085.7
ENSG00000135318.12	NT5E	chr6:85449584-85495791	hgnc_idHGNC:8021	+	1012.01	0.565191	0.0694803	8.13455	4.13476e-16	7.08798e-15	816.48	785.086	849.913	1142.71	1201.72	1276.17
ENSG00000152556.17	PFKM	chr12:48105139-48146404	hgnc_idHGNC:8877	+	609.181	0.677951	0.0833738	8.13146	4.24147e-16	7.26534e-15	473.901	456.26	477.244	774.913	719.201	753.569
ENSG00000196531.14	NACA	chr12:56712305-56731628	hgnc_idHGNC:7629	-	8126.67	0.258054	0.0317461	8.12868	4.33991e-16	7.42828e-15	7608.68	7270.58	7335.49	9000.55	8872.81	8671.88
ENSG00000101608.13	MYL12A	chr18:3247481-3256236	hgnc_idHGNC:16701	+	5160.37	0.291234	0.0358486	8.12402	4.50991e-16	7.71337e-15	4793.82	4591.05	4545.23	5582.84	5774.19	5675.1
ENSG00000145592.14	RPL37	chr5:40825262-40835222	hgnc_idHGNC:10347	-	25262.1	0.26927	0.0331469	8.12353	4.52831e-16	7.7352e-15	23890.3	22717.4	22133.9	27938.5	26441.2	28451.3
ENSG00000156804.7	FBXO32	chr8:123497889-123541206	hgnc_idHGNC:16731	-	1452.86	-0.488202	0.0600976	-8.12349	4.52959e-16	7.7352e-15	1672.93	1660.63	1756.87	1169.31	1289.76	1167.68
ENSG00000125753.14	VASP	chr19:45506579-45526983	hgnc_idHGNC:12652	+	2980.77	0.364352	0.0448742	8.1194	4.6849e-16	7.99433e-15	2569.34	2688.07	2555.44	3292.8	3273.57	3505.38
ENSG00000137124.8	ALDH1B1	chr9:38392702-38398661	hgnc_idHGNC:407	+	646.083	0.712038	0.0877681	8.11272	4.95008e-16	8.44039e-15	512.727	521.115	433.513	780.696	808.387	820.061
ENSG00000142507.10	PSMB6	chr17:4796144-4798502	hgnc_idHGNC:9543	+	1766.3	0.429181	0.0529164	8.11055	5.03892e-16	8.58534e-15	1563.3	1516.7	1437.44	2011.3	2006.67	2062.4
ENSG00000137309.20	HMGA1	chr6:34236873-34246231	hgnc_idHGNC:5010	+	1307.93	0.534376	0.0659092	8.10775	5.15652e-16	8.77902e-15	1022.03	1096.84	1082.83	1433.01	1544.74	1668.12
ENSG00000135486.19	HNRNPA1	chr12:54280193-54287088	hgnc_idHGNC:5031	+	12492.3	0.266836	0.0329156	8.10668	5.20217e-16	8.85001e-15	11150.9	11066.3	11808.5	13702.1	14003.3	13222.5
ENSG00000183291.17	SELENOF	chr1:86862445-86914424	hgnc_idHGNC:17705	-	2388.6	0.37835	0.0466852	8.10427	5.30628e-16	9.02028e-15	2101.15	2028.71	2105.77	2776.96	2612.68	2706.32
ENSG00000138180.16	CEP55	chr10:93496612-93529092	hgnc_idHGNC:1161	+	143.057	1.62585	0.200731	8.09965	5.51184e-16	9.36259e-15	84.5028	49.4946	79.8576	234.787	218.39	191.309
ENSG00000185101.13	ANO9	chr11:417933-442011	hgnc_idHGNC:20679	-	814.932	-0.599667	0.0740444	-8.09875	5.55252e-16	9.42456e-15	1019.74	989.891	936.425	655.784	639.163	648.583
ENSG00000143401.15	ANP32E	chr1:150218417-150236156	hgnc_idHGNC:16673	-	364.078	0.966316	0.119389	8.09386	5.78038e-16	9.80388e-15	287.766	212.77	244.326	455.695	492.807	491.103
ENSG00000148229.13	POLE3	chr9:113407235-113410675	hgnc_idHGNC:13546	-	836.009	0.594267	0.073453	8.09044	5.9449e-16	1.00753e-14	662.32	668.461	667.381	1029.36	942.165	1046.36
ENSG00000237330.3	RNF223	chr1:1070967-1074306	hgnc_idHGNC:40020	-	351.848	-0.957385	0.11852	-8.07784	6.59239e-16	1.11642e-14	460.198	465.363	467.737	202.403	241.258	274.131
ENSG00000087128.10	TMPRSS11E	chr4:68447463-68497604	hgnc_idHGNC:24465	+	135.062	1.50717	0.186597	8.07711	6.63211e-16	1.1223e-14	74.2255	59.7348	78.9069	222.065	181.801	193.642
ENSG00000113558.19	SKP1	chr5:134148935-134176964	hgnc_idHGNC:10899	-	6629.37	0.290557	0.0359857	8.07424	6.78987e-16	1.14812e-14	6113.89	5751.04	6038.76	7234.45	7527.03	7111.08
ENSG00000257671.1	KRT7-AS	chr12:52245048-52247448	hgnc_idHGNC:52643	-	689.688	-0.679605	0.084175	-8.07371	6.81928e-16	1.15223e-14	848.454	870.99	827.097	488.079	520.249	583.258
ENSG00000072506.14	HSD17B10	chrX:53431258-53434370	hgnc_idHGNC:4800	-	740.611	0.65739	0.0815725	8.05897	7.6941e-16	1.29906e-14	600.655	588.815	534.285	911.39	844.976	963.542
ENSG00000136108.15	CKAP2	chr13:52455429-52476628	hgnc_idHGNC:1990	+	506.451	0.780519	0.0968524	8.05885	7.70146e-16	1.29932e-14	400.818	337.928	384.077	607.208	642.593	666.081
ENSG00000114626.18	ABTB1	chr3:127672935-127680926	hgnc_idHGNC:18275	+	182.351	-1.39235	0.172923	-8.05185	8.15514e-16	1.37483e-14	267.212	269.091	255.734	90.2137	80.0383	131.816
ENSG00000231500.7	RPS18	chr6:33272075-33276511	hgnc_idHGNC:10401	+	22980.9	0.304003	0.0377752	8.04768	8.43803e-16	1.42145e-14	21573.3	19411.5	20737.3	26712.5	24668.9	24781.5
ENSG00000087302.9	RTRAF	chr14:51989514-52010694	hgnc_idHGNC:23169	+	2403.31	0.398403	0.0495087	8.04713	8.47569e-16	1.42672e-14	2179.94	1960.44	2090.56	2713.35	2772.75	2702.82
ENSG00000108588.14	CCDC47	chr17:63745255-63776351	hgnc_idHGNC:24856	-	2234.39	0.425525	0.0528955	8.04465	8.64954e-16	1.45489e-14	1835.08	1895.02	1990.74	2606.95	2675.57	2403.02
ENSG00000154153.15	RETREG1	chr5:16473038-16617101	hgnc_idHGNC:25964	-	362.002	0.946369	0.117665	8.04291	8.77279e-16	1.47451e-14	292.334	224.148	230.066	469.574	493.951	461.94
ENSG00000073910.23	FRY	chr13:31846713-32299125	hgnc_idHGNC:20367	+	1085.98	-0.557016	0.0693003	-8.03771	9.15319e-16	1.5373e-14	1382.88	1231.11	1269.17	902.137	833.541	897.051
ENSG00000167183.3	PRR15L	chr17:47951967-47957883	hgnc_idHGNC:28149	-	1390.98	0.497824	0.0619523	8.0356	9.31209e-16	1.56281e-14	1233.28	1162.84	1065.72	1605.34	1635.07	1643.62
ENSG00000198625.13	MDM4	chr1:204516379-204558120	hgnc_idHGNC:6974	+	611.192	-0.746703	0.0929626	-8.0323	9.56632e-16	1.60428e-14	777.655	741.85	779.562	430.25	521.392	416.446
ENSG00000105968.19	H2AZ2	chr7:44826791-44848087	hgnc_idHGNC:20664	-	2104.74	0.403777	0.0502698	8.03219	9.57456e-16	1.60445e-14	1868.2	1732.31	1843.38	2367.53	2458.32	2358.7
ENSG00000132463.14	GRSF1	chr4:70815783-70839897	hgnc_idHGNC:4610	-	2999.14	0.33441	0.0416605	8.02703	9.98633e-16	1.67221e-14	2685.82	2601.02	2677.13	3282.39	3397.05	3351.4
ENSG00000152256.14	PDK1	chr2:172555373-172608669	hgnc_idHGNC:8809	+	508.618	0.748313	0.093242	8.02549	1.01119e-15	1.69196e-14	396.25	362.96	382.176	636.122	674.608	599.589
ENSG00000151208.17	DLG5	chr10:77790791-77926755	hgnc_idHGNC:2904	-	3215.84	-0.337271	0.0420342	-8.02373	1.02584e-15	1.71521e-14	3589.09	3697.87	3478.56	2804.72	2851.65	2873.13
ENSG00000113578.18	FGF1	chr5:142592178-142698070	hgnc_idHGNC:3665	-	73.3001	2.05066	0.255641	8.02166	1.04324e-15	1.74299e-14	30.8321	26.7384	28.5206	100.623	117.771	135.316
ENSG00000182287.15	AP1S2	chrX:15825806-15854931	hgnc_idHGNC:560	-	550.416	0.775927	0.0969076	8.00688	1.17659e-15	1.96432e-14	382.547	389.699	445.872	722.866	625.442	736.072
ENSG00000148834.13	GSTO1	chr10:104235356-104267459	hgnc_idHGNC:13312	+	998.815	0.545341	0.0681283	8.00462	1.19836e-15	1.99918e-14	854.164	778.259	809.034	1143.86	1217.73	1189.85
ENSG00000161057.13	PSMC2	chr7:103328570-103370346	hgnc_idHGNC:9548	+	2022.68	0.437624	0.0546897	8.00194	1.22477e-15	2.04171e-14	1785.98	1672.57	1700.78	2471.62	2190.76	2314.37
ENSG00000215068.8	AC025171.1	chr5:43041575-43054603	havana_geneOTTHUMG00000131146.5	+	304.201	-0.983723	0.122964	-8.00007	1.24353e-15	2.07143e-14	423.656	424.971	363.162	203.559	210.386	199.474
ENSG00000147123.11	NDUFB11	chrX:47142216-47145038	hgnc_idHGNC:20372	-	1424.35	0.471223	0.0589112	7.99887	1.25567e-15	2.09011e-14	1184.18	1200.39	1195.96	1555.61	1720.82	1689.12
ENSG00000117748.10	RPA2	chr1:27891524-27914746	hgnc_idHGNC:10290	-	649.836	0.648982	0.0811697	7.99537	1.29185e-15	2.14873e-14	513.869	485.843	520.976	798.044	767.224	813.062
ENSG00000165283.16	STOML2	chr9:35099776-35103195	hgnc_idHGNC:14559	-	1281.29	0.485468	0.0607588	7.9901	1.34833e-15	2.24101e-14	1057.43	1059.3	1086.63	1471.18	1439.55	1573.63
ENSG00000172531.16	PPP1CA	chr11:67398181-67421183	hgnc_idHGNC:9281	-	2310.83	0.381978	0.0478085	7.98975	1.35208e-15	2.24557e-14	2001.8	2049.76	1965.07	2637.02	2514.35	2696.99
ENSG00000152518.8	ZFP36L2	chr2:43222402-43226606	hgnc_idHGNC:1108	-	423.026	-0.867145	0.108562	-7.98751	1.37686e-15	2.28504e-14	518.436	590.521	528.581	298.399	331.587	270.632
ENSG00000197713.15	RPE	chr2:210002565-210022260	hgnc_idHGNC:10293	+	1384.75	0.458512	0.0574052	7.9873	1.37928e-15	2.28735e-14	1180.76	1130.41	1192.16	1631.94	1599.62	1573.63
ENSG00000004478.8	FKBP4	chr12:2794970-2805423	hgnc_idHGNC:3720	+	2197.44	0.398777	0.0499315	7.98649	1.38839e-15	2.30075e-14	1944.71	1921.19	1820.56	2479.72	2417.16	2601.33
ENSG00000122566.22	HNRNPA2B1	chr7:26171151-26201529	hgnc_idHGNC:5033	-	4100.61	-0.326898	0.0409627	-7.98038	1.45881e-15	2.41567e-14	4401	4602.99	4682.13	3561.13	3790.38	3566.04
ENSG00000140740.11	UQCRC2	chr16:21953288-21983660	hgnc_idHGNC:12586	+	4480.27	0.311052	0.0390158	7.97247	1.55538e-15	2.57367e-14	4019.59	3866.83	4118.37	5106.33	4917.78	4852.71
ENSG00000089248.7	ERP29	chr12:112013348-112023449	hgnc_idHGNC:13799	+	1778.6	0.525856	0.0660061	7.96677	1.62874e-15	2.6891e-14	1527.9	1340.34	1513.49	2292.35	2027.26	1970.25
ENSG00000105810.10	CDK6	chr7:92604921-92836573	hgnc_idHGNC:1777	-	4767.01	0.337302	0.0423385	7.96679	1.62853e-15	2.6891e-14	4197.74	4241.74	4196.33	5198.85	5689.58	5077.84
ENSG00000285230.2	RALY-AS1	chr20:33980679-33994357	hgnc_idHGNC:50743	-	148.359	-1.4127	0.177321	-7.96689	1.62718e-15	2.6891e-14	207.831	236.095	202.496	72.8649	88.0421	82.8226
ENSG00000178202.13	POGLUT3	chr11:108472112-108498384	hgnc_idHGNC:28496	-	104.527	1.61598	0.202843	7.96664	1.63046e-15	2.68997e-14	52.5288	50.6324	51.337	170.018	147.499	155.147
ENSG00000104320.14	NBN	chr8:89933331-90003228	hgnc_idHGNC:7652	-	1976.3	0.447671	0.0562095	7.96432	1.66137e-15	2.73893e-14	1783.7	1570.74	1671.31	2350.18	2301.67	2180.22
ENSG00000079332.15	SAR1A	chr10:70147289-70170523	hgnc_idHGNC:10534	-	2474.5	0.378369	0.0475333	7.96008	1.71933e-15	2.8324e-14	2242.75	2118.59	2099.11	2889.15	2791.05	2706.32
ENSG00000137168.8	PPIL1	chr6:36854827-36874803	hgnc_idHGNC:9260	-	444.593	0.85151	0.106992	7.95862	1.73971e-15	2.86386e-14	293.476	342.48	311.825	513.524	631.159	575.092
ENSG00000145632.15	PLK2	chr5:58453982-58460139	hgnc_idHGNC:19699	-	8548.51	0.236913	0.0297759	7.95654	1.7692e-15	2.91028e-14	7960.4	7701.24	7891.64	9347.53	9227.27	9162.98
ENSG00000068697.7	LAPTM4A	chr2:20032650-20051628	hgnc_idHGNC:6924	-	2937.04	0.326342	0.0410237	7.95496	1.79191e-15	2.94546e-14	2602.46	2616.38	2599.17	3281.23	3298.72	3224.25
ENSG00000122515.15	ZMIZ2	chr7:44748581-44769881	hgnc_idHGNC:22229	+	641.393	-0.680221	0.0855174	-7.95419	1.80309e-15	2.96168e-14	769.661	839.701	757.697	520.464	480.23	480.605
ENSG00000167107.13	ACSF2	chr17:50426158-50474845	hgnc_idHGNC:26101	+	1561.55	-0.441222	0.0554814	-7.9526	1.82632e-15	2.99763e-14	1844.22	1809.11	1742.61	1281.5	1349.22	1342.66
ENSG00000196611.6	MMP1	chr11:102789401-102798160	hgnc_idHGNC:7155	-	33.719	4.28706	0.539419	7.94756	1.90227e-15	3.12001e-14	6.85158	3.41342	0	50.8898	57.1702	83.9892
ENSG00000133216.17	EPHB2	chr1:22710839-22921500	hgnc_idHGNC:3393	+	396.119	0.87995	0.110735	7.94644	1.91948e-15	3.14592e-14	317.457	269.091	252.882	532.03	475.656	529.598
ENSG00000121579.13	NAA50	chr3:113716458-113746300	hgnc_idHGNC:29533	-	4900.66	0.300772	0.0378572	7.94493	1.94306e-15	3.18224e-14	4495.78	4216.14	4473.93	5373.5	5333.98	5510.62
ENSG00000134375.11	TIMM17A	chr1:201955503-201970664	hgnc_idHGNC:17315	+	1269.31	0.494654	0.0622738	7.94321	1.97008e-15	3.22413e-14	1059.71	1035.97	1067.62	1500.09	1558.46	1393.99
ENSG00000203485.14	INF2	chr14:104681146-104722535	hgnc_idHGNC:23791	+	2695.93	-0.452125	0.0569502	-7.93896	2.03891e-15	3.33433e-14	2971.3	3380.99	2984.2	2347.87	2130.16	2361.03
ENSG00000092964.18	DPYSL2	chr8:26514031-26658178	hgnc_idHGNC:3014	+	392.359	0.861163	0.108482	7.93831	2.04961e-15	3.34939e-14	302.612	260.558	275.699	475.357	491.664	548.263
ENSG00000013561.18	RNF14	chr5:141958328-141990292	hgnc_idHGNC:10058	+	1742.87	0.406043	0.051206	7.92959	2.19872e-15	3.59045e-14	1521.05	1512.14	1464.06	1970.82	1980.38	2008.74
ENSG00000109084.14	TMEM97	chr17:28319200-28328685	hgnc_idHGNC:28106	+	196.719	1.15495	0.145709	7.92638	2.25632e-15	3.68181e-14	122.187	128.572	114.082	271.798	284.708	258.967
ENSG00000184381.20	PLA2G6	chr22:38111495-38214778	hgnc_idHGNC:9039	-	272.767	-1.01627	0.128223	-7.92577	2.26729e-15	3.69702e-14	361.992	378.889	353.655	163.079	179.514	199.474
ENSG00000135387.21	CAPRIN1	chr11:34051731-34102610	hgnc_idHGNC:6743	+	9103.25	0.271587	0.0342685	7.92527	2.27645e-15	3.70926e-14	8459.42	7971.47	8328.01	9759.27	10334.1	9767.24
ENSG00000102007.11	PLP2	chrX:49171898-49175235	hgnc_idHGNC:9087	+	366.983	0.899709	0.113526	7.92514	2.27898e-15	3.71068e-14	256.934	266.816	243.376	452.225	444.784	537.764
ENSG00000004799.8	PDK4	chr7:95583499-95596516	hgnc_idHGNC:8812	-	2798.19	-0.357802	0.045156	-7.92368	2.30575e-15	3.75153e-14	3148.3	3040.79	3245.64	2485.5	2489.19	2379.69
ENSG00000149636.16	DSN1	chr20:36751791-36773818	hgnc_idHGNC:16165	-	209.303	1.11889	0.141243	7.92176	2.34177e-15	3.80737e-14	127.896	137.675	129.293	305.339	270.987	284.63
ENSG00000149554.14	CHEK1	chr11:125625163-125676255	hgnc_idHGNC:1925	+	166.813	1.40138	0.176907	7.92159	2.34498e-15	3.80982e-14	109.625	71.1129	97.9206	262.545	227.537	232.137
ENSG00000184792.16	OSBP2	chr22:30693782-30907824	hgnc_idHGNC:8504	+	4179.6	-0.298471	0.0376851	-7.92013	2.37263e-15	3.85196e-14	4490.07	4711.65	4623.18	3696.45	3774.38	3781.85
ENSG00000116171.19	SCP2	chr1:52927276-53051698	hgnc_idHGNC:10606	+	3282.92	0.376463	0.0475563	7.91617	2.4494e-15	3.97372e-14	3064.94	2702.29	2815.93	3785.51	3654.32	3674.53
ENSG00000126217.21	MCF2L	chr13:112894378-113099742	hgnc_idHGNC:14576	+	646.95	-0.663603	0.0838526	-7.91392	2.49407e-15	4.04325e-14	811.912	789.637	778.612	525.09	515.675	460.774
ENSG00000112414.15	ADGRG6	chr6:142301854-142446266	hgnc_idHGNC:13841	+	747.52	0.641636	0.081099	7.91176	2.53771e-15	4.11102e-14	624.636	550.129	581.82	959.966	917.01	851.557
ENSG00000114423.23	CBLB	chr3:105655461-105869552	hgnc_idHGNC:1542	-	780.004	-0.594183	0.0751436	-7.9073	2.63023e-15	4.25781e-14	961.505	900.573	955.439	611.834	626.585	624.086
ENSG00000168488.19	ATXN2L	chr16:28822999-28837237	hgnc_idHGNC:31326	+	429.57	-0.821018	0.103865	-7.9047	2.68581e-15	4.34465e-14	550.41	558.094	537.137	305.339	345.308	281.13
ENSG00000008988.11	RPS20	chr8:56067254-56074510	hgnc_idHGNC:10405	-	10375.5	0.298579	0.0377749	7.90417	2.69716e-15	4.35985e-14	9616.19	8765.66	9550.59	11800.6	11061.3	11458.7
ENSG00000104331.9	BPNT2	chr8:56957931-56993867	hgnc_idHGNC:26019	-	3716.29	0.343702	0.0435068	7.89997	2.78962e-15	4.50606e-14	3418.94	3216.01	3198.11	4153.3	3983.62	4327.77
ENSG00000157020.18	SEC13	chr3:10293131-10321112	hgnc_idHGNC:10697	-	1379.35	0.466315	0.0590579	7.8959	2.88226e-15	4.65235e-14	1156.78	1146.91	1172.2	1685.15	1534.45	1580.63
ENSG00000198246.9	SLC29A3	chr10:71319259-71381423	hgnc_idHGNC:23096	+	768.13	-0.632854	0.0801645	-7.89444	2.91614e-15	4.70364e-14	857.59	989.891	950.686	619.93	593.427	597.256
ENSG00000139324.12	TMTC3	chr12:88142296-88199887	hgnc_idHGNC:26899	+	1862.01	0.458556	0.0581108	7.89106	2.9964e-15	4.82961e-14	1598.7	1482.56	1630.43	2042.53	2122.16	2295.7
ENSG00000107223.13	EDF1	chr9:136862119-136866308	hgnc_idHGNC:3164	-	4729.42	0.30668	0.0388713	7.88962	3.03119e-15	4.88218e-14	4356.46	4249.71	4081.29	5389.69	5067.57	5231.82
ENSG00000156515.24	HK1	chr10:69269984-69401884	hgnc_idHGNC:4922	+	3228.84	0.323188	0.0409727	7.88788	3.07361e-15	4.94694e-14	2812.57	2943.5	2843.5	3551.88	3652.03	3569.54
ENSG00000139946.10	PELI2	chr14:56117814-56301524	hgnc_idHGNC:8828	+	1207.48	-0.496755	0.0629889	-7.88639	3.11053e-15	5.00277e-14	1412.57	1458.1	1367.09	1025.89	955.886	1025.37
ENSG00000169895.6	SYAP1	chrX:16719612-16765340	hgnc_idHGNC:16273	+	3240.92	0.358028	0.045413	7.88383	3.17501e-15	5.10281e-14	2842.26	2709.68	2977.55	3596.98	3561.7	3757.35
ENSG00000142208.18	AKT1	chr14:104769349-104795751	hgnc_idHGNC:391	-	1833.78	0.417491	0.0529691	7.88178	3.22748e-15	5.18341e-14	1553.03	1620.8	1532.51	2095.73	2020.39	2180.22
ENSG00000104365.16	IKBKB	chr8:42271302-42332460	hgnc_idHGNC:5960	+	1989.51	-0.409232	0.0519321	-7.88014	3.27026e-15	5.24835e-14	2354.66	2233.51	2224.6	1746.45	1750.55	1627.29
ENSG00000228526.7	MIR34AHG	chr1:9148011-9198906	hgnc_idHGNC:51913	-	508.541	-0.722404	0.0916836	-7.87931	3.29198e-15	5.27943e-14	628.062	638.309	633.157	365.481	403.622	382.617
ENSG00000148019.14	CEP78	chr9:78236062-78279690	hgnc_idHGNC:25740	+	586.25	0.695409	0.0884294	7.864	3.72068e-15	5.96268e-14	487.604	415.299	444.921	714.77	737.496	717.407
ENSG00000142227.11	EMP3	chr19:48321509-48330553	hgnc_idHGNC:3335	+	67.7306	2.21281	0.28158	7.85856	3.88573e-15	6.22273e-14	13.7032	25.0317	32.3233	111.032	99.4761	124.817
ENSG00000233429.9	HOTAIRM1	chr7:27095647-27100265	hgnc_idHGNC:37117	+	231.534	-1.18685	0.15107	-7.85627	3.95735e-15	6.33289e-14	308.321	361.822	293.762	167.705	125.774	131.816
ENSG00000127184.13	COX7C	chr5:86617928-86620962	hgnc_idHGNC:2292	+	4113.49	0.319778	0.0407041	7.85617	3.96067e-15	6.33367e-14	3769.51	3528.34	3689.61	4589.33	4412.4	4691.73
ENSG00000065518.8	NDUFB4	chr3:120596328-120602507	hgnc_idHGNC:7699	+	2558.19	0.399897	0.0509306	7.8518	4.10115e-15	6.55365e-14	2383.21	2100.96	2143.8	2949.29	2888.24	2883.63
ENSG00000154237.13	LRRK1	chr15:100919327-101078257	hgnc_idHGNC:18608	+	717.101	-0.63163	0.0804604	-7.8502	4.15384e-15	6.6331e-14	847.312	867.008	900.299	519.307	585.423	583.258
ENSG00000123989.14	CHPF	chr2:219538948-219543809	hgnc_idHGNC:24291	-	1170.77	0.628208	0.0800274	7.84991	4.16334e-15	6.64354e-14	857.59	1025.16	868.927	1391.37	1313.77	1567.8
ENSG00000166987.15	MBD6	chr12:57520710-57530148	hgnc_idHGNC:20445	+	162.298	-1.32248	0.168484	-7.84932	4.18293e-15	6.67005e-14	242.089	246.904	206.299	89.0571	92.6157	96.8208
ENSG00000225190.11	PLEKHM1	chr17:45435900-45490749	hgnc_idHGNC:29017	-	667.98	-0.635371	0.0810112	-7.84299	4.39929e-15	7.01005e-14	794.783	797.602	846.11	516.994	509.958	542.43
ENSG00000130522.6	JUND	chr19:18279694-18281622	hgnc_idHGNC:6206	-	493.991	-0.753393	0.0960669	-7.84238	4.4207e-15	7.03917e-14	604.081	661.065	593.228	383.987	370.463	351.121
ENSG00000199032.1	MIR425	chr3:49020148-49020234	hgnc_idHGNC:31882	-	44.9828	-2.99387	0.381805	-7.84137	4.45662e-15	7.09131e-14	78.7932	74.5263	86.5124	9.25269	9.14723	11.6652
ENSG00000111639.8	MRPL51	chr12:6491886-6493841	hgnc_idHGNC:14044	-	1227.35	0.499318	0.0637107	7.83727	4.60438e-15	7.32122e-14	1057.43	993.874	1002.97	1495.47	1349.22	1465.14
ENSG00000106554.13	CHCHD3	chr7:132784870-133082090	hgnc_idHGNC:21906	-	883.128	0.555978	0.0710138	7.82916	4.91148e-15	7.80399e-14	707.997	706.578	731.077	1106.85	1029.06	1017.2
ENSG00000167775.11	CD320	chr19:8302127-8308358	hgnc_idHGNC:16692	-	380.409	0.894401	0.11428	7.82638	5.02117e-15	7.97262e-14	288.908	258.282	252.882	491.549	439.067	551.762
ENSG00000143797.12	MBOAT2	chr2:8852690-9003709	hgnc_idHGNC:25193	-	3673.21	0.35648	0.0455795	7.82105	5.23836e-15	8.31158e-14	3368.69	3044.2	3263.7	4287.46	4069.37	4005.82
ENSG00000182220.15	ATP6AP2	chrX:40579372-40606848	hgnc_idHGNC:18305	+	2883.94	0.337695	0.0432074	7.81566	5.46748e-15	8.66898e-14	2648.14	2515.69	2485.09	3252.32	3203.82	3198.59
ENSG00000090889.12	KIF4A	chrX:70290104-70420886	hgnc_idHGNC:13339	+	76.1241	1.92044	0.245776	7.81377	5.55011e-15	8.79376e-14	36.5418	30.1519	29.4713	107.563	121.201	131.816
ENSG00000156471.13	PTDSS1	chr8:96261902-96336995	hgnc_idHGNC:9587	+	1135.24	0.487435	0.0624016	7.81126	5.66182e-15	8.96441e-14	960.363	947.792	927.869	1311.57	1293.19	1370.66
ENSG00000196155.13	PLEKHG4	chr16:67277510-67289499	hgnc_idHGNC:24501	+	713.012	-0.602915	0.0772077	-7.809	5.76421e-15	9.12008e-14	854.164	880.093	844.209	559.788	570.559	569.26
ENSG00000168477.19	TNXB	chr6:32041153-32115334	hgnc_idHGNC:11976	-	100.532	-1.75216	0.224488	-7.80514	5.94348e-15	9.39708e-14	127.896	168.395	168.271	49.7332	45.7362	43.1611
ENSG00000114439.19	BBX	chr3:107522936-107811339	hgnc_idHGNC:14422	+	2338.2	0.35415	0.0454324	7.7951	6.43594e-15	1.01656e-13	2085.16	2023.59	2052.53	2654.37	2636.69	2576.83
ENSG00000119912.18	IDE	chr10:92451684-92574096	hgnc_idHGNC:5381	-	2844.67	0.350848	0.0450091	7.79504	6.43861e-15	1.01656e-13	2599.03	2399.63	2511.71	3210.68	3120.35	3226.58
ENSG00000143878.10	RHOB	chr2:20447074-20449440	hgnc_idHGNC:668	+	4043.11	-0.335603	0.043068	-7.79241	6.57454e-15	1.03729e-13	4428.41	4667.85	4431.15	3671	3378.76	3681.52
ENSG00000109819.9	PPARGC1A	chr4:23755041-23904089	hgnc_idHGNC:9237	-	140.349	1.37916	0.176991	7.79226	6.58212e-15	1.03775e-13	67.3739	86.4733	77.9562	211.655	188.662	209.973
ENSG00000115221.12	ITGB6	chr2:160099667-160200313	hgnc_idHGNC:6161	-	15338.2	0.222487	0.0285683	7.78791	6.81242e-15	1.0733e-13	14510.5	13886.9	14087.3	16932.4	16280.9	16331.2
ENSG00000156284.6	CLDN8	chr21:30214006-30216097	hgnc_idHGNC:2050	-	654.231	0.642907	0.0825667	7.78652	6.88793e-15	1.08444e-13	493.314	507.461	531.433	803.827	838.115	751.236
ENSG00000120675.6	DNAJC15	chr13:43023203-43114213	hgnc_idHGNC:20325	+	917.539	0.524676	0.0674221	7.78197	7.14047e-15	1.12341e-13	750.248	753.228	753.894	1067.53	1090.81	1089.53
ENSG00000149547.15	EI24	chr11:125569280-125584684	hgnc_idHGNC:13276	+	1590.24	0.458853	0.0589776	7.78011	7.24589e-15	1.13919e-13	1449.11	1300.51	1274.87	1798.49	1864.89	1853.59
ENSG00000136059.15	VILL	chr3:37988059-38007188	hgnc_idHGNC:30906	+	1743.59	-0.410861	0.0528131	-7.77952	7.27977e-15	1.14372e-13	1993.81	2049.76	1924.19	1493.15	1481.85	1518.8
ENSG00000140263.15	SORD	chr15:45023147-45077185	hgnc_idHGNC:11184	+	450.315	0.767105	0.0986616	7.77511	7.53801e-15	1.18346e-13	349.431	308.914	345.099	588.702	557.981	551.762
ENSG00000100591.8	AHSA1	chr14:77457870-77469472	hgnc_idHGNC:1189	+	1449.8	0.456672	0.058737	7.77486	7.55292e-15	1.18497e-13	1235.57	1179.9	1254.91	1731.41	1592.76	1704.28
ENSG00000101856.10	PGRMC1	chrX:119236245-119244466	hgnc_idHGNC:16090	+	2385.68	0.3682	0.0473709	7.77269	7.68387e-15	1.20467e-13	2053.19	2136.23	2054.43	2715.66	2585.24	2769.31
ENSG00000123091.5	RNF11	chr1:51236273-51273447	hgnc_idHGNC:10056	+	3434.2	0.318961	0.0410437	7.77126	7.77069e-15	1.21743e-13	3063.8	2961.14	3149.62	3825.99	3860.13	3744.52
ENSG00000042753.12	AP2S1	chr19:46838136-46850846	hgnc_idHGNC:565	-	1629.31	0.468439	0.0603022	7.7682	7.96099e-15	1.24637e-13	1423.99	1334.65	1346.17	1945.38	1740.26	1985.41
ENSG00000097021.20	ACOT7	chr1:6264269-6393767	hgnc_idHGNC:24157	-	620.264	0.675408	0.0869827	7.76485	8.17434e-15	1.27888e-13	487.604	500.635	443.02	761.034	808.387	720.907
ENSG00000113575.10	PPP2CA	chr5:134194332-134226073	hgnc_idHGNC:9299	-	3574.05	0.306973	0.0395567	7.76034	8.47039e-15	1.32427e-13	3253.36	3102.8	3237.08	3989.07	3939.03	3922.99
ENSG00000138346.15	DNA2	chr10:68414064-68472121	hgnc_idHGNC:2939	-	156.074	1.29282	0.166603	7.75991	8.49881e-15	1.32778e-13	85.6448	90.4556	95.0686	200.089	243.545	221.638
ENSG00000104859.15	CLASRP	chr19:45039045-45070956	hgnc_idHGNC:17731	+	810.02	-0.592935	0.0764312	-7.75777	8.6437e-15	1.34948e-13	916.97	1007.53	995.368	618.774	643.736	677.746
ENSG00000145715.15	RASA1	chr5:87267883-87391931	hgnc_idHGNC:9871	+	5602.9	-0.286187	0.0369032	-7.7551	8.82765e-15	1.37724e-13	6113.89	6182.84	6172.8	5029.99	5276.81	4841.04
ENSG00000108557.19	RAI1	chr17:17681458-17811453	hgnc_idHGNC:9834	+	1968.72	-0.505278	0.0651648	-7.75385	8.91472e-15	1.38985e-13	2128.56	2585.1	2207.49	1611.12	1625.92	1654.12
ENSG00000153147.6	SMARCA5	chr4:143513702-143557486	hgnc_idHGNC:11101	+	2724.92	0.354712	0.0457587	7.7518	9.05987e-15	1.4115e-13	2420.89	2309.18	2450.87	3167.89	2993.43	3007.28
ENSG00000273783.1	CTD-2506P8.6	chr14:81221218-81222460	havana_geneOTTHUMG00000187045.1	+	74.1578	-2.01995	0.260841	-7.74399	9.63463e-15	1.5e-13	129.038	114.918	113.132	25.4449	28.5851	33.829
ENSG00000184983.11	NDUFA6	chr22:42085526-42090884	hgnc_idHGNC:7690	-	884.824	0.548661	0.0708855	7.74011	9.93334e-15	1.54543e-13	755.958	696.906	706.359	1081.41	1034.78	1033.53
ENSG00000116285.13	ERRFI1	chr1:8004404-8026309	hgnc_idHGNC:18185	-	5268.38	0.297602	0.0384504	7.73991	9.94904e-15	1.5468e-13	4792.68	4583.65	4812.37	5952.95	5914.83	5553.78
ENSG00000138182.15	KIF20B	chr10:89701590-89774939	hgnc_idHGNC:7212	+	329.359	0.947745	0.122462	7.73912	1.00106e-14	1.55529e-13	266.07	203.667	209.151	444.129	441.354	411.78
ENSG00000156642.17	NPTN	chr15:73560014-73634134	hgnc_idHGNC:17867	-	1942.15	0.385997	0.0498858	7.73762	1.01298e-14	1.57271e-13	1630.68	1704.43	1713.14	2253.03	2166.75	2184.88
ENSG00000089157.16	RPLP0	chr12:120196699-120201235	hgnc_idHGNC:10371	-	32906	0.214329	0.0277175	7.73263	1.05347e-14	1.63344e-13	31014.8	30039.2	30352.5	35615.9	34091.7	36321.8
ENSG00000121644.19	DESI2	chr1:244653103-244709033	hgnc_idHGNC:24264	+	1122.72	0.502937	0.065041	7.73262	1.05355e-14	1.63344e-13	898.699	927.881	959.242	1323.13	1250.88	1376.49
ENSG00000125912.11	NCLN	chr19:3185563-3209575	hgnc_idHGNC:26923	+	906.988	0.536393	0.0693701	7.73234	1.05588e-14	1.63592e-13	770.803	723.645	729.176	1090.66	1042.78	1084.86
ENSG00000273749.5	CYFIP1	chr15:22867052-22981063	hgnc_idHGNC:13759	-	4827.17	0.262247	0.0339235	7.73056	1.07071e-14	1.65775e-13	4377.02	4390.79	4400.72	5256.68	5276.81	5260.99
ENSG00000117054.15	ACADM	chr1:75724431-75787575	hgnc_idHGNC:89	+	4058.9	-0.341908	0.0442449	-7.72762	1.09573e-14	1.69532e-13	4527.75	4361.78	4728.71	3581.95	3743.5	3409.73
ENSG00000005001.10	PRSS22	chr16:2852730-2858170	hgnc_idHGNC:14368	-	1262.44	-0.461589	0.0597372	-7.727	1.10115e-14	1.70252e-13	1446.83	1504.18	1434.58	1053.65	1064.51	1070.86
ENSG00000107130.10	NCS1	chr9:130172404-130237303	hgnc_idHGNC:3953	+	664.141	0.629005	0.0814186	7.72557	1.11352e-14	1.72047e-13	551.552	497.79	519.074	822.333	776.371	817.728
ENSG00000110958.16	PTGES3	chr12:56663341-56688408	hgnc_idHGNC:16049	-	2654.33	0.359195	0.0464993	7.72473	1.12092e-14	1.7307e-13	2313.55	2263.67	2403.33	2867.18	3081.47	2996.78
ENSG00000164823.11	OSGIN2	chr8:89901849-89927888	hgnc_idHGNC:1355	+	2120.61	0.413841	0.0535778	7.72411	1.1264e-14	1.73797e-13	1907.02	1724.91	1831.97	2524.83	2421.73	2313.2
ENSG00000169592.15	INO80E	chr16:29995715-30005793	hgnc_idHGNC:26905	+	952.945	-0.525423	0.0680454	-7.72166	1.14826e-14	1.77047e-13	1099.68	1124.15	1149.38	808.454	764.937	771.067
ENSG00000170522.10	ELOVL6	chr4:110045846-110199199	hgnc_idHGNC:15829	-	705.554	0.604659	0.0783309	7.7193	1.16973e-14	1.80234e-13	572.107	572.316	534.285	883.632	839.259	831.726
ENSG00000116030.17	SUMO1	chr2:202206182-202238599	hgnc_idHGNC:12502	-	1897.7	0.409572	0.0530628	7.71862	1.17592e-14	1.81062e-13	1652.37	1542.3	1702.68	2185.95	2153.03	2149.89
ENSG00000143333.7	RGS16	chr1:182598623-182604389	hgnc_idHGNC:9997	-	76.6338	-1.94821	0.252596	-7.71275	1.23136e-14	1.89469e-13	117.619	125.728	121.688	35.8542	28.5851	30.3294
ENSG00000029364.12	SLC39A9	chr14:69398015-69462390	hgnc_idHGNC:20182	+	2903.72	0.336229	0.0436053	7.71075	1.25085e-14	1.92335e-13	2650.42	2498.62	2558.3	3208.37	3184.38	3322.24
ENSG00000167608.12	TMC4	chr19:54160108-54173250	hgnc_idHGNC:22998	-	3405.7	-0.316273	0.0410469	-7.70515	1.30689e-14	2.00815e-13	3720.41	3817.91	3791.33	3140.13	2940.83	3023.61
ENSG00000008283.16	CYB561	chr17:63432304-63446354	hgnc_idHGNC:2571	-	1628.38	0.412599	0.0535502	7.70489	1.30953e-14	2.01082e-13	1415.99	1401.78	1373.74	1922.25	1814.58	1841.93
ENSG00000146386.8	ABRACL	chr6:139028745-139043302	hgnc_idHGNC:21230	+	1401.42	0.463998	0.0602345	7.70319	1.32709e-14	2.03639e-13	1189.89	1154.3	1192.16	1687.46	1667.08	1517.64
ENSG00000162664.17	ZNF326	chr1:89995110-90035533	hgnc_idHGNC:14104	+	715.267	-0.616682	0.0800683	-7.70195	1.34002e-14	2.05482e-13	879.286	822.065	898.398	547.065	555.694	589.091
ENSG00000116560.11	SFPQ	chr1:35176378-35193145	hgnc_idHGNC:10774	-	4533.8	-0.283431	0.0368019	-7.70153	1.34442e-14	2.06015e-13	5043.91	4924.42	4968.28	3968.25	4187.15	4110.8
ENSG00000167193.8	CRK	chr17:1420689-1463162	hgnc_idHGNC:2362	-	2353.42	0.359112	0.0466318	7.70101	1.34996e-14	2.06722e-13	2050.91	2038.38	2098.16	2741.11	2606.96	2585
ENSG00000066084.13	DIP2B	chr12:50504985-50748657	hgnc_idHGNC:29284	+	2662	0.345352	0.0448475	7.70059	1.35438e-14	2.07258e-13	2431.17	2346.16	2259.78	2936.57	2996.86	3001.45
ENSG00000145293.16	ENOPH1	chr4:82430590-82461177	hgnc_idHGNC:24599	+	945.201	0.533598	0.0693623	7.69292	1.43815e-14	2.19926e-13	789.074	783.379	744.387	1110.32	1170.85	1073.19
ENSG00000164070.12	HSPA4L	chr4:127781821-127840733	hgnc_idHGNC:17041	+	1237.96	0.519343	0.0675249	7.69113	1.45841e-14	2.22873e-13	1068.85	944.948	1045.75	1452.67	1536.73	1378.82
ENSG00000130741.11	EIF2S3	chrX:24054946-24078810	hgnc_idHGNC:3267	+	7695.7	0.256314	0.0333314	7.68989	1.47263e-14	2.24892e-13	7269.53	6794.98	6990.39	8421.1	8448.61	8249.6
ENSG00000130725.8	UBE2M	chr19:58555712-58558954	hgnc_idHGNC:12491	-	1095.07	0.483534	0.0629518	7.68102	1.57824e-14	2.40857e-13	915.828	935.845	886.039	1278.03	1270.32	1284.33
ENSG00000234616.9	JRK	chr8:142657460-142681968	hgnc_idHGNC:6199	-	1003	-0.565687	0.0736809	-7.67753	1.62182e-14	2.47339e-13	1160.2	1238.5	1190.26	814.237	734.065	880.72
ENSG00000081913.14	PHLPP1	chr18:62715541-62980433	hgnc_idHGNC:20610	+	870.463	-0.564299	0.0735139	-7.67609	1.64022e-14	2.49974e-13	1025.45	1083.19	1004.87	675.446	742.069	691.744
ENSG00000091039.17	OSBPL8	chr12:76351797-76559809	hgnc_idHGNC:16396	-	3689.29	0.36197	0.0471842	7.67142	1.70099e-14	2.5906e-13	3328.73	3002.67	3367.33	4167.18	4251.18	4018.65
ENSG00000131143.10	COX4I1	chr16:85798633-85807068	hgnc_idHGNC:2265	+	3787.75	0.337529	0.0440072	7.66986	1.72179e-14	2.62048e-13	3424.65	3440.73	3171.49	4255.08	4064.8	4369.77
ENSG00000134419.15	RPS15A	chr16:18781295-18790383	hgnc_idHGNC:10389	-	4342.09	0.286545	0.0373621	7.6694	1.72802e-14	2.62818e-13	3983.05	3894.71	3861.69	4693.43	4703.96	4915.7
ENSG00000152102.18	FAM168B	chr2:131047876-131093460	hgnc_idHGNC:27016	-	2158.89	0.370755	0.0483577	7.66693	1.76157e-14	2.6774e-13	1946.99	1871.12	1833.87	2394.13	2498.34	2408.86
ENSG00000104388.15	RAB2A	chr8:60516936-60623644	hgnc_idHGNC:9763	+	2591.8	0.350271	0.0457097	7.66295	1.81715e-14	2.76e-13	2279.29	2243.18	2315.87	2987.46	2784.19	2940.79
ENSG00000215417.13	MIR17HG	chr13:91347820-91354579	hgnc_idHGNC:23564	+	152.834	-1.39791	0.182446	-7.66207	1.82967e-14	2.77712e-13	216.967	204.805	243.376	104.093	76.6081	71.1575
ENSG00000200792.1	SNORA80A	chr21:32377187-32377322	hgnc_idHGNC:32666	-	269.918	-0.976032	0.127391	-7.66171	1.83474e-14	2.78294e-13	373.411	357.271	343.198	188.524	165.794	191.309
ENSG00000225345.3	SNX18P3	chr9:38566260-38568211	hgnc_idHGNC:39611	-	144.554	-1.45375	0.189773	-7.66045	1.85277e-14	2.80838e-13	220.393	217.321	197.743	65.9254	100.62	65.3249
ENSG00000179091.5	CYC1	chr8:144095039-144097525	hgnc_idHGNC:2579	+	1604.23	0.493448	0.0644506	7.65622	1.91488e-14	2.90056e-13	1354.33	1375.61	1265.36	1912.99	1702.53	2014.57
ENSG00000163682.17	RPL9	chr4:39452587-39458931	hgnc_idHGNC:10369	-	11809.1	0.274829	0.0359047	7.65442	1.9419e-14	2.9395e-13	10640.5	10165.2	11268.5	13040.5	13121.7	12618.2
ENSG00000167995.17	BEST1	chr11:61950063-61965515	hgnc_idHGNC:12703	+	99.7989	-1.67764	0.219326	-7.64905	2.02476e-14	3.06286e-13	166.722	138.812	151.159	53.203	45.7362	43.1611
ENSG00000111530.13	CAND1	chr12:67269358-67319953	hgnc_idHGNC:30688	+	5300.04	0.30653	0.0401169	7.64093	2.15665e-14	3.26016e-13	4777.84	4501.73	4948.32	5871.99	5990.29	5710.1
ENSG00000104325.7	DECR1	chr8:90001405-90053633	hgnc_idHGNC:2753	+	2209.52	0.429032	0.0561537	7.64031	2.16705e-14	3.27368e-13	1867.06	1817.65	1968.87	2662.46	2611.53	2329.53
ENSG00000172296.13	SPTLC3	chr20:13008972-13169103	hgnc_idHGNC:16253	+	977.15	0.580915	0.0760577	7.63782	2.20927e-14	3.33521e-13	863.299	737.867	753.894	1090.66	1204	1213.18
ENSG00000266412.6	NCOA4	chr10:46005088-46030623	hgnc_idHGNC:7671	-	6514.33	0.266104	0.0348429	7.63725	2.21912e-14	3.34783e-13	6159.57	5794.85	5801.08	7221.72	6994.2	7114.58
ENSG00000156097.12	GPR61	chr1:109539872-109548406	hgnc_idHGNC:13300	+	56.3579	-2.53823	0.332372	-7.6367	2.22853e-14	3.35976e-13	92.4964	96.1446	99.822	6.93952	20.5813	22.1638
ENSG00000106780.9	MEGF9	chr9:120600811-120714470	hgnc_idHGNC:3234	-	918.213	0.557021	0.072943	7.63639	2.23392e-14	3.36561e-13	709.139	773.139	743.436	1071	1169.7	1042.87
ENSG00000135373.13	EHF	chr11:34621093-34663288	hgnc_idHGNC:3246	+	14365.6	0.242384	0.0317512	7.63385	2.27843e-14	3.43037e-13	13409.7	12690	13399	15734.2	15910.5	15050.4
ENSG00000175832.13	ETV4	chr17:43527844-43579620	hgnc_idHGNC:3493	-	807.967	-0.574262	0.0752596	-7.63041	2.34005e-14	3.52077e-13	950.086	1018.34	928.82	646.532	641.45	662.581
ENSG00000108953.17	YWHAE	chr17:1344275-1400222	hgnc_idHGNC:12851	-	4876.68	0.319474	0.0418854	7.62734	2.39653e-14	3.60333e-13	4329.06	4488.08	4193.47	5123.68	5619.83	5505.96
ENSG00000145817.17	YIPF5	chr5:144158162-144170714	hgnc_idHGNC:24877	-	1695.21	0.391761	0.051371	7.62611	2.41945e-14	3.63534e-13	1453.68	1479.15	1465.01	1943.06	1928.92	1901.42
ENSG00000007202.15	KIAA0100	chr17:28614446-28645454	hgnc_idHGNC:28960	-	4342.5	0.281879	0.03697	7.62454	2.44911e-14	3.67498e-13	3961.36	3821.89	3982.42	4689.96	4782.86	4816.55
ENSG00000153714.6	LURAP1L	chr9:12775020-12823060	hgnc_idHGNC:31452	+	2295.57	0.359648	0.0471698	7.62455	2.44878e-14	3.67498e-13	2034.92	1967.27	2034.47	2668.24	2538.36	2530.17
ENSG00000142864.15	SERBP1	chr1:67407810-67430415	hgnc_idHGNC:17860	-	5777.6	0.295768	0.0387942	7.62402	2.45895e-14	3.68728e-13	5266.58	4946.04	5360.92	6362.38	6545.99	6183.7
ENSG00000198563.14	DDX39B	chr6:31530219-31542448	hgnc_idHGNC:13917	-	922.148	-0.566327	0.0743102	-7.62111	2.51497e-14	3.76876e-13	1121.38	1114.48	1066.67	795.731	759.22	675.413
ENSG00000172986.13	GXYLT2	chr3:72888046-72998138	hgnc_idHGNC:33383	+	111.053	1.53335	0.201206	7.62082	2.52064e-14	3.77473e-13	51.3869	63.1482	55.1398	146.886	182.945	166.812
ENSG00000181218.5	H2AW	chr1:228456979-228457873	hgnc_idHGNC:20507	-	352.079	-0.889053	0.116719	-7.61704	2.59561e-14	3.88439e-13	488.746	448.296	435.414	240.57	221.82	277.631
ENSG00000159720.12	ATP6V0D1	chr16:67438014-67481181	hgnc_idHGNC:13724	-	1622.22	0.432119	0.0567487	7.61461	2.64487e-14	3.95546e-13	1465.1	1364.23	1317.65	1854.01	1815.73	1916.59
ENSG00000104635.15	SLC39A14	chr8:22367278-22434129	hgnc_idHGNC:20858	+	688.081	0.612098	0.0804286	7.61045	2.73135e-14	4.08207e-13	553.836	533.631	546.644	828.116	784.375	881.886
ENSG00000169020.10	ATP5ME	chr4:672436-674330	hgnc_idHGNC:846	-	964.279	0.517724	0.0680306	7.61016	2.73748e-14	4.08851e-13	813.054	774.846	793.823	1186.66	1109.1	1108.19
ENSG00000151835.17	SACS	chr13:23288689-23433763	hgnc_idHGNC:10519	-	1937.97	0.371637	0.0488683	7.60487	2.85196e-14	4.25665e-13	1727.74	1683.38	1659.9	2185.95	2197.62	2173.22
ENSG00000130726.12	TRIM28	chr19:58544064-58550722	hgnc_idHGNC:16384	+	4831.18	0.285444	0.0375348	7.60478	2.85396e-14	4.25679e-13	4405.57	4481.82	4171.61	5321.45	5276.81	5329.81
ENSG00000211460.12	TSN	chr2:121737103-121767853	hgnc_idHGNC:12379	+	1568.39	0.415199	0.0545982	7.60463	2.85729e-14	4.25892e-13	1365.75	1337.49	1330.96	1783.46	1855.74	1736.94
ENSG00000198515.16	CNGA1	chr4:47935977-48016681	hgnc_idHGNC:2148	-	585.865	-0.666998	0.087746	-7.60147	2.92788e-14	4.36124e-13	684.016	758.348	712.064	451.069	471.082	438.61
ENSG00000132305.21	IMMT	chr2:86143932-86195472	hgnc_idHGNC:6047	-	1435.09	0.426319	0.0560929	7.60023	2.95603e-14	4.40023e-13	1213.87	1244.76	1213.07	1608.81	1691.09	1638.96
ENSG00000048544.6	MRPS10	chr6:42206807-42217861	hgnc_idHGNC:14502	-	1581.02	0.41721	0.0549049	7.59878	2.98935e-14	4.44689e-13	1420.56	1317.58	1329.06	1798.49	1810.01	1810.43
ENSG00000112473.18	SLC39A7	chr6:33200445-33204439	hgnc_idHGNC:4927	+	2014.67	0.385314	0.0507195	7.59697	3.03144e-14	4.5065e-13	1782.55	1791.48	1665.6	2291.2	2326.83	2230.38
ENSG00000152818.18	UTRN	chr6:144285701-144853034	hgnc_idHGNC:12635	+	1615.01	0.428705	0.0564397	7.59581	3.05883e-14	4.54421e-13	1404.57	1331.8	1398.46	1776.52	1944.93	1833.76
ENSG00000063241.8	ISOC2	chr19:55452985-55462343	hgnc_idHGNC:26278	-	659.004	0.653124	0.0860021	7.59428	3.09517e-14	4.59514e-13	492.172	517.702	525.729	841.995	727.205	849.224
ENSG00000121152.10	NCAPH	chr2:96335766-96377091	hgnc_idHGNC:1112	+	66.6012	2.10575	0.277285	7.59419	3.09732e-14	4.59528e-13	30.8321	18.7738	27.5699	91.3703	110.91	120.151
ENSG00000205339.10	IPO7	chr11:9384652-9448127	hgnc_idHGNC:9852	+	5438.14	0.269389	0.0354769	7.59335	3.11749e-14	4.62215e-13	4990.24	4792.44	5021.52	5934.44	6063.47	5826.75
ENSG00000121207.12	LRAT	chr4:154626945-154753120	hgnc_idHGNC:6685	+	1418.05	0.425611	0.056065	7.59138	3.16518e-14	4.68975e-13	1209.3	1202.66	1219.73	1649.29	1580.18	1647.12
ENSG00000065150.21	IPO5	chr13:97953658-98024296	hgnc_idHGNC:6402	+	2388.79	0.348633	0.0459348	7.58973	3.20575e-14	4.74671e-13	2071.46	2123.15	2107.67	2598.85	2753.32	2678.32
ENSG00000167088.11	SNRPD1	chr18:21612314-21633524	hgnc_idHGNC:11158	+	723.873	0.587476	0.0774181	7.58835	3.24006e-14	4.79434e-13	600.655	573.454	562.806	832.742	899.859	873.721
ENSG00000177697.19	CD151	chr11:832887-839831	hgnc_idHGNC:1630	+	7077.65	0.316082	0.041668	7.58573	3.30633e-14	4.88917e-13	6245.22	6623.17	6037.81	8001.26	7413.83	8144.62
ENSG00000167658.16	EEF2	chr19:3976056-3985463	hgnc_idHGNC:3214	-	48226.6	0.184849	0.0243704	7.58499	3.32514e-14	4.91374e-13	45511.6	45169.2	44744	51928.4	49895.9	52110.6
ENSG00000160213.9	CSTB	chr21:43772511-43776330	hgnc_idHGNC:2482	-	3022.73	0.318211	0.0419708	7.58172	3.40996e-14	5.03576e-13	2766.9	2618.09	2694.24	3330.97	3345.6	3380.56
ENSG00000183604.14	SMG1P5	chr16:30267553-30335374	hgnc_idHGNC:49862	-	181.442	-1.2654	0.166916	-7.58107	3.42709e-14	5.05773e-13	266.07	257.713	245.277	107.563	129.205	82.8226
ENSG00000111728.11	ST8SIA1	chr12:22063773-22437041	hgnc_idHGNC:10869	-	162.344	1.21937	0.160873	7.57975	3.46216e-14	5.10611e-13	102.774	92.1623	98.8713	220.908	243.545	215.805
ENSG00000089053.13	ANAPC5	chr12:121308245-121399896	hgnc_idHGNC:15713	-	2400.3	0.344073	0.0454089	7.57721	3.53063e-14	5.20069e-13	2138.84	2071.38	2139.99	2733.01	2634.4	2684.15
ENSG00000168610.16	STAT3	chr17:42313324-42388540	hgnc_idHGNC:11364	-	4575.94	0.300754	0.0396919	7.5772	3.53093e-14	5.20069e-13	4101.81	4208.18	3987.18	4900.46	5268.81	4989.19
ENSG00000102393.14	GLA	chrX:101393273-101408012	hgnc_idHGNC:4296	-	392.474	0.858818	0.113443	7.57051	3.71755e-14	5.47195e-13	299.186	303.225	232.918	520.464	493.951	505.101
ENSG00000196504.19	PRPF40A	chr2:152651593-152717997	hgnc_idHGNC:16463	-	3976.6	0.305835	0.0404077	7.56874	3.76862e-14	5.54348e-13	3566.25	3463.48	3645.88	4427.41	4523.31	4233.29
ENSG00000158373.8	H2BC5	chr6:26158146-26171349	hgnc_idHGNC:4747	+	2345.84	0.387284	0.0511897	7.56565	3.85932e-14	5.67317e-13	2021.22	1935.41	2147.6	2753.83	2638.98	2578
ENSG00000136522.14	MRPL47	chr3:179588285-179604649	hgnc_idHGNC:16652	-	730.568	0.570822	0.0754574	7.56483	3.88366e-14	5.70521e-13	600.655	579.712	584.672	890.571	856.41	871.388
ENSG00000275832.5	ARHGAP23	chr17:38419280-38512385	hgnc_idHGNC:29293	+	657.075	-0.647851	0.0856709	-7.56209	3.96646e-14	5.82302e-13	766.235	855.061	782.414	481.14	540.83	516.767
ENSG00000183495.14	EP400	chr12:131949942-132080460	hgnc_idHGNC:11958	+	501.359	-0.746648	0.0987627	-7.56002	4.03009e-14	5.91256e-13	580.101	688.373	613.192	360.855	384.184	381.451
ENSG00000109572.14	CLCN3	chr4:169612633-169723673	hgnc_idHGNC:2021	+	4963.06	0.295089	0.0390506	7.55659	4.13778e-14	6.06658e-13	4483.22	4329.92	4565.19	5656.86	5503.2	5239.99
ENSG00000084652.16	TXLNA	chr1:32179675-32198285	hgnc_idHGNC:30685	+	2081.2	0.381138	0.0504705	7.55171	4.29582e-14	6.29416e-13	1749.44	1873.97	1793.94	2313.17	2443.45	2313.2
ENSG00000138028.16	CGREF1	chr2:27098889-27119128	hgnc_idHGNC:16962	-	146.897	1.29638	0.171692	7.55062	4.33181e-14	6.34274e-13	89.0706	77.9397	89.3645	188.524	220.677	215.805
ENSG00000166016.6	ABTB2	chr11:34150987-34358010	hgnc_idHGNC:23842	-	593.592	-0.718361	0.095182	-7.54723	4.44604e-14	6.50575e-13	712.564	818.651	680.691	478.827	432.207	438.61
ENSG00000123636.18	BAZ2B	chr2:159318979-159616569	hgnc_idHGNC:963	-	2251.82	-0.356401	0.0472436	-7.5439	4.5612e-14	6.6699e-13	2577.34	2449.13	2564	1982.39	1966.65	1971.41
ENSG00000129083.13	COPB1	chr11:14443440-14500027	hgnc_idHGNC:2231	-	4450.27	0.311284	0.0412673	7.54311	4.58885e-14	6.70596e-13	4145.21	3753.62	4030.91	4962.91	4918.92	4890.04
ENSG00000072571.20	HMMR	chr5:163460203-163491941	hgnc_idHGNC:5012	+	122.328	1.42638	0.189107	7.54271	4.60295e-14	6.72217e-13	71.9416	60.8726	67.4987	194.306	178.371	160.979
ENSG00000262943.7	ALOX12P2	chr17:6853861-6954107	hgnc_idHGNC:432	+	631.062	-0.619693	0.082206	-7.53829	4.76188e-14	6.94973e-13	783.364	772.57	737.732	501.958	500.811	489.937
ENSG00000111229.16	ARPC3	chr12:110434823-110450422	hgnc_idHGNC:706	-	3187.99	0.345701	0.0458715	7.53629	4.83522e-14	7.05217e-13	2810.29	2755.2	2860.61	3525.27	3395.91	3780.68
ENSG00000278771.1	RN7SL3	chr14:49853616-49853914	hgnc_idHGNC:23135	-	3225.67	0.364213	0.0483482	7.53312	4.9543e-14	7.22115e-13	2954.17	2647.67	2871.07	3624.74	3488.53	3767.85
ENSG00000143155.13	TIPRL	chr1:168178962-168202109	hgnc_idHGNC:30231	+	1014.52	0.51362	0.0681984	7.53127	5.0251e-14	7.31958e-13	847.312	815.238	847.061	1268.77	1144.55	1164.18
ENSG00000196549.13	MME	chr3:155024124-155183704	hgnc_idHGNC:7154	+	1537.07	0.439985	0.0584303	7.53009	5.07068e-14	7.38117e-13	1377.17	1247.04	1295.78	1841.29	1727.68	1733.44
ENSG00000106028.11	SSBP1	chr7:141738334-141787922	hgnc_idHGNC:11317	+	1988.06	0.399948	0.0531256	7.52834	5.13879e-14	7.47546e-13	1823.66	1632.75	1695.07	2244.93	2306.25	2225.71
ENSG00000170515.14	PA2G4	chr12:56104537-56113910	hgnc_idHGNC:8550	+	1066.62	0.488513	0.0649358	7.52301	5.35291e-14	7.78189e-13	887.28	852.217	926.919	1237.55	1241.74	1254
ENSG00000121073.15	SLC35B1	chr17:49700934-49709014	hgnc_idHGNC:20798	-	670.148	0.633823	0.0843019	7.51849	5.54133e-14	8.05058e-13	493.314	545.009	534.285	835.055	753.503	859.722
ENSG00000125827.9	TMX4	chr20:7977346-8019805	hgnc_idHGNC:25237	-	2285.92	0.402566	0.0535454	7.51821	5.55301e-14	8.06231e-13	2034.92	1924.03	1952.71	2637.02	2754.46	2412.36
ENSG00000255717.7	SNHG1	chr11:62851984-62855953	hgnc_idHGNC:32688	-	1236.72	-0.509865	0.0678336	-7.5164	5.63042e-14	8.16941e-13	1475.37	1363.66	1523.95	1055.96	1056.51	944.878
ENSG00000072274.13	TFRC	chr3:196027183-196082096	hgnc_idHGNC:11763	-	6013.7	0.302496	0.0402492	7.51556	5.66671e-14	8.21673e-13	5658.26	5062.1	5452.18	6661.94	6715.21	6532.49
ENSG00000110046.13	ATG2A	chr11:64894546-64917211	hgnc_idHGNC:29028	-	824.219	-0.578743	0.0770385	-7.51239	5.80583e-14	8.41087e-13	975.208	1042.23	942.13	625.713	698.62	661.415
ENSG00000134108.14	ARL8B	chr3:5122249-5180911	hgnc_idHGNC:25564	+	2108.58	0.366557	0.0487941	7.51234	5.80811e-14	8.41087e-13	1782.55	1844.38	1897.57	2410.33	2402.29	2314.37
ENSG00000139631.19	CSAD	chr12:53157663-53180925	hgnc_idHGNC:18966	-	355.298	-0.92656	0.123367	-7.51058	5.88655e-14	8.51895e-13	483.036	486.412	426.858	274.111	201.239	260.133
ENSG00000196072.12	BLOC1S2	chr10:100273280-100286680	hgnc_idHGNC:20984	-	702.354	0.622867	0.0829637	7.50771	6.01724e-14	8.70246e-13	573.249	511.444	578.968	894.041	809.53	846.891
ENSG00000143390.18	RFX5	chr1:151340640-151347326	hgnc_idHGNC:9986	-	704.096	0.593079	0.0790152	7.50588	6.10153e-14	8.81866e-13	566.397	551.267	567.559	861.657	795.809	881.886
ENSG00000049245.13	VAMP3	chr1:7771296-7781432	hgnc_idHGNC:12644	+	2031.38	0.376735	0.0501925	7.50579	6.10569e-14	8.81898e-13	1747.15	1714.67	1844.33	2338.62	2254.79	2288.7
ENSG00000142168.15	SOD1	chr21:31659666-31668931	hgnc_idHGNC:11179	+	3469.41	0.328064	0.0437163	7.50439	6.17158e-14	8.90841e-13	3219.1	2936.68	3084.98	3954.37	3784.67	3836.67
ENSG00000108799.13	EZH1	chr17:42700275-42745049	hgnc_idHGNC:3526	-	639.138	-0.704266	0.0938631	-7.50312	6.23158e-14	8.98921e-13	840.461	718.524	820.442	454.538	461.935	538.93
ENSG00000119139.21	TJP2	chr9:69121264-69274615	hgnc_idHGNC:11828	+	344.644	-0.827808	0.110401	-7.49819	6.47062e-14	9.32802e-13	441.927	446.02	434.463	244.04	240.115	261.3
ENSG00000114867.22	EIF4G1	chr3:184314495-184335358	hgnc_idHGNC:3296	+	8551.29	0.263325	0.0351637	7.48854	6.96437e-14	1.00269e-12	7557.29	8111.99	7635.91	9076.89	9345.04	9580.6
ENSG00000145247.12	OCIAD2	chr4:48885019-48906937	hgnc_idHGNC:28685	-	1151.74	0.464623	0.062044	7.48862	6.96041e-14	1.00269e-12	995.763	951.206	959.242	1302.32	1370.94	1330.99
ENSG00000106070.20	GRB10	chr7:50590063-50793462	hgnc_idHGNC:4564	-	348.631	0.819307	0.109477	7.48384	7.21831e-14	1.03858e-12	271.779	243.49	243.376	439.503	457.362	436.277
ENSG00000215182.8	MUC5AC	chr11:1157953-1201138	hgnc_idHGNC:7515	+	121.632	-1.51038	0.201835	-7.48325	7.25053e-14	1.04255e-12	158.728	209.356	171.123	58.9859	68.6042	62.9919
ENSG00000113810.16	SMC4	chr3:160399274-160434954	hgnc_idHGNC:14013	+	1983.95	0.367203	0.0490825	7.48134	7.35676e-14	1.05714e-12	1731.17	1710.12	1758.77	2268.07	2170.18	2265.37
ENSG00000237441.10	RGL2	chr6:33291654-33298942	hgnc_idHGNC:9769	-	2071.13	-0.402719	0.0539364	-7.46657	8.23137e-14	1.18206e-12	2251.89	2415.56	2403.33	1850.54	1670.51	1834.93
ENSG00000006468.14	ETV1	chr7:13891229-13991425	hgnc_idHGNC:3490	-	384.503	0.762233	0.102108	7.46495	8.33344e-14	1.19596e-12	283.199	282.745	289.959	486.923	487.09	477.105
ENSG00000137364.5	TPMT	chr6:18128311-18155077	hgnc_idHGNC:12014	-	784.969	0.602659	0.0807516	7.46312	8.4495e-14	1.21183e-12	608.649	593.366	670.233	931.052	1017.63	888.885
ENSG00000164442.10	CITED2	chr6:139371807-139374648	hgnc_idHGNC:1987	-	1676.22	-0.39683	0.0531744	-7.4628	8.47003e-14	1.214e-12	1886.47	1930.29	1897.57	1394.84	1482.99	1465.14
ENSG00000085719.13	CPNE3	chr8:86514435-86561498	hgnc_idHGNC:2316	+	3191.15	0.337462	0.0452681	7.45474	9.00428e-14	1.28975e-12	2926.77	2668.16	2874.87	3644.4	3531.97	3500.71
ENSG00000108469.15	RECQL5	chr17:75626845-75667189	hgnc_idHGNC:9950	-	1036.66	-0.48613	0.0652396	-7.45147	9.23076e-14	1.32134e-12	1220.72	1198.11	1211.17	844.308	896.429	849.224
ENSG00000104904.12	OAZ1	chr19:2269509-2273490	hgnc_idHGNC:8095	+	6652.66	0.25663	0.0344467	7.45005	9.33059e-14	1.33478e-12	6164.14	6034.92	5991.22	7205.53	7013.64	7506.53
ENSG00000163069.13	SGCB	chr4:52020706-52038299	hgnc_idHGNC:10806	-	299.366	0.897006	0.120413	7.44941	9.37591e-14	1.34041e-12	207.831	200.254	220.559	394.396	416.199	356.954
ENSG00000113384.14	GOLPH3	chr5:32124716-32174319	hgnc_idHGNC:15452	-	3467.28	0.294859	0.0395961	7.44666	9.57344e-14	1.36777e-12	3147.16	3084.02	3114.45	3748.5	3920.73	3788.84
ENSG00000038210.14	PI4K2B	chr4:25160663-25279204	hgnc_idHGNC:18215	+	489.493	0.694841	0.0933441	7.44387	9.77778e-14	1.39608e-12	375.695	352.72	395.485	601.425	595.713	615.921
ENSG00000113648.16	MACROH2A1	chr5:135333900-135399914	hgnc_idHGNC:4740	-	5257.54	0.260147	0.0349555	7.44222	9.90085e-14	1.41275e-12	4828.08	4675.24	4858	5830.35	5721.59	5631.94
ENSG00000125691.14	RPL23	chr17:38847860-38853764	hgnc_idHGNC:10316	-	13271.2	0.217225	0.0292264	7.43251	1.06555e-13	1.51946e-12	12706.3	12163.1	11961.5	14316.2	14325.7	14154.5
ENSG00000178691.11	SUZ12	chr17:31937007-32001038	hgnc_idHGNC:17101	+	906.963	0.522577	0.0703203	7.43138	1.0747e-13	1.53153e-12	789.074	728.765	718.718	1092.97	1054.22	1058.03
ENSG00000071282.12	LMCD1	chr3:8501807-8574668	hgnc_idHGNC:6633	+	80.8648	1.80682	0.243221	7.42873	1.09645e-13	1.56153e-12	33.116	32.4275	42.7809	107.563	123.488	145.815
ENSG00000242086.8	MUC20-OT1	chr3:195658062-195739964	hgnc_idHGNC:53807	+	421.045	-0.779765	0.104971	-7.42836	1.09951e-13	1.5649e-12	542.417	493.808	561.855	308.808	290.425	328.958
ENSG00000119318.13	RAD23B	chr9:107283137-107332192	hgnc_idHGNC:9813	+	8954.9	0.279255	0.0376123	7.42457	1.13146e-13	1.60832e-12	8637.56	7857.12	7790.87	9842.55	9677.77	9923.55
ENSG00000183098.11	GPC6	chr13:93226807-94408020	hgnc_idHGNC:4454	+	314.27	0.907792	0.122268	7.42462	1.13102e-13	1.60832e-12	199.838	210.494	245.277	422.154	372.75	435.111
ENSG00000185627.18	PSMD13	chr11:236966-252984	hgnc_idHGNC:9558	+	1529.51	0.435389	0.0586515	7.42332	1.14218e-13	1.62254e-12	1381.74	1230.54	1296.74	1793.87	1717.39	1756.77
ENSG00000100226.16	GTPBP1	chr22:38705742-38738299	hgnc_idHGNC:4669	+	962.956	-0.519133	0.0699472	-7.42179	1.15552e-13	1.64045e-12	1132.79	1145.2	1124.66	737.902	838.115	799.064
ENSG00000140350.15	ANP32A	chr15:68778535-68820897	hgnc_idHGNC:13233	-	1512.24	0.431161	0.0581009	7.4209	1.16326e-13	1.65039e-12	1305.23	1247.6	1314.8	1714.06	1829.45	1662.29
ENSG00000102054.18	RBBP7	chrX:16839283-16870362	hgnc_idHGNC:9890	-	2253.04	0.351242	0.0473825	7.41292	1.23551e-13	1.75178e-12	2063.47	1958.73	1922.29	2525.98	2528.07	2519.67
ENSG00000163625.16	WDFY3	chr4:84669597-84966690	hgnc_idHGNC:20751	-	2529.42	-0.384038	0.0518094	-7.41251	1.23929e-13	1.75602e-12	2819.43	2770.56	3005.12	2106.14	2339.4	2135.89
ENSG00000173209.23	AHSA2P	chr2:61177418-61191203	hgnc_idHGNC:20437	+	1263.35	-0.504176	0.0680385	-7.41016	1.26148e-13	1.78634e-12	1516.48	1462.65	1467.86	1155.43	1016.49	961.209
ENSG00000241685.10	ARPC1A	chr7:99325898-99366262	hgnc_idHGNC:703	+	640.788	0.613216	0.0827573	7.40981	1.2648e-13	1.78991e-12	507.017	491.532	522.877	816.55	769.511	737.238
ENSG00000029725.17	RABEP1	chr17:5282265-5386340	hgnc_idHGNC:17677	+	1693.4	0.385314	0.052007	7.40889	1.27363e-13	1.80126e-12	1467.38	1448.43	1491.63	1961.57	1892.33	1899.09
ENSG00000237296.9	SMG1P1	chr16:22437008-22492220	hgnc_idHGNC:44186	+	150.322	-1.39852	0.188806	-7.40719	1.29006e-13	1.82335e-12	191.844	223.01	238.622	106.406	70.891	71.1575
ENSG00000196576.16	PLXNB2	chr22:50274979-50307646	hgnc_idHGNC:9104	-	11475.7	-0.261396	0.0352907	-7.40693	1.29255e-13	1.82572e-12	12283.7	13165.6	12075.6	10588.5	10140.8	10600.1
ENSG00000205208.5	C4orf46	chr4:158666675-158672255	hgnc_idHGNC:27320	-	140.558	1.29299	0.174581	7.40626	1.29909e-13	1.83379e-12	81.077	86.4733	76.0549	219.751	187.518	192.475
ENSG00000172197.11	MBOAT1	chr6:20099684-20212469	hgnc_idHGNC:21579	-	1295.62	-0.438345	0.0591905	-7.40567	1.30486e-13	1.84078e-12	1489.08	1463.22	1522.05	1109.17	1121.68	1068.53
ENSG00000132326.12	PER2	chr2:238244044-238290102	hgnc_idHGNC:8846	-	504.127	-0.677554	0.0915696	-7.39934	1.36865e-13	1.92955e-12	607.507	638.309	614.143	379.36	385.327	400.115
ENSG00000130066.17	SAT1	chrX:23783173-23786210	hgnc_idHGNC:10540	+	6185.76	0.2723	0.0368066	7.39814	1.3811e-13	1.94588e-12	5689.1	5342.57	5791.58	6688.54	6750.66	6852.12
ENSG00000114796.16	KLHL24	chr3:183635610-183684519	hgnc_idHGNC:25947	+	3646	-0.329053	0.0445046	-7.3937	1.428e-13	2.0107e-12	4163.48	3895.85	4127.88	3182.93	3394.77	3111.1
ENSG00000152223.15	EPG5	chr18:45847609-45967329	hgnc_idHGNC:29331	-	1159.12	-0.473247	0.0640174	-7.39248	1.4411e-13	2.02787e-12	1348.62	1288	1408.92	973.846	977.61	957.71
ENSG00000115234.11	SNX17	chr2:27370496-27377535	hgnc_idHGNC:14979	+	1447.02	0.420278	0.0568906	7.38747	1.49646e-13	2.10444e-12	1210.45	1277.76	1220.68	1611.12	1663.65	1698.45
ENSG00000123179.14	EBPL	chr13:49660674-49691486	hgnc_idHGNC:18061	-	448.761	0.706379	0.0957025	7.38099	1.57121e-13	2.20818e-12	331.16	337.359	354.606	570.197	557.981	541.263
ENSG00000164649.20	CDCA7L	chr7:21900899-21945903	hgnc_idHGNC:30777	-	263.159	0.963299	0.13057	7.37767	1.61087e-13	2.26135e-12	205.547	169.533	162.567	349.289	332.731	359.287
ENSG00000269706.1	CTB-60B18.15	chr19:49050217-49050846	havana_geneOTTHUMG00000183338.1	-	31.4249	5.81276	0.787887	7.37765	1.61107e-13	2.26135e-12	1.14193	0.568903	1.90137	69.3952	54.8834	60.6588
ENSG00000102900.13	NUP93	chr16:56730118-56850286	hgnc_idHGNC:28958	+	770.653	0.544185	0.0738359	7.3702	1.70377e-13	2.38997e-12	650.9	614.415	617.946	906.764	917.01	916.882
ENSG00000112297.18	CRYBG1	chr6:106360717-106572017	hgnc_idHGNC:356	+	4587.08	0.280678	0.0380839	7.36999	1.70635e-13	2.3921e-12	4147.49	4108.05	4173.51	5120.21	5160.18	4813.05
ENSG00000152642.11	GPD1L	chr3:32105689-32168709	hgnc_idHGNC:28956	+	1050.83	0.473009	0.0642031	7.36739	1.74004e-13	2.4378e-12	905.551	883.506	851.814	1227.14	1207.43	1229.51
ENSG00000205531.13	NAP1L4	chr11:2944431-2992377	hgnc_idHGNC:7640	-	2533.95	0.346715	0.0470629	7.36705	1.74439e-13	2.44236e-12	2312.41	2201.09	2183.73	2839.42	2936.26	2730.81
ENSG00000101347.11	SAMHD1	chr20:36890229-36951893	hgnc_idHGNC:15925	-	338.76	0.809599	0.110059	7.35605	1.89431e-13	2.65061e-12	244.373	254.3	238.622	412.901	437.924	444.443
ENSG00000160789.24	LMNA	chr1:156082573-156140081	hgnc_idHGNC:6636	+	6604.86	0.320544	0.0436034	7.35137	1.96191e-13	2.74178e-12	5885.51	6005.91	5726.93	7428.75	6780.39	7801.66
ENSG00000186529.16	CYP4F3	chr19:15640897-15662825	hgnc_idHGNC:2646	+	770.155	-0.550435	0.0748753	-7.35137	1.96191e-13	2.74178e-12	886.138	927.881	930.721	634.966	632.302	608.921
ENSG00000186193.9	SAPCD2	chr9:137062127-137070557	hgnc_idHGNC:28055	-	269.91	0.935234	0.127281	7.34777	2.01547e-13	2.81487e-12	174.715	200.254	178.729	345.819	336.161	383.784
ENSG00000107731.12	UNC5B	chr10:71212570-71302864	hgnc_idHGNC:12568	+	975.4	-0.493042	0.0671138	-7.34635	2.0369e-13	2.84303e-12	1170.48	1125.86	1126.56	795.731	833.541	800.23
ENSG00000184009.13	ACTG1	chr17:81509413-81523847	hgnc_idHGNC:144	-	47918.9	0.170899	0.023265	7.34575	2.04609e-13	2.85407e-12	44714.6	45381.4	45150	50984.6	49685.5	51597.3
ENSG00000015479.20	MATR3	chr5:139293674-139331677	hgnc_idHGNC:6912	+	210.947	-1.09154	0.148617	-7.34463	2.06331e-13	2.8763e-12	322.024	269.66	270.945	136.477	142.925	123.651
ENSG00000125356.7	NDUFA1	chrX:119871832-119876662	hgnc_idHGNC:7683	+	1593.22	0.447768	0.0609744	7.34353	2.08028e-13	2.89816e-12	1451.39	1266.95	1333.81	1907.21	1840.88	1759.11
ENSG00000082781.12	ITGB5	chr3:124761948-124901418	hgnc_idHGNC:6160	-	5201.11	0.269028	0.0366457	7.34131	2.11517e-13	2.94492e-12	4822.37	4797.56	4530.97	5693.87	5595.82	5766.09
ENSG00000075239.14	ACAT1	chr11:108116695-108147603	hgnc_idHGNC:93	+	420.572	0.769043	0.10476	7.34103	2.11953e-13	2.94917e-12	277.489	331.67	320.381	542.439	498.524	552.929
ENSG00000275180.1	RP11-631N16.4	chr12:62603909-62604399	tagoverlapping_locus	+	209.873	-1.05042	0.143129	-7.33896	2.15256e-13	2.99326e-12	267.212	280.469	301.367	136.477	136.065	137.649
ENSG00000271533.1	RP3-368A4.6	chrX:74209976-74213660	tagoverlapping_locus	-	334.581	-0.94808	0.129187	-7.33882	2.15485e-13	2.99459e-12	391.682	410.748	520.025	213.968	241.258	229.804
ENSG00000156136.10	DCK	chr4:70992538-71030914	hgnc_idHGNC:2704	+	256.774	0.9585	0.13062	7.33809	2.16659e-13	3.00844e-12	176.999	161	187.285	360.855	341.878	312.626
ENSG00000170745.12	KCNS3	chr2:17877847-18361616	hgnc_idHGNC:6302	+	508.987	0.666456	0.0908221	7.33804	2.16751e-13	3.00844e-12	401.959	383.441	396.436	599.112	619.725	653.249
ENSG00000166801.17	FAM111A	chr11:59142748-59155039	hgnc_idHGNC:24725	+	1362.37	0.468075	0.0637903	7.33772	2.17269e-13	3.01377e-12	1176.19	1074.09	1185.51	1677.05	1536.73	1524.64
ENSG00000168393.13	DTYMK	chr2:241675747-241686944	hgnc_idHGNC:3061	-	363.319	0.808061	0.110144	7.33641	2.19392e-13	3.04133e-12	261.502	279.9	249.08	455.695	435.637	498.102
ENSG00000167306.20	MYO5B	chr18:49822789-50195147	hgnc_idHGNC:7603	-	4384.01	0.26519	0.0361535	7.33511	2.2154e-13	3.06731e-12	4010.46	4007.35	3928.23	4740.85	4884.62	4732.56
ENSG00000272273.1	IER3-AS1	chr6:30742929-30743592	hgnc_idHGNC:53629	+	73.4075	-1.96372	0.267714	-7.33515	2.21476e-13	3.06731e-12	109.625	130.279	110.28	25.4449	25.1549	39.6615
ENSG00000106392.11	C1GALT1	chr7:7156934-7248616	hgnc_idHGNC:24337	+	1678.1	0.386312	0.052702	7.33012	2.29942e-13	3.1816e-12	1433.12	1446.15	1484.97	1958.1	1877.47	1868.76
ENSG00000280138.1	RP11-463O12.5	chr12:122870059-122888720	tagoverlapping_locus	-	466.055	-0.69391	0.0946666	-7.33004	2.30079e-13	3.1816e-12	568.681	583.694	575.165	368.951	349.882	349.955
ENSG00000135069.14	PSAT1	chr9:78297125-78330093	hgnc_idHGNC:19129	+	463.963	0.696911	0.0950989	7.32828	2.33127e-13	3.22176e-12	364.276	354.995	343.198	545.909	599.144	576.259
ENSG00000150687.12	PRSS23	chr11:86791059-86952910	hgnc_idHGNC:14370	+	3064.03	0.309309	0.0422187	7.32635	2.36508e-13	3.26646e-12	2814.86	2710.82	2688.54	3326.34	3365.04	3478.55
ENSG00000161091.14	MFSD12	chr19:3538261-3574290	hgnc_idHGNC:28299	-	1988.23	0.383769	0.0524066	7.32291	2.42642e-13	3.34912e-12	1693.48	1753.93	1725.49	2342.09	2119.87	2294.54
ENSG00000197771.13	MCMBP	chr10:119829404-119892556	hgnc_idHGNC:25782	-	1188.08	0.452791	0.0618652	7.31899	2.49835e-13	3.44628e-12	1046.01	968.842	999.171	1345.11	1382.38	1386.99
ENSG00000176871.9	WSB2	chr12:118032687-118062430	hgnc_idHGNC:19222	-	3080.96	0.31078	0.0424717	7.31733	2.52955e-13	3.48717e-12	2821.71	2747.8	2683.79	3307.84	3454.22	3470.39
ENSG00000125347.15	IRF1	chr5:132440440-132508719	hgnc_idHGNC:6116	-	1595.62	-0.416987	0.0570086	-7.31446	2.58416e-13	3.56026e-12	1814.53	1818.78	1840.53	1278.03	1383.52	1438.31
ENSG00000175792.12	RUVBL1	chr3:128064778-128153914	hgnc_idHGNC:10474	-	665.243	0.592903	0.0810913	7.31155	2.6408e-13	3.63605e-12	562.972	524.529	505.765	798.044	823.251	776.9
ENSG00000221949.6	LINC01465	chr12:62601751-62603690	hgnc_idHGNC:26364	-	232.188	-1.04087	0.142367	-7.31115	2.64859e-13	3.64454e-12	314.031	310.621	312.776	161.922	124.631	169.145
ENSG00000092199.18	HNRNPC	chr14:21209136-21269494	hgnc_idHGNC:5035	-	8620.19	0.268984	0.0367982	7.3097	2.67744e-13	3.68198e-12	7891.88	7486.19	8089.38	9691.04	9529.13	9033.5
ENSG00000155657.28	TTN	chr2:178525989-178830802	hgnc_idHGNC:12403	-	1122.8	-0.475472	0.06505	-7.30934	2.68456e-13	3.6895e-12	1283.53	1323.84	1310.04	914.86	1000.48	904.05
ENSG00000162783.11	IER5	chr1:181088700-181092900	hgnc_idHGNC:5393	+	1488.85	-0.463689	0.0634557	-7.30728	2.72595e-13	3.74408e-12	1748.3	1661.2	1771.13	1283.81	1137.69	1330.99
ENSG00000008710.20	PKD1	chr16:2088708-2135898	hgnc_idHGNC:9008	-	1272.87	-0.525647	0.0719419	-7.30655	2.74088e-13	3.76228e-12	1384.02	1654.94	1461.2	1102.23	1017.63	1017.2
ENSG00000196584.3	XRCC2	chr7:152644776-152676141	hgnc_idHGNC:12829	-	65.9181	2.11359	0.289333	7.30505	2.77169e-13	3.80224e-12	37.6837	18.7738	19.9644	119.128	91.4723	108.486
ENSG00000011009.11	LYPLA2	chr1:23791145-23795539	hgnc_idHGNC:6738	+	1234.48	0.512784	0.070207	7.30388	2.79581e-13	3.83298e-12	1095.11	1009.8	949.735	1434.17	1353.79	1564.3
ENSG00000002079.14	MYH16	chr7:99238829-99311130	hgnc_idHGNC:31038	+	47.5814	2.39962	0.328856	7.29686	2.94559e-13	4.03339e-12	11.4193	19.3427	13.3096	70.5518	88.0421	82.8226
ENSG00000204842.18	ATXN2	chr12:111443485-111599676	hgnc_idHGNC:10555	-	544.643	-0.705053	0.0966233	-7.29693	2.94418e-13	4.03339e-12	640.623	659.359	725.373	375.89	409.339	457.274
ENSG00000113282.14	CLINT1	chr5:157785743-157859145	hgnc_idHGNC:23186	-	7640.45	-0.227731	0.0312201	-7.29437	3.00061e-13	4.10622e-12	8309.83	8276.4	8140.72	7063.27	7181.72	6870.78
ENSG00000136888.8	ATP6V1G1	chr9:114587706-114598915	hgnc_idHGNC:864	+	4169.34	0.288999	0.0396213	7.29402	3.00842e-13	4.11438e-12	3760.38	3772.96	3724.79	4559.26	4411.25	4787.38
ENSG00000132481.7	TRIM47	chr17:75874164-75878581	hgnc_idHGNC:19020	-	259.659	0.914423	0.125432	7.29019	3.09529e-13	4.23061e-12	167.864	185.462	185.384	337.723	332.731	348.788
ENSG00000153130.18	SCOC	chr4:140257286-140385728	hgnc_idHGNC:20335	+	1559.96	0.44681	0.0612993	7.28899	3.12297e-13	4.26584e-12	1309.79	1244.19	1411.77	1879.45	1797.43	1717.11
ENSG00000279159.1	RP3-394A18.1	chr22:29978950-30028236	tagoverlapping_locus	-	449.66	-0.737689	0.101213	-7.28848	3.13462e-13	4.27914e-12	589.236	543.302	555.2	312.278	328.157	369.786
ENSG00000122591.13	FAM126A	chr7:22889371-23014130	hgnc_idHGNC:24587	-	392.509	0.774286	0.106253	7.28721	3.1643e-13	4.31702e-12	308.321	291.278	269.995	463.791	529.396	492.27
ENSG00000196739.15	COL27A1	chr9:114155537-114312511	hgnc_idHGNC:22986	+	407.569	-0.784244	0.107662	-7.28433	3.23266e-13	4.4076e-12	538.991	530.786	477.244	293.773	328.157	276.464
ENSG00000129354.12	AP1M2	chr19:10572671-10587315	hgnc_idHGNC:558	-	2188.08	0.346585	0.047596	7.28181	3.29365e-13	4.48802e-12	1961.84	1901.27	1919.43	2525.98	2429.73	2390.19
ENSG00000109107.14	ALDOC	chr17:28573115-28576948	hgnc_idHGNC:418	-	104.229	1.53987	0.211505	7.28057	3.32425e-13	4.52696e-12	41.1095	59.1659	57.9918	151.513	141.782	173.811
ENSG00000165029.17	ABCA1	chr9:104781006-104928155	hgnc_idHGNC:29	-	6588.2	0.246922	0.0339256	7.27833	3.37979e-13	4.5998e-12	5992.85	6053.7	6029.25	7286.49	7292.63	6874.28
ENSG00000162069.16	BICDL2	chr16:3027682-3036944	hgnc_idHGNC:33584	-	1780.66	-0.435968	0.059911	-7.27693	3.41498e-13	4.64488e-12	1996.09	2178.33	1963.17	1608.81	1428.11	1509.47
ENSG00000174748.22	RPL15	chr3:23916591-23924374	hgnc_idHGNC:10306	+	16309.6	0.182022	0.0250168	7.27598	3.43913e-13	4.67487e-12	15435.5	15126	15291.8	17279.4	17238	17487.2
ENSG00000135476.12	ESPL1	chr12:53268299-53293638	hgnc_idHGNC:16856	+	56.6425	2.12268	0.292322	7.26144	3.82999e-13	5.20302e-12	18.2709	25.0317	19.0137	91.3703	81.1817	104.986
ENSG00000112339.15	HBS1L	chr6:134960378-135103056	hgnc_idHGNC:4834	-	1366.13	0.432419	0.059555	7.26083	3.84712e-13	5.22313e-12	1185.32	1132.69	1174.1	1583.37	1630.49	1490.81
ENSG00000118596.12	SLC16A7	chr12:59596029-59789855	hgnc_idHGNC:10928	+	2732.99	-0.340407	0.0468904	-7.25963	3.88164e-13	5.26679e-12	3106.05	2912.78	3149.62	2377.94	2480.04	2371.53
ENSG00000115128.7	SF3B6	chr2:24067586-24076373	hgnc_idHGNC:30096	-	1350.06	0.419173	0.0577461	7.25889	3.90266e-13	5.29211e-12	1153.35	1174.78	1136.07	1508.19	1590.47	1537.47
ENSG00000232406.7	RP11-234K24.3	chr20:36147334-36155760	havana_geneOTTHUMG00000032377.3	-	131.546	-1.36977	0.18871	-7.25858	3.91167e-13	5.30111e-12	182.709	204.236	181.581	61.2991	75.4647	83.9892
ENSG00000152253.9	SPC25	chr2:168834132-168913371	hgnc_idHGNC:24031	-	33.5897	3.01972	0.416128	7.25672	3.96601e-13	5.37151e-12	10.2774	7.39574	4.75343	65.9254	56.0268	57.1593
ENSG00000165516.11	KLHDC2	chr14:49768130-49786385	hgnc_idHGNC:20231	+	1080.27	-0.491489	0.0677351	-7.25604	3.98585e-13	5.39512e-12	1299.52	1195.83	1295.78	922.956	852.979	914.549
ENSG00000186871.7	ERCC6L	chrX:72204657-72239027	hgnc_idHGNC:20794	-	74.6863	1.8002	0.248415	7.24675	4.26904e-13	5.77494e-12	39.9676	29.0141	32.3233	107.563	109.767	129.483
ENSG00000006118.15	TMEM132A	chr11:60924460-60937159	hgnc_idHGNC:31092	+	1766.48	0.480992	0.0664182	7.24188	4.42514e-13	5.98248e-12	1405.72	1578.71	1432.68	2044.84	1880.9	2256.04
ENSG00000136930.13	PSMB7	chr9:124353465-124415444	hgnc_idHGNC:9544	-	3326.07	0.310991	0.042961	7.23893	4.52233e-13	6.11019e-12	3075.22	2846.79	2994.66	3594.67	3733.21	3711.85
ENSG00000198015.14	MRPL42	chr12:93467514-93516214	hgnc_idHGNC:14493	+	1548.05	0.397365	0.0549483	7.23161	4.77303e-13	6.44502e-12	1310.94	1307.34	1391.8	1748.76	1751.69	1777.77
ENSG00000159921.20	GNE	chr9:36214441-36277042	hgnc_idHGNC:23657	-	8330.53	-0.225279	0.0311684	-7.22779	4.90932e-13	6.62506e-12	9163.99	8729.82	9055.28	7739.87	7674.53	7619.68
ENSG00000122705.17	CLTA	chr9:36190856-36304781	hgnc_idHGNC:2090	+	3683.29	0.301668	0.041738	7.22767	4.91367e-13	6.62694e-12	3436.07	3291.1	3175.29	4178.75	3987.05	4031.48
ENSG00000277224.2	H2BC7	chr6:26199520-26200715	hgnc_idHGNC:4752	+	478.859	0.666966	0.0923089	7.22537	4.99732e-13	6.7357e-12	363.134	370.356	376.472	607.208	578.562	577.425
ENSG00000156689.7	GLYATL2	chr11:58834065-58904215	hgnc_idHGNC:24178	-	154.653	1.22266	0.169269	7.22316	5.07929e-13	6.84206e-12	97.0641	84.7665	97.9206	189.68	228.681	229.804
ENSG00000212464.1	SNORA12	chr10:100237156-100237302	hgnc_idHGNC:32600	-	866.977	0.539599	0.0747192	7.2217	5.1342e-13	6.91187e-12	700.003	660.496	763.401	1039.77	1024.49	1013.7
ENSG00000125977.7	EIF2S2	chr20:34088309-34112243	hgnc_idHGNC:3266	-	3051.01	0.328332	0.0454722	7.22049	5.18002e-13	6.96936e-12	2830.85	2583.96	2711.36	3364.51	3489.67	3325.74
ENSG00000211455.8	STK38L	chr12:27243968-27325959	hgnc_idHGNC:17848	+	1040.8	0.50131	0.0694586	7.21738	5.29971e-13	7.12612e-12	891.848	808.98	889.842	1274.56	1217.73	1161.85
ENSG00000106484.16	MEST	chr7:130486171-130506465	hgnc_idHGNC:7028	+	494.531	0.663531	0.0919705	7.21461	5.40899e-13	7.26869e-12	405.385	369.787	375.521	597.955	600.287	618.254
ENSG00000119392.16	GLE1	chr9:128504655-128543874	hgnc_idHGNC:4315	+	1068.4	0.483402	0.0670109	7.21377	5.44219e-13	7.30892e-12	875.861	947.792	844.209	1243.33	1244.02	1255.17
ENSG00000232112.3	TMA7	chr3:48440257-48444208	hgnc_idHGNC:26932	+	738.012	0.576295	0.0799087	7.21192	5.51698e-13	7.40492e-12	554.978	592.797	628.403	936.835	851.836	863.222
ENSG00000111875.8	ASF1A	chr6:118894152-118909171	hgnc_idHGNC:20995	+	895.221	0.535663	0.0742824	7.21117	5.54726e-13	7.4411e-12	746.822	708.853	739.633	1088.35	1115.96	971.708
ENSG00000135269.18	TES	chr7:116210506-116258783	hgnc_idHGNC:14620	+	3297.81	0.295712	0.041037	7.20598	5.76293e-13	7.72578e-12	3032.97	2862.72	2995.61	3636.31	3633.74	3625.53
ENSG00000276550.4	HERC2P2	chr15:22495570-22590815	hgnc_idHGNC:4870	+	1051.05	-0.514131	0.0713733	-7.20341	5.8724e-13	7.86783e-12	1284.67	1215.18	1211.17	922.956	888.425	783.899
ENSG00000161981.11	SNRNP25	chr16:53828-57669	hgnc_idHGNC:14161	+	220.271	1.07309	0.149055	7.19931	6.05167e-13	8.10316e-12	134.748	152.466	136.899	297.243	254.979	345.289
ENSG00000174607.11	UGT8	chr4:114598770-114678225	hgnc_idHGNC:12555	+	219.525	1.04388	0.145095	7.19445	6.27141e-13	8.39236e-12	140.457	155.879	132.145	335.41	272.13	281.13
ENSG00000124762.14	CDKN1A	chr6:36676460-36687337	hgnc_idHGNC:1784	+	10059.5	0.226343	0.0314645	7.19361	6.31017e-13	8.43919e-12	9325	9388.61	9099.01	11122.9	10465.6	10955.9
ENSG00000099194.6	SCD	chr10:100347233-100364826	hgnc_idHGNC:10571	+	4307.49	0.262558	0.0365187	7.18967	6.49502e-13	8.68122e-12	3878	3972.65	3894.96	4639.07	4798.87	4661.4
ENSG00000115364.14	MRPL19	chr2:75646783-75690851	hgnc_idHGNC:14052	+	946.769	0.493273	0.068668	7.18345	6.7975e-13	9.08009e-12	768.519	778.259	812.836	1110.32	1147.98	1062.7
ENSG00000009307.16	CSDE1	chr1:114716913-114758676	hgnc_idHGNC:29905	-	18568.3	0.205664	0.0286677	7.17406	7.28062e-13	9.71964e-12	17656.5	16760.5	17338.6	19980	20264.5	19409.7
ENSG00000168264.11	IRF2BP2	chr1:234604269-234610178	hgnc_idHGNC:21729	-	3463.29	0.281742	0.0393186	7.16561	7.74408e-13	1.03199e-11	3168.86	3104.5	3107.79	3886.13	3746.93	3765.51
ENSG00000187840.5	EIF4EBP1	chr8:38030534-38060365	hgnc_idHGNC:3288	+	510.93	0.68586	0.0957137	7.16575	7.73623e-13	1.03199e-11	395.108	398.232	381.225	581.763	614.008	695.244
ENSG00000230937.12	MIR205HG	chr1:209428817-209432838	hgnc_idHGNC:43562	+	792.454	-0.528549	0.0737618	-7.16563	7.7432e-13	1.03199e-11	932.957	943.81	930.721	669.663	623.155	654.416
ENSG00000065717.15	TLE2	chr19:2997639-3047635	hgnc_idHGNC:11838	-	570.9	-0.659735	0.0920807	-7.16474	7.79338e-13	1.03794e-11	660.036	750.383	684.494	433.72	475.656	421.112
ENSG00000099622.14	CIRBP	chr19:1259384-1274880	hgnc_idHGNC:1982	+	3382.05	-0.294118	0.0410545	-7.16409	7.83043e-13	1.04226e-11	3832.32	3635.29	3715.28	3048.76	3087.19	2973.45
ENSG00000126457.22	PRMT1	chr19:49675786-49689029	hgnc_idHGNC:5187	+	3652.2	0.369495	0.0515852	7.16281	7.90389e-13	1.05141e-11	3198.55	3336.62	3020.33	4317.54	3782.38	4257.78
ENSG00000065243.20	PKN2	chr1:88684222-88836255	hgnc_idHGNC:9406	+	3269.97	-0.315294	0.0440218	-7.16222	7.93811e-13	1.05533e-11	3625.63	3534.59	3720.98	3039.51	2909.96	2789.14
ENSG00000041353.10	RAB27B	chr18:54717860-54895516	hgnc_idHGNC:9767	+	3317.26	0.301304	0.0420845	7.1595	8.09721e-13	1.07521e-11	3071.79	2853.05	3001.31	3681.41	3663.47	3632.53
ENSG00000197170.10	PSMD12	chr17:67337916-67366605	hgnc_idHGNC:9557	-	1285.91	0.423968	0.0592173	7.15953	8.09563e-13	1.07521e-11	1072.27	1132.12	1086.63	1504.72	1447.55	1472.14
ENSG00000167635.12	ZNF146	chr19:36214602-36238771	hgnc_idHGNC:12931	+	4333.36	0.34185	0.0477866	7.15369	8.44766e-13	1.12108e-11	4024.16	3627.89	3825.56	4834.53	5132.74	4555.25
ENSG00000242125.3	SNHG3	chr1:28505980-28510892	hgnc_idHGNC:10118	+	938.124	-0.506133	0.0707588	-7.15293	8.4943e-13	1.1266e-11	1127.09	1076.93	1100.89	752.938	827.824	743.071
ENSG00000146083.12	RNF44	chr5:176526712-176538025	hgnc_idHGNC:19180	-	441.001	-0.74645	0.104389	-7.15067	8.63534e-13	1.14463e-11	508.159	580.281	567.559	359.698	327.014	303.294
ENSG00000276966.2	H4C5	chr6:26204552-26206038	hgnc_idHGNC:4790	+	2736.03	0.331286	0.0463302	7.15053	8.64428e-13	1.14514e-11	2313.55	2406.46	2547.84	3078.83	2994.57	3074.94
ENSG00000182117.6	NOP10	chr15:34341719-34343136	hgnc_idHGNC:14378	-	1232.84	0.429612	0.0600841	7.15018	8.66657e-13	1.14741e-11	1050.58	1075.23	1023.89	1450.36	1400.67	1396.32
ENSG00000184634.16	MED12	chrX:71118556-71142454	hgnc_idHGNC:11957	+	591.397	-0.611151	0.0854772	-7.14987	8.68589e-13	1.14929e-11	741.113	721.938	681.642	464.948	476.799	461.94
ENSG00000171155.8	C1GALT1C1	chrX:120625674-120630054	hgnc_idHGNC:24338	-	1562.02	0.406731	0.0568873	7.14977	8.69263e-13	1.1495e-11	1411.43	1278.33	1347.12	1776.52	1745.98	1812.77
ENSG00000054118.15	THRAP3	chr1:36224432-36305357	hgnc_idHGNC:22964	+	3340	0.31258	0.0437242	7.14891	8.74684e-13	1.15599e-11	3112.9	2848.5	2988.01	3673.32	3781.24	3636.03
ENSG00000154978.13	VOPP1	chr7:55436056-55572988	hgnc_idHGNC:34518	-	829.768	0.538757	0.0753877	7.14649	8.90255e-13	1.17587e-11	680.59	647.412	704.458	956.497	944.452	1045.2
ENSG00000104756.16	KCTD9	chr8:25427847-25458476	hgnc_idHGNC:22401	-	1010.51	0.51212	0.0716788	7.14465	9.02264e-13	1.19103e-11	845.028	787.931	869.877	1200.54	1105.67	1254
ENSG00000147421.18	HMBOX1	chr8:28890395-29064764	hgnc_idHGNC:26137	+	488.322	-0.67926	0.095134	-7.14003	9.33116e-13	1.23103e-11	594.946	622.949	584.672	394.396	384.184	348.788
ENSG00000153291.16	SLC25A27	chr6:46652915-46678190	hgnc_idHGNC:21065	+	246.409	-1.05452	0.147696	-7.13983	9.34483e-13	1.23211e-11	327.734	325.413	345.099	188.524	170.367	121.318
ENSG00000144635.9	DYNC1LI1	chr3:32525974-32570858	hgnc_idHGNC:18745	-	858.47	0.521039	0.0729811	7.13937	9.37622e-13	1.23491e-11	737.687	678.701	702.557	1061.75	986.758	983.373
ENSG00000163220.11	S100A9	chr1:153357854-153361023	hgnc_idHGNC:10499	+	1715.51	0.387225	0.0542381	7.13935	9.37713e-13	1.23491e-11	1540.46	1411.45	1515.39	1952.32	1933.5	1939.92
ENSG00000135698.10	MPHOSPH6	chr16:82147798-82170224	hgnc_idHGNC:7214	-	489.39	0.695688	0.0975073	7.13473	9.6978e-13	1.27639e-11	382.547	355.564	385.028	564.414	662.031	586.758
ENSG00000116251.11	RPL22	chr1:6185020-6209389	hgnc_idHGNC:10315	-	2783.31	0.308222	0.0432056	7.13383	9.76157e-13	1.28403e-11	2519.1	2469.04	2475.59	3024.47	3176.38	3035.28
ENSG00000132294.15	EFR3A	chr8:131904093-132013642	hgnc_idHGNC:28970	+	2150.19	0.344569	0.0483143	7.13182	9.90468e-13	1.30209e-11	1935.57	1831.87	1922.29	2362.91	2401.15	2447.35
ENSG00000141580.16	WDR45B	chr17:82614562-82648553	hgnc_idHGNC:25072	-	1993.08	0.359951	0.0505029	7.12734	1.02326e-12	1.34441e-11	1819.09	1720.36	1701.73	2288.88	2178.18	2250.21
ENSG00000010292.13	NCAPD2	chr12:6493356-6531955	hgnc_idHGNC:24305	+	658.895	0.575718	0.0808116	7.1242	1.04689e-12	1.37464e-11	510.443	531.355	544.743	774.913	826.681	765.235
ENSG00000116005.12	PCYOX1	chr2:70257386-70281185	hgnc_idHGNC:20588	+	2852.71	0.317875	0.0446495	7.11934	1.08445e-12	1.42314e-11	2516.81	2503.17	2601.08	3156.32	3288.43	3050.44
ENSG00000114270.18	COL7A1	chr3:48564073-48595329	hgnc_idHGNC:2214	-	986.561	0.477971	0.0671496	7.118	1.09504e-12	1.43619e-11	801.635	837.425	832.801	1195.91	1143.4	1108.19
ENSG00000255346.10	NOX5	chr15:68930525-69062762	hgnc_idHGNC:14874	+	463.367	0.733083	0.103051	7.1138	1.12891e-12	1.47975e-11	324.308	356.133	362.211	511.211	618.582	607.755
ENSG00000131508.16	UBE2D2	chr5:139526431-139628434	hgnc_idHGNC:12475	+	1939.72	0.350822	0.049336	7.11087	1.1531e-12	1.51057e-11	1732.31	1668.59	1717.89	2152.41	2150.74	2216.38
ENSG00000148153.14	INIP	chr9:112683926-112718149	hgnc_idHGNC:24994	-	730.054	0.538879	0.075831	7.10631	1.19183e-12	1.56039e-11	596.088	577.437	614.143	872.066	866.7	853.89
ENSG00000066468.24	FGFR2	chr10:121478332-121598458	hgnc_idHGNC:3689	-	452.902	-0.698553	0.0983407	-7.1034	1.21721e-12	1.59269e-11	584.668	527.373	571.362	351.602	346.451	335.957
ENSG00000101577.10	LPIN2	chr18:2916994-3013144	hgnc_idHGNC:14450	-	708.784	-0.588602	0.0828942	-7.10064	1.24183e-12	1.62395e-11	919.254	852.786	783.365	562.101	568.272	566.927
ENSG00000177728.17	TMEM94	chr17:75441159-75500452	hgnc_idHGNC:28983	+	611.438	-0.637145	0.0897573	-7.09853	1.26087e-12	1.64789e-11	693.152	798.74	737.732	464.948	460.792	513.267
ENSG00000260708.1	CTA-29F11.1	chr22:46761894-46762563	havana_geneOTTHUMG00000172744.1	-	69.6901	-1.98487	0.279729	-7.09567	1.28727e-12	1.68141e-11	106.2	106.954	120.737	38.1673	28.5851	17.4977
ENSG00000169019.11	COMMD8	chr4:47450787-47463702	hgnc_idHGNC:26036	-	437.71	0.686245	0.0967699	7.09151	1.32655e-12	1.73171e-11	350.573	322.568	335.592	537.813	543.117	536.597
ENSG00000137941.17	TTLL7	chr1:83865024-83999150	hgnc_idHGNC:26242	-	760.714	0.546845	0.0771281	7.0901	1.3402e-12	1.7485e-11	586.952	623.518	642.664	933.365	922.727	855.056
ENSG00000134531.10	EMP1	chr12:13196723-13219941	hgnc_idHGNC:3333	+	3311.55	0.284298	0.0401128	7.08746	1.36592e-12	1.78102e-11	3036.39	2999.83	2923.36	3593.51	3701.2	3615.03
ENSG00000138764.15	CCNG2	chr4:77157207-77433388	hgnc_idHGNC:1593	+	2373.23	0.360798	0.0509169	7.08601	1.38029e-12	1.79872e-11	1967.55	2058.29	2206.54	2579.19	2711.01	2716.82
ENSG00000159377.11	PSMB4	chr1:151399560-151401937	hgnc_idHGNC:9541	+	3375.04	0.342688	0.0483778	7.08357	1.40489e-12	1.8297e-11	3124.32	2900.84	2909.1	3838.71	3525.11	3952.16
ENSG00000112308.13	C6orf62	chr6:24704861-24719998	hgnc_idHGNC:20998	-	1886.49	0.366749	0.051778	7.0831	1.40964e-12	1.83482e-11	1659.22	1594.07	1695.07	2052.94	2175.9	2141.72
ENSG00000214193.11	SH3D21	chr1:36306368-36329340	hgnc_idHGNC:26236	+	483.54	-0.666332	0.0940851	-7.08223	1.41856e-12	1.84536e-11	570.965	619.535	587.524	374.734	367.033	381.451
ENSG00000105443.15	CYTH2	chr19:48469208-48482314	hgnc_idHGNC:9502	+	3330.66	-0.324011	0.0457757	-7.07823	1.46008e-12	1.89827e-11	3828.89	3598.31	3687.71	3114.69	2946.55	2807.8
ENSG00000148943.12	LIN7C	chr11:27494418-27506769	hgnc_idHGNC:17789	-	2218.59	0.360506	0.0509391	7.07721	1.47091e-12	1.91124e-11	2023.5	1826.75	1987.88	2514.42	2475.47	2483.51
ENSG00000260565.7	ERVK13-1	chr16:2660348-2682379	hgnc_idHGNC:27548	-	455.465	-0.740965	0.104803	-7.07009	1.54828e-12	2.01061e-11	596.088	555.818	559.003	367.794	362.459	291.629
ENSG00000139372.15	TDG	chr12:103965822-103988874	hgnc_idHGNC:11700	+	875.32	0.494638	0.0699931	7.06695	1.58376e-12	2.05549e-11	751.39	703.733	728.225	1014.33	1038.21	1016.04
ENSG00000259070.7	LINC00639	chr14:38738155-38948273	hgnc_idHGNC:27502	-	235.322	0.925624	0.130994	7.06618	1.59262e-12	2.06579e-11	169.006	159.862	158.765	319.218	305.289	299.795
ENSG00000184752.14	NDUFA12	chr12:94895297-95003748	hgnc_idHGNC:23987	-	1237.17	0.436335	0.0617542	7.06568	1.59835e-12	2.07203e-11	1051.72	1095.14	1003.92	1426.07	1390.38	1455.81
ENSG00000169660.17	HEXD	chr17:82418318-82442645	hgnc_idHGNC:26307	+	550.167	-0.636783	0.0901799	-7.06126	1.65005e-12	2.13781e-11	638.339	702.026	666.431	454.538	415.056	424.612
ENSG00000169429.11	CXCL8	chr4:73740541-73743716	hgnc_idHGNC:6025	+	215.216	1.05242	0.149095	7.05872	1.68038e-12	2.17585e-11	137.032	153.035	128.343	313.435	312.149	247.301
ENSG00000206573.9	THUMPD3-AS1	chr3:9349689-9398579	hgnc_idHGNC:44478	-	695.937	-0.60375	0.0855794	-7.05485	1.72787e-12	2.23605e-11	910.118	778.259	833.751	520.464	560.268	572.759
ENSG00000148660.21	CAMK2G	chr10:73812501-73874591	hgnc_idHGNC:1463	-	2873.98	-0.296559	0.0420382	-7.05453	1.73187e-12	2.23992e-11	3184.84	3119.86	3202.86	2581.5	2541.79	2613
ENSG00000178033.6	CALHM5	chr6:116511639-116524788	hgnc_idHGNC:21568	+	32.8093	3.02189	0.428384	7.05415	1.7366e-12	2.24475e-11	4.56772	10.8092	4.75343	61.2991	60.6004	54.8263
ENSG00000086300.16	SNX10	chr7:26291862-26374383	hgnc_idHGNC:14974	+	46.0617	2.30196	0.326372	7.05318	1.7487e-12	2.25909e-11	20.5547	13.6537	13.3096	79.8044	70.891	78.1566
ENSG00000113312.12	TTC1	chr5:160009113-160065543	hgnc_idHGNC:12391	+	1406.46	0.40704	0.0577174	7.0523	1.75985e-12	2.27217e-11	1265.26	1194.7	1171.24	1569.49	1624.78	1613.29
ENSG00000144554.13	FANCD2	chr3:10026370-10101932	hgnc_idHGNC:3585	+	330.26	0.794579	0.112675	7.05194	1.76439e-12	2.27673e-11	244.373	226.423	255.734	414.058	408.195	432.777
ENSG00000253552.8	HOXA-AS2	chr7:27107777-27134302	hgnc_idHGNC:43745	+	177.762	-1.09741	0.155625	-7.05161	1.76865e-12	2.2809e-11	245.515	240.077	241.474	108.719	124.631	106.153
ENSG00000137819.14	PAQR5	chr15:69298912-69407780	hgnc_idHGNC:29645	+	113.695	1.3946	0.197861	7.04839	1.80996e-12	2.33284e-11	62.8062	59.1659	66.548	185.054	141.782	166.812
ENSG00000146072.6	TNFRSF21	chr6:47231532-47309905	hgnc_idHGNC:13469	-	11221	-0.240526	0.034127	-7.04795	1.81568e-12	2.33886e-11	11789.3	12639.3	12022.4	9925.82	10571.9	10377.3
ENSG00000010270.14	STARD3NL	chr7:38178245-38230670	hgnc_idHGNC:19169	+	721.184	0.538346	0.0764094	7.04555	1.84734e-12	2.37828e-11	597.23	585.97	581.82	872.066	820.964	869.055
ENSG00000135823.14	STX6	chr1:180972712-181023121	hgnc_idHGNC:11441	-	1370.91	0.43304	0.061467	7.04509	1.85348e-12	2.38481e-11	1224.15	1094	1189.31	1552.14	1619.06	1546.8
ENSG00000170445.16	HARS1	chr5:140673035-140691537	hgnc_idHGNC:4816	-	1682.64	0.371108	0.0526897	7.04329	1.87753e-12	2.41437e-11	1497.07	1475.73	1429.83	1869.04	1947.22	1876.92
ENSG00000103056.12	SMPD3	chr16:68358327-68448508	hgnc_idHGNC:14240	-	371.097	-0.758239	0.107729	-7.03837	1.94495e-12	2.49963e-11	464.766	490.394	443.02	284.52	274.417	269.465
ENSG00000168916.16	ZNF608	chr5:124636913-124748807	hgnc_idHGNC:29238	-	380.359	0.762876	0.108431	7.03561	1.98387e-12	2.54818e-11	298.044	264.54	286.156	471.887	445.928	515.6
ENSG00000049656.14	CLPTM1L	chr5:1317752-1345099	hgnc_idHGNC:24308	-	3021.31	0.31196	0.0443482	7.03433	2.00227e-12	2.57034e-11	2744.06	2586.8	2764.59	3268.51	3326.16	3437.72
ENSG00000100387.9	RBX1	chr22:40951347-40973309	hgnc_idHGNC:9928	+	968.534	0.482684	0.0686509	7.03099	2.05066e-12	2.63096e-11	856.448	770.295	802.379	1125.36	1120.54	1136.19
ENSG00000004455.17	AK2	chr1:33007940-33080996	hgnc_idHGNC:362	-	3285.08	0.28112	0.0399885	7.03003	2.06492e-12	2.64773e-11	3039.82	2936.11	2926.21	3593.51	3581.14	3633.7
ENSG00000138600.10	SPPL2A	chr15:50702266-50765709	hgnc_idHGNC:30227	-	1504.02	0.399054	0.056769	7.02943	2.07372e-12	2.65749e-11	1340.63	1247.6	1309.09	1656.23	1721.97	1748.61
ENSG00000153904.21	DDAH1	chr1:85318481-85578363	hgnc_idHGNC:2715	-	621.451	0.617909	0.0879219	7.02793	2.09616e-12	2.68471e-11	453.346	483.568	533.335	740.215	720.344	797.897
ENSG00000111348.9	ARHGDIB	chr12:14942031-14961728	hgnc_idHGNC:679	-	4034.18	0.274421	0.0390587	7.02586	2.1275e-12	2.7233e-11	3766.09	3557.92	3639.22	4349.92	4522.16	4369.77
ENSG00000116221.15	MRPL37	chr1:54184041-54225464	hgnc_idHGNC:14034	+	1203.45	0.433083	0.0616572	7.02405	2.15535e-12	2.75737e-11	1019.74	1061.57	987.762	1417.97	1361.79	1371.82
ENSG00000144369.13	FAM171B	chr2:186694060-186765959	hgnc_idHGNC:29412	+	811.869	0.530173	0.0755303	7.01934	2.2292e-12	2.85021e-11	720.558	635.465	641.713	958.81	960.459	954.21
ENSG00000140941.14	MAP1LC3B	chr16:87383953-87404779	hgnc_idHGNC:13352	+	915.635	-0.494959	0.0705749	-7.01325	2.32841e-12	2.97537e-11	1082.55	1104.81	1024.84	740.215	786.662	754.736
ENSG00000092621.13	PHGDH	chr1:119648411-119744218	hgnc_idHGNC:8923	+	953.134	0.482411	0.0688077	7.011	2.36629e-12	3.02204e-11	789.074	835.15	757.697	1106.85	1113.68	1116.36
ENSG00000100220.12	RTCB	chr22:32387582-32412248	hgnc_idHGNC:26935	-	2368.03	0.371169	0.0529418	7.01089	2.36811e-12	3.02265e-11	2223.34	1929.72	2053.48	2639.33	2664.13	2698.15
ENSG00000182154.8	MRPL41	chr9:137551879-137552555	hgnc_idHGNC:14492	+	946.683	0.53707	0.0766181	7.0097	2.38834e-12	3.04673e-11	728.552	810.687	773.858	1210.95	1022.2	1133.85
ENSG00000117592.9	PRDX6	chr1:173477330-173488815	hgnc_idHGNC:16753	+	2505.03	0.333874	0.0476467	7.00728	2.42997e-12	3.09808e-11	2305.56	2119.16	2233.16	2808.19	2720.16	2843.97
ENSG00000146143.19	PRIM2	chr6:57314805-57646850	hgnc_idHGNC:9370	+	279.242	0.882984	0.126075	7.00363	2.49418e-12	3.17813e-11	182.709	214.476	189.186	351.602	392.188	345.289
ENSG00000079435.10	LIPE	chr19:42401514-42427388	hgnc_idHGNC:6621	-	518.423	-0.679155	0.0969796	-7.00307	2.50405e-12	3.18889e-11	615.5	694.631	601.784	396.709	378.467	423.445
ENSG00000187037.9	GPR141	chr7:37683766-37833788	hgnc_idHGNC:19997	+	27.3802	3.52896	0.504162	6.99966	2.56591e-12	3.26581e-11	1.14193	6.82684	3.80274	47.42	52.5966	52.4932
ENSG00000183943.6	PRKX	chrX:3604340-3713649	hgnc_idHGNC:9441	-	1112.51	0.442893	0.0632818	6.99875	2.58251e-12	3.28507e-11	980.918	914.796	937.376	1303.47	1262.32	1276.17
ENSG00000156110.15	ADK	chr10:74151202-74709963	hgnc_idHGNC:257	+	484.842	0.727683	0.103982	6.99815	2.59359e-12	3.2973e-11	382.547	354.995	359.359	523.934	673.465	614.754
ENSG00000117118.10	SDHB	chr1:17018722-17054032	hgnc_idHGNC:10681	-	1429.13	0.406794	0.0581331	6.99764	2.60312e-12	3.30753e-11	1258.41	1208.35	1222.58	1636.57	1552.74	1696.11
ENSG00000156482.11	RPL30	chr8:98024851-98046469	hgnc_idHGNC:10333	-	4618.54	0.309673	0.0442587	6.9969	2.6169e-12	3.32315e-11	4390.72	3924.29	4071.79	5154.9	5259.66	4909.87
ENSG00000103197.18	TSC2	chr16:2047967-2089491	hgnc_idHGNC:12363	+	1775.48	-0.391218	0.0559272	-6.99514	2.65002e-12	3.3633e-11	1997.24	2118.03	1924.19	1524.38	1493.29	1595.79
ENSG00000118257.17	NRP2	chr2:205681990-205798133	hgnc_idHGNC:8005	+	1578.45	-0.377031	0.0539232	-6.99199	2.71007e-12	3.43756e-11	1768.85	1760.19	1822.46	1348.58	1376.66	1393.99
ENSG00000247077.7	PGAM5	chr12:132710819-132722734	hgnc_idHGNC:28763	+	709.074	0.576816	0.0825039	6.99138	2.72203e-12	3.45078e-11	572.107	603.037	529.532	796.888	884.995	867.888
ENSG00000169679.15	BUB1	chr2:110637528-110678063	hgnc_idHGNC:1148	-	209.075	1.15379	0.165183	6.98494	2.84979e-12	3.61071e-11	105.058	122.883	160.666	249.823	283.564	332.457
ENSG00000153395.10	LPCAT1	chr5:1456480-1523962	hgnc_idHGNC:25718	-	584.481	0.592926	0.0850418	6.97217	3.1208e-12	3.95184e-11	472.759	444.882	482.948	685.856	711.197	709.242
ENSG00000129757.15	CDKN1C	chr11:2883213-2885775	hgnc_idHGNC:1786	-	75.5318	-1.83578	0.26333	-6.97143	3.13743e-12	3.97064e-11	129.038	132.554	92.2165	31.2278	33.1587	34.9955
ENSG00000075618.18	FSCN1	chr7:5592816-5606655	hgnc_idHGNC:11148	+	883.894	0.535875	0.0768985	6.9686	3.20103e-12	4.04886e-11	695.436	765.175	699.705	1082.56	960.459	1100.02
ENSG00000165959.12	CLMN	chr14:95181940-95319908	hgnc_idHGNC:19972	-	2276.94	-0.339872	0.0488162	-6.96228	3.34813e-12	4.23251e-11	2594.47	2543	2495.55	1947.69	2111.87	1969.08
ENSG00000032389.13	EIPR1	chr2:3188925-3377830	hgnc_idHGNC:12383	-	387.172	0.778142	0.11182	6.95888	3.42977e-12	4.33327e-11	267.212	309.483	275.699	497.332	440.211	533.098
ENSG00000104219.13	ZDHHC2	chr8:17156482-17224799	hgnc_idHGNC:18469	+	1160.75	0.455512	0.0654856	6.95591	3.50305e-12	4.42337e-11	970.641	935.277	1034.35	1404.1	1319.49	1300.67
ENSG00000139726.11	DENR	chr12:122752824-122771064	hgnc_idHGNC:2769	+	1629.29	0.397461	0.0571411	6.95578	3.5062e-12	4.42485e-11	1438.83	1344.32	1441.24	1860.95	1927.78	1762.61
ENSG00000120694.20	HSPH1	chr13:31134973-31162388	hgnc_idHGNC:16969	-	2432.06	0.337556	0.0485411	6.95402	3.55023e-12	4.47789e-11	2273.58	2064.55	2117.18	2739.95	2729.31	2667.82
ENSG00000213551.7	DNAJC9	chr10:73183362-73247255	hgnc_idHGNC:19123	-	365.372	0.73653	0.105919	6.95372	3.55783e-12	4.48495e-11	256.934	280.469	283.304	449.912	458.505	463.107
ENSG00000214013.9	GANC	chr15:42273233-42356935	hgnc_idHGNC:4139	+	693.538	-0.585776	0.0842471	-6.95307	3.57431e-12	4.50319e-11	883.854	785.655	830.899	566.727	581.993	512.101
ENSG00000140319.11	SRP14	chr15:40035690-40039181	hgnc_idHGNC:11299	-	3093.46	0.313262	0.0450652	6.9513	3.61924e-12	4.55723e-11	2741.77	2882.63	2644.81	3372.61	3387.91	3531.04
ENSG00000100554.12	ATP6V1D	chr14:67294371-67360265	hgnc_idHGNC:13527	-	1702.04	0.376746	0.054201	6.95091	3.62925e-12	4.56727e-11	1562.16	1468.91	1415.57	1917.62	1922.06	1925.92
ENSG00000111775.3	COX6A1	chr12:120438090-120440737	hgnc_idHGNC:2277	+	2044.04	0.338116	0.0486765	6.94619	3.75296e-12	4.72029e-11	1852.21	1800.01	1766.37	2266.91	2243.36	2335.37
ENSG00000136261.15	BZW2	chr7:16646131-16706523	hgnc_idHGNC:18808	+	1250.1	0.41986	0.0604561	6.94488	3.78771e-12	4.76132e-11	1107.67	1033.7	1071.42	1464.24	1414.39	1409.15
ENSG00000146830.11	GIGYF1	chr7:100679507-100694250	hgnc_idHGNC:9126	-	1048.5	-0.472168	0.0680002	-6.94362	3.8217e-12	4.80135e-11	1200.17	1207.21	1248.25	913.703	814.104	907.55
ENSG00000096092.6	TMEM14A	chr6:52671113-52686588	hgnc_idHGNC:21076	+	321.837	0.795515	0.114588	6.9424	3.855e-12	4.84048e-11	215.825	246.335	241.474	412.901	391.044	423.445
ENSG00000196083.10	IL1RAP	chr3:190514051-190659750	hgnc_idHGNC:5995	+	387.08	0.755196	0.108791	6.94172	3.87357e-12	4.86107e-11	295.76	292.416	275.699	440.659	482.516	535.431
ENSG00000125733.18	TRIP10	chr19:6737925-6751530	hgnc_idHGNC:12304	+	1529.12	-0.4199	0.0605255	-6.93758	3.98887e-12	5.00296e-11	1734.59	1792.61	1720.74	1352.05	1200.57	1374.16
ENSG00000184840.12	TMED9	chr5:177592203-177597242	hgnc_idHGNC:24878	+	2158.67	0.355249	0.051221	6.93562	4.04451e-12	5.0699e-11	1857.92	1992.87	1824.37	2392.98	2380.57	2503.34
ENSG00000099795.7	NDUFB7	chr19:14566078-14572066	hgnc_idHGNC:7702	-	771.511	0.559343	0.0806661	6.93405	4.08956e-12	5.1235e-11	586.952	653.101	627.453	956.497	842.689	962.376
ENSG00000136875.13	PRPF4	chr9:113275642-113294009	hgnc_idHGNC:17349	+	961.634	0.471965	0.0680657	6.93395	4.09246e-12	5.12427e-11	806.203	778.828	834.702	1114.95	1150.26	1084.86
ENSG00000165832.6	TRUB1	chr10:114938195-114977676	hgnc_idHGNC:16060	+	998.942	0.507022	0.0731235	6.93378	4.09751e-12	5.12773e-11	846.17	769.157	865.124	1246.8	1103.38	1163.02
ENSG00000175348.11	TMEM9B	chr11:8947202-8965011	hgnc_idHGNC:1168	-	1285.72	0.429364	0.0619323	6.93278	4.12637e-12	5.16096e-11	1101.96	1072.38	1115.15	1562.55	1461.27	1400.99
ENSG00000179387.10	ELMOD2	chr4:140524168-140553770	hgnc_idHGNC:28111	+	1516.75	0.400487	0.0577957	6.92936	4.22742e-12	5.28439e-11	1349.76	1234.52	1345.22	1702.49	1709.39	1759.11
ENSG00000122642.11	FKBP9	chr7:32957404-33006930	hgnc_idHGNC:3725	+	1098.67	0.441143	0.0636931	6.92607	4.32681e-12	5.40561e-11	926.105	918.209	952.587	1297.69	1215.44	1282
ENSG00000188647.13	PTAR1	chr9:69709522-69760011	hgnc_idHGNC:30449	-	3814.4	0.277226	0.0400406	6.92363	4.40206e-12	5.49656e-11	3493.16	3333.77	3527.99	4229.64	4224.88	4076.97
ENSG00000116120.11	FARSB	chr2:222566899-222656092	hgnc_idHGNC:17800	-	686.759	0.569874	0.0823113	6.9234	4.4093e-12	5.50253e-11	577.817	521.684	562.806	786.479	800.383	871.388
ENSG00000133710.16	SPINK5	chr5:148025683-148137382	hgnc_idHGNC:15464	+	173.159	1.12059	0.161912	6.92094	4.48656e-12	5.59582e-11	116.477	121.176	88.4138	244.04	235.541	233.303
ENSG00000152749.8	GPR180	chr13:94601857-94634661	hgnc_idHGNC:28899	+	437.14	0.711398	0.102838	6.91768	4.59093e-12	5.72281e-11	315.173	313.466	366.965	520.464	531.683	575.092
ENSG00000006451.8	RALA	chr7:39623565-39708120	hgnc_idHGNC:9839	+	792.213	0.563655	0.081483	6.91746	4.59824e-12	5.72874e-11	647.474	643.998	626.502	1038.61	852.979	943.712
ENSG00000109180.15	OCIAD1	chr4:48805212-48861817	hgnc_idHGNC:16074	+	2484.43	0.330544	0.0478067	6.91419	4.70551e-12	5.85912e-11	2229.05	2099.82	2281.65	2788.53	2808.2	2699.32
ENSG00000197157.11	SND1	chr7:127652194-128092609	hgnc_idHGNC:30646	+	3577.09	0.315049	0.045584	6.9114	4.79886e-12	5.97204e-11	3313.88	3233.08	3017.48	3905.79	3840.69	4151.63
ENSG00000109062.12	SLC9A3R1	chr17:74748628-74769353	hgnc_idHGNC:11075	+	1618.46	0.377159	0.0545808	6.91011	4.84278e-12	6.02335e-11	1390.87	1461.51	1367.09	1843.6	1788.28	1859.43
ENSG00000163739.5	CXCL1	chr4:73869393-73871308	hgnc_idHGNC:4602	+	119.197	1.29427	0.187491	6.90314	5.08662e-12	6.32311e-11	65.09	71.1129	70.3507	176.958	154.36	177.31
ENSG00000112335.15	SNX3	chr6:108211222-108261246	hgnc_idHGNC:11174	-	1702.18	0.364769	0.0528515	6.90177	5.1359e-12	6.38083e-11	1489.08	1475.17	1501.13	1987.01	1853.46	1907.25
ENSG00000181938.14	GINS3	chr16:58295080-58406147	hgnc_idHGNC:25851	+	106.904	1.37753	0.199627	6.90049	5.1822e-12	6.43478e-11	66.232	55.1836	57.9918	144.573	165.794	151.647
ENSG00000112306.8	RPS12	chr6:132814569-132817564	hgnc_idHGNC:10385	+	14155.1	0.25916	0.037632	6.8867	5.7103e-12	7.0866e-11	13551.3	12009	13120.4	15603.5	15131.8	15514.7
ENSG00000065427.15	KARS1	chr16:75627474-75648643	hgnc_idHGNC:6215	-	3440.29	0.307665	0.0446764	6.88653	5.71711e-12	7.09112e-11	3230.52	2910.51	3095.43	3727.68	3828.12	3849.5
ENSG00000134508.13	CABLES1	chr18:23134564-23260470	hgnc_idHGNC:25097	+	489.029	-0.682776	0.0991784	-6.88432	5.80654e-12	7.19805e-11	585.81	646.843	573.263	370.108	408.195	349.955
ENSG00000166181.13	API5	chr11:43311963-43344529	hgnc_idHGNC:594	+	1640.88	0.394495	0.0573081	6.88375	5.82951e-12	7.22253e-11	1395.44	1398.93	1460.25	1770.73	1982.66	1837.26
ENSG00000122641.11	INHBA	chr7:41667168-41705834	hgnc_idHGNC:6066	-	1542.96	-0.37603	0.0546568	-6.87985	5.9914e-12	7.419e-11	1751.72	1715.24	1763.52	1363.62	1360.65	1303
ENSG00000197780.10	TAF13	chr1:109062486-109076003	hgnc_idHGNC:11546	-	801.493	0.522675	0.0759808	6.87904	6.02565e-12	7.45728e-11	640.623	645.136	688.296	899.824	931.874	1003.2
ENSG00000197550.3	RP11-460N11.2	chr9:64817870-64836341	havana_geneOTTHUMG00000013331.1	+	139.201	-1.24486	0.180982	-6.87836	6.05471e-12	7.4891e-11	195.27	176.929	215.806	86.744	83.4685	76.9901
ENSG00000265112.1	MIR3153	chr9:89312225-89312306	hgnc_idHGNC:38289	+	42.2578	-2.6677	0.387861	-6.87799	6.07048e-12	7.50447e-11	54.8127	81.3531	82.7097	16.1922	9.14723	9.33213
ENSG00000132510.11	KDM6B	chr17:7834217-7854796	hgnc_idHGNC:29012	+	331.321	-0.888923	0.129249	-6.87762	6.08612e-12	7.51965e-11	400.818	462.518	425.907	220.908	197.809	279.964
ENSG00000027697.15	IFNGR1	chr6:137197485-137219449	hgnc_idHGNC:5439	-	1172.43	0.426023	0.0619504	6.87684	6.11961e-12	7.55685e-11	1002.61	965.997	1036.25	1338.17	1365.22	1326.33
ENSG00000163683.12	SMIM14	chr4:39546336-39638902	hgnc_idHGNC:27321	-	3467.32	0.291809	0.0424373	6.87623	6.1457e-12	7.58489e-11	3253.36	2992.43	3118.25	3827.14	3862.42	3750.35
ENSG00000101752.12	MIB1	chr18:21704957-21870953	hgnc_idHGNC:21086	+	4378.88	0.298839	0.0435319	6.86484	6.65678e-12	8.21113e-11	3943.09	3782.07	4062.28	5075.1	4824.02	4586.74
ENSG00000187609.16	EXD3	chr9:137306896-137423211	hgnc_idHGNC:26023	-	442.985	-0.743797	0.108468	-6.85728	7.01842e-12	8.65245e-11	532.139	591.09	539.039	351.602	282.421	361.62
ENSG00000168564.6	CDKN2AIP	chr4:183444635-183449064	hgnc_idHGNC:24325	+	825.451	-0.521581	0.0760641	-6.85713	7.02586e-12	8.65685e-11	972.925	985.34	960.193	636.122	660.887	737.238
ENSG00000148110.16	MFSD14B	chr9:94374569-94461042	hgnc_idHGNC:23376	+	1588.31	0.412934	0.060228	6.85619	7.0722e-12	8.70916e-11	1430.84	1255	1410.82	1826.25	1783.71	1823.26
ENSG00000117410.14	ATP6V0B	chr1:43974487-43978295	hgnc_idHGNC:861	+	2380.24	0.331985	0.048426	6.85552	7.10556e-12	8.74543e-11	2149.11	2103.23	2071.54	2663.62	2524.64	2769.31
ENSG00000125730.17	C3	chr19:6677704-6730562	hgnc_idHGNC:1318	-	11062.8	0.189464	0.027639	6.85493	7.13462e-12	8.77637e-11	10331	10320.5	10361.5	11820.3	11973.7	11569.5
ENSG00000158125.10	XDH	chr2:31334321-31414742	hgnc_idHGNC:12805	-	938.744	-0.501774	0.0732448	-6.85065	7.35167e-12	9.0384e-11	1146.5	1024.59	1134.17	744.841	779.801	802.563
ENSG00000101843.19	PSMD10	chrX:108084207-108091549	hgnc_idHGNC:9555	-	860.918	0.507929	0.0741738	6.84782	7.49839e-12	9.21371e-11	762.809	667.323	708.261	1032.83	1003.91	990.372
ENSG00000110717.13	NDUFS8	chr11:68030617-68036644	hgnc_idHGNC:7715	+	1007.49	0.497056	0.0725901	6.84744	7.51852e-12	9.23339e-11	830.183	880.093	792.872	1215.57	1088.52	1237.67
ENSG00000079385.23	CEACAM1	chr19:42507304-42561234	hgnc_idHGNC:1814	-	3347.36	-0.297585	0.0434922	-6.84227	7.79503e-12	9.56772e-11	3530.85	3848.63	3685.81	2981.68	2978.57	3058.61
ENSG00000101104.13	PABPC1L	chr20:44910060-44959035	hgnc_idHGNC:15797	+	231.895	-0.98286	0.14372	-6.83873	7.98967e-12	9.80124e-11	267.212	340.204	314.677	159.609	146.356	163.312
ENSG00000080819.9	CPOX	chr3:98579446-98593648	hgnc_idHGNC:2321	-	337.628	0.772771	0.113001	6.83861	7.99633e-12	9.80405e-11	242.089	234.388	272.847	423.311	441.354	411.78
ENSG00000168137.19	SETD5	chr3:9397615-9479240	hgnc_idHGNC:25566	+	1261.48	-0.441922	0.064628	-6.83793	8.03478e-12	9.84579e-11	1434.26	1372.19	1556.27	1059.43	1080.52	1066.2
ENSG00000162302.13	RPS6KA4	chr11:64359148-64372215	hgnc_idHGNC:10433	+	520.388	0.662185	0.096843	6.83772	8.04641e-12	9.85465e-11	395.108	401.077	412.598	654.628	564.842	694.077
ENSG00000106546.14	AHR	chr7:16916359-17346152	hgnc_idHGNC:348	+	3259.33	0.287373	0.0420343	6.83663	8.10799e-12	9.92464e-11	3012.41	2870.68	2930.01	3563.44	3486.24	3693.19
ENSG00000164163.11	ABCE1	chr4:145098288-145129524	hgnc_idHGNC:69	+	2477.56	0.332331	0.0486188	6.83543	8.17574e-12	1.00021e-10	2192.51	2084.46	2310.17	2745.74	2784.19	2748.31
ENSG00000110651.12	CD81	chr11:2376177-2397397	hgnc_idHGNC:1701	+	2260.26	0.364681	0.053362	6.8341	8.25197e-12	1.00898e-10	1831.66	1984.9	2107.67	2476.25	2576.09	2585
ENSG00000137312.15	FLOT1	chr6:30727709-30742732	hgnc_idHGNC:3757	-	1232	-0.412789	0.0604099	-6.83314	8.30748e-12	1.01522e-10	1412.57	1383	1426.98	1023.58	1063.37	1082.53
ENSG00000177738.4	CTD-2201E18.3	chr5:43013060-43067452	tagoverlapping_locus	-	105.309	-1.43575	0.210152	-6.83199	8.37462e-12	1.02286e-10	163.296	134.261	164.469	57.8293	57.1702	54.8263
ENSG00000053770.12	AP5M1	chr14:57268924-57298742	hgnc_idHGNC:20192	+	1407.62	0.391933	0.0573731	6.83131	8.41418e-12	1.02714e-10	1231	1194.13	1230.19	1589.15	1655.65	1545.63
ENSG00000006744.19	ELAC2	chr17:12991612-13018065	hgnc_idHGNC:14198	-	1657.65	0.375342	0.0549624	6.82907	8.54674e-12	1.04275e-10	1482.23	1471.75	1374.69	1833.19	1852.31	1931.75
ENSG00000196396.10	PTPN1	chr20:50510321-50585241	hgnc_idHGNC:9642	+	893.883	0.5212	0.076333	6.82798	8.61185e-12	1.05012e-10	751.39	780.535	667.381	1101.07	1013.06	1049.86
ENSG00000075702.19	WDR62	chr19:36054649-36105108	hgnc_idHGNC:24502	+	83.923	1.57203	0.230321	6.82542	8.76712e-12	1.06847e-10	41.1095	42.6677	42.7809	115.659	114.34	146.981
ENSG00000143499.14	SMYD2	chr1:214281102-214337131	hgnc_idHGNC:20982	+	561.845	0.587375	0.0861002	6.822	8.97817e-12	1.0936e-10	460.198	453.416	433.513	660.411	698.62	664.914
ENSG00000222489.1	SNORA79B	chr14:20323179-20323326	hgnc_idHGNC:52222	-	311.927	0.914012	0.134029	6.81949	9.13661e-12	1.11229e-10	213.541	182.618	255.734	390.926	378.467	450.275
ENSG00000139190.17	VAMP1	chr12:6462237-6470677	hgnc_idHGNC:12642	-	117.46	-1.43694	0.210811	-6.81626	9.34399e-12	1.13692e-10	165.58	184.325	164.469	76.3347	70.891	43.1611
ENSG00000120306.11	CYSTM1	chr5:140175156-140282052	hgnc_idHGNC:30239	+	1031.06	0.479442	0.0703605	6.81408	9.48659e-12	1.15364e-10	899.841	824.909	863.223	1288.44	1142.26	1167.68
ENSG00000167280.17	ENGASE	chr17:79074824-79088599	hgnc_idHGNC:24622	+	872.195	-0.491404	0.072157	-6.8102	9.74634e-12	1.18459e-10	986.628	1064.42	1003.92	748.311	705.48	724.407
ENSG00000139613.12	SMARCC2	chr12:56162359-56189567	hgnc_idHGNC:11105	-	1161.35	-0.453596	0.06662	-6.80871	9.84793e-12	1.19629e-10	1418.28	1300.51	1311.95	940.305	1040.5	956.543
ENSG00000111707.12	SUDS3	chr12:118376555-118418033	hgnc_idHGNC:29545	+	2268.81	0.329455	0.0483895	6.8084	9.86877e-12	1.19817e-10	1997.24	1960.44	2078.2	2560.68	2581.81	2434.52
ENSG00000112996.11	MRPS30	chr5:44808947-44820428	hgnc_idHGNC:8769	+	2144.33	0.322817	0.0474186	6.80782	9.90909e-12	1.20241e-10	1885.33	1887.62	1944.15	2350.18	2440.02	2358.7
ENSG00000170322.15	NFRKB	chr11:129863636-129895590	hgnc_idHGNC:7802	-	1481.11	-0.387257	0.0568962	-6.80637	1.00093e-11	1.21391e-10	1736.88	1680.54	1619.97	1288.44	1311.48	1249.34
ENSG00000172243.18	CLEC7A	chr12:10116777-10130258	hgnc_idHGNC:14558	-	115.676	1.309	0.192563	6.79777	1.06252e-11	1.28791e-10	68.5158	59.1659	73.2028	167.705	172.654	152.814
ENSG00000171564.12	FGB	chr4:154563011-154572807	hgnc_idHGNC:3662	+	35.5082	2.94556	0.433494	6.79493	1.08362e-11	1.31277e-10	10.2774	3.41342	12.3589	74.0215	66.3174	46.6606
ENSG00000179406.8	LINC00174	chr7:66376044-66493566	hgnc_idHGNC:27788	-	122.465	-1.2863	0.18945	-6.78967	1.12392e-11	1.36086e-10	175.857	176.929	168.271	79.8044	68.6042	65.3249
ENSG00000117528.14	ABCD3	chr1:94418389-94518666	hgnc_idHGNC:67	+	3696.69	0.295089	0.0434717	6.78808	1.13637e-11	1.37519e-10	3405.24	3184.72	3378.74	4168.34	4156.27	3886.83
ENSG00000080854.16	IGSF9B	chr11:133896438-133956968	hgnc_idHGNC:32326	-	204.144	-1.02967	0.151701	-6.78752	1.14078e-11	1.37978e-10	243.231	305.501	271.896	137.634	141.782	124.817
ENSG00000103591.13	AAGAB	chr15:67200667-67255195	hgnc_idHGNC:25662	-	1539.21	0.406474	0.059887	6.78735	1.14213e-11	1.38067e-10	1325.78	1258.41	1391.8	1847.07	1725.4	1686.78
ENSG00000142230.13	SAE1	chr19:47113274-47210636	hgnc_idHGNC:30660	+	1848.73	0.359102	0.0529119	6.78678	1.14665e-11	1.38538e-10	1675.21	1574.72	1614.26	2065.66	2000.96	2161.55
ENSG00000180008.9	SOCS4	chr14:55027230-55049489	hgnc_idHGNC:19392	+	1447.71	0.412617	0.0608194	6.78429	1.16655e-11	1.40867e-10	1188.75	1200.39	1338.57	1680.52	1665.94	1612.13
ENSG00000169851.15	PCDH7	chr4:30720415-31146805	hgnc_idHGNC:8659	+	700.23	0.528197	0.0778834	6.78189	1.1861e-11	1.4315e-10	570.965	572.316	577.066	793.418	824.394	863.222
ENSG00000182004.13	SNRPE	chr1:203861599-203871152	hgnc_idHGNC:11161	+	1037.88	0.485967	0.0716581	6.78174	1.18737e-11	1.43226e-10	900.983	812.962	885.088	1165.84	1160.56	1301.83
ENSG00000170779.11	CDCA4	chr14:105009573-105021083	hgnc_idHGNC:14625	-	213.812	1.02525	0.151243	6.77886	1.21131e-11	1.46036e-10	162.154	116.056	148.307	300.712	269.843	285.796
ENSG00000115112.8	TFCP2L1	chr2:121216587-121285202	hgnc_idHGNC:17925	-	489.373	0.635845	0.0938179	6.77744	1.22327e-11	1.47398e-10	383.689	401.077	363.162	619.93	600.287	568.093
ENSG00000110497.15	AMBRA1	chr11:46396414-46594125	hgnc_idHGNC:25990	-	1379.04	-0.397052	0.05861	-6.77448	1.24852e-11	1.5036e-10	1503.92	1615.12	1580.04	1213.26	1167.42	1194.51
ENSG00000186174.13	BCL9L	chr11:118893875-118925926	hgnc_idHGNC:23688	-	427.65	-0.743475	0.109772	-6.77291	1.26215e-11	1.5192e-10	492.172	580.281	531.433	320.374	285.851	355.787
ENSG00000241553.13	ARPC4	chr3:9792495-9807101	hgnc_idHGNC:707	+	1308.08	0.432249	0.0638664	6.76802	1.30553e-11	1.57056e-10	1082.55	1187.87	1063.82	1492	1453.27	1568.96
ENSG00000118507.18	AKAP7	chr6:131135467-131283535	hgnc_idHGNC:377	+	231.839	0.939464	0.138812	6.76791	1.3066e-11	1.571e-10	179.283	148.484	151.159	306.495	278.991	326.625
ENSG00000126698.11	DNAJC8	chr1:28199456-28233029	hgnc_idHGNC:15470	-	1006.56	0.446391	0.0659645	6.76714	1.31353e-11	1.57849e-10	883.854	855.63	817.59	1169.31	1165.13	1147.85
ENSG00000004864.14	SLC25A13	chr7:96120220-96322147	hgnc_idHGNC:10983	-	812.554	0.515527	0.0761975	6.76566	1.32702e-11	1.59384e-10	641.765	676.995	686.395	913.703	1027.92	928.547
ENSG00000103363.15	ELOB	chr16:2771414-2777280	hgnc_idHGNC:11619	-	3305.51	0.291573	0.0431031	6.76454	1.33735e-11	1.6054e-10	3076.36	2928.71	2917.65	3549.56	3574.28	3786.51
ENSG00000182670.13	TTC3	chr21:37073226-37203112	hgnc_idHGNC:12393	+	5265.53	0.236954	0.0350301	6.76431	1.3395e-11	1.60712e-10	4973.11	4758.3	4778.15	5666.12	5789.05	5628.44
ENSG00000141934.10	PLPP2	chr19:281040-291403	hgnc_idHGNC:9230	-	3622.58	0.275082	0.0406689	6.76394	1.34291e-11	1.61034e-10	3278.48	3220.56	3338.81	4024.92	3815.54	4057.14
ENSG00000103168.17	TAF1C	chr16:84177847-84187070	hgnc_idHGNC:11534	-	421.219	-0.697619	0.103144	-6.76354	1.34662e-11	1.61393e-10	534.423	547.854	480.096	316.905	315.579	332.457
ENSG00000147684.10	NDUFB9	chr8:124539101-124580648	hgnc_idHGNC:7704	+	886.965	0.478625	0.0708999	6.75072	1.47113e-11	1.76221e-10	765.093	712.835	749.14	1013.17	1072.51	1009.04
ENSG00000136937.13	NCBP1	chr9:97633668-97673748	hgnc_idHGNC:7658	+	2255.17	0.335034	0.0496445	6.74865	1.49226e-11	1.78656e-10	2052.05	1918.91	2019.26	2486.66	2616.11	2438.02
ENSG00000207005.1	RNU1-2	chr1:16895980-16896143	hgnc_idHGNC:10123	+	54.5941	-2.08093	0.308375	-6.74805	1.49845e-11	1.79301e-10	101.632	83.6287	79.8576	23.1317	17.1511	22.1638
ENSG00000164253.14	WDR41	chr5:77425970-77620611	hgnc_idHGNC:25601	-	660.779	0.554697	0.082208	6.74748	1.50438e-11	1.79914e-10	519.578	525.666	560.905	832.742	751.216	774.567
ENSG00000080839.12	RBL1	chr20:36996349-37095997	hgnc_idHGNC:9893	-	210.803	0.986083	0.14617	6.74615	1.51823e-11	1.81474e-10	125.612	147.915	149.258	308.808	282.421	250.801
ENSG00000146411.6	SLC2A12	chr6:133987581-134052624	hgnc_idHGNC:18067	-	1518.41	0.404473	0.0599611	6.74559	1.52405e-11	1.82073e-10	1259.55	1288.57	1372.79	1754.54	1808.87	1626.12
ENSG00000260572.1	RP11-16N11.2	chr3:160753428-160755142	havana_geneOTTHUMG00000175842.1	-	50.764	-2.13366	0.316345	-6.74471	1.53328e-11	1.83077e-10	77.6513	84.7665	85.5617	16.1922	20.5813	19.8308
ENSG00000260404.3	RP11-384K6.6	chr4:118591773-118633729	havana_geneOTTHUMG00000161164.4	+	98.0475	-1.55767	0.230957	-6.74441	1.5365e-11	1.83364e-10	121.045	179.204	137.849	54.3595	49.1664	46.6606
ENSG00000042445.14	RETSAT	chr2:85341955-85354531	hgnc_idHGNC:25991	-	2261.46	0.320978	0.0476106	6.74173	1.56512e-11	1.8668e-10	2081.74	1986.04	1968.87	2580.34	2486.9	2464.85
ENSG00000140398.14	NEIL1	chr15:75346955-75357115	hgnc_idHGNC:18448	+	568.534	-0.586602	0.087064	-6.7376	1.61028e-11	1.91964e-10	702.287	691.217	654.072	467.261	437.924	458.441
ENSG00000270647.6	TAF15	chr17:35713791-35864615	hgnc_idHGNC:11547	+	428.829	-0.671371	0.0996476	-6.73745	1.61189e-11	1.92054e-10	546.985	509.168	525.729	328.47	344.165	318.459
ENSG00000129003.19	VPS13C	chr15:61852389-62060473	hgnc_idHGNC:23594	-	5117.04	-0.243785	0.0361968	-6.73499	1.63945e-11	1.95234e-10	5609.16	5468.3	5571.97	4709.62	4818.3	4524.92
ENSG00000126945.9	HNRNPH2	chrX:101408222-101414133	hgnc_idHGNC:5042	+	1707.18	0.35744	0.053074	6.73474	1.64218e-11	1.95455e-10	1526.76	1514.42	1448.85	1936.13	1958.65	1858.26
ENSG00000078098.14	FAP	chr2:162170684-162245151	hgnc_idHGNC:3590	-	36.27	2.52736	0.375299	6.73426	1.64761e-11	1.95998e-10	7.99351	11.3781	12.3589	56.6727	70.891	58.3258
ENSG00000198176.13	TFDP1	chr13:113584721-113641473	hgnc_idHGNC:11749	+	1155.71	0.421167	0.0625459	6.73373	1.65371e-11	1.96618e-10	1002.61	967.135	997.269	1271.09	1367.51	1328.66
ENSG00000183527.12	PSMG1	chr21:39174769-39183488	hgnc_idHGNC:3043	-	442.615	0.708217	0.105182	6.73327	1.65889e-11	1.9713e-10	302.612	368.649	332.74	578.293	567.128	506.268
ENSG00000115541.11	HSPE1	chr2:197500140-197503449	hgnc_idHGNC:5269	+	763.163	0.524564	0.0779095	6.73299	1.66212e-11	1.97408e-10	649.758	647.981	578.968	869.753	927.301	905.217
ENSG00000006327.14	TNFRSF12A	chr16:3018445-3022383	hgnc_idHGNC:18152	+	1950.98	0.401893	0.0597028	6.73156	1.67858e-11	1.99215e-10	1740.3	1693.62	1609.51	2377.94	2024.97	2259.54
ENSG00000169139.12	UBE2V2	chr8:48008415-48064708	hgnc_idHGNC:12495	+	1073.54	0.516022	0.0766577	6.73151	1.67911e-11	1.99215e-10	853.022	835.15	964.946	1177.4	1383.52	1227.17
ENSG00000115008.6	IL1A	chr2:112773925-112784493	hgnc_idHGNC:5991	-	61.9873	1.81592	0.269771	6.73133	1.68115e-11	1.99352e-10	22.8386	28.4451	30.4219	98.3098	85.7553	106.153
ENSG00000232850.3	PTGES2-AS1	chr9:128128529-128130628	havana_geneOTTHUMG00000187229.2	+	62.453	-1.88798	0.280496	-6.73084	1.68687e-11	1.99924e-10	90.2125	97.2824	107.427	24.2883	24.0115	31.4959
ENSG00000213281.5	NRAS	chr1:114704469-114716771	hgnc_idHGNC:7989	-	1367.93	0.389489	0.0578673	6.73073	1.68815e-11	1.9997e-10	1193.32	1149.18	1214.03	1534.79	1590.47	1525.8
ENSG00000050405.13	LIMA1	chr12:50175788-50283546	hgnc_idHGNC:24636	-	6711.56	-0.232206	0.0345113	-6.72842	1.71512e-11	2.03057e-10	7436.25	6977.6	7348.8	6217.81	6192.68	6096.21
ENSG00000130770.18	ATP5IF1	chr1:28236109-28246906	hgnc_idHGNC:871	+	1138.34	0.411608	0.0612549	6.71959	1.82238e-11	2.15641e-10	956.938	989.322	983.009	1296.53	1297.76	1306.5
ENSG00000102172.16	SMS	chrX:21940709-21994837	hgnc_idHGNC:11123	+	3044.52	0.336931	0.0501685	6.71599	1.86793e-11	2.20915e-10	2728.07	2546.98	2804.52	3276.61	3610.87	3300.07
ENSG00000159363.19	ATP13A2	chr1:16985958-17011928	hgnc_idHGNC:30213	-	1004.17	0.50815	0.0756728	6.7151	1.87941e-11	2.22155e-10	831.325	906.262	744.387	1204.01	1145.69	1193.35
ENSG00000178741.12	COX5A	chr15:74919791-74938083	hgnc_idHGNC:2267	-	1365.84	0.388348	0.0578453	6.71356	1.89935e-11	2.24394e-10	1159.06	1203.23	1184.55	1493.15	1575.61	1579.46
ENSG00000264395.1	MIR3193	chr20:31607186-31607240	hgnc_idHGNC:38204	+	55.5177	-2.04518	0.304642	-6.71339	1.90149e-11	2.24528e-10	103.916	83.6287	80.8083	20.8186	19.4379	24.4968
ENSG00000142192.21	APP	chr21:25880550-26171128	hgnc_idHGNC:620	-	35308.5	0.150449	0.022411	6.71319	1.90411e-11	2.24719e-10	33816	33519.2	33074.4	37312.6	37263.5	36865.4
ENSG00000165501.17	LRR1	chr14:49598761-49614672	hgnc_idHGNC:19742	+	152.723	1.09722	0.163489	6.71127	1.92941e-11	2.27585e-10	97.0641	94.4379	100.773	197.776	205.813	220.472
ENSG00000099139.14	PCSK5	chr9:75890644-76362975	hgnc_idHGNC:8747	+	1939.66	-0.353479	0.0526976	-6.70768	1.97743e-11	2.33127e-10	2197.07	2190.85	2139.99	1609.97	1704.82	1795.27
ENSG00000151882.11	CCL28	chr5:43376645-43412391	hgnc_idHGNC:17700	-	289.467	0.804303	0.119912	6.70743	1.98082e-11	2.33403e-10	216.967	196.84	220.559	357.385	363.602	381.451
ENSG00000112081.17	SRSF3	chr6:36594353-36605600	hgnc_idHGNC:10785	+	5690.78	0.271723	0.0405315	6.704	2.02788e-11	2.38822e-10	5349.94	4905.08	5226.87	6090.58	6488.82	6083.38
ENSG00000052723.12	SIKE1	chr1:114769479-114780685	hgnc_idHGNC:26119	-	1201.3	0.419338	0.0625526	6.70376	2.03119e-11	2.39087e-10	1039.16	1029.71	1015.33	1332.39	1454.41	1336.83
ENSG00000143320.9	CRABP2	chr1:156699606-156705816	hgnc_idHGNC:2339	-	1151.88	0.448285	0.0669122	6.6996	2.08985e-11	2.45797e-10	1010.61	917.641	1000.12	1347.42	1254.31	1381.16
ENSG00000196367.14	TRRAP	chr7:98877933-99050831	hgnc_idHGNC:12347	+	1049.33	-0.513827	0.0766956	-6.69957	2.09039e-11	2.45797e-10	1207.02	1362.52	1128.46	879.005	890.712	828.226
ENSG00000111445.14	RFC5	chr12:118013588-118033130	hgnc_idHGNC:9973	+	287.289	0.797299	0.119039	6.69781	2.11567e-11	2.48638e-10	219.251	204.236	207.249	380.517	359.029	353.454
ENSG00000281026.1	N4BP2L2-IT2	chr13:32504506-32509395	hgnc_idHGNC:25038	-	137.682	-1.2311	0.183813	-6.69755	2.11946e-11	2.48953e-10	195.27	176.36	208.2	92.5269	69.7476	83.9892
ENSG00000075213.11	SEMA3A	chr7:83955777-84492724	hgnc_idHGNC:10723	-	1665.35	0.359274	0.0536713	6.69397	2.17199e-11	2.54989e-10	1404.57	1510.44	1456.45	1863.26	1902.62	1854.76
ENSG00000112902.12	SEMA5A	chr5:9035033-9546075	hgnc_idHGNC:10736	-	298.83	-0.80226	0.119852	-6.69377	2.17486e-11	2.55193e-10	389.398	374.907	375.521	222.065	198.952	232.137
ENSG00000055070.17	SZRD1	chr1:16352575-16398145	hgnc_idHGNC:30232	+	1075.24	0.46747	0.0698599	6.69153	2.20846e-11	2.59e-10	882.712	972.824	846.11	1290.75	1209.72	1249.34
ENSG00000138780.15	GSTCD	chr4:105708778-105847725	hgnc_idHGNC:25806	+	408.353	0.678518	0.101407	6.69104	2.21593e-11	2.5974e-10	307.179	320.292	313.726	469.574	520.249	519.1
ENSG00000273760.1	CH17-360D5.3	chr10:47970043-47973496	havana_geneOTTHUMG00000189092.1	-	27.6221	3.04441	0.455015	6.69079	2.21963e-11	2.60037e-10	4.56772	5.68903	7.60549	49.7332	50.3098	47.8272
ENSG00000142892.15	PIGK	chr1:77088989-77219430	hgnc_idHGNC:8965	-	861.037	0.519663	0.0776823	6.68959	2.23798e-11	2.6205e-10	722.842	642.291	763.401	1031.67	1000.48	1005.54
ENSG00000141376.23	BCAS3	chr17:60677453-61392838	hgnc_idHGNC:14347	+	580.036	-0.58874	0.0880211	-6.68862	2.25286e-11	2.63654e-10	729.693	707.715	653.121	470.731	474.513	444.443
ENSG00000106462.12	EZH2	chr7:148807257-148884321	hgnc_idHGNC:3527	-	447.146	0.652514	0.0975717	6.68754	2.26959e-11	2.65473e-10	367.702	329.395	348.902	534.343	568.272	534.264
ENSG00000162390.18	ACOT11	chr1:54542257-54639192	hgnc_idHGNC:18156	+	932.956	-0.461082	0.0689558	-6.68662	2.2838e-11	2.66996e-10	1107.67	1087.17	1047.66	781.852	762.65	810.729
ENSG00000138376.11	BARD1	chr2:214725646-214809683	hgnc_idHGNC:952	-	350.182	0.728631	0.109007	6.68428	2.3207e-11	2.71169e-10	255.792	267.953	266.192	410.588	460.792	439.777
ENSG00000067955.15	CBFB	chr16:67028984-67101058	hgnc_idHGNC:1539	+	1410.46	0.401434	0.0600723	6.68252	2.34863e-11	2.74289e-10	1184.18	1174.22	1290.08	1643.51	1549.31	1621.46
ENSG00000104723.21	TUSC3	chr8:15417215-15766649	hgnc_idHGNC:30242	+	1968.31	0.345066	0.0516405	6.68208	2.35574e-11	2.74975e-10	1816.81	1658.92	1734.05	2239.15	2170.18	2190.72
ENSG00000139112.11	GABARAPL1	chr12:10212458-10223128	hgnc_idHGNC:4068	+	1618.93	-0.359601	0.0538561	-6.67706	2.43778e-11	2.84403e-10	1885.33	1796.6	1779.68	1417.97	1415.53	1418.48
ENSG00000164919.11	COX6C	chr8:99873200-99893707	hgnc_idHGNC:2285	-	2220	0.361457	0.0541349	6.67696	2.43956e-11	2.84462e-10	1884.18	1854.05	2095.31	2581.5	2437.74	2467.18
ENSG00000177570.15	SAMD12	chr8:118189455-118622112	hgnc_idHGNC:31750	-	2430.3	-0.307899	0.0461565	-6.67076	2.54487e-11	2.96588e-10	2768.04	2633.45	2668.57	2161.66	2127.87	2222.21
ENSG00000156860.16	FBRS	chr16:30658431-30670810	hgnc_idHGNC:20442	+	560.742	-0.612467	0.0918302	-6.66956	2.56576e-11	2.98867e-10	701.145	697.475	635.058	408.275	472.226	450.275
ENSG00000198056.15	PRIM1	chr12:56731296-56752374	hgnc_idHGNC:9369	-	75.5106	1.87834	0.281741	6.66691	2.61251e-11	3.04155e-10	46.8191	35.272	15.211	114.502	125.774	115.485
ENSG00000050748.18	MAPK9	chr5:180233143-180292099	hgnc_idHGNC:6886	-	1031.36	0.438828	0.0658309	6.66599	2.62889e-11	3.05903e-10	900.983	866.439	861.321	1221.35	1136.54	1201.51
ENSG00000176155.19	CCDC57	chr17:82101460-82212830	hgnc_idHGNC:27564	-	737.942	-0.505187	0.0757946	-6.66522	2.64273e-11	3.07353e-10	850.738	862.457	884.138	623.4	598	608.921
ENSG00000170248.15	PDCD6IP	chr3:33798571-33869707	hgnc_idHGNC:8766	+	4264.66	0.281171	0.0421924	6.66401	2.66457e-11	3.09732e-10	4082.4	3740.54	3738.1	4662.2	4793.15	4571.58
ENSG00000138668.19	HNRNPD	chr4:82352498-82374503	hgnc_idHGNC:5036	-	662.581	-0.551442	0.0827529	-6.66372	2.66988e-11	3.10188e-10	816.48	806.704	739.633	549.378	547.69	515.6
ENSG00000163479.14	SSR2	chr1:156009048-156020951	hgnc_idHGNC:11324	-	1609.64	0.406778	0.0611196	6.65544	2.8245e-11	3.27982e-10	1500.5	1348.3	1309.09	1783.46	1791.71	1924.75
ENSG00000118418.14	HMGN3	chr6:79201245-79234738	hgnc_idHGNC:12312	-	927.768	0.546552	0.082129	6.6548	2.83679e-11	3.29238e-10	816.48	675.288	777.661	1118.42	1168.56	1010.2
ENSG00000226752.9	CUTALP	chr9:120824828-120854385	hgnc_idHGNC:27367	+	713.796	-0.517765	0.0778187	-6.65347	2.86262e-11	3.32064e-10	822.19	872.128	825.195	599.112	578.562	585.591
ENSG00000198435.4	NRARP	chr9:137299631-137302271	hgnc_idHGNC:33843	-	129.298	-1.26197	0.189682	-6.65307	2.87032e-11	3.32785e-10	175.857	197.978	173.025	65.9254	73.1779	89.8217
ENSG00000100216.6	TOMM22	chr22:38681957-38685421	hgnc_idHGNC:18002	+	1017.6	0.453624	0.0682247	6.64897	2.95146e-11	3.42015e-10	881.57	819.789	879.384	1215.57	1117.11	1192.18
ENSG00000111371.16	SLC38A1	chr12:46183063-46270017	hgnc_idHGNC:13447	-	5878.77	0.257182	0.0386848	6.64814	2.9682e-11	3.43777e-10	5396.76	5099.08	5583.38	6353.13	6556.28	6284.02
ENSG00000114391.13	RPL24	chr3:101681091-101686718	hgnc_idHGNC:10325	-	11087.2	0.257438	0.0387263	6.64761	2.97883e-11	3.4483e-10	10540	9575.78	10199.9	12301.5	11464.9	12440.9
ENSG00000145365.11	TIFA	chr4:112274537-112285904	hgnc_idHGNC:19075	-	408.074	0.696681	0.104809	6.64711	2.98898e-11	3.45826e-10	316.315	311.19	307.071	513.524	545.404	454.941
ENSG00000114023.15	FAM162A	chr3:122384176-122412334	hgnc_idHGNC:17865	+	1149.67	0.411539	0.0619939	6.63838	3.17154e-11	3.66758e-10	1011.75	996.149	952.587	1287.28	1329.78	1320.5
ENSG00000147224.13	PRPS1	chrX:107628428-107651993	hgnc_idHGNC:9462	+	337.836	0.841714	0.126813	6.63742	3.19212e-11	3.68948e-10	244.373	231.544	250.981	444.129	357.885	498.102
ENSG00000138594.14	TMOD3	chr15:51829628-51947295	hgnc_idHGNC:11873	+	2894.55	0.306784	0.0462307	6.63594	3.2245e-11	3.72497e-10	2513.39	2533.89	2718.01	3239.6	3277	3085.44
ENSG00000166033.13	HTRA1	chr10:122458551-122514907	hgnc_idHGNC:9476	+	746.143	0.580614	0.0874979	6.63574	3.22872e-11	3.72794e-10	657.752	564.352	576.116	861.657	830.111	986.873
ENSG00000196604.13	POTEF	chr2:130073535-130129222	hgnc_idHGNC:33905	-	173.498	-1.08148	0.162996	-6.635	3.24495e-11	3.74473e-10	207.831	249.18	249.08	117.972	117.771	99.1539
ENSG00000064961.19	HMG20B	chr19:3572777-3579088	hgnc_idHGNC:5002	+	1319.89	0.414472	0.0624986	6.6317	3.31834e-11	3.82746e-10	1084.83	1176.49	1128.46	1550.98	1418.96	1559.63
ENSG00000134215.16	VAV3	chr1:107571161-107965180	hgnc_idHGNC:12659	-	1014.97	0.442579	0.0667798	6.62744	3.41552e-11	3.93753e-10	854.164	827.754	902.201	1143.86	1171.99	1189.85
ENSG00000171858.18	RPS21	chr20:62387103-62388520	hgnc_idHGNC:10409	+	4235.58	0.26401	0.0398393	6.62686	3.42905e-11	3.95109e-10	3841.45	3910.07	3792.29	4457.48	4581.62	4830.54
ENSG00000189067.14	LITAF	chr16:11547722-11636381	hgnc_idHGNC:16841	-	6016.81	-0.226365	0.0341675	-6.62516	3.46863e-11	3.99464e-10	6561.53	6312.55	6596.81	5463.71	5522.64	5643.61
ENSG00000046651.16	OFD1	chrX:13734743-13777955	hgnc_idHGNC:2567	+	1949.71	-0.332427	0.0501867	-6.6238	3.50074e-11	4.02955e-10	2216.49	2150.45	2155.2	1786.93	1708.25	1680.95
ENSG00000112697.17	TMEM30A	chr6:75252924-75284948	hgnc_idHGNC:16667	-	11548.5	0.225461	0.0340434	6.62276	3.52552e-11	4.05598e-10	10721.6	10175.4	11059.3	12588.3	12640.3	12106.1
ENSG00000065526.12	SPEN	chr1:15836095-15940456	hgnc_idHGNC:17575	+	917.645	-0.484724	0.0732073	-6.62125	3.56172e-11	4.09552e-10	992.337	1134.39	1079.98	766.817	772.941	759.402
ENSG00000111358.14	GTF2H3	chr12:123633739-123662604	hgnc_idHGNC:4657	+	531.254	0.598671	0.0904501	6.61879	3.62148e-11	4.1621e-10	439.643	414.161	415.45	681.229	608.291	628.752
ENSG00000006025.12	OSBPL7	chr17:47807372-47821834	hgnc_idHGNC:16387	-	1337.66	-0.430848	0.065119	-6.61632	3.68247e-11	4.23002e-10	1588.42	1525.23	1495.43	1036.3	1167.42	1213.18
ENSG00000164830.19	OXR1	chr8:106270144-106752694	hgnc_idHGNC:15822	+	2971.95	-0.311149	0.0470506	-6.61307	3.76421e-11	4.3217e-10	3448.63	3157.41	3275.11	2739.95	2665.27	2545.34
ENSG00000119013.10	NDUFB3	chr2:201071433-201085750	hgnc_idHGNC:7698	+	1034.24	0.464061	0.0702059	6.61	3.84311e-11	4.41002e-10	906.693	806.136	901.25	1150.8	1202.86	1237.67
ENSG00000149136.9	SSRP1	chr11:57325986-57335892	hgnc_idHGNC:11327	-	1459.6	0.39429	0.0596593	6.60903	3.86836e-11	4.43673e-10	1357.76	1214.04	1218.78	1671.27	1656.79	1638.96
ENSG00000148735.15	PLEKHS1	chr10:113751262-113783429	hgnc_idHGNC:26285	+	300.85	0.799246	0.120948	6.60821	3.89001e-11	4.45927e-10	231.812	201.392	228.165	352.759	400.191	390.783
ENSG00000106211.10	HSPB1	chr7:76302673-76304295	hgnc_idHGNC:5246	+	1112.28	0.551676	0.0834919	6.60754	3.90767e-11	4.47723e-10	872.435	1001.84	826.146	1223.67	1263.46	1486.14
ENSG00000014824.14	SLC30A9	chr4:41990502-42090461	hgnc_idHGNC:1329	+	2661.72	0.300862	0.0455539	6.60453	3.98775e-11	4.56664e-10	2400.34	2302.35	2458.47	2937.73	2866.51	3004.95
ENSG00000179532.13	DNHD1	chr11:6497260-6593758	hgnc_idHGNC:26532	+	348.463	-0.720357	0.109074	-6.60431	3.9938e-11	4.57122e-10	443.069	427.815	430.661	272.954	254.979	261.3
ENSG00000071894.17	CPSF1	chr8:144393229-144409335	hgnc_idHGNC:2324	-	1087.34	-0.482232	0.0730591	-6.60057	4.09584e-11	4.68562e-10	1171.62	1323.27	1303.39	884.788	854.123	986.873
ENSG00000108671.11	PSMD11	chr17:32444379-32483319	hgnc_idHGNC:9556	+	1191.83	0.435902	0.0660639	6.5982	4.16186e-11	4.75872e-10	1089.4	997.287	956.39	1324.29	1428.11	1355.49
ENSG00000144063.4	MALL	chr2:110083870-110116022	hgnc_idHGNC:6818	-	428.514	0.66567	0.10091	6.59667	4.20491e-11	4.80483e-10	352.856	339.066	302.318	532.03	538.543	506.268
ENSG00000205268.11	PDE7A	chr8:65714334-65842322	hgnc_idHGNC:8791	-	813.331	0.47462	0.071949	6.59662	4.20648e-11	4.80483e-10	685.158	685.528	671.184	968.063	917.01	953.044
ENSG00000169607.13	CKAP2L	chr2:112736349-112764664	hgnc_idHGNC:26877	-	54.7634	1.88026	0.28504	6.59646	4.21098e-11	4.80752e-10	20.5547	24.4628	24.7178	78.6479	88.0421	92.1548
ENSG00000119408.17	NEK6	chr9:124257606-124353307	hgnc_idHGNC:7749	+	440.206	0.636109	0.0964732	6.59363	4.29197e-11	4.89748e-10	340.295	353.289	339.395	514.681	549.977	543.597
ENSG00000071082.11	RPL31	chr2:101002229-101024032	hgnc_idHGNC:10334	+	13853.4	0.212813	0.0322802	6.59268	4.31956e-11	4.92646e-10	13094.5	12284.9	13135.6	15232.2	14538.4	14834.6
ENSG00000188897.9	CTD-3088G3.8	chr16:11359845-11527245	havana_geneOTTHUMG00000178167.5	-	125.174	-1.29524	0.196516	-6.59102	4.36808e-11	4.97925e-10	150.735	200.254	181.581	65.9254	70.891	81.6561
ENSG00000120798.17	NR2C1	chr12:95020229-95073628	hgnc_idHGNC:7971	-	919.843	-0.46955	0.0712453	-6.59061	4.38038e-11	4.98819e-10	1119.09	1019.47	1069.52	798.044	752.36	760.569
ENSG00000130158.14	DOCK6	chr19:11199295-11262524	hgnc_idHGNC:19189	-	371.203	-0.7174	0.108851	-6.59064	4.37937e-11	4.98819e-10	433.933	479.016	470.589	298.399	262.983	282.297
ENSG00000146067.16	FAM193B	chr5:177519789-177554563	hgnc_idHGNC:25524	-	1321.98	-0.412534	0.0626491	-6.58484	4.55361e-11	5.18283e-10	1500.5	1576.43	1448.85	1116.11	1090.81	1199.18
ENSG00000147955.18	SIGMAR1	chr9:34634722-34637844	hgnc_idHGNC:8157	-	928.494	0.464606	0.0705683	6.58377	4.58654e-11	5.215e-10	785.648	808.411	744.387	1054.81	1047.36	1130.35
ENSG00000164611.13	PTTG1	chr5:160421855-160428739	hgnc_idHGNC:9690	+	239.522	0.910722	0.138328	6.58378	4.58644e-11	5.215e-10	170.148	180.911	146.406	341.193	285.851	312.626
ENSG00000159840.16	ZYX	chr7:143381295-143391111	hgnc_idHGNC:13200	+	815.658	-0.502789	0.0764174	-6.57951	4.72011e-11	5.36416e-10	895.273	1017.2	952.587	668.507	681.469	678.912
ENSG00000232973.13	CYP1B1-AS1	chr2:38073447-38231651	hgnc_idHGNC:28543	+	512.646	-0.613598	0.0932854	-6.57764	4.7796e-11	5.42901e-10	582.384	649.118	626.502	386.3	411.625	419.946
ENSG00000105519.18	CAPS	chr19:5912339-5916211	hgnc_idHGNC:1487	+	2195.2	0.343432	0.0522241	6.57612	4.8289e-11	5.48222e-10	1843.08	2036.1	1917.53	2505.17	2353.13	2516.18
ENSG00000113119.13	TMCO6	chr5:140639435-140645408	hgnc_idHGNC:28814	+	343.931	-0.736505	0.112005	-6.57562	4.84515e-11	5.49789e-10	428.224	436.918	424.006	275.267	235.541	263.633
ENSG00000175866.16	BAIAP2	chr17:81035122-81117434	hgnc_idHGNC:947	+	1046.69	-0.467226	0.0710744	-6.57376	4.90614e-11	5.56427e-10	1156.78	1257.84	1226.38	897.511	807.243	934.379
ENSG00000104081.14	BMF	chr15:40087890-40108892	hgnc_idHGNC:24132	-	1433.64	-0.376233	0.0572496	-6.5718	4.97118e-11	5.63518e-10	1634.1	1615.68	1609.51	1234.08	1304.62	1203.84
ENSG00000122034.17	GTF3A	chr13:27424619-27435823	hgnc_idHGNC:4662	+	1271.39	0.396853	0.0603958	6.57086	5.00252e-11	5.66784e-10	1079.12	1067.26	1148.43	1421.44	1477.28	1434.81
ENSG00000095015.6	MAP3K1	chr5:56815549-56896152	hgnc_idHGNC:6848	+	1347.95	0.398298	0.060618	6.57062	5.01066e-11	5.67419e-10	1220.72	1167.96	1101.84	1548.67	1479.56	1568.96
ENSG00000110321.19	EIF4G2	chr11:10797050-10808940	hgnc_idHGNC:3297	-	14013	0.190022	0.0289319	6.56789	5.10331e-11	5.77618e-10	13401.7	13130.9	12744.9	14621.6	15171.8	15007.2
ENSG00000116685.16	KIAA2013	chr1:11919591-11926428	hgnc_idHGNC:28513	-	1211.46	0.391429	0.0596158	6.56587	5.17295e-11	5.85205e-10	1048.29	1053.61	1041.95	1347.42	1384.66	1392.82
ENSG00000012963.15	UBR7	chr14:93207241-93229215	hgnc_idHGNC:20344	+	356.102	0.705827	0.107596	6.55997	5.38187e-11	6.08532e-10	278.631	257.713	277.6	441.816	455.075	425.778
ENSG00000010295.20	IFFO1	chr12:6538961-6556073	hgnc_idHGNC:24970	-	42.3428	-2.45954	0.374969	-6.55932	5.40529e-11	6.10871e-10	68.5158	80.7842	65.5973	12.7224	19.4379	6.9991
ENSG00000130827.6	PLXNA3	chrX:154458281-154477779	hgnc_idHGNC:9101	+	1009.32	-0.47337	0.0722082	-6.55563	5.5408e-11	6.25869e-10	1116.81	1261.83	1137.02	814.237	884.995	841.058
ENSG00000233237.8	LINC00472	chr6:71343427-71420745	hgnc_idHGNC:21380	-	988.469	-0.470256	0.0717516	-6.55394	5.60372e-11	6.32658e-10	1226.43	1073.52	1149.38	809.61	852.979	818.894
ENSG00000175793.12	SFN	chr1:26863149-26864456	hgnc_idHGNC:10773	+	730.593	0.4904	0.0748335	6.55322	5.63103e-11	6.35421e-10	606.365	605.313	611.291	853.561	844.976	862.055
ENSG00000048140.18	TSPAN17	chr5:176647387-176659054	hgnc_idHGNC:13594	+	1533.62	0.365405	0.0557675	6.55229	5.66616e-11	6.38633e-10	1306.37	1340.9	1372.79	1786.93	1664.8	1729.94
ENSG00000131051.24	RBM39	chr20:35701347-35742312	hgnc_idHGNC:15923	-	6166.19	-0.223343	0.0340865	-6.55224	5.66805e-11	6.38633e-10	6762.51	6430.31	6744.16	5682.31	5729.6	5648.27
ENSG00000149100.13	EIF3M	chr11:32583798-32606264	hgnc_idHGNC:24460	+	3947.88	0.256921	0.0392109	6.5523	5.66583e-11	6.38633e-10	3662.17	3472.58	3665.84	4331.42	4326.64	4228.62
ENSG00000124562.10	SNRPC	chr6:34757505-34773857	hgnc_idHGNC:11157	+	727.155	0.503138	0.0767904	6.5521	5.67343e-11	6.38917e-10	606.365	618.966	578.017	832.742	846.119	880.72
ENSG00000175147.13	TMEM51-AS1	chr1:15111815-15153618	hgnc_idHGNC:26301	-	202.281	-0.970918	0.148256	-6.54892	5.79544e-11	6.52329e-10	251.225	269.66	282.354	144.573	120.057	145.815
ENSG00000197622.13	CDC42SE1	chr1:151050971-151070325	hgnc_idHGNC:17719	-	3739.12	0.265773	0.0405837	6.54876	5.80151e-11	6.52685e-10	3458.91	3259.81	3477.61	4093.16	4123.11	4022.15
ENSG00000183778.18	B3GALT5	chr21:39556442-39673137	hgnc_idHGNC:920	+	408.889	-0.682072	0.104162	-6.54819	5.82385e-11	6.54869e-10	489.888	513.151	507.666	342.349	312.149	288.129
ENSG00000111752.11	PHC1	chr12:8913896-8941467	hgnc_idHGNC:3182	+	241.93	-0.962649	0.147013	-6.54807	5.82837e-11	6.55048e-10	356.282	323.137	280.452	161.922	189.805	139.982
ENSG00000126067.12	PSMB2	chr1:35599541-35641526	hgnc_idHGNC:9539	-	1353.76	0.373529	0.0570462	6.54784	5.83749e-11	6.55744e-10	1169.34	1200.39	1166.49	1540.57	1500.15	1545.63
ENSG00000206503.13	HLA-A	chr6:29941260-29945884	hgnc_idHGNC:4931	+	1458.44	0.428159	0.0653981	6.54697	5.87171e-11	6.59257e-10	1194.46	1271.5	1261.56	1637.73	1549.31	1836.1
ENSG00000013588.9	GPRC5A	chr12:12891559-12917937	hgnc_idHGNC:9836	+	10475.4	0.186356	0.0284714	6.54537	5.93501e-11	6.6603e-10	9922.23	9865.35	9611.43	11041.9	11304.8	11106.4
ENSG00000171219.9	CDC42BPG	chr11:64823052-64844653	hgnc_idHGNC:29829	-	2151.65	-0.323522	0.0494296	-6.54511	5.94532e-11	6.66853e-10	2378.64	2475.3	2317.77	1879.45	1966.65	1892.09
ENSG00000136144.12	RCBTB1	chr13:49531946-49585558	hgnc_idHGNC:18243	-	863.376	0.488328	0.0746624	6.54048	6.13228e-11	6.87479e-10	723.984	715.68	716.817	1058.28	1042.78	922.714
ENSG00000154265.16	ABCA5	chr17:69244311-69327244	hgnc_idHGNC:35	-	529.667	-0.580311	0.0887525	-6.53853	6.21262e-11	6.96137e-10	633.771	624.655	646.466	415.214	436.78	421.112
ENSG00000171302.17	CANT1	chr17:78991716-79009867	hgnc_idHGNC:19721	-	1336.14	0.398156	0.060902	6.53765	6.24916e-11	6.99881e-10	1189.89	1170.8	1098.04	1535.95	1572.18	1449.98
[truncated: 58,708 more rows]

## Sheet: MII_Oncogenic-Signature
NAME	GS<br> follow link to MSigDB	GS DETAILS	SIZE	ES	NES	NOM p-val	FDR q-val	FWER p-val	RANK AT MAX	LEADING EDGE
CSR_LATE_UP.V1_UP	CSR_LATE_UP.V1_UP	Details ...	166	0.793073	2.81431	0	0	0	4084	tags=63%, list=10%, signal=70%
PRC2_EZH2_UP.V1_DN	PRC2_EZH2_UP.V1_DN	Details ...	191	0.669639	2.37119	0	0	0	3313	tags=32%, list=8%, signal=35%
RB_P107_DN.V1_UP	RB_P107_DN.V1_UP	Details ...	130	0.696347	2.35211	0	0	0	3587	tags=52%, list=9%, signal=57%
GCNP_SHH_UP_LATE.V1_UP	GCNP_SHH_UP_LATE.V1_UP	Details ...	181	0.66381	2.33451	0	0	0	5582	tags=45%, list=14%, signal=52%
E2F1_UP.V1_UP	E2F1_UP.V1_UP	Details ...	188	0.635125	2.30421	0	0	0	5403	tags=45%, list=14%, signal=52%
VEGF_A_UP.V1_DN	VEGF_A_UP.V1_DN	Details ...	193	0.637425	2.29228	0	0	0	5330	tags=50%, list=14%, signal=58%
RPS14_DN.V1_DN	RPS14_DN.V1_DN	Details ...	185	0.626201	2.26224	0	0	0	3872	tags=41%, list=10%, signal=45%
EGFR_UP.V1_DN	EGFR_UP.V1_DN	Details ...	196	0.584878	2.12694	0	0	0	5406	tags=45%, list=14%, signal=52%
RB_DN.V1_DN	RB_DN.V1_DN	Details ...	123	0.616048	2.12468	0	0	0	5198	tags=47%, list=13%, signal=54%
ERBB2_UP.V1_DN	ERBB2_UP.V1_DN	Details ...	197	0.574287	2.07413	0	0	0	5406	tags=46%, list=14%, signal=53%
HOXA9_DN.V1_DN	HOXA9_DN.V1_DN	Details ...	190	0.566681	2.05105	0	0	0	5421	tags=44%, list=14%, signal=51%
KRAS.DF.V1_UP	KRAS.DF.V1_UP	Details ...	191	0.561645	2.03097	0	0	0	4346	tags=41%, list=11%, signal=46%
SIRNA_EIF4GI_DN	SIRNA_EIF4GI_DN	Details ...	98	0.612555	2.00867	0	0.00021978	0.001	7060	tags=49%, list=18%, signal=60%
TBK1.DF_UP	TBK1.DF_UP	Details ...	287	0.536246	1.99941	0	0.000204082	0.001	8436	tags=54%, list=21%, signal=68%
MEK_UP.V1_DN	MEK_UP.V1_DN	Details ...	193	0.547339	1.98204	0	0.000190476	0.001	5426	tags=44%, list=14%, signal=50%
RAF_UP.V1_DN	RAF_UP.V1_DN	Details ...	193	0.556094	1.97016	0	0.000178571	0.001	5238	tags=45%, list=13%, signal=52%
LTE2_UP.V1_UP	LTE2_UP.V1_UP	Details ...	188	0.539534	1.94487	0	0.000168067	0.001	4386	tags=32%, list=11%, signal=36%
TBK1.DN.48HRS_DN	TBK1.DN.48HRS_DN	Details ...	50	0.668053	1.94255	0	0.00015873	0.001	5250	tags=52%, list=13%, signal=60%
E2F3_UP.V1_UP	E2F3_UP.V1_UP	Details ...	190	0.535027	1.93159	0	0.000150376	0.001	3598	tags=36%, list=9%, signal=39%
SNF5_DN.V1_UP	SNF5_DN.V1_UP	Details ...	173	0.537023	1.91676	0	0.000142857	0.001	4721	tags=36%, list=12%, signal=41%
GCNP_SHH_UP_EARLY.V1_UP	GCNP_SHH_UP_EARLY.V1_UP	Details ...	172	0.538279	1.90749	0	0.000136054	0.001	4355	tags=33%, list=11%, signal=36%
RB_P107_DN.V1_DN	RB_P107_DN.V1_DN	Details ...	126	0.552668	1.90745	0	0.00012987	0.001	8778	tags=58%, list=22%, signal=74%
TBK1.DF_DN	TBK1.DF_DN	Details ...	285	0.508299	1.894	0	0.000234896	0.002	8288	tags=49%, list=21%, signal=62%
CORDENONSI_YAP_CONSERVED_SIGNATURE	CORDENONSI_YAP_CONSERVED_SIGNATURE	Details ...	57	0.604596	1.8581	0	0.000331169	0.003	3115	tags=51%, list=8%, signal=55%
PRC2_EED_UP.V1_DN	PRC2_EED_UP.V1_DN	Details ...	193	0.510999	1.83879	0	0.000439661	0.004	3524	tags=26%, list=9%, signal=29%
BMI1_DN.V1_UP	BMI1_DN.V1_UP	Details ...	147	0.526411	1.81408	0	0.000743884	0.007	3631	tags=33%, list=9%, signal=37%
MEL18_DN.V1_UP	MEL18_DN.V1_UP	Details ...	141	0.514309	1.7958	0	0.000929189	0.009	3631	tags=32%, list=9%, signal=35%
RB_DN.V1_UP	RB_DN.V1_UP	Details ...	117	0.525515	1.7812	0	0.000896004	0.009	3228	tags=29%, list=8%, signal=32%
LTE2_UP.V1_DN	LTE2_UP.V1_DN	Details ...	195	0.494132	1.78073	0	0.000865107	0.009	5478	tags=43%, list=14%, signal=50%
PGF_UP.V1_UP	PGF_UP.V1_UP	Details ...	190	0.501814	1.77049	0	0.00093772	0.01	7667	tags=51%, list=19%, signal=62%
MTOR_UP.V1_UP	MTOR_UP.V1_UP		169	0.496575	1.76439	0	0.00106362	0.012	5183	tags=32%, list=13%, signal=37%
RB_P130_DN.V1_UP	RB_P130_DN.V1_UP		129	0.510598	1.76091	0	0.00103038	0.012	5155	tags=38%, list=13%, signal=44%
LEF1_UP.V1_UP	LEF1_UP.V1_UP		194	0.490258	1.75753	0	0.000999155	0.012	5301	tags=36%, list=13%, signal=41%
SRC_UP.V1_DN	SRC_UP.V1_DN		169	0.487673	1.7208	0	0.000969768	0.012	3798	tags=29%, list=10%, signal=32%
CAMP_UP.V1_UP	CAMP_UP.V1_UP		199	0.477387	1.70702	0	0.00121329	0.015	7807	tags=51%, list=20%, signal=63%
P53_DN.V1_UP	P53_DN.V1_UP		193	0.454514	1.65342	0	0.00214667	0.026	5356	tags=37%, list=14%, signal=43%
CSR_EARLY_UP.V1_UP	CSR_EARLY_UP.V1_UP		153	0.476096	1.64372	0	0.00233733	0.029	8188	tags=54%, list=21%, signal=67%
MTOR_UP.N4.V1_UP	MTOR_UP.N4.V1_UP		195	0.451744	1.63252	0	0.0029185	0.037	5284	tags=41%, list=13%, signal=47%
RB_P130_DN.V1_DN	RB_P130_DN.V1_DN		134	0.47383	1.63036	0	0.00284367	0.037	8897	tags=57%, list=23%, signal=74%
CAHOY_ASTROGLIAL	CAHOY_ASTROGLIAL		100	0.487288	1.61076	0	0.00332138	0.042	3604	tags=30%, list=9%, signal=33%
BMI1_DN_MEL18_DN.V1_UP	BMI1_DN_MEL18_DN.V1_UP		145	0.463103	1.60617	0	0.00340161	0.044	3439	tags=29%, list=9%, signal=32%
ATF2_S_UP.V1_UP	ATF2_S_UP.V1_UP		192	0.444917	1.59956	0	0.00346568	0.046	4702	tags=28%, list=12%, signal=31%
EGFR_UP.V1_UP	EGFR_UP.V1_UP		192	0.443963	1.59745	0	0.00344893	0.047	5296	tags=38%, list=13%, signal=43%
KRAS.600_UP.V1_UP	KRAS.600_UP.V1_UP		278	0.421636	1.58946	0	0.00375576	0.052	4532	tags=24%, list=12%, signal=27%
BMI1_DN.V1_DN	BMI1_DN.V1_DN		140	0.46678	1.58667	0	0.00387577	0.055	5499	tags=38%, list=14%, signal=44%
CAMP_UP.V1_DN	CAMP_UP.V1_DN		199	0.442457	1.58133	0	0.00411924	0.059	5441	tags=36%, list=14%, signal=42%
ATF2_UP.V1_UP	ATF2_UP.V1_UP		189	0.442975	1.58096	0	0.00403159	0.059	4723	tags=26%, list=12%, signal=30%
ESC_V6.5_UP_EARLY.V1_DN	ESC_V6.5_UP_EARLY.V1_DN		161	0.451403	1.57936	0	0.00401101	0.06	3357	tags=28%, list=9%, signal=30%
HOXA9_DN.V1_UP	HOXA9_DN.V1_UP		192	0.436645	1.57462	0.00465116	0.00404577	0.062	8861	tags=51%, list=22%, signal=66%
P53_DN.V1_DN	P53_DN.V1_DN		194	0.430252	1.5744	0	0.00396485	0.062	4009	tags=26%, list=10%, signal=29%
KRAS.300_UP.V1_UP	KRAS.300_UP.V1_UP		142	0.455044	1.56908	0	0.0041582	0.067	5235	tags=29%, list=13%, signal=33%
STK33_DN	STK33_DN		278	0.415236	1.5679	0	0.00418495	0.069	7364	tags=42%, list=19%, signal=52%
SIRNA_EIF4GI_UP	SIRNA_EIF4GI_UP		95	0.476952	1.56399	0.00344828	0.00427695	0.072	8281	tags=52%, list=21%, signal=65%
MYC_UP.V1_UP	MYC_UP.V1_UP		181	0.430996	1.5426	0	0.00541009	0.09	8344	tags=49%, list=21%, signal=61%
BCAT_GDS748_UP	BCAT_GDS748_UP		48	0.524587	1.54124	0.010989	0.00535975	0.091	5197	tags=46%, list=13%, signal=53%
KRAS.LUNG.BREAST_UP.V1_UP	KRAS.LUNG.BREAST_UP.V1_UP		141	0.44347	1.53757	0	0.00562748	0.098	2142	tags=16%, list=5%, signal=17%
AKT_UP.V1_UP	AKT_UP.V1_UP		169	0.427556	1.52183	0.0042735	0.00630455	0.11	5514	tags=31%, list=14%, signal=36%
PRC2_EZH2_UP.V1_UP	PRC2_EZH2_UP.V1_UP		192	0.426149	1.51303	0	0.00703001	0.124	5086	tags=30%, list=13%, signal=34%
RAF_UP.V1_UP	RAF_UP.V1_UP		193	0.419826	1.50706	0	0.00734068	0.133	5450	tags=35%, list=14%, signal=41%
STK33_NOMO_DN	STK33_NOMO_DN		280	0.392746	1.48552	0	0.00926526	0.162	7542	tags=39%, list=19%, signal=48%
RPS14_DN.V1_UP	RPS14_DN.V1_UP		190	0.404273	1.46446	0	0.0116119	0.207	4088	tags=26%, list=10%, signal=29%
EIF4E_UP	EIF4E_UP		100	0.441666	1.4626	0.00357143	0.0118883	0.215	7163	tags=43%, list=18%, signal=52%
KRAS.LUNG_UP.V1_UP	KRAS.LUNG_UP.V1_UP		140	0.419468	1.45813	0	0.0122724	0.227	4793	tags=25%, list=12%, signal=28%
ERBB2_UP.V1_UP	ERBB2_UP.V1_UP		190	0.397989	1.44101	0	0.0147208	0.271	7163	tags=39%, list=18%, signal=48%
NFE2L2.V2	NFE2L2.V2		465	0.366877	1.4339	0	0.0154974	0.29	4767	tags=25%, list=12%, signal=28%
AKT_UP_MTOR_DN.V1_DN	AKT_UP_MTOR_DN.V1_DN		185	0.401263	1.43376	0.00425532	0.0152626	0.29	5592	tags=32%, list=14%, signal=37%
CRX_NRL_DN.V1_DN	CRX_NRL_DN.V1_DN		126	0.417864	1.41865	0.00390625	0.018001	0.335	4034	tags=30%, list=10%, signal=33%
LEF1_UP.V1_DN	LEF1_UP.V1_DN		187	0.390049	1.40492	0.0125523	0.0201139	0.367	6564	tags=38%, list=17%, signal=45%
TBK1.DN.48HRS_UP	TBK1.DN.48HRS_UP		50	0.468051	1.37684	0.0552326	0.0274966	0.48	10608	tags=68%, list=27%, signal=93%
CYCLIN_D1_UP.V1_UP	CYCLIN_D1_UP.V1_UP		187	0.380116	1.35824	0.00816326	0.0320811	0.536	3734	tags=24%, list=9%, signal=26%
MEK_UP.V1_UP	MEK_UP.V1_UP		195	0.375984	1.3452	0.0223214	0.0364063	0.585	5490	tags=33%, list=14%, signal=39%
STK33_NOMO_UP	STK33_NOMO_UP		290	0.356582	1.34106	0	0.0375878	0.598	5524	tags=31%, list=14%, signal=36%
ESC_V6.5_UP_LATE.V1_UP	ESC_V6.5_UP_LATE.V1_UP		182	0.375247	1.33742	0	0.0386551	0.61	4565	tags=22%, list=12%, signal=25%
CYCLIN_D1_UP.V1_DN	CYCLIN_D1_UP.V1_DN		190	0.370732	1.32486	0.00434783	0.0430423	0.656	4714	tags=27%, list=12%, signal=30%
AKT_UP_MTOR_DN.V1_UP	AKT_UP_MTOR_DN.V1_UP		178	0.367825	1.31379	0.032	0.0474053	0.694	4313	tags=26%, list=11%, signal=30%
STK33_SKM_DN	STK33_SKM_DN		274	0.352825	1.31331	0.0046083	0.046929	0.695	7254	tags=37%, list=18%, signal=45%
WNT_UP.V1_DN	WNT_UP.V1_DN		170	0.364035	1.30247	0	0.0520653	0.736	5540	tags=25%, list=14%, signal=29%
ESC_J1_UP_EARLY.V1_DN	ESC_J1_UP_EARLY.V1_DN		173	0.367828	1.30208	0.0189394	0.051728	0.737	8286	tags=46%, list=21%, signal=58%
CAHOY_OLIGODENDROCUTIC	CAHOY_OLIGODENDROCUTIC		100	0.395956	1.29971	0.0398551	0.0521082	0.745	4226	tags=30%, list=11%, signal=34%
BMI1_DN_MEL18_DN.V1_DN	BMI1_DN_MEL18_DN.V1_DN		147	0.370959	1.28234	0.0350195	0.0612244	0.808	5499	tags=30%, list=14%, signal=35%
KRAS.50_UP.V1_UP	KRAS.50_UP.V1_UP		48	0.431159	1.26628	0.106707	0.0699905	0.848	5105	tags=27%, list=13%, signal=31%
CYCLIN_D1_KE_.V1_DN	CYCLIN_D1_KE_.V1_DN		191	0.349697	1.26033	0.012987	0.0734313	0.865	3865	tags=20%, list=10%, signal=23%
PTEN_DN.V2_UP	PTEN_DN.V2_UP		139	0.361067	1.25815	0.0225564	0.0741391	0.87	5268	tags=29%, list=13%, signal=33%
TGFB_UP.V1_UP	TGFB_UP.V1_UP		188	0.351158	1.25507	0.0309735	0.0753387	0.873	1712	tags=16%, list=4%, signal=17%
MEL18_DN.V1_DN	MEL18_DN.V1_DN		147	0.359719	1.25042	0.0478088	0.0781343	0.884	5499	tags=30%, list=14%, signal=35%
GLI1_UP.V1_DN	GLI1_UP.V1_DN		17	0.532213	1.24736	0.169767	0.0792089	0.894	6254	tags=53%, list=16%, signal=63%
TGFB_UP.V1_DN	TGFB_UP.V1_DN		191	0.346993	1.24462	0.015	0.0805291	0.901	4749	tags=25%, list=12%, signal=28%
CAHOY_ASTROCYTIC	CAHOY_ASTROCYTIC		100	0.372431	1.23684	0.0719178	0.0863823	0.915	5174	tags=31%, list=13%, signal=36%
BCAT.100_UP.V1_DN	BCAT.100_UP.V1_DN		41	0.436678	1.23596	0.13881	0.0860541	0.916	2504	tags=20%, list=6%, signal=21%
CYCLIN_D1_KE_.V1_UP	CYCLIN_D1_KE_.V1_UP		188	0.344706	1.23362	0.0313901	0.0869048	0.923	4787	tags=28%, list=12%, signal=32%
NRL_DN.V1_DN	NRL_DN.V1_DN		132	0.359998	1.2199	0.076087	0.098412	0.943	4034	tags=30%, list=10%, signal=34%
AKT_UP.V1_DN	AKT_UP.V1_DN		188	0.333756	1.20862	0.0365854	0.109069	0.956	5450	tags=29%, list=14%, signal=33%
KRAS.KIDNEY_UP.V1_UP	KRAS.KIDNEY_UP.V1_UP		140	0.349853	1.20676	0.0854701	0.109869	0.958	5200	tags=23%, list=13%, signal=26%
ESC_J1_UP_LATE.V1_UP	ESC_J1_UP_LATE.V1_UP		185	0.333755	1.1983	0.081448	0.117239	0.966	3788	tags=21%, list=10%, signal=23%
KRAS.600.LUNG.BREAST_UP.V1_UP	KRAS.600.LUNG.BREAST_UP.V1_UP		279	0.320289	1.19295	0.0386473	0.122063	0.976	4875	tags=22%, list=12%, signal=25%
SNF5_DN.V1_DN	SNF5_DN.V1_DN		157	0.337367	1.19072	0.0745098	0.122794	0.978	4955	tags=25%, list=13%, signal=29%
BCAT_BILD_ET_AL_DN	BCAT_BILD_ET_AL_DN		46	0.410733	1.18767	0.148148	0.125129	0.982	5496	tags=30%, list=14%, signal=35%
YAP1_UP	YAP1_UP		47	0.410728	1.17966	0.15864	0.134315	0.989	7343	tags=43%, list=19%, signal=52%
STK33_SKM_UP	STK33_SKM_UP		276	0.316828	1.17698	0.0512821	0.136327	0.991	5265	tags=29%, list=13%, signal=33%
NOTCH_DN.V1_DN	NOTCH_DN.V1_DN		183	0.328499	1.17394	0.064257	0.138983	0.991	3734	tags=15%, list=9%, signal=16%
EIF4E_DN	EIF4E_DN		100	0.357856	1.16954	0.154122	0.143354	0.991	8788	tags=38%, list=22%, signal=49%
PTEN_DN.V1_DN	PTEN_DN.V1_DN		183	0.321441	1.15685	0.0866142	0.159173	0.996	7332	tags=29%, list=19%, signal=35%
KRAS.BREAST_UP.V1_UP	KRAS.BREAST_UP.V1_UP		139	0.334306	1.14986	0.143382	0.167727	0.998	1580	tags=11%, list=4%, signal=11%
ATM_DN.V1_DN	ATM_DN.V1_DN		146	0.33019	1.14888	0.125	0.167671	0.998	4092	tags=18%, list=10%, signal=21%
ATF2_UP.V1_DN	ATF2_UP.V1_DN		184	0.31511	1.12967	0.124424	0.196169	0.999	5253	tags=28%, list=13%, signal=32%
PRC2_SUZ12_UP.V1_DN	PRC2_SUZ12_UP.V1_DN		191	0.316096	1.12763	0.123457	0.197674	0.999	4609	tags=23%, list=12%, signal=25%
BCAT_GDS748_DN	BCAT_GDS748_DN		45	0.392904	1.12462	0.22	0.201194	0.999	7635	tags=40%, list=19%, signal=50%
ESC_V6.5_UP_LATE.V1_DN	ESC_V6.5_UP_LATE.V1_DN		179	0.310502	1.1045	0.196507	0.239616	0.999	5275	tags=31%, list=13%, signal=36%
GLI1_UP.V1_UP	GLI1_UP.V1_UP		24	0.438919	1.10011	0.286802	0.246386	1	6527	tags=38%, list=17%, signal=45%
ESC_J1_UP_LATE.V1_DN	ESC_J1_UP_LATE.V1_DN		168	0.312563	1.09736	0.2103	0.250267	1	7386	tags=40%, list=19%, signal=49%
PDGF_ERK_DN.V1_UP	PDGF_ERK_DN.V1_UP		145	0.313841	1.09203	0.222222	0.25954	1	9051	tags=46%, list=23%, signal=59%
GCNP_SHH_UP_LATE.V1_DN	GCNP_SHH_UP_LATE.V1_DN		178	0.307922	1.0862	0.22973	0.271412	1	7243	tags=32%, list=18%, signal=39%
CRX_DN.V1_DN	CRX_DN.V1_DN		132	0.314421	1.08552	0.228571	0.270678	1	3811	tags=22%, list=10%, signal=24%
KRAS.300_UP.V1_DN	KRAS.300_UP.V1_DN		140	0.312317	1.08329	0.223485	0.273742	1	1311	tags=12%, list=3%, signal=13%
GCNP_SHH_UP_EARLY.V1_DN	GCNP_SHH_UP_EARLY.V1_DN		167	0.304103	1.06512	0.26556	0.314529	1	5501	tags=25%, list=14%, signal=29%
DCA_UP.V1_DN	DCA_UP.V1_DN		185	0.298075	1.06441	0.241107	0.31374	1	4751	tags=19%, list=12%, signal=21%
RELA_DN.V1_DN	RELA_DN.V1_DN		139	0.302202	1.06249	0.22314	0.316285	1	1800	tags=12%, list=5%, signal=13%
SINGH_KRAS_DEPENDENCY_SIGNATURE	SINGH_KRAS_DEPENDENCY_SIGNATURE		20	0.438013	1.06156	0.357333	0.315923	1	1273	tags=20%, list=3%, signal=21%
P53_DN.V2_DN	P53_DN.V2_DN		145	0.301026	1.04999	0.281955	0.345463	1	2972	tags=19%, list=8%, signal=20%
ATF2_S_UP.V1_DN	ATF2_S_UP.V1_DN		187	0.290299	1.03743	0.30047	0.377584	1	5317	tags=25%, list=13%, signal=28%
P53_DN.V2_UP	P53_DN.V2_UP		148	0.297881	1.03729	0.317597	0.374982	1	4346	tags=16%, list=11%, signal=18%
KRAS.DF.V1_DN	KRAS.DF.V1_DN		192	0.284999	1.03301	0.311966	0.384751	1	3737	tags=19%, list=9%, signal=21%
KRAS.600.LUNG.BREAST_UP.V1_DN	KRAS.600.LUNG.BREAST_UP.V1_DN		284	0.278007	1.03136	0.310345	0.387229	1	3916	tags=17%, list=10%, signal=19%
KRAS.PROSTATE_UP.V1_DN	KRAS.PROSTATE_UP.V1_DN		141	0.295059	1.02743	0.361868	0.395574	1	4098	tags=18%, list=10%, signal=20%
KRAS.50_UP.V1_DN	KRAS.50_UP.V1_DN		47	0.354708	1.02583	0.388554	0.397387	1	1311	tags=17%, list=3%, signal=18%
PDGF_UP.V1_UP	PDGF_UP.V1_UP		146	0.290476	1.01692	0.338776	0.421753	1	6990	tags=36%, list=18%, signal=43%
HINATA_NFKB_IMMU_INF	HINATA_NFKB_IMMU_INF		15	0.458354	1.01495	0.421333	0.424754	1	5524	tags=47%, list=14%, signal=54%
BCAT.100_UP.V1_UP	BCAT.100_UP.V1_UP		49	0.343419	1.01342	0.424332	0.426372	1	6033	tags=33%, list=15%, signal=39%
ALK_DN.V1_UP	ALK_DN.V1_UP		140	0.290237	1.0124	0.403846	0.425993	1	2079	tags=12%, list=5%, signal=13%
MYC_UP.V1_DN	MYC_UP.V1_DN		172	0.279866	1.00603	0.422222	0.443214	1	3269	tags=16%, list=8%, signal=17%
JNK_DN.V1_UP	JNK_DN.V1_UP		186	0.280466	1.00106	0.411215	0.457203	1	4604	tags=20%, list=12%, signal=23%
RAPA_EARLY_UP.V1_UP	RAPA_EARLY_UP.V1_UP		167	0.287285	0.997892	0.455285	0.464465	1	3795	tags=17%, list=10%, signal=18%
JNK_DN.V1_DN	JNK_DN.V1_DN		190	0.278194	0.993991	0.417062	0.474559	1	4787	tags=21%, list=12%, signal=23%
E2F1_UP.V1_DN	E2F1_UP.V1_DN		185	0.271995	0.97117	0.543478	0.552145	1	5238	tags=25%, list=13%, signal=29%
ESC_J1_UP_EARLY.V1_UP	ESC_J1_UP_EARLY.V1_UP		178	0.272434	0.966547	0.536585	0.564616	1	4440	tags=21%, list=11%, signal=23%
KRAS.LUNG.BREAST_UP.V1_DN	KRAS.LUNG.BREAST_UP.V1_DN		141	0.278391	0.964811	0.515021	0.567551	1	2604	tags=15%, list=7%, signal=16%
PRC2_SUZ12_UP.V1_UP	PRC2_SUZ12_UP.V1_UP		185	0.253386	0.914079	0.78355	0.753331	1	5701	tags=23%, list=14%, signal=26%
WNT_UP.V1_UP	WNT_UP.V1_UP		178	0.252489	0.907778	0.8	0.770062	1	6417	tags=26%, list=16%, signal=31%
BRCA1_DN.V1_UP	BRCA1_DN.V1_UP		133	0.249725	0.858217	0.867769	0.907195	1	6099	tags=17%, list=15%, signal=20%
CSR_LATE_UP.V1_DN	CSR_LATE_UP.V1_DN		147	0.229156	0.801155	0.992509	0.972656	1	8080	tags=32%, list=21%, signal=40%

## Sheet: GSEA_MII
z	GS<br> follow link to MSigDB	SIZE	ES	NES	NOM p-val	FDR q-val	FWER p-val	RANK AT MAX	LEADING EDGE
HALLMARK_E2F_TARGETS	HALLMARK_E2F_TARGETS	200	0.836503	3.01471	0	0	0	3928	tags=75%, list=10%, signal=83%
HALLMARK_G2M_CHECKPOINT	HALLMARK_G2M_CHECKPOINT	200	0.793129	2.86809	0	0	0	3861	tags=56%, list=10%, signal=62%
HALLMARK_MYC_TARGETS_V1	HALLMARK_MYC_TARGETS_V1	200	0.742094	2.6905	0	0	0	5415	tags=72%, list=14%, signal=82%
HALLMARK_OXIDATIVE_PHOSPHORYLATION	HALLMARK_OXIDATIVE_PHOSPHORYLATION	200	0.705911	2.54625	0	0	0	6881	tags=73%, list=17%, signal=88%
HALLMARK_MTORC1_SIGNALING	HALLMARK_MTORC1_SIGNALING	200	0.671744	2.40646	0	0	0	4719	tags=62%, list=12%, signal=70%
HALLMARK_EPITHELIAL_MESENCHYMAL_TRANSITION	HALLMARK_EPITHELIAL_MESENCHYMAL_TRANSITION	200	0.617555	2.22915	0	0	0	5316	tags=53%, list=13%, signal=61%
HALLMARK_MITOTIC_SPINDLE	HALLMARK_MITOTIC_SPINDLE	199	0.609101	2.21789	0	0	0	3898	tags=29%, list=10%, signal=32%
HALLMARK_GLYCOLYSIS	HALLMARK_GLYCOLYSIS	200	0.607698	2.19208	0	0	0	5406	tags=51%, list=14%, signal=59%
HALLMARK_PROTEIN_SECRETION	HALLMARK_PROTEIN_SECRETION	96	0.65489	2.1709	0	0	0	9963	tags=79%, list=25%, signal=106%
HALLMARK_DNA_REPAIR	HALLMARK_DNA_REPAIR	150	0.58808	2.03511	0	0	0	5487	tags=45%, list=14%, signal=52%
HALLMARK_MYC_TARGETS_V2	HALLMARK_MYC_TARGETS_V2	58	0.67542	2.03205	0	0	0	6954	tags=66%, list=18%, signal=79%
HALLMARK_ESTROGEN_RESPONSE_LATE	HALLMARK_ESTROGEN_RESPONSE_LATE	200	0.549633	1.95929	0	0	0	3896	tags=37%, list=10%, signal=41%
HALLMARK_HYPOXIA	HALLMARK_HYPOXIA	200	0.514093	1.87384	0	0	0	5204	tags=44%, list=13%, signal=50%
HALLMARK_PI3K_AKT_MTOR_SIGNALING	HALLMARK_PI3K_AKT_MTOR_SIGNALING	105	0.546769	1.84115	0	0	0	7819	tags=49%, list=20%, signal=60%
HALLMARK_ADIPOGENESIS	HALLMARK_ADIPOGENESIS	200	0.511949	1.84057	0	0	0	5621	tags=46%, list=14%, signal=53%
HALLMARK_ANDROGEN_RESPONSE	HALLMARK_ANDROGEN_RESPONSE	100	0.566455	1.84029	0	0	0	7039	tags=49%, list=18%, signal=60%
HALLMARK_ANGIOGENESIS	HALLMARK_ANGIOGENESIS	36	0.669784	1.80543	0	0.000426381	0.002	5650	tags=53%, list=14%, signal=62%
HALLMARK_UNFOLDED_PROTEIN_RESPONSE	HALLMARK_UNFOLDED_PROTEIN_RESPONSE	113	0.509181	1.71281	0	0.00111925	0.006	8333	tags=63%, list=21%, signal=79%
HALLMARK_INTERFERON_ALPHA_RESPONSE	HALLMARK_INTERFERON_ALPHA_RESPONSE	97	0.502136	1.65183	0	0.0035499	0.019	9247	tags=62%, list=23%, signal=81%
HALLMARK_IL2_STAT5_SIGNALING	HALLMARK_IL2_STAT5_SIGNALING	199	0.45413	1.63192	0	0.0033724	0.019	5490	tags=40%, list=14%, signal=46%

## Sheet: REACTOME_MII
NAME	GS<br> follow link to MSigDB	SIZE	ES	NES	NOM p-val	FDR q-val	FWER p-val	RANK AT MAX	LEADING EDGE
REACTOME_CELL_CYCLE_CHECKPOINTS	REACTOME_CELL_CYCLE_CHECKPOINTS	292	0.780413	2.88686	0	0	0	4760	tags=62%, list=12%, signal=70%
REACTOME_G2_M_CHECKPOINTS	REACTOME_G2_M_CHECKPOINTS	168	0.793376	2.803	0	0	0	4760	tags=68%, list=12%, signal=78%
REACTOME_DNA_REPLICATION	REACTOME_DNA_REPLICATION	128	0.799693	2.73626	0	0	0	4692	tags=71%, list=12%, signal=80%
REACTOME_M_PHASE	REACTOME_M_PHASE	417	0.696364	2.69579	0	0	0	4743	tags=51%, list=12%, signal=57%
REACTOME_MITOTIC_G1_PHASE_AND_G1_S_TRANSITION	REACTOME_MITOTIC_G1_PHASE_AND_G1_S_TRANSITION	149	0.774319	2.68827	0	0	0	4692	tags=66%, list=12%, signal=75%
REACTOME_S_PHASE	REACTOME_S_PHASE	162	0.754609	2.68013	0	0	0	4692	tags=62%, list=12%, signal=70%
REACTOME_CHROMOSOME_MAINTENANCE	REACTOME_CHROMOSOME_MAINTENANCE	140	0.760318	2.62776	0	0	0	3866	tags=59%, list=10%, signal=65%
REACTOME_SEPARATION_OF_SISTER_CHROMATIDS	REACTOME_SEPARATION_OF_SISTER_CHROMATIDS	191	0.725755	2.62261	0	0	0	4699	tags=59%, list=12%, signal=66%
REACTOME_HOMOLOGY_DIRECTED_REPAIR	REACTOME_HOMOLOGY_DIRECTED_REPAIR	138	0.760139	2.61758	0	0	0	4087	tags=54%, list=10%, signal=60%
REACTOME_MITOTIC_SPINDLE_CHECKPOINT	REACTOME_MITOTIC_SPINDLE_CHECKPOINT	111	0.775536	2.61407	0	0	0	4488	tags=57%, list=11%, signal=64%
REACTOME_DNA_REPLICATION_PRE_INITIATION	REACTOME_DNA_REPLICATION_PRE_INITIATION	85	0.816048	2.6037	0	0	0	4692	tags=76%, list=12%, signal=87%
REACTOME_MITOTIC_METAPHASE_AND_ANAPHASE	REACTOME_MITOTIC_METAPHASE_AND_ANAPHASE	236	0.712027	2.59946	0	0	0	4729	tags=55%, list=12%, signal=62%
REACTOME_DNA_DOUBLE_STRAND_BREAK_REPAIR	REACTOME_DNA_DOUBLE_STRAND_BREAK_REPAIR	167	0.733783	2.58622	0	0	0	4760	tags=54%, list=12%, signal=62%
REACTOME_MITOTIC_PROMETAPHASE	REACTOME_MITOTIC_PROMETAPHASE	203	0.704154	2.57523	0	0	0	4488	tags=50%, list=11%, signal=56%
REACTOME_PROCESSING_OF_DNA_DOUBLE_STRAND_BREAK_ENDS	REACTOME_PROCESSING_OF_DNA_DOUBLE_STRAND_BREAK_ENDS	98	0.776878	2.56506	0	0	0	4760	tags=61%, list=12%, signal=69%
REACTOME_RESOLUTION_OF_SISTER_CHROMATID_COHESION	REACTOME_RESOLUTION_OF_SISTER_CHROMATID_COHESION	126	0.752768	2.55189	0	0	0	3007	tags=52%, list=8%, signal=56%
REACTOME_DNA_REPAIR	REACTOME_DNA_REPAIR	332	0.665593	2.54962	0	0	0	4760	tags=46%, list=12%, signal=52%
REACTOME_TRANSLATION	REACTOME_TRANSLATION	293	0.675607	2.54162	0	0	0	8252	tags=79%, list=21%, signal=99%
REACTOME_G2_M_DNA_DAMAGE_CHECKPOINT	REACTOME_G2_M_DNA_DAMAGE_CHECKPOINT	95	0.779597	2.5389	0	0	0	4206	tags=60%, list=11%, signal=67%
REACTOME_RHO_GTPASE_EFFECTORS	REACTOME_RHO_GTPASE_EFFECTORS	324	0.660938	2.52113	0	0	0	4715	tags=47%, list=12%, signal=53%
REACTOME_TELOMERE_MAINTENANCE	REACTOME_TELOMERE_MAINTENANCE	113	0.748121	2.50461	0	0	0	3388	tags=54%, list=9%, signal=59%
REACTOME_RHO_GTPASES_ACTIVATE_FORMINS	REACTOME_RHO_GTPASES_ACTIVATE_FORMINS	140	0.719285	2.49439	0	0	0	3007	tags=47%, list=8%, signal=51%
REACTOME_ASSEMBLY_OF_THE_PRE_REPLICATIVE_COMPLEX	REACTOME_ASSEMBLY_OF_THE_PRE_REPLICATIVE_COMPLEX	68	0.800245	2.49182	0	0	0	4692	tags=75%, list=12%, signal=85%
REACTOME_DNA_DAMAGE_TELOMERE_STRESS_INDUCED_SENESCENCE	REACTOME_DNA_DAMAGE_TELOMERE_STRESS_INDUCED_SENESCENCE	80	0.779256	2.48197	0	0	0	1911	tags=48%, list=5%, signal=50%
REACTOME_APC_C_MEDIATED_DEGRADATION_OF_CELL_CYCLE_PROTEINS	REACTOME_APC_C_MEDIATED_DEGRADATION_OF_CELL_CYCLE_PROTEINS	88	0.774244	2.47603	0	0	0	5463	tags=72%, list=14%, signal=83%
REACTOME_SWITCHING_OF_ORIGINS_TO_A_POST_REPLICATIVE_STATE	REACTOME_SWITCHING_OF_ORIGINS_TO_A_POST_REPLICATIVE_STATE	91	0.768866	2.47357	0	0	0	5463	tags=70%, list=14%, signal=81%
REACTOME_ORC1_REMOVAL_FROM_CHROMATIN	REACTOME_ORC1_REMOVAL_FROM_CHROMATIN	71	0.790237	2.4702	0	0	0	4976	tags=75%, list=13%, signal=85%
REACTOME_BASE_EXCISION_REPAIR	REACTOME_BASE_EXCISION_REPAIR	91	0.760704	2.45898	0	0	0	3414	tags=55%, list=9%, signal=60%
REACTOME_DEPOSITION_OF_NEW_CENPA_CONTAINING_NUCLEOSOMES_AT_THE_CENTROMERE	REACTOME_DEPOSITION_OF_NEW_CENPA_CONTAINING_NUCLEOSOMES_AT_THE_CENTROMERE	73	0.786284	2.44446	0	0	0	3241	tags=62%, list=8%, signal=67%
REACTOME_DISEASES_OF_PROGRAMMED_CELL_DEATH	REACTOME_DISEASES_OF_PROGRAMMED_CELL_DEATH	102	0.732228	2.43355	0	0	0	4321	tags=55%, list=11%, signal=62%
REACTOME_MEIOTIC_RECOMBINATION	REACTOME_MEIOTIC_RECOMBINATION	87	0.754952	2.42852	0	0	0	3241	tags=54%, list=8%, signal=59%
REACTOME_CONDENSATION_OF_PROPHASE_CHROMOSOMES	REACTOME_CONDENSATION_OF_PROPHASE_CHROMOSOMES	74	0.776079	2.41002	0	0	0	1452	tags=49%, list=4%, signal=50%
REACTOME_MITOTIC_PROPHASE	REACTOME_MITOTIC_PROPHASE	143	0.699681	2.40522	0	0	0	4564	tags=52%, list=12%, signal=58%
REACTOME_DNA_METHYLATION	REACTOME_DNA_METHYLATION	65	0.781702	2.40383	0	0	0	1452	tags=49%, list=4%, signal=51%
REACTOME_PROTEIN_UBIQUITINATION	REACTOME_PROTEIN_UBIQUITINATION	79	0.747644	2.38474	0	0	0	4653	tags=49%, list=12%, signal=56%
REACTOME_ACTIVATION_OF_THE_PRE_REPLICATIVE_COMPLEX	REACTOME_ACTIVATION_OF_THE_PRE_REPLICATIVE_COMPLEX	33	0.887093	2.3792	0	0	0	3195	tags=79%, list=8%, signal=86%
REACTOME_RUNX1_REGULATES_TRANSCRIPTION_OF_GENES_INVOLVED_IN_DIFFERENTIATION_OF_HSCS	REACTOME_RUNX1_REGULATES_TRANSCRIPTION_OF_GENES_INVOLVED_IN_DIFFERENTIATION_OF_HSCS	130	0.703505	2.37895	0	0	0	4692	tags=56%, list=12%, signal=64%
REACTOME_PRC2_METHYLATES_HISTONES_AND_DNA	REACTOME_PRC2_METHYLATES_HISTONES_AND_DNA	73	0.753149	2.37171	0	0	0	1911	tags=48%, list=5%, signal=50%
REACTOME_ACTIVATED_PKN1_STIMULATES_TRANSCRIPTION_OF_AR_ANDROGEN_RECEPTOR_REGULATED_GENES_KLK2_AND_KLK3	REACTOME_ACTIVATED_PKN1_STIMULATES_TRANSCRIPTION_OF_AR_ANDROGEN_RECEPTOR_REGULATED_GENES_KLK2_AND_KLK3	67	0.771099	2.37047	0	0	0	2086	tags=48%, list=5%, signal=50%
REACTOME_TRANSCRIPTIONAL_REGULATION_OF_GRANULOPOIESIS	REACTOME_TRANSCRIPTIONAL_REGULATION_OF_GRANULOPOIESIS	90	0.719512	2.3664	0	0	0	3437	tags=48%, list=9%, signal=52%
REACTOME_SIRT1_NEGATIVELY_REGULATES_RRNA_EXPRESSION	REACTOME_SIRT1_NEGATIVELY_REGULATES_RRNA_EXPRESSION	68	0.763357	2.35809	0	0	0	2085	tags=49%, list=5%, signal=51%
REACTOME_DNA_STRAND_ELONGATION	REACTOME_DNA_STRAND_ELONGATION	32	0.890442	2.35343	0	0	0	3100	tags=91%, list=8%, signal=98%
REACTOME_MITOTIC_G2_G2_M_PHASES	REACTOME_MITOTIC_G2_G2_M_PHASES	200	0.644518	2.35018	0	0	0	4994	tags=52%, list=13%, signal=59%
REACTOME_SRP_DEPENDENT_COTRANSLATIONAL_PROTEIN_TARGETING_TO_MEMBRANE	REACTOME_SRP_DEPENDENT_COTRANSLATIONAL_PROTEIN_TARGETING_TO_MEMBRANE	113	0.706004	2.34932	0	0	0	8075	tags=87%, list=20%, signal=109%
REACTOME_APC_C_CDH1_MEDIATED_DEGRADATION_OF_CDC20_AND_OTHER_APC_C_CDH1_TARGETED_PROTEINS_IN_LATE_MITOSIS_EARLY_G1	REACTOME_APC_C_CDH1_MEDIATED_DEGRADATION_OF_CDC20_AND_OTHER_APC_C_CDH1_TARGETED_PROTEINS_IN_LATE_MITOSIS_EARLY_G1	74	0.754337	2.34927	0	0	0	5463	tags=72%, list=14%, signal=83%
REACTOME_RHO_GTPASES_ACTIVATE_PKNS	REACTOME_RHO_GTPASES_ACTIVATE_PKNS	94	0.707761	2.33928	0	0	0	3241	tags=47%, list=8%, signal=51%
REACTOME_RECOGNITION_AND_ASSOCIATION_OF_DNA_GLYCOSYLASE_WITH_SITE_CONTAINING_AN_AFFECTED_PURINE	REACTOME_RECOGNITION_AND_ASSOCIATION_OF_DNA_GLYCOSYLASE_WITH_SITE_CONTAINING_AN_AFFECTED_PURINE	56	0.768926	2.33206	0	0	0	1911	tags=46%, list=5%, signal=49%
REACTOME_ERCC6_CSB_AND_EHMT2_G9A_POSITIVELY_REGULATE_RRNA_EXPRESSION	REACTOME_ERCC6_CSB_AND_EHMT2_G9A_POSITIVELY_REGULATE_RRNA_EXPRESSION	76	0.730012	2.33018	0	0	0	4561	tags=55%, list=12%, signal=62%
REACTOME_CELLULAR_SENESCENCE	REACTOME_CELLULAR_SENESCENCE	198	0.651318	2.33014	0	0	0	4613	tags=42%, list=12%, signal=48%
REACTOME_TRANSCRIPTIONAL_REGULATION_BY_SMALL_RNAS	REACTOME_TRANSCRIPTIONAL_REGULATION_BY_SMALL_RNAS	107	0.694833	2.31757	0	0	0	4056	tags=48%, list=10%, signal=53%
REACTOME_PCP_CE_PATHWAY	REACTOME_PCP_CE_PATHWAY	92	0.709455	2.31683	0	0	0	7754	tags=68%, list=20%, signal=85%
REACTOME_SENESCENCE_ASSOCIATED_SECRETORY_PHENOTYPE_SASP	REACTOME_SENESCENCE_ASSOCIATED_SECRETORY_PHENOTYPE_SASP	112	0.694972	2.31527	0	0	0	4613	tags=50%, list=12%, signal=56%
REACTOME_SCF_SKP2_MEDIATED_DEGRADATION_OF_P27_P21	REACTOME_SCF_SKP2_MEDIATED_DEGRADATION_OF_P27_P21	60	0.761817	2.31448	0	0	0	5303	tags=77%, list=13%, signal=88%
REACTOME_RNA_POLYMERASE_I_PROMOTER_ESCAPE	REACTOME_RNA_POLYMERASE_I_PROMOTER_ESCAPE	91	0.708228	2.30863	0	0	0	3241	tags=42%, list=8%, signal=45%
REACTOME_DNA_DOUBLE_STRAND_BREAK_RESPONSE	REACTOME_DNA_DOUBLE_STRAND_BREAK_RESPONSE	78	0.732632	2.30845	0	0	0	4045	tags=49%, list=10%, signal=54%
REACTOME_NONHOMOLOGOUS_END_JOINING_NHEJ	REACTOME_NONHOMOLOGOUS_END_JOINING_NHEJ	69	0.735832	2.30374	0	0	0	4760	tags=54%, list=12%, signal=61%
REACTOME_RNA_POLYMERASE_I_TRANSCRIPTION	REACTOME_RNA_POLYMERASE_I_TRANSCRIPTION	111	0.680059	2.30319	0	0	0	4612	tags=45%, list=12%, signal=51%
REACTOME_ACTIVATION_OF_ATR_IN_RESPONSE_TO_REPLICATION_STRESS	REACTOME_ACTIVATION_OF_ATR_IN_RESPONSE_TO_REPLICATION_STRESS	37	0.839468	2.29558	0	0	0	3904	tags=73%, list=10%, signal=81%
REACTOME_B_WICH_COMPLEX_POSITIVELY_REGULATES_RRNA_EXPRESSION	REACTOME_B_WICH_COMPLEX_POSITIVELY_REGULATES_RRNA_EXPRESSION	91	0.702194	2.29436	0	0	0	3241	tags=42%, list=8%, signal=45%
REACTOME_E3_UBIQUITIN_LIGASES_UBIQUITINATE_TARGET_PROTEINS	REACTOME_E3_UBIQUITIN_LIGASES_UBIQUITINATE_TARGET_PROTEINS	59	0.755563	2.29102	0	0	0	4006	tags=47%, list=10%, signal=53%
REACTOME_G1_S_SPECIFIC_TRANSCRIPTION	REACTOME_G1_S_SPECIFIC_TRANSCRIPTION	29	0.870211	2.28768	0	0	0	2907	tags=76%, list=7%, signal=82%
REACTOME_EXTENSION_OF_TELOMERES	REACTOME_EXTENSION_OF_TELOMERES	51	0.778492	2.2871	0	0	0	3769	tags=59%, list=10%, signal=65%
REACTOME_MEIOSIS	REACTOME_MEIOSIS	119	0.679616	2.27948	0	0	0	1582	tags=35%, list=4%, signal=37%
REACTOME_NEGATIVE_EPIGENETIC_REGULATION_OF_RRNA_EXPRESSION	REACTOME_NEGATIVE_EPIGENETIC_REGULATION_OF_RRNA_EXPRESSION	109	0.677246	2.27296	0	0	0	3241	tags=39%, list=8%, signal=42%
REACTOME_CYCLIN_A_CDK2_ASSOCIATED_EVENTS_AT_S_PHASE_ENTRY	REACTOME_CYCLIN_A_CDK2_ASSOCIATED_EVENTS_AT_S_PHASE_ENTRY	85	0.707789	2.26846	0	0	0	5463	tags=67%, list=14%, signal=78%
REACTOME_HOST_INTERACTIONS_OF_HIV_FACTORS	REACTOME_HOST_INTERACTIONS_OF_HIV_FACTORS	131	0.669142	2.26539	0	0	0	7754	tags=73%, list=20%, signal=91%
REACTOME_POSITIVE_EPIGENETIC_REGULATION_OF_RRNA_EXPRESSION	REACTOME_POSITIVE_EPIGENETIC_REGULATION_OF_RRNA_EXPRESSION	106	0.679847	2.26184	0	0	0	4612	tags=46%, list=12%, signal=52%
REACTOME_FORMATION_OF_THE_BETA_CATENIN_TCF_TRANSACTIVATING_COMPLEX	REACTOME_FORMATION_OF_THE_BETA_CATENIN_TCF_TRANSACTIVATING_COMPLEX	92	0.69363	2.26145	0	0	0	1452	tags=38%, list=4%, signal=39%
REACTOME_HDR_THROUGH_HOMOLOGOUS_RECOMBINATION_HRR	REACTOME_HDR_THROUGH_HOMOLOGOUS_RECOMBINATION_HRR	67	0.737899	2.25945	0	0	0	4006	tags=54%, list=10%, signal=60%
REACTOME_HCMV_LATE_EVENTS	REACTOME_HCMV_LATE_EVENTS	116	0.673712	2.25343	0	0	0	2851	tags=38%, list=7%, signal=41%
REACTOME_HDACS_DEACETYLATE_HISTONES	REACTOME_HDACS_DEACETYLATE_HISTONES	94	0.680936	2.25306	0	0	0	1452	tags=37%, list=4%, signal=39%
REACTOME_APOPTOSIS	REACTOME_APOPTOSIS	179	0.624892	2.24865	0	0	0	5303	tags=53%, list=13%, signal=60%
REACTOME_BASE_EXCISION_REPAIR_AP_SITE_FORMATION	REACTOME_BASE_EXCISION_REPAIR_AP_SITE_FORMATION	63	0.740563	2.24722	0	0	0	3408	tags=51%, list=9%, signal=56%
REACTOME_G1_S_DNA_DAMAGE_CHECKPOINTS	REACTOME_G1_S_DNA_DAMAGE_CHECKPOINTS	68	0.727118	2.24655	0	0	0	4692	tags=65%, list=12%, signal=73%
REACTOME_EPIGENETIC_REGULATION_OF_GENE_EXPRESSION	REACTOME_EPIGENETIC_REGULATION_OF_GENE_EXPRESSION	148	0.645019	2.24463	0	0	0	4612	tags=41%, list=12%, signal=47%
REACTOME_ASYMMETRIC_LOCALIZATION_OF_PCP_PROTEINS	REACTOME_ASYMMETRIC_LOCALIZATION_OF_PCP_PROTEINS	64	0.72206	2.2436	0	0	0	7754	tags=75%, list=20%, signal=93%
REACTOME_INFLUENZA_INFECTION	REACTOME_INFLUENZA_INFECTION	157	0.638953	2.24285	0	0	0	8356	tags=76%, list=21%, signal=97%
REACTOME_HOMOLOGOUS_DNA_PAIRING_AND_STRAND_EXCHANGE	REACTOME_HOMOLOGOUS_DNA_PAIRING_AND_STRAND_EXCHANGE	42	0.789881	2.24008	0	0	0	2896	tags=55%, list=7%, signal=59%
REACTOME_AMYLOID_FIBER_FORMATION	REACTOME_AMYLOID_FIBER_FORMATION	110	0.669634	2.2383	0	0	0	1452	tags=30%, list=4%, signal=31%
REACTOME_INHIBITION_OF_DNA_RECOMBINATION_AT_TELOMERE	REACTOME_INHIBITION_OF_DNA_RECOMBINATION_AT_TELOMERE	68	0.719885	2.22627	0	0	0	3241	tags=47%, list=8%, signal=51%
REACTOME_TELOMERE_C_STRAND_LAGGING_STRAND_SYNTHESIS	REACTOME_TELOMERE_C_STRAND_LAGGING_STRAND_SYNTHESIS	34	0.806088	2.22603	0	0	0	2896	tags=59%, list=7%, signal=63%
REACTOME_SIGNALING_BY_WNT	REACTOME_SIGNALING_BY_WNT	331	0.588013	2.22498	0	0	0	5213	tags=41%, list=13%, signal=47%
REACTOME_G0_AND_EARLY_G1	REACTOME_G0_AND_EARLY_G1	27	0.844592	2.21367	0	0	0	2907	tags=63%, list=7%, signal=68%
REACTOME_TCF_DEPENDENT_SIGNALING_IN_RESPONSE_TO_WNT	REACTOME_TCF_DEPENDENT_SIGNALING_IN_RESPONSE_TO_WNT	234	0.599942	2.21263	0	0	0	4692	tags=41%, list=12%, signal=46%
REACTOME_UB_SPECIFIC_PROCESSING_PROTEASES	REACTOME_UB_SPECIFIC_PROCESSING_PROTEASES	221	0.606416	2.21191	0	0	0	5397	tags=42%, list=14%, signal=48%
REACTOME_RESOLUTION_OF_D_LOOP_STRUCTURES	REACTOME_RESOLUTION_OF_D_LOOP_STRUCTURES	34	0.811322	2.20565	0	0	0	2613	tags=53%, list=7%, signal=57%
REACTOME_GENE_SILENCING_BY_RNA	REACTOME_GENE_SILENCING_BY_RNA	140	0.64301	2.20468	0	0	0	4056	tags=39%, list=10%, signal=43%
REACTOME_RESOLUTION_OF_D_LOOP_STRUCTURES_THROUGH_SYNTHESIS_DEPENDENT_STRAND_ANNEALING_SDSA	REACTOME_RESOLUTION_OF_D_LOOP_STRUCTURES_THROUGH_SYNTHESIS_DEPENDENT_STRAND_ANNEALING_SDSA	26	0.846122	2.19604	0	0	0	2570	tags=62%, list=7%, signal=66%
REACTOME_HCMV_EARLY_EVENTS	REACTOME_HCMV_EARLY_EVENTS	138	0.640318	2.19435	0	0	0	2873	tags=40%, list=7%, signal=43%
REACTOME_NEGATIVE_REGULATION_OF_NOTCH4_SIGNALING	REACTOME_NEGATIVE_REGULATION_OF_NOTCH4_SIGNALING	54	0.745635	2.19187	0	0	0	5303	tags=78%, list=13%, signal=90%
REACTOME_RESPIRATORY_ELECTRON_TRANSPORT	REACTOME_RESPIRATORY_ELECTRON_TRANSPORT	103	0.661188	2.19134	0	0	0	8392	tags=75%, list=21%, signal=95%
REACTOME_DEGRADATION_OF_AXIN	REACTOME_DEGRADATION_OF_AXIN	55	0.717619	2.19051	0	0	0	7754	tags=78%, list=20%, signal=97%
REACTOME_OXIDATIVE_STRESS_INDUCED_SENESCENCE	REACTOME_OXIDATIVE_STRESS_INDUCED_SENESCENCE	126	0.649455	2.18547	0	0	0	4747	tags=46%, list=12%, signal=52%
REACTOME_HIV_INFECTION	REACTOME_HIV_INFECTION	231	0.597322	2.17981	0	0	0	8724	tags=67%, list=22%, signal=85%
REACTOME_DEFECTIVE_CFTR_CAUSES_CYSTIC_FIBROSIS	REACTOME_DEFECTIVE_CFTR_CAUSES_CYSTIC_FIBROSIS	61	0.719861	2.17887	0	0	0	8093	tags=82%, list=21%, signal=103%
REACTOME_ANTIGEN_PROCESSING_CROSS_PRESENTATION	REACTOME_ANTIGEN_PROCESSING_CROSS_PRESENTATION	106	0.6581	2.17845	0	0	0	7754	tags=73%, list=20%, signal=90%
REACTOME_PROGRAMMED_CELL_DEATH	REACTOME_PROGRAMMED_CELL_DEATH	208	0.607397	2.17413	0	0	0	5303	tags=50%, list=13%, signal=57%
REACTOME_EUKARYOTIC_TRANSLATION_INITIATION	REACTOME_EUKARYOTIC_TRANSLATION_INITIATION	120	0.63964	2.17362	0	0	0	8619	tags=82%, list=22%, signal=104%
REACTOME_DEGRADATION_OF_DVL	REACTOME_DEGRADATION_OF_DVL	57	0.727804	2.17044	0	0	0	7754	tags=79%, list=20%, signal=98%
REACTOME_EUKARYOTIC_TRANSLATION_ELONGATION	REACTOME_EUKARYOTIC_TRANSLATION_ELONGATION	94	0.668817	2.16887	0	0	0	8075	tags=83%, list=20%, signal=104%
REACTOME_REGULATION_OF_HMOX1_EXPRESSION_AND_ACTIVITY	REACTOME_REGULATION_OF_HMOX1_EXPRESSION_AND_ACTIVITY	65	0.695965	2.16343	0	0	0	7754	tags=72%, list=20%, signal=90%
REACTOME_REGULATION_OF_PTEN_STABILITY_AND_ACTIVITY	REACTOME_REGULATION_OF_PTEN_STABILITY_AND_ACTIVITY	69	0.695463	2.16046	0	0	0	7815	tags=71%, list=20%, signal=88%
REACTOME_PRE_NOTCH_EXPRESSION_AND_PROCESSING	REACTOME_PRE_NOTCH_EXPRESSION_AND_PROCESSING	120	0.626144	2.15704	0	2.43e-05	0.001	4143	tags=38%, list=11%, signal=42%
REACTOME_REGULATION_OF_EXPRESSION_OF_SLITS_AND_ROBOS	REACTOME_REGULATION_OF_EXPRESSION_OF_SLITS_AND_ROBOS	172	0.611636	2.15485	0	2.41e-05	0.001	8075	tags=78%, list=20%, signal=98%
REACTOME_REGULATION_OF_RUNX3_EXPRESSION_AND_ACTIVITY	REACTOME_REGULATION_OF_RUNX3_EXPRESSION_AND_ACTIVITY	55	0.718719	2.15429	0	2.38e-05	0.001	7754	tags=82%, list=20%, signal=102%
REACTOME_THE_ROLE_OF_GTSE1_IN_G2_M_PROGRESSION_AFTER_G2_CHECKPOINT	REACTOME_THE_ROLE_OF_GTSE1_IN_G2_M_PROGRESSION_AFTER_G2_CHECKPOINT	79	0.665483	2.14996	0	2.36e-05	0.001	4692	tags=65%, list=12%, signal=73%
REACTOME_HCMV_INFECTION	REACTOME_HCMV_INFECTION	162	0.611804	2.14965	0	2.34e-05	0.001	5091	tags=45%, list=13%, signal=52%
REACTOME_RRNA_PROCESSING	REACTOME_RRNA_PROCESSING	205	0.592581	2.14722	0	2.32e-05	0.001	9168	tags=77%, list=23%, signal=100%
REACTOME_RESPIRATORY_ELECTRON_TRANSPORT_ATP_SYNTHESIS_BY_CHEMIOSMOTIC_COUPLING_AND_HEAT_PRODUCTION_BY_UNCOUPLING_PROTEINS	REACTOME_RESPIRATORY_ELECTRON_TRANSPORT_ATP_SYNTHESIS_BY_CHEMIOSMOTIC_COUPLING_AND_HEAT_PRODUCTION_BY_UNCOUPLING_PROTEINS	127	0.635475	2.1468	0	2.29e-05	0.001	8575	tags=75%, list=22%, signal=95%
REACTOME_MITOCHONDRIAL_TRANSLATION	REACTOME_MITOCHONDRIAL_TRANSLATION	96	0.651924	2.14208	0	2.27e-05	0.001	8521	tags=78%, list=22%, signal=99%
REACTOME_RUNX1_REGULATES_GENES_INVOLVED_IN_MEGAKARYOCYTE_DIFFERENTIATION_AND_PLATELET_FUNCTION	REACTOME_RUNX1_REGULATES_GENES_INVOLVED_IN_MEGAKARYOCYTE_DIFFERENTIATION_AND_PLATELET_FUNCTION	98	0.647353	2.14097	0	2.25e-05	0.001	1452	tags=33%, list=4%, signal=34%
REACTOME_ESR_MEDIATED_SIGNALING	REACTOME_ESR_MEDIATED_SIGNALING	221	0.579924	2.13967	0	2.23e-05	0.001	3866	tags=36%, list=10%, signal=40%
REACTOME_STABILIZATION_OF_P53	REACTOME_STABILIZATION_OF_P53	57	0.703179	2.13932	0	2.21e-05	0.001	7754	tags=79%, list=20%, signal=98%
REACTOME_MEIOTIC_SYNAPSIS	REACTOME_MEIOTIC_SYNAPSIS	79	0.670796	2.139	0	2.19e-05	0.001	1452	tags=34%, list=4%, signal=35%
REACTOME_AURKA_ACTIVATION_BY_TPX2	REACTOME_AURKA_ACTIVATION_BY_TPX2	72	0.672079	2.13643	0	2.18e-05	0.001	5307	tags=46%, list=13%, signal=53%
REACTOME_BETA_CATENIN_INDEPENDENT_WNT_SIGNALING	REACTOME_BETA_CATENIN_INDEPENDENT_WNT_SIGNALING	146	0.607943	2.13367	0	2.16e-05	0.001	7754	tags=58%, list=20%, signal=71%
REACTOME_HATS_ACETYLATE_HISTONES	REACTOME_HATS_ACETYLATE_HISTONES	142	0.621201	2.13193	0	2.14e-05	0.001	2140	tags=29%, list=5%, signal=30%
REACTOME_CYCLIN_A_B1_B2_ASSOCIATED_EVENTS_DURING_G2_M_TRANSITION	REACTOME_CYCLIN_A_B1_B2_ASSOCIATED_EVENTS_DURING_G2_M_TRANSITION	25	0.818794	2.12779	0	2.12e-05	0.001	3475	tags=56%, list=9%, signal=61%
REACTOME_REPRODUCTION	REACTOME_REPRODUCTION	145	0.616395	2.12533	0	2.1e-05	0.001	3056	tags=34%, list=8%, signal=37%
REACTOME_DNA_DAMAGE_BYPASS	REACTOME_DNA_DAMAGE_BYPASS	48	0.729117	2.12404	0	2.08e-05	0.001	7599	tags=77%, list=19%, signal=95%
REACTOME_RESOLUTION_OF_ABASIC_SITES_AP_SITES	REACTOME_RESOLUTION_OF_ABASIC_SITES_AP_SITES	38	0.759086	2.11998	0	2.07e-05	0.001	3963	tags=61%, list=10%, signal=67%
REACTOME_DECTIN_1_MEDIATED_NONCANONICAL_NF_KB_SIGNALING	REACTOME_DECTIN_1_MEDIATED_NONCANONICAL_NF_KB_SIGNALING	62	0.697682	2.11224	0	2.05e-05	0.001	7754	tags=79%, list=20%, signal=98%
REACTOME_SIGNALING_BY_ROBO_RECEPTORS	REACTOME_SIGNALING_BY_ROBO_RECEPTORS	218	0.582607	2.11145	0	2.03e-05	0.001	7856	tags=72%, list=20%, signal=89%
REACTOME_REGULATION_OF_TP53_ACTIVITY_THROUGH_PHOSPHORYLATION	REACTOME_REGULATION_OF_TP53_ACTIVITY_THROUGH_PHOSPHORYLATION	92	0.646356	2.10909	0	4.19e-05	0.002	5034	tags=50%, list=13%, signal=57%
REACTOME_SIGNALING_BY_THE_B_CELL_RECEPTOR_BCR	REACTOME_SIGNALING_BY_THE_B_CELL_RECEPTOR_BCR	166	0.600965	2.10908	0	4.16e-05	0.002	7755	tags=44%, list=20%, signal=55%
REACTOME_APOPTOTIC_EXECUTION_PHASE	REACTOME_APOPTOTIC_EXECUTION_PHASE	52	0.711889	2.10593	0	6.29e-05	0.003	4722	tags=48%, list=12%, signal=55%
REACTOME_NEUTROPHIL_DEGRANULATION	REACTOME_NEUTROPHIL_DEGRANULATION	478	0.535887	2.1054	0	6.24e-05	0.003	8358	tags=53%, list=21%, signal=66%
REACTOME_SELENOAMINO_ACID_METABOLISM	REACTOME_SELENOAMINO_ACID_METABOLISM	117	0.622257	2.10362	0	6.19e-05	0.003	8619	tags=79%, list=22%, signal=100%
REACTOME_SIGNALING_BY_NOTCH	REACTOME_SIGNALING_BY_NOTCH	247	0.572494	2.10179	0	6.14e-05	0.003	4692	tags=40%, list=12%, signal=46%
REACTOME_METABOLISM_OF_POLYAMINES	REACTOME_METABOLISM_OF_POLYAMINES	59	0.687103	2.09146	0	8.05e-05	0.004	7754	tags=85%, list=20%, signal=105%
REACTOME_NONSENSE_MEDIATED_DECAY_NMD	REACTOME_NONSENSE_MEDIATED_DECAY_NMD	116	0.612299	2.09017	0	7.99e-05	0.004	8075	tags=77%, list=20%, signal=96%
REACTOME_AUF1_HNRNP_D0_BINDS_AND_DESTABILIZES_MRNA	REACTOME_AUF1_HNRNP_D0_BINDS_AND_DESTABILIZES_MRNA	55	0.704866	2.08998	0	7.93e-05	0.004	7754	tags=84%, list=20%, signal=104%
REACTOME_HDR_THROUGH_SINGLE_STRAND_ANNEALING_SSA	REACTOME_HDR_THROUGH_SINGLE_STRAND_ANNEALING_SSA	37	0.753874	2.08685	0	7.87e-05	0.004	3904	tags=51%, list=10%, signal=57%
REACTOME_CROSS_PRESENTATION_OF_SOLUBLE_EXOGENOUS_ANTIGENS_ENDOSOMES	REACTOME_CROSS_PRESENTATION_OF_SOLUBLE_EXOGENOUS_ANTIGENS_ENDOSOMES	50	0.716203	2.08353	0	9.63e-05	0.005	7754	tags=82%, list=20%, signal=102%
REACTOME_ESTROGEN_DEPENDENT_GENE_EXPRESSION	REACTOME_ESTROGEN_DEPENDENT_GENE_EXPRESSION	150	0.597996	2.07793	0	9.56e-05	0.005	3866	tags=37%, list=10%, signal=41%
REACTOME_DOWNSTREAM_SIGNALING_EVENTS_OF_B_CELL_RECEPTOR_BCR	REACTOME_DOWNSTREAM_SIGNALING_EVENTS_OF_B_CELL_RECEPTOR_BCR	81	0.659054	2.07367	0	9.49e-05	0.005	7755	tags=74%, list=20%, signal=92%
REACTOME_RECOGNITION_OF_DNA_DAMAGE_BY_PCNA_CONTAINING_REPLICATION_COMPLEX	REACTOME_RECOGNITION_OF_DNA_DAMAGE_BY_PCNA_CONTAINING_REPLICATION_COMPLEX	30	0.787023	2.07209	0	0.000112	0.006	4613	tags=70%, list=12%, signal=79%
REACTOME_TRANSCRIPTIONAL_REGULATION_BY_TP53	REACTOME_TRANSCRIPTIONAL_REGULATION_BY_TP53	363	0.532292	2.06522	0	0.000129	0.007	8053	tags=52%, list=20%, signal=65%
REACTOME_TRANSCRIPTIONAL_REGULATION_BY_RUNX1	REACTOME_TRANSCRIPTIONAL_REGULATION_BY_RUNX1	239	0.561867	2.05942	0	0.000128	0.007	4775	tags=41%, list=12%, signal=46%
REACTOME_MITOCHONDRIAL_PROTEIN_IMPORT	REACTOME_MITOCHONDRIAL_PROTEIN_IMPORT	65	0.66635	2.0557	0	0.000127	0.007	8047	tags=72%, list=20%, signal=91%
REACTOME_LAGGING_STRAND_SYNTHESIS	REACTOME_LAGGING_STRAND_SYNTHESIS	20	0.863284	2.05481	0	0.000126	0.007	2896	tags=85%, list=7%, signal=92%
REACTOME_E2F_MEDIATED_REGULATION_OF_DNA_REPLICATION	REACTOME_E2F_MEDIATED_REGULATION_OF_DNA_REPLICATION	22	0.832703	2.05152	0	0.000125	0.007	3363	tags=59%, list=9%, signal=65%
REACTOME_CRISTAE_FORMATION	REACTOME_CRISTAE_FORMATION	31	0.758521	2.04983	0	0.000125	0.007	6237	tags=71%, list=16%, signal=84%
REACTOME_ABC_TRANSPORTER_DISORDERS	REACTOME_ABC_TRANSPORTER_DISORDERS	77	0.647218	2.04935	0	0.000124	0.007	8093	tags=73%, list=21%, signal=91%
REACTOME_GLUCOSE_METABOLISM	REACTOME_GLUCOSE_METABOLISM	92	0.616897	2.03709	0	0.000158	0.009	4966	tags=48%, list=13%, signal=55%
REACTOME_RESOLUTION_OF_AP_SITES_VIA_THE_MULTIPLE_NUCLEOTIDE_PATCH_REPLACEMENT_PATHWAY	REACTOME_RESOLUTION_OF_AP_SITES_VIA_THE_MULTIPLE_NUCLEOTIDE_PATCH_REPLACEMENT_PATHWAY	25	0.819937	2.03557	0	0.000157	0.009	3414	tags=72%, list=9%, signal=79%
REACTOME_TRNA_AMINOACYLATION	REACTOME_TRNA_AMINOACYLATION	40	0.73509	2.02954	0	0.000156	0.009	8252	tags=75%, list=21%, signal=95%
REACTOME_MAPK6_MAPK4_SIGNALING	REACTOME_MAPK6_MAPK4_SIGNALING	93	0.622101	2.0278	0	0.000155	0.009	5330	tags=55%, list=14%, signal=63%
REACTOME_DEUBIQUITINATION	REACTOME_DEUBIQUITINATION	298	0.544119	2.02525	0	0.000171	0.01	5303	tags=37%, list=13%, signal=42%
REACTOME_PROTEIN_LOCALIZATION	REACTOME_PROTEIN_LOCALIZATION	164	0.57902	2.02395	0	0.00017	0.01	8518	tags=60%, list=22%, signal=76%
REACTOME_REGULATION_OF_PLK1_ACTIVITY_AT_G2_M_TRANSITION	REACTOME_REGULATION_OF_PLK1_ACTIVITY_AT_G2_M_TRANSITION	87	0.633803	2.0227	0	0.000169	0.01	5307	tags=45%, list=13%, signal=52%
REACTOME_DEGRADATION_OF_GLI1_BY_THE_PROTEASOME	REACTOME_DEGRADATION_OF_GLI1_BY_THE_PROTEASOME	60	0.669611	2.02186	0	0.000168	0.01	5303	tags=67%, list=13%, signal=77%
REACTOME_FCERI_MEDIATED_NF_KB_ACTIVATION	REACTOME_FCERI_MEDIATED_NF_KB_ACTIVATION	136	0.590312	2.01966	0	0.000183	0.011	7755	tags=45%, list=20%, signal=56%
REACTOME_CLEC7A_DECTIN_1_SIGNALING	REACTOME_CLEC7A_DECTIN_1_SIGNALING	100	0.625869	2.01655	0	0.000182	0.011	7755	tags=66%, list=20%, signal=82%
REACTOME_GLYCOLYSIS	REACTOME_GLYCOLYSIS	72	0.644608	2.01593	0	0.000181	0.011	7462	tags=58%, list=19%, signal=72%
REACTOME_THE_CITRIC_ACID_TCA_CYCLE_AND_RESPIRATORY_ELECTRON_TRANSPORT	REACTOME_THE_CITRIC_ACID_TCA_CYCLE_AND_RESPIRATORY_ELECTRON_TRANSPORT	178	0.573596	2.01178	0	0.000179	0.011	8575	tags=72%, list=22%, signal=92%
REACTOME_TRANSLESION_SYNTHESIS_BY_Y_FAMILY_DNA_POLYMERASES_BYPASSES_LESIONS_ON_DNA_TEMPLATE	REACTOME_TRANSLESION_SYNTHESIS_BY_Y_FAMILY_DNA_POLYMERASES_BYPASSES_LESIONS_ON_DNA_TEMPLATE	39	0.726887	2.01096	0	0.000178	0.011	7449	tags=79%, list=19%, signal=98%
REACTOME_TRANSCRIPTION_COUPLED_NUCLEOTIDE_EXCISION_REPAIR_TC_NER	REACTOME_TRANSCRIPTION_COUPLED_NUCLEOTIDE_EXCISION_REPAIR_TC_NER	78	0.628341	2.00642	0	0.000177	0.011	8795	tags=71%, list=22%, signal=91%
REACTOME_POLYMERASE_SWITCHING_ON_THE_C_STRAND_OF_THE_TELOMERE	REACTOME_POLYMERASE_SWITCHING_ON_THE_C_STRAND_OF_THE_TELOMERE	26	0.773632	1.99397	0	0.00024	0.015	2810	tags=54%, list=7%, signal=58%
REACTOME_DUAL_INCISION_IN_TC_NER	REACTOME_DUAL_INCISION_IN_TC_NER	65	0.631671	1.99093	0	0.00027	0.017	8795	tags=72%, list=22%, signal=93%
REACTOME_MHC_CLASS_II_ANTIGEN_PRESENTATION	REACTOME_MHC_CLASS_II_ANTIGEN_PRESENTATION	124	0.584834	1.98912	0	0.000284	0.018	8538	tags=62%, list=22%, signal=79%
REACTOME_COPI_DEPENDENT_GOLGI_TO_ER_RETROGRADE_TRAFFIC	REACTOME_COPI_DEPENDENT_GOLGI_TO_ER_RETROGRADE_TRAFFIC	100	0.602448	1.98826	0	0.000282	0.018	4715	tags=45%, list=12%, signal=51%
REACTOME_REGULATION_OF_TP53_ACTIVITY	REACTOME_REGULATION_OF_TP53_ACTIVITY	160	0.566942	1.98635	0	0.000311	0.02	5133	tags=40%, list=13%, signal=46%
REACTOME_TERMINATION_OF_TRANSLESION_DNA_SYNTHESIS	REACTOME_TERMINATION_OF_TRANSLESION_DNA_SYNTHESIS	32	0.730994	1.98427	0	0.000309	0.02	7246	tags=78%, list=18%, signal=96%
REACTOME_GAP_FILLING_DNA_REPAIR_SYNTHESIS_AND_LIGATION_IN_GG_NER	REACTOME_GAP_FILLING_DNA_REPAIR_SYNTHESIS_AND_LIGATION_IN_GG_NER	25	0.778439	1.97924	0	0.000337	0.022	4613	tags=68%, list=12%, signal=77%
REACTOME_REGULATION_OF_RUNX2_EXPRESSION_AND_ACTIVITY	REACTOME_REGULATION_OF_RUNX2_EXPRESSION_AND_ACTIVITY	73	0.633593	1.97907	0	0.000335	0.022	5303	tags=62%, list=13%, signal=71%
REACTOME_PCNA_DEPENDENT_LONG_PATCH_BASE_EXCISION_REPAIR	REACTOME_PCNA_DEPENDENT_LONG_PATCH_BASE_EXCISION_REPAIR	21	0.823459	1.97581	0	0.000393	0.026	3195	tags=71%, list=8%, signal=78%
REACTOME_SUMOYLATION_OF_DNA_REPLICATION_PROTEINS	REACTOME_SUMOYLATION_OF_DNA_REPLICATION_PROTEINS	46	0.679125	1.97278	0	0.000391	0.026	4729	tags=48%, list=12%, signal=54%
REACTOME_FANCONI_ANEMIA_PATHWAY	REACTOME_FANCONI_ANEMIA_PATHWAY	39	0.712779	1.97079	0	0.000404	0.027	5160	tags=51%, list=13%, signal=59%
REACTOME_TRANSLESION_SYNTHESIS_BY_POLH	REACTOME_TRANSLESION_SYNTHESIS_BY_POLH	19	0.800544	1.96678	0	0.000401	0.027	6818	tags=89%, list=17%, signal=108%
REACTOME_FORMATION_OF_ATP_BY_CHEMIOSMOTIC_COUPLING	REACTOME_FORMATION_OF_ATP_BY_CHEMIOSMOTIC_COUPLING	18	0.846392	1.96088	0	0.000428	0.029	3882	tags=78%, list=10%, signal=86%
REACTOME_HDMS_DEMETHYLATE_HISTONES	REACTOME_HDMS_DEMETHYLATE_HISTONES	50	0.672837	1.95738	0	0.000486	0.033	2163	tags=28%, list=5%, signal=30%
REACTOME_RMTS_METHYLATE_HISTONE_ARGININES	REACTOME_RMTS_METHYLATE_HISTONE_ARGININES	79	0.621914	1.95491	0	0.000498	0.034	3452	tags=37%, list=9%, signal=40%
REACTOME_RESPONSE_OF_EIF2AK4_GCN2_TO_AMINO_ACID_DEFICIENCY	REACTOME_RESPONSE_OF_EIF2AK4_GCN2_TO_AMINO_ACID_DEFICIENCY	102	0.596447	1.95295	0	0.00051	0.035	8075	tags=79%, list=20%, signal=100%
REACTOME_GOLGI_TO_ER_RETROGRADE_TRANSPORT	REACTOME_GOLGI_TO_ER_RETROGRADE_TRANSPORT	134	0.57045	1.95235	0	0.000507	0.035	5424	tags=46%, list=14%, signal=53%
REACTOME_RRNA_MODIFICATION_IN_THE_NUCLEUS_AND_CYTOSOL	REACTOME_RRNA_MODIFICATION_IN_THE_NUCLEUS_AND_CYTOSOL	60	0.633705	1.95057	0	0.000548	0.038	9835	tags=80%, list=25%, signal=106%
REACTOME_ASPARAGINE_N_LINKED_GLYCOSYLATION	REACTOME_ASPARAGINE_N_LINKED_GLYCOSYLATION	304	0.517749	1.95036	0	0.000545	0.038	8867	tags=56%, list=23%, signal=72%
[truncated: 696 more rows]

## Sheet: NCG_MII-unique
GeneID	GeneSymbol	log2FoldChange	pvalue	padj	MII_Ctrl_1	MII_Ctrl_2	MII_Ctrl_3	MII_TGF_1	MII_TGF_2	MII_TGF_3		Literature
[truncated: 16 more rows]

[truncated: 3 more sheets: Common_DEGs_MI_MII_TGF, PAM50_MII, PAM50_MDA-MB-231]
