# Supplementary material for: TGFβ signaling promotes cell cycle progression and resistance to the CDK4/6 inhibitor palbociclib through SOX4 transcriptional modulation in breast cancer cells
Source: Cell Death Dis. 2026 Feb 4;17(1):209. doi: 10.1038/s41419-026-08435-4 (PMC12895049; doi:10.1038/s41419-026-08435-4)
Supplement: Supplementary file 5 — Table S5 [file 41419_2026_8435_MOESM5_ESM.xlsx]

## Sheet: Sheet1
Table S5
Sheet#	Sheet Name	Description
1	Description	Description of the Table S5 content
2	DEGs_Resist_vs_Parental	Differentially expressed genes in Palbociclib-resistant MDA-MB-231 vs. parental cells
3	GSEA_Hallmarks	Gene set enrichment analysis of hallmarks enriched in Palbociclib-resistant MDA-MB-231 cells

## Sheet: DEGs_Resist_vs_Parental
GeneID	GeneSymbol	baseMean	log2FoldChange	lfcSE	stat	pvalue	padj	Chromosome	Class	Strand	Parental_1	Parental_2	Parental_3	Resistant_1	Resistant_2	Resistant_3
ENSG00000000003.15	TSPAN6	1238.33	1.04337	0.0837138	12.4635	1.18e-35	2.25e-34	chrX:100627108-100639991	hgnc_idHGNC:11858	-	823.675	781.225	822.425	1680.53	1588.55	1733.57
ENSG00000000005.6	TNMD	1.33962	3.71547	1.93058	1.92453	0.054288	0.103804	chrX:100584936-100599885	hgnc_idHGNC:17757	+	0	0	0	2.64789	1.7631	3.62672
ENSG00000000419.14	DPM1	3772.59	-0.267588	0.0934898	-2.86221	0.00420697	0.0103831	chr20:50934867-50959140	hgnc_idHGNC:3005	-	4056.38	4207.94	4099.72	3238.37	3148.89	3884.22
ENSG00000000457.14	SCYL3	537.267	-0.350367	0.116199	-3.01524	0.00256776	0.0065703	chr1:169849631-169894267	hgnc_idHGNC:19285	-	615.542	549.146	641.92	427.193	487.497	502.301
ENSG00000000460.17	C1orf112	1003.39	-0.320101	0.0915969	-3.49467	0.000474643	0.00135927	chr1:169662007-169854080	hgnc_idHGNC:25565	+	1132.55	1146.23	1063.85	829.672	945.902	902.148
ENSG00000000938.13	FGR	0.927877	1.90409	2.07727	0.916632	0.359336	NA	chr1:27612064-27635185	hgnc_idHGNC:3697	-	1.10709	0	0	1.76526	0.881549	1.81336
ENSG00000000971.16	CFH	1125.91	2.55751	0.107409	23.811	2.57e-125	4.62e-123	chr1:196652043-196747504	hgnc_idHGNC:4883	+	337.663	311.619	331.678	1777.62	1868	2128.89
ENSG00000001036.14	FUCA2	5241.73	0.0226193	0.0836152	0.270517	0.786763	0.861888	chr6:143494812-143511720	hgnc_idHGNC:4008	-	4844.63	5445.7	5311.35	4960.38	5185.27	5703.02
ENSG00000001084.13	GCLC	2194.35	-1.20317	0.0880302	-13.6678	1.58e-42	3.88e-41	chr6:53497341-53616970	hgnc_idHGNC:4311	-	3135.28	3085.68	2958.02	1234.8	1285.3	1467.01
ENSG00000001167.15	NFYA	3664.16	0.440218	0.0706207	6.23355	4.56e-10	2.33e-09	chr6:41072974-41102403	hgnc_idHGNC:7804	+	3126.42	3183.74	3017.82	4040.68	4193.53	4422.79
ENSG00000001460.18	STPG1	763.826	-0.379765	0.10291	-3.69026	0.000224026	0.000672325	chr1:24356999-24416934	hgnc_idHGNC:28070	-	821.461	928.318	841.604	669.916	709.647	612.01
ENSG00000001461.17	NIPAL3	4556.85	0.499777	0.0657626	7.59971	2.97e-14	2.01e-13	chr1:24415802-24472976	hgnc_idHGNC:25233	+	3613.54	3838.57	3874.08	5383.16	5406.54	5225.2
ENSG00000001497.18	LAS1L	1862.85	0.343206	0.0802482	4.2768	1.9e-05	6.5e-05	chrX:65438549-65534810	hgnc_idHGNC:25726	-	1572.07	1728.07	1626.8	2130.67	2146.57	1972.94
ENSG00000001561.7	ENPP4	2096.71	-0.0696169	0.10975	-0.634321	0.525871	0.652723	chr6:46129989-46146688	hgnc_idHGNC:3359	+	2250.72	2108.33	2082.57	1808.51	1945.58	2384.57
ENSG00000001617.12	SEMA3F	215.153	-1.16244	0.222393	-5.22695	1.72e-07	7.22e-07	chr3:50155045-50189075	hgnc_idHGNC:10728	+	267.916	366.097	258.348	164.169	142.811	91.5748
ENSG00000001626.16	CFTR	3.73488	-2.40549	1.12336	-2.14134	0.0322465	0.0655566	chr7:117287120-117715971	hgnc_idHGNC:1884	+	8.85672	4.3583	5.64078	1.76526	0.881549	0.906681
ENSG00000001629.10	ANKIB1	7453.88	-0.439343	0.071641	-6.13257	8.65e-10	4.34e-09	chr7:92245974-92401383	hgnc_idHGNC:22215	+	8877.76	8379.92	8482.6	5937.45	6385.06	6660.48
ENSG00000001630.17	CYP51A1	9.85692	-0.921061	0.66576	-1.38347	0.16652	0.2659	chr7:92112153-92134803	hgnc_idHGNC:2649	-	6.64254	18.5228	13.5379	9.70893	5.2893	5.44009
ENSG00000001631.16	KRIT1	413.281	-0.557914	0.136006	-4.10212	4.09e-05	0.000134723	chr7:92198969-92246166	hgnc_idHGNC:1573	-	565.723	433.651	477.21	328.338	311.187	363.579
ENSG00000002016.18	RAD52	517.703	-0.0418927	0.118642	-0.353102	0.724012	0.815751	chr12:911736-990053	hgnc_idHGNC:9824	-	534.725	488.13	552.796	455.437	515.706	559.422
ENSG00000002079.14	MYH16	68.7397	1.10848	0.263821	4.20165	2.65e-05	8.91e-05	chr7:99238829-99311130	hgnc_idHGNC:31038	+	50.9262	41.4039	38.3573	92.6762	110.194	78.8813
ENSG00000002330.14	BAD	22.0949	1.05785	0.515303	2.05288	0.0400845	0.0794385	chr11:64269830-64284704	hgnc_idHGNC:936	-	11.0709	22.8811	9.02524	43.2489	28.2096	18.1336
ENSG00000002549.13	LAP3	3085.25	-0.626502	0.0769788	-8.13863	4e-16	3.05e-15	chr4:17577198-17607972	hgnc_idHGNC:18449	+	3608.01	3924.65	3701.48	2394.58	2310.54	2572.25
ENSG00000002586.20	CD99	0	NA	NA	NA	NA	NA	chrX:2691187-2741309	hgnc_idHGNC:7082	+	0	0	0	0	0	0
ENSG00000002586.20_PAR_Y	CD99	0	NA	NA	NA	NA	NA	chrY:2691187-2741309	hgnc_idHGNC:7082	+	0	0	0	0	0	0
ENSG00000002587.10	HS3ST1	127.995	1.54393	0.19382	7.96579	1.64e-15	1.21e-14	chr4:11393150-11429564	hgnc_idHGNC:5194	-	61.9971	68.6432	65.433	174.761	190.415	206.723
ENSG00000002726.21	AOC1	0.58824	2.53072	2.9219	0.866123	0.386422	NA	chr7:150824627-150861504	hgnc_idHGNC:80	+	0	0	0	2.64789	0.881549	0
ENSG00000002745.13	WNT16	0.523654	-1.22065	2.76836	-0.44093	0.659264	NA	chr7:121325367-121341104	hgnc_idHGNC:16267	+	1.10709	0	1.12816	0	0	0.906681
ENSG00000002746.15	HECW1	245.347	-0.611203	0.135504	-4.51061	6.46e-06	2.33e-05	chr7:43112629-43566001	hgnc_idHGNC:22195	+	291.165	305.081	293.32	186.235	188.652	207.63
ENSG00000002822.16	MAD1L1	289.434	-2.28848	0.173936	-13.157	1.55e-39	3.41e-38	chr7:1815793-2233243	hgnc_idHGNC:6762	-	431.765	534.981	474.953	117.39	102.26	75.2545
ENSG00000002834.18	LASP1	16645.1	0.447657	0.0791088	5.65875	1.52e-08	6.96e-08	chr17:38869859-38921770	hgnc_idHGNC:6513	+	13316.1	15177.8	13755.6	20360.5	19032.6	18227.9
ENSG00000002919.15	SNX11	940.829	0.175011	0.106725	1.63983	0.101041	0.175888	chr17:48103357-48123601	hgnc_idHGNC:14975	+	815.926	952.289	883.345	1071.51	1027	894.894
ENSG00000002933.9	TMEM176A	0	NA	NA	NA	NA	NA	chr7:150800403-150805118	hgnc_idHGNC:24930	+	0	0	0	0	0	0
ENSG00000003056.8	M6PR	3688.91	-0.362376	0.0675211	-5.36686	8.01e-08	3.45e-07	chr12:8940361-8949761	hgnc_idHGNC:6752	-	4118.38	4160	4170.79	3103.33	3201.79	3379.2
ENSG00000003096.14	KLHL13	4.05086	4.28198	1.46588	2.92111	0.0034879	0.00873528	chrX:117897813-118117340	hgnc_idHGNC:22931	-	0	0	1.12816	4.41315	9.69704	9.06681
ENSG00000003137.9	CYP26B1	189.731	0.620077	0.149429	4.14965	3.33e-05	0.000110607	chr2:72129238-72147862	hgnc_idHGNC:20581	-	147.243	151.451	150.045	237.428	230.084	222.137
ENSG00000003147.19	ICA1	633.771	-0.751599	0.100397	-7.48627	7.09e-14	4.67e-13	chr7:8113184-8262687	hgnc_idHGNC:5343	-	780.499	806.286	798.734	438.667	472.51	505.928
ENSG00000003249.15	DBNDD1	163.78	0.735739	0.174906	4.20648	2.59e-05	8.73e-05	chr16:90004871-90019890	hgnc_idHGNC:28455	-	108.495	140.555	119.584	224.188	191.296	198.563
ENSG00000003393.16	ALS2	2855.66	-0.698515	0.0761974	-9.16717	4.86e-20	4.6e-19	chr2:201700267-201782112	hgnc_idHGNC:443	-	3646.76	3493.18	3461.18	2054.76	2162.44	2315.66
ENSG00000003400.15	CASP10	614.53	-1.03854	0.102948	-10.088	6.24e-24	7.13e-23	chr2:201182898-201229406	hgnc_idHGNC:1500	+	787.141	846.6	846.116	372.47	420.499	414.353
ENSG00000003402.20	CFLAR	2672.98	0.205499	0.0720988	2.85024	0.00436869	0.0107606	chr2:201116154-201176687	hgnc_idHGNC:1876	+	2552.95	2400.33	2495.48	2741.45	2878.26	2969.38
ENSG00000003436.16	TFPI	10222.5	-1.79091	0.0792808	-22.5894	5.51e-113	8.02e-111	chr2:187464230-187565760	hgnc_idHGNC:11760	-	16351.7	15875.1	15356.4	4279.87	4464.17	5007.6
ENSG00000003509.16	NDUFAF7	978.006	-0.412306	0.099165	-4.15778	3.21e-05	0.000106918	chr2:37231631-37253403	hgnc_idHGNC:28816	+	1103.77	1104.83	1141.69	755.531	840.116	922.095
ENSG00000003756.17	RBM5	3940.05	-0.679394	0.0804796	-8.44182	3.12e-17	2.55e-16	chr3:50088919-50119021	hgnc_idHGNC:9902	+	4952.02	4606.72	4994.34	2791.76	3198.26	3097.22
ENSG00000003987.14	MTMR7	35.9492	0.21519	0.330984	0.65015	0.515595	0.643265	chr8:17296794-17413528	hgnc_idHGNC:7454	-	37.6411	28.329	33.8447	38.8357	32.6173	44.4274
ENSG00000003989.18	SLC7A2	2245.06	-2.81463	0.0903352	-31.1577	3.99e-213	2.51e-210	chr8:17497088-17570573	hgnc_idHGNC:11060	+	4253.44	3794.99	3745.48	583.419	523.64	569.396
ENSG00000004059.11	ARF5	1020.13	-0.196467	0.108053	-1.81825	0.0690266	0.127473	chr7:127588386-127591700	hgnc_idHGNC:658	+	943.241	1209.43	1115.75	988.546	932.679	931.162
ENSG00000004139.14	SARM1	27.8786	0.319225	0.397974	0.802124	0.422481	0.555733	chr17:28364356-28404049	hgnc_idHGNC:17074	+	26.5702	18.5228	29.332	28.2442	23.8018	40.8007
ENSG00000004142.12	POLDIP2	4704.42	-0.108978	0.0895906	-1.2164	0.223832	0.337174	chr17:28346633-28357527	hgnc_idHGNC:23781	-	4552.36	5318.22	4775.48	4844.76	4553.2	4182.52
ENSG00000004399.13	PLXND1	1257.57	0.576314	0.132538	4.34827	1.37e-05	4.77e-05	chr3:129555214-129606676	hgnc_idHGNC:9107	-	952.098	1114.64	962.316	1758.2	1524.2	1233.99
ENSG00000004455.17	AK2	7338.74	-0.526556	0.0629578	-8.36363	6.08e-17	4.86e-16	chr1:33007940-33080996	hgnc_idHGNC:362	-	8480.31	8876.77	8632.64	5813.89	6028.03	6200.79
ENSG00000004468.13	CD38	54.0243	1.72577	0.31512	5.47654	4.34e-08	1.91e-07	chr4:15778275-15853232	hgnc_idHGNC:1667	+	22.1418	30.5081	22.5631	72.3757	104.023	72.5345
ENSG00000004478.8	FKBP4	5621.63	0.120306	0.0843135	1.42688	0.153613	0.249242	chr12:2794970-2805423	hgnc_idHGNC:3720	+	4965.3	5933.83	5262.84	6040.72	5867.59	5659.5
ENSG00000004487.17	KDM1A	7000.36	-0.344204	0.0640063	-5.37765	7.55e-08	3.25e-07	chr1:23019443-23083689	hgnc_idHGNC:29079	+	7596.86	7946.27	7951.24	5999.24	6106.49	6402.08
ENSG00000004534.15	RBM6	4173.47	-0.224225	0.0691406	-3.24302	0.0011827	0.0031996	chr3:49940007-50100045	hgnc_idHGNC:9903	+	4566.75	4372.47	4552.11	3704.4	3799.48	4045.61
ENSG00000004660.15	CAMKK1	317.409	-0.181216	0.142974	-1.26748	0.204985	0.315384	chr17:3860315-3894891	hgnc_idHGNC:1469	-	339.877	357.381	314.755	328.338	312.95	251.151
ENSG00000004700.16	RECQL	2836.66	0.0306452	0.0743078	0.412409	0.68004	0.783118	chr12:21468910-21501669	hgnc_idHGNC:9948	-	2745.58	2754.45	2919.67	2707.91	2962.89	2929.49
ENSG00000004766.17	VPS50	2086.34	-0.38354	0.0910035	-4.21457	2.5e-05	8.45e-05	chr7:93232340-93361123	hgnc_idHGNC:25956	+	2436.71	2257.6	2391.69	1654.93	1784.26	1992.89
ENSG00000004776.13	HSPB6	1.51995	2.74997	1.78109	1.54398	0.122592	0.206566	chr19:35754566-35758079	hgnc_idHGNC:26511	-	1.10709	0	0	2.64789	2.64465	2.72004
ENSG00000004777.18	ARHGAP33	56.5947	0.307237	0.261571	1.17458	0.240161	0.357329	chr19:35774532-35788822	hgnc_idHGNC:23085	+	55.3545	49.0309	47.3825	68.8452	57.3007	61.6543
ENSG00000004779.10	NDUFAB1	2421.85	-0.310603	0.0806386	-3.85179	0.000117258	0.000364579	chr16:23581014-23596316	hgnc_idHGNC:7694	-	2472.13	2789.31	2783.16	2210.11	2083.1	2193.26
ENSG00000004799.8	PDK4	335.17	-0.680102	0.141543	-4.80492	1.55e-06	5.92e-06	chr7:95583499-95596516	hgnc_idHGNC:8812	-	424.016	395.516	418.546	223.305	247.715	301.925
ENSG00000004809.14	SLC22A16	0.6288	1.1533	2.94451	0.391679	0.695296	NA	chr6:110424687-110476641	hgnc_idHGNC:20302	-	0	0	1.12816	0	2.64465	0
ENSG00000004838.14	ZMYND10	8.38178	0.598155	0.675326	0.885728	0.375764	0.508591	chr3:50341110-50345732	hgnc_idHGNC:19412	-	4.42836	5.44788	10.1534	9.70893	10.5786	9.97349
ENSG00000004846.17	ABCB5	0.894295	3.13213	2.22154	1.40989	0.158573	NA	chr7:20615667-20777038	hgnc_idHGNC:46	+	0	0	0	0.88263	1.7631	2.72004
ENSG00000004848.8	ARX	1.02643	-1.31373	2.20413	-0.596031	0.551155	0.674535	chrX:25003694-25016420	hgnc_idHGNC:18060	-	2.21418	2.17915	0	1.76526	0	0
ENSG00000004864.14	SLC25A13	2816.01	-0.400644	0.0701199	-5.7137	1.11e-08	5.1e-08	chr7:96120220-96322147	hgnc_idHGNC:10983	-	3218.31	3196.81	3198.32	2302.78	2469.22	2510.6
ENSG00000004866.22	ST7	919.407	0.117669	0.0920879	1.27779	0.201322	0.310901	chr7:116953238-117230176	hgnc_idHGNC:11351	+	860.209	869.481	916.062	902.048	945.902	1022.74
ENSG00000004897.12	CDC27	13194	0.0234971	0.0856216	0.27443	0.783754	0.859478	chr17:47117703-47189422	hgnc_idHGNC:1728	-	13636	12819.9	12803.4	12096.4	13128	14680.1
ENSG00000004939.16	SLC4A1	0.298038	1.54706	3.7219	0.415666	0.677655	NA	chr17:44248390-44268141	hgnc_idHGNC:11027	-	0	0	0	0	0.881549	0.906681
ENSG00000004948.16	CALCR	46.1101	2.82067	0.383874	7.34791	2.01e-13	1.29e-12	chr7:93424486-93574730	hgnc_idHGNC:1440	-	6.64254	17.4332	10.1534	70.6104	79.3394	92.4815
ENSG00000004961.15	HCCS	1580.41	0.680023	0.0937113	7.25658	3.97e-13	2.49e-12	chrX:11111301-11123086	hgnc_idHGNC:4837	+	1132.55	1272.62	1238.71	1807.63	1913.84	2117.1
ENSG00000004975.12	DVL2	1353.04	-0.0811131	0.146318	-0.554362	0.579331	0.697541	chr17:7225342-7234517	hgnc_idHGNC:3086	-	1179.05	1623.47	1370.71	1534.89	1331.14	1078.95
ENSG00000005001.10	PRSS22	14.1414	1.70529	0.554072	3.07774	0.00208576	0.00542582	chr16:2852730-2858170	hgnc_idHGNC:14368	-	7.74963	7.62703	4.51262	22.9484	21.1572	20.8537
ENSG00000005007.13	UPF1	1684.54	0.106882	0.128281	0.833183	0.404741	0.537933	chr19:18831959-18868230	hgnc_idHGNC:9962	+	1449.18	1810.87	1606.49	2050.35	1695.22	1495.12
ENSG00000005020.13	SKAP2	2498.76	-0.426449	0.0861308	-4.95119	7.38e-07	2.91e-06	chr7:26667068-26995239	hgnc_idHGNC:15687	-	2895.04	2923.33	2777.52	1964.73	2095.44	2336.52
ENSG00000005022.6	SLC25A5	10886.9	-0.305933	0.0833076	-3.67233	0.000240346	0.000719099	chrX:119468422-119471396	hgnc_idHGNC:10991	+	11238.1	13091.2	11781.3	10177.6	9925.36	9107.61
ENSG00000005059.16	MCUB	1851.99	-1.19297	0.07222	-16.5186	2.7e-61	1.17e-59	chr4:109560209-109688719	hgnc_idHGNC:26076	+	2593.91	2612.8	2523.68	1128.88	1097.53	1155.11
ENSG00000005073.6	HOXA11	0.151114	0.645819	4.08047	0.158271	0.874244	NA	chr7:27181157-27185232	hgnc_idHGNC:5101	-	0	0	0	0	0	0.906681
ENSG00000005075.15	POLR2J	143.147	0.282891	0.236031	1.19853	0.23071	0.345282	chr7:102473118-102478907	hgnc_idHGNC:9197	-	107.388	149.272	130.866	192.413	170.139	108.802
ENSG00000005100.13	DHX33	3870.52	-0.3799	0.0627213	-6.05695	1.39e-09	6.86e-09	chr17:5440917-5468982	hgnc_idHGNC:16718	-	4492.57	4344.14	4294.89	3377.83	3381.62	3332.05
ENSG00000005102.14	MEOX1	8.95439	2.82635	0.815423	3.46611	0.000528039	0.00150322	chr17:43640389-43661922	hgnc_idHGNC:7013	-	3.32127	2.17915	1.12816	19.4179	14.9863	12.6935
ENSG00000005108.16	THSD7A	1.70555	1.86218	1.60243	1.1621	0.245195	0.363647	chr7:11370365-11832198	hgnc_idHGNC:22207	-	1.10709	1.08958	0	1.76526	2.64465	3.62672
ENSG00000005156.12	LIG3	1831.49	-1.31564	0.0760125	-17.3082	4.08e-67	2.07e-65	chr17:34980512-35009743	hgnc_idHGNC:6600	+	2562.91	2735.92	2540.61	1068.87	1056.98	1023.64
ENSG00000005175.10	RPAP3	2923.49	0.126802	0.0883675	1.43495	0.151303	0.246057	chr12:47661249-47706030	hgnc_idHGNC:26151	-	2839.69	2757.71	2787.67	2782.05	2995.5	3378.29
ENSG00000005187.12	ACSM3	162.089	-2.29506	0.187098	-12.2666	1.37e-34	2.46e-33	chr16:20610243-20797581	hgnc_idHGNC:10522	+	273.451	295.275	239.169	59.1362	52.0114	53.4942
ENSG00000005189.20	REXO5	289.397	-1.17065	0.138	-8.483	2.19e-17	1.8e-16	chr16:20806429-20849665	hgnc_idHGNC:24661	+	376.411	376.993	449.006	176.526	183.362	174.083
ENSG00000005194.15	CIAPIN1	2691.19	-0.301915	0.089862	-3.35976	0.000780092	0.00216878	chr16:57428187-57447420	hgnc_idHGNC:28050	-	2733.41	3195.72	2986.23	2503.14	2502.72	2225.9
ENSG00000005206.17	SPPL2B	106.078	1.20304	0.208009	5.78359	7.31e-09	3.42e-08	chr19:2328615-2355095	hgnc_idHGNC:30627	+	66.4254	64.2849	62.0485	163.287	149.863	130.562
ENSG00000005238.20	FAM214B	829.686	0.617697	0.101267	6.0997	1.06e-09	5.3e-09	chr9:35104112-35116341	hgnc_idHGNC:25666	-	604.471	690.791	668.996	1067.98	1012.9	932.975
ENSG00000005243.10	COPZ2	135.645	2.63314	0.214817	12.2576	1.53e-34	2.75e-33	chr17:48026167-48038030	hgnc_idHGNC:19356	-	32.1056	42.4934	38.3573	240.958	245.071	214.883
ENSG00000005249.13	PRKAR2B	592.575	-1.48527	0.129324	-11.4849	1.57e-30	2.34e-29	chr7:107044705-107161811	hgnc_idHGNC:9392	+	960.955	856.406	802.118	278.911	296.201	360.859
ENSG00000005302.19	MSL3	1412.63	0.0196319	0.0919171	0.213583	0.830872	0.891373	chrX:11758159-11775772	hgnc_idHGNC:7370	+	1378.33	1366.33	1464.35	1295.7	1436.04	1535.01
ENSG00000005339.15	CREBBP	2387.01	-0.159195	0.0865	-1.84041	0.0657085	0.122166	chr16:3725054-3880713	hgnc_idHGNC:2348	-	2730.09	2337.14	2488.71	2296.6	2336.99	2132.51
ENSG00000005379.17	TSPOAP1	104.771	3.08303	0.289911	10.6344	2.06e-26	2.62e-25	chr17:58301228-58328795	hgnc_idHGNC:16831	-	17.7134	31.5977	16.9223	203.005	210.69	148.696
ENSG00000005381.8	MPO	0	NA	NA	NA	NA	NA	chr17:58269855-58280935	hgnc_idHGNC:7218	-	0	0	0	0	0	0
ENSG00000005421.9	PON1	2.03212	1.417	1.40955	1.00528	0.314761	0.442647	chr7:95297676-95324532	hgnc_idHGNC:9204	-	1.10709	1.08958	1.12816	1.76526	5.2893	1.81336
ENSG00000005436.14	GCFC2	1543.72	-1.04188	0.112053	-9.29812	1.43e-20	1.39e-19	chr2:75652000-75710985	hgnc_idHGNC:1317	-	2224.14	2027.7	1982.17	905.579	948.547	1174.15
ENSG00000005448.17	WDR54	1171.28	-0.965868	0.131143	-7.36498	1.77e-13	1.14e-12	chr2:74421678-74425755	hgnc_idHGNC:25770	+	1411.54	1786.9	1449.68	891.457	818.078	670.037
ENSG00000005469.12	CROT	430.256	-0.0127687	0.108809	-0.11735	0.906583	0.938802	chr7:87345664-87399794	hgnc_idHGNC:2366	+	432.872	432.561	430.955	411.306	420.499	453.341
ENSG00000005471.19	ABCB4	14.5919	-2.59172	0.606046	-4.27645	1.9e-05	6.51e-05	chr7:87401696-87480435	hgnc_idHGNC:45	-	21.0347	34.8664	19.1786	3.53052	4.40775	4.53341
ENSG00000005483.21	KMT2E	4505.54	-0.401227	0.0881491	-4.55169	5.32e-06	1.93e-05	chr7:105014190-105115019	hgnc_idHGNC:18541	+	5471.24	4852.97	5059.78	3595.84	3805.65	4247.8
ENSG00000005486.17	RHBDD2	553.165	0.994521	0.153255	6.48931	8.62e-11	4.64e-10	chr7:75842602-75888926	hgnc_idHGNC:23082	+	333.234	422.755	353.113	847.325	769.593	592.969
ENSG00000005513.10	SOX8	0	NA	NA	NA	NA	NA	chr16:981770-986979	hgnc_idHGNC:11203	+	0	0	0	0	0	0
ENSG00000005700.15	IBTK	6934.16	-0.569594	0.0883721	-6.4454	1.15e-10	6.17e-10	chr6:82169986-82247754	hgnc_idHGNC:17853	-	8749.34	7958.26	8148.66	5066.3	5540.54	6141.86
ENSG00000005801.18	ZNF195	1273	-0.245296	0.105689	-2.32093	0.0202908	0.043449	chr11:3339261-3379222	hgnc_idHGNC:12986	-	1454.72	1284.61	1403.43	1065.33	1113.4	1316.5
ENSG00000005810.19	MYCBP2	8051.7	-0.990513	0.107846	-9.18451	4.13e-20	3.93e-19	chr13:77042474-77327094	hgnc_idHGNC:23386	-	12173.6	8983.55	10979.2	5379.63	5590.79	5203.44
ENSG00000005812.11	FBXL3	2882.29	-0.344662	0.106021	-3.25088	0.00115047	0.00311635	chr13:76992598-77027195	hgnc_idHGNC:13599	-	3381.05	3102.02	3191.55	2213.64	2486.85	2918.61
ENSG00000005844.19	ITGAL	1.32723	3.70439	1.98334	1.86775	0.0617964	0.115855	chr16:30472658-30523567	hgnc_idHGNC:6148	+	0	0	0	3.53052	3.5262	0.906681
ENSG00000005882.12	PDK2	392.926	0.963025	0.156246	6.16353	7.11e-10	3.59e-09	chr17:50094737-50112152	hgnc_idHGNC:8810	+	238.024	301.812	259.476	611.663	508.654	437.927
ENSG00000005884.18	ITGA3	20414.8	1.08351	0.130539	8.30027	1.04e-16	8.2e-16	chr17:50055968-50090481	hgnc_idHGNC:6139	+	11840.3	14550.2	12879	32978.6	27778.5	22462.1
ENSG00000005889.16	ZFX	1567.61	0.258155	0.0797078	3.23876	0.00120049	0.00324288	chrX:24149173-24216255	hgnc_idHGNC:12869	+	1494.57	1376.13	1412.45	1633.75	1722.55	1766.21
ENSG00000005893.16	LAMP2	12034	0.864798	0.0793633	10.8967	1.2e-27	1.59e-26	chrX:120426148-120469365	hgnc_idHGNC:6501	-	8741.59	8568.42	8284.04	14374.5	15300.2	16935
ENSG00000005961.19	ITGA2B	9.79654	1.76747	0.712197	2.48171	0.0130753	0.0292366	chr17:44372180-44389649	hgnc_idHGNC:6138	-	2.21418	3.26873	7.89709	10.5916	19.3941	15.4136
ENSG00000005981.13	ASB4	14.3922	-0.513499	0.551897	-0.930426	0.352151	0.483476	chr7:95478444-95540233	hgnc_idHGNC:16009	+	13.2851	25.0602	12.4097	7.94367	15.8679	11.7869
ENSG00000006007.12	GDE1	3267.22	-0.147251	0.0703403	-2.09342	0.0363121	0.0728653	chr16:19501693-19522123	hgnc_idHGNC:29644	-	3278.1	3589.06	3434.1	3031.83	3097.76	3172.48
ENSG00000006015.18	REX1BD	62.3024	0.826076	0.319546	2.58515	0.00973355	0.0223926	chr19:18588685-18592337	hgnc_idHGNC:26098	+	29.8914	65.3745	39.4854	95.3241	78.4579	65.281
ENSG00000006016.12	CRLF1	8.81851	1.26155	0.713306	1.7686	0.0769603	0.139617	chr19:18572220-18607741	hgnc_idHGNC:2364	-	3.32127	3.26873	9.02524	15.8873	12.3417	9.06681
ENSG00000006025.12	OSBPL7	213.936	1.42194	0.155513	9.14351	6.05e-20	5.7e-19	chr17:47807372-47821834	hgnc_idHGNC:16387	-	116.245	122.032	110.559	330.104	320.884	283.791
ENSG00000006042.12	TMEM98	82.3007	9.65745	1.19568	8.07697	6.64e-16	5e-15	chr17:32927910-32945106	hgnc_idHGNC:24529	+	0	0	0	180.939	156.916	155.949
ENSG00000006047.13	YBX2	1.82466	-0.0547098	1.39825	-0.0391273	0.968789	0.980172	chr17:7288263-7294639	hgnc_idHGNC:17948	-	1.10709	1.08958	3.38447	1.76526	0.881549	2.72004
ENSG00000006059.4	KRT33A	0	NA	NA	NA	NA	NA	chr17:41346092-41350828	hgnc_idHGNC:6450	-	0	0	0	0	0	0
ENSG00000006062.18	MAP3K14	326.947	1.34522	0.148044	9.08661	1.02e-19	9.52e-19	chr17:45263119-45317029	hgnc_idHGNC:6853	-	168.278	190.676	195.171	534.874	461.05	411.633
ENSG00000006071.16	ABCC8	0.146925	0.645819	4.08047	0.158271	0.874244	NA	chr11:17392498-17476894	hgnc_idHGNC:59	-	0	0	0	0	0.881549	0
ENSG00000006116.4	CACNG3	0	NA	NA	NA	NA	NA	chr16:24256335-24362412	hgnc_idHGNC:1407	+	0	0	0	0	0	0
ENSG00000006118.15	TMEM132A	368.022	0.711818	0.150496	4.72981	2.25e-06	8.47e-06	chr11:60924460-60937159	hgnc_idHGNC:31092	+	244.667	314.887	277.526	526.93	445.182	398.94
ENSG00000006125.18	AP2B1	37150.7	-0.971005	0.0590297	-16.4494	8.47e-61	3.59e-59	chr17:35578046-35726413	hgnc_idHGNC:563	+	49845.6	47683.1	50075.4	24396.8	25549.9	25353.5
ENSG00000006128.12	TAC1	0	NA	NA	NA	NA	NA	chr7:97732084-97740472	hgnc_idHGNC:11517	+	0	0	0	0	0	0
ENSG00000006194.10	ZNF263	959.904	-0.121925	0.0919977	-1.3253	0.185071	0.2897	chr16:3263800-3301401	hgnc_idHGNC:13056	+	941.027	1080.86	979.239	894.987	919.456	943.855
ENSG00000006210.7	CX3CL1	44.7851	1.50926	0.37422	4.0331	5.5e-05	0.000178556	chr16:57372477-57385044	hgnc_idHGNC:10647	+	14.3922	25.0602	30.4602	81.202	73.1686	44.4274
ENSG00000006282.21	SPATA20	934.251	1.03227	0.140644	7.33961	2.14e-13	1.37e-12	chr17:50543058-50555852	hgnc_idHGNC:26125	+	593.401	682.074	565.206	1496.94	1230.64	1037.24
ENSG00000006283.18	CACNA1G	8.41203	1.02846	0.677706	1.51756	0.129126	0.215263	chr17:50560715-50627474	hgnc_idHGNC:1394	+	5.53545	6.53745	4.51262	8.8263	11.4601	13.6002
ENSG00000006327.14	TNFRSF12A	1418.02	0.56276	0.12887	4.36688	1.26e-05	4.4e-05	chr16:3018445-3022383	hgnc_idHGNC:18152	+	1006.35	1323.83	1104.46	1947.96	1615	1510.53
ENSG00000006377.11	DLX6	0	NA	NA	NA	NA	NA	chr7:97005553-97011040	hgnc_idHGNC:2919	+	0	0	0	0	0	0
ENSG00000006432.16	MAP3K9	1683.22	-0.0988105	0.0762708	-1.29552	0.195141	0.303154	chr14:70722526-70809534	hgnc_idHGNC:6861	-	1801.24	1662.69	1758.79	1648.75	1652.02	1575.81
ENSG00000006451.8	RALA	4134.46	-0.413527	0.0930551	-4.44389	8.83e-06	3.14e-05	chr7:39623565-39708120	hgnc_idHGNC:9839	+	4819.17	4767.98	4581.44	3239.25	3388.68	4010.25
ENSG00000006453.14	BAIAP2L1	1324.58	-0.239909	0.0792872	-3.02582	0.00247957	0.00636432	chr7:98291650-98401090	hgnc_idHGNC:21649	-	1446.97	1369.6	1486.91	1188.02	1216.54	1239.43
ENSG00000006459.11	KDM7A	1191.87	-1.55437	0.111768	-13.9071	5.73e-44	1.48e-42	chr7:140084746-140176983	hgnc_idHGNC:22224	-	1987.23	1586.42	1761.05	563.118	591.52	661.877
ENSG00000006468.14	ETV1	4487.04	-0.44954	0.087595	-5.13203	2.87e-07	1.18e-06	chr7:13891229-13991425	hgnc_idHGNC:3490	-	5364.96	5055.63	5120.7	3474.03	3697.22	4209.72
ENSG00000006530.18	AGK	2757.17	-0.675627	0.0705519	-9.57631	1.01e-21	1.03e-20	chr7:141551278-141655244	hgnc_idHGNC:21869	+	3340.09	3502.98	3330.31	2073.3	2083.1	2213.21
ENSG00000006534.16	ALDH3B1	483.313	-0.490581	0.119929	-4.09059	4.3e-05	0.000141293	chr11:68008578-68029282	hgnc_idHGNC:410	+	504.833	598.177	591.153	436.902	383.474	385.339
ENSG00000006555.11	TTC22	2.48182	1.79893	1.29197	1.3924	0.163801	0.262397	chr1:54779712-54801323	hgnc_idHGNC:26067	-	1.10709	1.08958	1.12816	4.41315	3.5262	3.62672
ENSG00000006576.16	PHTF2	3505.24	-0.101946	0.0941576	-1.08272	0.278934	0.401627	chr7:77798792-77957503	hgnc_idHGNC:13411	+	3811.71	3457.22	3617.99	3097.15	3252.92	3794.46
ENSG00000006606.9	CCL26	17.1206	3.85218	0.716606	5.37559	7.63e-08	3.29e-07	chr7:75769533-75789896	hgnc_idHGNC:10625	-	1.10709	2.17915	3.38447	33.5399	33.4989	29.0138
ENSG00000006607.14	FARP2	1759.62	-0.286068	0.0751449	-3.80688	0.000140732	0.000433242	chr2:241356285-241494841	hgnc_idHGNC:16460	+	1978.37	1879.52	1942.68	1519.89	1638.8	1598.48
ENSG00000006611.17	USH1C	0.146925	0.645819	4.08047	0.158271	0.874244	NA	chr11:17493895-17544416	hgnc_idHGNC:12597	-	0	0	0	0	0.881549	0
ENSG00000006625.18	GGCT	969.881	-0.912136	0.103557	-8.80809	1.27e-18	1.12e-17	chr7:30496621-30504841	hgnc_idHGNC:21705	-	1204.51	1323.83	1271.43	696.395	595.046	728.065
ENSG00000006634.8	DBF4	3055.27	-1.29902	0.0889327	-14.6068	2.54e-48	7.68e-47	chr7:87876216-87909553	hgnc_idHGNC:17364	+	4426.15	4234.09	4373.86	1639.04	1684.64	1973.84
ENSG00000006638.13	TBXA2R	28.5903	2.51857	0.453218	5.55709	2.74e-08	1.23e-07	chr19:3594507-3606875	hgnc_idHGNC:11608	-	9.96381	7.62703	7.89709	59.1362	36.1435	50.7741
ENSG00000006652.15	IFRD1	1012.91	-0.0731623	0.136029	-0.537841	0.590687	0.706969	chr7:112422887-112481017	hgnc_idHGNC:5456	+	1128.13	932.676	1054.83	861.447	905.351	1195.01
ENSG00000006659.13	LGALS14	0	NA	NA	NA	NA	NA	chr19:39704481-39709444	hgnc_idHGNC:30054	+	0	0	0	0	0	0
ENSG00000006695.12	COX10	1582.51	-0.160803	0.0781382	-2.05793	0.0395971	0.0786191	chr17:14069490-14231736	hgnc_idHGNC:2260	+	1618.57	1762.93	1630.18	1464.28	1533.01	1486.05
ENSG00000006704.11	GTF2IRD1	948.443	-0.664603	0.121588	-5.46602	4.6e-08	2.02e-07	chr7:74453790-74602605	hgnc_idHGNC:4661	+	1006.35	1306.4	1176.67	806.724	729.923	664.597
ENSG00000006712.15	PAF1	3009.28	0.504792	0.0709559	7.11417	1.13e-12	6.87e-12	chr19:39385629-39391154	hgnc_idHGNC:25459	-	2374.71	2600.82	2488.71	3616.14	3460.08	3515.2
ENSG00000006715.16	VPS41	3535.13	-0.126154	0.076721	-1.64432	0.10011	0.174586	chr7:38722974-38932394	hgnc_idHGNC:12713	-	3715.4	3500.81	3852.65	3188.94	3415.12	3537.87
ENSG00000006740.17	ARHGAP44	18.4247	0.75907	0.461267	1.64562	0.0998424	0.174256	chr17:12789498-12991643	hgnc_idHGNC:29096	+	16.6064	9.80618	14.666	24.7136	20.2756	24.4804
ENSG00000006744.19	ELAC2	4901.61	0.362297	0.0821747	4.40886	1.04e-05	3.67e-05	chr17:12991612-13018065	hgnc_idHGNC:14198	-	4026.49	4547.89	4293.76	5880.08	5508.8	5152.67
ENSG00000006747.15	SCIN	8.92864	-2.70787	0.837088	-3.23487	0.00121697	0.00328376	chr7:12570577-12660182	hgnc_idHGNC:21695	+	5.53545	22.8811	18.0505	1.76526	3.5262	1.81336
ENSG00000006756.16	ARSD	152.339	1.85194	0.195676	9.4643	2.96e-21	2.95e-20	chrX:2903972-2929349	hgnc_idHGNC:717	-	50.9262	77.3598	69.9456	223.305	248.597	243.897
ENSG00000006757.12	PNPLA4	327.656	0.321968	0.133442	2.4128	0.0158304	0.0347338	chrX:7898247-7927739	hgnc_idHGNC:24887	-	264.595	320.335	288.808	376	384.355	331.845
ENSG00000006788.14	MYH13	0.184515	-1.27773	4.08047	-0.313134	0.754179	NA	chr17:10300865-10373130	hgnc_idHGNC:7571	-	1.10709	0	0	0	0	0
ENSG00000006831.10	ADIPOR2	7052.31	0.103973	0.0618627	1.68071	0.0928193	0.163715	chr12:1688574-1788674	hgnc_idHGNC:24041	+	6674.65	7026.67	6693.34	7135.18	7390.03	7393.98
ENSG00000006837.12	CDKL3	47.526	0.398479	0.288602	1.38072	0.167364	0.266951	chr5:134286350-134371047	hgnc_idHGNC:15483	-	34.3198	44.6726	43.9981	52.9578	49.3668	59.841
ENSG00000007001.13	UPP2	0.445143	2.1268	2.81427	0.755719	0.449818	NA	chr2:157876702-158136154	hgnc_idHGNC:23061	+	0	0	0	0.88263	0.881549	0.906681
ENSG00000007038.11	PRSS21	0	NA	NA	NA	NA	NA	chr16:2817180-2826304	hgnc_idHGNC:9485	+	0	0	0	0	0	0
ENSG00000007047.15	MARK4	801.321	1.26869	0.107749	11.7745	5.29e-32	8.4e-31	chr19:45079288-45305284	hgnc_idHGNC:13538	+	426.23	503.384	480.594	1184.49	1175.99	1037.24
ENSG00000007062.12	PROM1	11.1538	3.47135	0.816452	4.25175	2.12e-05	7.22e-05	chr4:15963076-16084378	hgnc_idHGNC:9454	-	2.21418	2.17915	1.12816	17.6526	23.8018	19.947
ENSG00000007080.11	CCDC124	170.885	0.760468	0.299737	2.53712	0.0111768	0.0253554	chr19:17933015-17943991	hgnc_idHGNC:25171	+	98.5311	193.944	87.9961	293.033	190.415	161.389
ENSG00000007129.18	CEACAM21	0	NA	NA	NA	NA	NA	chr19:41549518-41586844	hgnc_idHGNC:28834	+	0	0	0	0	0	0
ENSG00000007168.14	PAFAH1B1	15115.7	1.00287	0.0695346	14.4226	3.73e-47	1.09e-45	chr17:2593210-2685615	hgnc_idHGNC:8574	+	10374.5	9695.04	10121.8	19081.6	20209.5	21211.8
ENSG00000007171.18	NOS2	2.51972	1.27502	1.30809	0.974721	0.329698	0.458766	chr17:27756766-27800529	hgnc_idHGNC:7873	-	3.32127	1.08958	0	2.64789	3.5262	4.53341
ENSG00000007174.18	DNAH9	0	NA	NA	NA	NA	NA	chr17:11598470-11969748	hgnc_idHGNC:2953	+	0	0	0	0	0	0
ENSG00000007202.15	KIAA0100	13859.5	-0.0219591	0.0693186	-0.316785	0.751407	0.834021	chr17:28614446-28645454	hgnc_idHGNC:28960	-	13789.9	14483.7	13621.3	14295.1	14041.3	12925.6
ENSG00000007216.15	SLC13A2	0.151114	0.645819	4.08047	0.158271	0.874244	NA	chr17:28473293-28497781	hgnc_idHGNC:10917	+	0	0	0	0	0	0.906681
ENSG00000007237.19	GAS7	37.9206	4.14344	0.521572	7.94413	1.96e-15	1.43e-14	chr17:9910606-10198606	hgnc_idHGNC:4169	-	2.21418	5.44788	4.51262	64.432	81.1025	69.8144
ENSG00000007255.10	TRAPPC6A	9.06923	0.794026	0.741252	1.0712	0.284081	0.407417	chr19:45162928-45178237	hgnc_idHGNC:23069	-	4.42836	8.7166	6.76893	16.77	14.1048	3.62672
ENSG00000007264.15	MATK	1.21704	2.37632	2.12425	1.11867	0.263283	0.384094	chr19:3777970-3802129	hgnc_idHGNC:6906	-	0	0	1.12816	2.64789	3.5262	0
ENSG00000007306.15	CEACAM7	0	NA	NA	NA	NA	NA	chr19:41673303-41706976	hgnc_idHGNC:1819	-	0	0	0	0	0	0
ENSG00000007312.13	CD79B	0.298038	1.54706	3.7219	0.415666	0.677655	NA	chr17:63928740-63932336	hgnc_idHGNC:1699	-	0	0	0	0	0.881549	0.906681
ENSG00000007314.12	SCN4A	5.27795	1.62321	0.98856	1.64199	0.100592	0.175231	chr17:63938554-63972918	hgnc_idHGNC:10591	-	4.42836	1.08958	2.25631	13.2395	7.93394	2.72004
ENSG00000007341.19	ST7L	873.45	-0.127503	0.0934275	-1.36473	0.172338	0.273175	chr1:112523514-112620825	hgnc_idHGNC:18441	-	922.206	902.168	911.549	776.715	829.538	898.521
ENSG00000007350.17	TKTL1	0.328521	-0.315952	3.63427	-0.0869369	0.930722	NA	chrX:154295795-154330350	hgnc_idHGNC:11835	+	0	1.08958	0	0	0.881549	0
ENSG00000007372.24	PAX6	0.961098	0.682334	2.05935	0.331335	0.740392	0.826745	chr11:31784779-31817961	hgnc_idHGNC:8620	-	2.21418	0	0	0.88263	1.7631	0.906681
ENSG00000007376.8	RPUSD1	41.1413	0.895618	0.41905	2.13726	0.0325772	0.0661573	chr16:784974-788397	hgnc_idHGNC:14173	-	19.9276	37.0456	29.332	83.8499	44.959	31.7338
ENSG00000007384.15	RHBDF1	382.132	1.00595	0.128898	7.80423	5.99e-15	4.25e-14	chr16:58059-76355	hgnc_idHGNC:20561	-	261.273	253.871	247.066	566.649	504.246	459.687
ENSG00000007392.17	LUC7L	1518.57	0.0849261	0.0806847	1.05257	0.292539	0.417078	chr16:188969-229463	hgnc_idHGNC:6723	-	1427.04	1521.05	1473.37	1516.36	1518.03	1655.6
ENSG00000007402.12	CACNA2D2	37.2403	1.96752	0.367367	5.35573	8.52e-08	3.66e-07	chr3:50362613-50504244	hgnc_idHGNC:1400	-	17.7134	9.80618	18.0505	64.432	59.9454	53.4942
ENSG00000007516.14	BAIAP3	63.5743	0.868194	0.274449	3.16341	0.00155934	0.00414093	chr16:1333638-1349441	hgnc_idHGNC:948	+	35.4269	56.6579	42.8699	94.4414	73.1686	78.8813
ENSG00000007520.4	TSR3	106.845	-0.0562647	0.248202	-0.226689	0.820666	0.88474	chr16:1349240-1351878	hgnc_idHGNC:14175	-	100.745	113.316	112.816	134.16	109.312	70.7211
ENSG00000007541.17	PIGQ	76.9976	0.818983	0.294349	2.78235	0.00539669	0.0130574	chr16:566995-584109	hgnc_idHGNC:14135	+	40.9623	68.6432	57.5359	129.747	92.5627	72.5345
ENSG00000007545.16	CRAMP1	430.719	-0.305941	0.11405	-2.68253	0.00730684	0.0172476	chr16:1612337-1677908	hgnc_idHGNC:14122	+	493.762	451.084	483.979	391.888	407.276	356.326
ENSG00000007866.22	TEAD3	943.626	0.253783	0.139354	1.82115	0.0685847	0.126815	chr6:35473597-35497079	hgnc_idHGNC:11716	-	758.357	989.334	834.835	1196.85	1013.78	868.601
ENSG00000007908.16	SELE	0.302227	1.56477	4.03571	0.387731	0.698215	NA	chr1:169722640-169764705	hgnc_idHGNC:10718	-	0	0	0	0	0	1.81336
ENSG00000007923.16	DNAJC11	1864.33	0.202175	0.0803133	2.51732	0.0118251	0.02668	chr1:6634168-6701924	hgnc_idHGNC:25570	-	1668.39	1816.32	1717.05	2092.72	2002	1889.52
ENSG00000007933.13	FMO3	10.9684	3.79027	0.879645	4.30886	1.64e-05	5.67e-05	chr1:171090901-171117819	hgnc_idHGNC:3771	+	1.10709	1.08958	2.25631	22.9484	20.2756	18.1336
ENSG00000007944.15	MYLIP	901.371	-0.00235687	0.0854476	-0.0275827	0.977995	0.98577	chr6:16129086-16148248	hgnc_idHGNC:21155	+	875.709	902.168	928.472	872.039	916.811	913.028
ENSG00000007952.18	NOX1	28.7402	0.797131	0.408698	1.95042	0.0511266	0.0984513	chrX:100843324-100874359	hgnc_idHGNC:7889	-	27.6773	23.9707	11.2816	41.4836	30.8542	37.1739
ENSG00000007968.7	E2F2	86.9492	-0.757928	0.221082	-3.42826	0.00060746	0.00171495	chr1:23506438-23531233	hgnc_idHGNC:3114	-	97.424	118.764	111.687	68.8452	68.7608	56.2142
ENSG00000008018.9	PSMB1	7648.43	0.248288	0.0670597	3.70249	0.000213492	0.000642446	chr6:170535120-170553307	hgnc_idHGNC:9537	-	6615.97	7219.53	7140.09	8214.64	8166.67	8533.68
ENSG00000008056.14	SYN1	1.36591	2.57749	1.83902	1.40156	0.161047	0.258798	chrX:47571901-47619857	hgnc_idHGNC:11494	-	0	1.08958	0	2.64789	2.64465	1.81336
ENSG00000008083.14	JARID2	2254.01	0.253207	0.0682135	3.71197	0.000205652	0.000620456	chr6:15246069-15522042	hgnc_idHGNC:6196	+	2112.33	2009.18	2048.73	2479.31	2441.01	2433.53
ENSG00000008086.13	CDKL5	402.507	1.04966	0.140198	7.48699	7.05e-14	4.65e-13	chrX:18425583-18653629	hgnc_idHGNC:11411	+	291.165	210.288	285.423	556.94	525.403	545.822
ENSG00000008118.10	CAMK1G	53.5944	3.53732	0.398796	8.86999	7.32e-19	6.51e-18	chr1:209583714-209613939	hgnc_idHGNC:14585	+	6.64254	7.62703	11.2816	120.038	92.5627	83.4147
ENSG00000008128.23	CDK11A	11.9724	0.0404001	0.568776	0.0710299	0.943374	0.965872	chr1:1702379-1724357	hgnc_idHGNC:1730	-	15.4993	10.8958	9.02524	15.8873	11.4601	9.06681
ENSG00000008130.15	NADK	830.738	0.247007	0.14382	1.71747	0.0858924	0.153354	chr1:1751232-1780457	hgnc_idHGNC:29831	-	675.325	865.123	738.942	1078.57	863.037	763.426
ENSG00000008196.13	TFAP2B	0	NA	NA	NA	NA	NA	chr6:50818723-50847619	hgnc_idHGNC:11743	+	0	0	0	0	0	0
ENSG00000008197.5	TFAP2D	0	NA	NA	NA	NA	NA	chr6:50713526-50773033	hgnc_idHGNC:15581	+	0	0	0	0	0	0
ENSG00000008226.20	DLEC1	5.38668	2.27194	1.00374	2.26348	0.0236061	0.0496702	chr3:38039205-38124025	hgnc_idHGNC:2899	+	1.10709	2.17915	2.25631	3.53052	11.4601	11.7869
ENSG00000008256.16	CYTH3	3213.87	-0.824195	0.0681951	-12.0858	1.25e-33	2.15e-32	chr7:6161776-6272644	hgnc_idHGNC:9504	-	4028.7	4266.78	4027.51	2374.28	2260.29	2325.64
ENSG00000008277.15	ADAM22	825.538	-0.0424999	0.097347	-0.436582	0.662415	0.770691	chr7:87934143-88202889	hgnc_idHGNC:201	+	879.03	782.315	851.757	760.827	822.485	856.814
ENSG00000008282.9	SYPL1	9209.15	-0.277829	0.0907874	-3.06021	0.00221178	0.00572807	chr7:106090505-106112576	hgnc_idHGNC:11507	-	10495.2	10116.7	9667.16	7735.37	7859.89	9380.52
ENSG00000008283.16	CYB561	1560.53	0.381426	0.088151	4.32696	1.51e-05	5.24e-05	chr17:63432304-63446354	hgnc_idHGNC:2571	-	1274.26	1437.15	1354.91	1866.76	1776.32	1653.79
ENSG00000008294.21	SPAG9	10980.8	-0.100969	0.074737	-1.35099	0.1767	0.278915	chr17:50962174-51120868	hgnc_idHGNC:14524	-	11885.7	10892.5	11316.5	9874.87	10779.6	11135.9
ENSG00000008300.17	CELSR3	334.377	0.215983	0.123389	1.75042	0.0800451	0.144389	chr3:48636463-48662886	hgnc_idHGNC:3230	-	306.664	320.335	301.217	376	372.014	330.032
ENSG00000008311.16	AASS	3525.4	-1.50908	0.096562	-15.628	4.69e-55	1.68e-53	chr7:122064583-122144308	hgnc_idHGNC:17366	-	5522.17	4916.16	5214.33	1644.34	1807.18	2048.19
ENSG00000008323.16	PLEKHG6	6.99315	1.49127	0.880809	1.69307	0.0904414	0.16004	chr12:6310436-6328506	hgnc_idHGNC:25562	+	3.32127	6.53745	1.12816	14.1221	13.2232	3.62672
ENSG00000008324.12	SS18L2	904.791	-0.926209	0.101079	-9.16323	5.04e-20	4.77e-19	chr3:42581840-42596934	hgnc_idHGNC:15593	+	1158.02	1237.76	1160.87	582.536	595.046	694.518
ENSG00000008382.16	MPND	20.7066	-0.159583	0.495828	-0.321851	0.747566	0.831184	chr19:4343527-4360086	hgnc_idHGNC:25934	+	12.178	20.7019	32.7165	27.3615	15.8679	15.4136
ENSG00000008394.13	MGST1	8101.36	-0.0116415	0.0713292	-0.163208	0.870355	0.914528	chr12:16347142-16609259	hgnc_idHGNC:7061	+	7852.59	8530.28	8018.93	7803.33	7877.52	8525.52
ENSG00000008405.12	CRY1	3106.21	-1.51877	0.0849729	-17.8735	1.9e-71	1.05e-69	chr12:106991364-107093549	hgnc_idHGNC:2384	-	4719.53	4600.19	4495.7	1488.11	1562.99	1770.75
ENSG00000008438.5	PGLYRP1	0.339139	-0.315952	3.59448	-0.0878994	0.929957	NA	chr19:46019153-46023053	hgnc_idHGNC:8904	-	0	0	1.12816	0	0	0.906681
ENSG00000008441.18	NFIX	1732.97	0.475954	0.0755209	6.30229	2.93e-10	1.52e-09	chr19:12995475-13098796	hgnc_idHGNC:7788	+	1414.86	1466.57	1467.73	2043.29	2078.69	1926.7
ENSG00000008513.16	ST3GAL1	2327.63	-0.120231	0.0803642	-1.49608	0.134633	0.223181	chr8:133454848-133571940	hgnc_idHGNC:10862	-	2317.14	2563.77	2392.82	2323.97	2268.23	2099.87
ENSG00000008516.18	MMP25	2.66384	-0.312567	1.30121	-0.240213	0.810165	0.877936	chr16:3046062-3060726	hgnc_idHGNC:14246	+	1.10709	4.3583	3.38447	4.41315	0	2.72004
ENSG00000008517.19	IL32	133.126	1.07762	0.212789	5.06425	4.1e-07	1.66e-06	chr16:3065297-3082192	hgnc_idHGNC:16830	+	84.1389	94.793	77.8427	215.362	183.362	143.256
ENSG00000008710.20	PKD1	83.4764	0.653925	0.282208	2.31717	0.0204943	0.0438388	chr16:2088708-2135898	hgnc_idHGNC:9008	-	53.1403	82.8077	58.6641	123.568	111.957	70.7211
ENSG00000008735.14	MAPK8IP2	12.3479	5.93752	1.2746	4.65834	3.19e-06	1.19e-05	chr22:50600793-50613981	hgnc_idHGNC:6883	+	0	1.08958	0	26.4789	22.0387	24.4804
ENSG00000008838.20	MED24	1768.44	-0.293722	0.112908	-2.60143	0.00928364	0.021422	chr17:40019097-40061215	hgnc_idHGNC:22963	-	1906.41	2038.6	1898.69	1801.45	1630.87	1334.63
ENSG00000008853.17	RHOBTB2	209.014	0.456562	0.2068	2.20774	0.0272621	0.0564742	chr8:22987417-23020199	hgnc_idHGNC:18756	+	148.35	222.273	157.942	300.094	215.98	209.443
ENSG00000008869.12	HEATR5B	2944.29	-0.790565	0.0899947	-8.78457	1.57e-18	1.37e-17	chr2:36968383-37084372	hgnc_idHGNC:29273	-	4045.31	3449.6	3699.22	1996.51	2203.87	2271.24
ENSG00000008952.17	SEC62	9758.12	-0.115267	0.0940028	-1.22621	0.220121	0.332588	chr3:169966635-169998373	hgnc_idHGNC:11846	+	10618.1	9947.82	9877	8534.15	8935.38	10636.3
ENSG00000008988.11	RPS20	7601.25	-0.751779	0.0790064	-9.51541	1.81e-21	1.83e-20	chr8:56067254-56074510	hgnc_idHGNC:10405	-	8758.19	10177.7	9678.44	5865.96	5678.94	5448.25
ENSG00000009307.16	CSDE1	44168.7	0.199804	0.0712367	2.8048	0.00503483	0.0122505	chr1:114716913-114758676	hgnc_idHGNC:29905	-	41422.9	41103.1	40818.9	44490.7	46257.5	50919.2
ENSG00000009335.18	UBE3C	11830.6	-0.36882	0.0557344	-6.61746	3.65e-11	2.02e-10	chr7:157138916-157269370	hgnc_idHGNC:16803	+	13135.6	13540.2	13328	10323.2	10387.3	10269.1
ENSG00000009413.16	REV3L	2138.06	-1.1494	0.106302	-10.8126	3e-27	3.94e-26	chr6:111299028-111483715	hgnc_idHGNC:9968	-	3292.49	2638.95	2910.64	1207.44	1340.84	1438
ENSG00000009694.13	TENM1	12.9763	2.59208	0.673794	3.84699	0.000119576	0.000371339	chrX:124375903-124963817	hgnc_idHGNC:8117	-	1.10709	5.44788	4.51262	16.77	26.4465	23.5737
ENSG00000009709.12	PAX7	0.147105	0.645819	4.08047	0.158271	0.874244	NA	chr1:18630846-18748866	hgnc_idHGNC:8621	+	0	0	0	0.88263	0	0
ENSG00000009724.17	MASP2	29.062	0.125187	0.406696	0.307814	0.758224	0.839684	chr1:11026523-11047239	hgnc_idHGNC:6902	-	28.7844	17.4332	37.2291	22.0658	33.4989	35.3606
ENSG00000009765.15	IYD	0	NA	NA	NA	NA	NA	chr6:150368892-150405969	hgnc_idHGNC:21071	+	0	0	0	0	0	0
ENSG00000009780.16	FAM76A	432.563	-0.022738	0.12802	-0.177613	0.859027	0.908289	chr1:27725961-27763116	hgnc_idHGNC:28530	+	404.088	443.457	460.287	376.883	432.841	477.821
ENSG00000009790.15	TRAF3IP3	7.01151	1.68155	0.80707	2.08353	0.0372032	0.0744276	chr1:209756032-209782320	hgnc_idHGNC:30766	+	1.10709	3.26873	5.64078	12.3568	8.81549	10.8802
ENSG00000009830.13	POMT2	1129.52	1.03289	0.0842549	12.2591	1.5e-34	2.7e-33	chr14:77274956-77320883	hgnc_idHGNC:19743	-	762.785	732.195	729.916	1515.48	1580.62	1456.13
ENSG00000009844.16	VTA1	3623.93	0.119717	0.0807579	1.48241	0.138231	0.228094	chr6:142147162-142224685	hgnc_idHGNC:20954	+	3490.66	3543.3	3386.72	3490.8	3745.7	4086.41
ENSG00000009950.16	MLXIPL	18.63	0.140832	0.501087	0.281054	0.778669	0.855896	chr7:73593194-73624543	hgnc_idHGNC:12744	-	14.3922	19.6124	19.1786	30.8921	14.1048	13.6002
ENSG00000009954.11	BAZ1B	10720	-0.41817	0.0649611	-6.43724	1.22e-10	6.49e-10	chr7:73440406-73522293	hgnc_idHGNC:961	-	12701.6	11837.1	12249.5	8825.42	9276.54	9429.48
ENSG00000010017.13	RANBP9	3871.56	0.0107196	0.0703759	0.152319	0.878935	0.919517	chr6:13621498-13711835	hgnc_idHGNC:13727	-	3807.28	3851.65	3912.44	3715.87	3831.21	4110.89
ENSG00000010030.14	ETV7	17.0225	1.85513	0.521033	3.56049	0.00037016	0.00107804	chr6:36354091-36387800	hgnc_idHGNC:18160	-	8.85672	8.7166	4.51262	25.5963	29.9727	24.4804
ENSG00000010072.16	SPRTN	1004.38	0.172029	0.10765	1.59804	0.110034	0.188864	chr1:231337104-231355023	hgnc_idHGNC:25356	+	979.775	986.066	867.551	998.255	1000.56	1194.1
ENSG00000010165.20	EEF1AKNMT	1764.87	0.32495	0.0751244	4.32549	1.52e-05	5.27e-05	chr1:171781660-171814023	hgnc_idHGNC:24248	+	1568.75	1580.97	1551.21	2022.99	1999.35	1865.95
ENSG00000010219.13	DYRK4	393.956	0.774457	0.132372	5.85061	4.9e-09	2.32e-08	chr12:4562204-4615302	hgnc_idHGNC:3095	+	292.272	327.962	251.579	527.813	466.34	497.768
ENSG00000010244.19	ZNF207	5750.43	-0.110724	0.0946625	-1.16967	0.242135	0.359827	chr17:32350132-32381885	hgnc_idHGNC:12998	+	6641.44	5348.72	5922.81	5220.76	5502.63	5866.23
ENSG00000010256.11	UQCRC1	2657.52	-0.142223	0.148228	-0.959493	0.337311	0.467323	chr3:48599002-48610976	hgnc_idHGNC:12585	-	2403.49	3232.77	2729.01	3029.19	2544.15	2006.49
ENSG00000010270.14	STARD3NL	4001.29	-0.0548059	0.0759361	-0.721738	0.470456	0.602529	chr7:38178245-38230670	hgnc_idHGNC:19169	+	4045.31	4130.58	4055.72	3663.8	3901.74	4210.63
ENSG00000010278.15	CD9	6310.57	-0.68166	0.0750144	-9.08706	1.02e-19	9.49e-19	chr12:6199715-6238271	hgnc_idHGNC:1709	+	7273.58	8381.01	7668.07	4865.94	4783.29	4891.54
ENSG00000010282.15	HHATL	0	NA	NA	NA	NA	NA	chr3:42692663-42702824	hgnc_idHGNC:13242	-	0	0	0	0	0	0
ENSG00000010292.13	NCAPD2	13190.4	-0.953746	0.0746018	-12.7845	2e-37	4.08e-36	chr12:6493356-6531955	hgnc_idHGNC:24305	+	17095.7	17768.8	17330.7	9479.45	9228.06	8239.92
ENSG00000010295.20	IFFO1	35.4808	-0.704772	0.333553	-2.11292	0.0346074	0.0698052	chr12:6538961-6556073	hgnc_idHGNC:24970	-	36.534	44.6726	50.767	30.0094	27.328	23.5737
ENSG00000010310.9	GIPR	71.0275	1.751	0.271851	6.44103	1.19e-10	6.34e-10	chr19:45668221-45683722	hgnc_idHGNC:4271	+	35.4269	26.1498	36.101	126.216	92.5627	109.708
ENSG00000010318.21	PHF7	378.028	-0.992205	0.118153	-8.39764	4.56e-17	3.67e-16	chr3:52410660-52423641	hgnc_idHGNC:18458	+	481.584	511.011	516.695	250.667	238.018	270.191
ENSG00000010319.7	SEMA3G	32.7649	1.97065	0.3882	5.07639	3.85e-07	1.57e-06	chr3:52433035-52445103	hgnc_idHGNC:30400	-	12.178	9.80618	18.0505	57.371	51.1299	48.0541
ENSG00000010322.16	NISCH	1347.52	0.20954	0.0930483	2.25195	0.0243253	0.0510257	chr3:52455118-52493068	hgnc_idHGNC:18006	+	1167.98	1328.19	1253.38	1534.01	1466.02	1335.54
ENSG00000010327.10	STAB1	0.151114	0.645819	4.08047	0.158271	0.874244	NA	chr3:52495338-52524495	hgnc_idHGNC:18628	+	0	0	0	0	0	0.906681
ENSG00000010361.14	FUZ	25.0964	0.92524	0.414911	2.22997	0.0257493	0.0537179	chr19:49806866-49817376	hgnc_idHGNC:26219	-	14.3922	23.9707	13.5379	37.9531	32.6173	28.1071
ENSG00000010379.16	SLC6A13	3.70825	5.1853	1.48333	3.49572	0.000472789	0.0013546	chr12:220621-262873	hgnc_idHGNC:11046	-	0	0	0	7.94367	7.05239	7.25345
ENSG00000010404.18	IDS	94.8018	0.624034	0.214433	2.91015	0.00361251	0.00903348	chrX:149476988-149521096	hgnc_idHGNC:5389	-	77.4963	70.8224	75.5864	122.686	124.298	97.9216
ENSG00000010438.17	PRSS3	25.3973	0.591009	0.401637	1.4715	0.141156	0.232233	chr9:33750679-33799231	hgnc_idHGNC:9486	+	21.0347	25.0602	14.666	36.1878	27.328	28.1071
ENSG00000010539.12	ZNF200	380.93	0.186305	0.117396	1.58698	0.112518	0.192507	chr16:3222325-3236221	hgnc_idHGNC:12993	-	353.162	366.097	349.728	375.118	410.802	430.674
ENSG00000010610.10	CD4	2.11765	3.28471	1.6763	1.9595	0.050054	0.0966368	chr12:6786858-6820799	hgnc_idHGNC:1678	+	0	1.08958	0	4.41315	1.7631	5.44009
ENSG00000010626.15	LRRC23	142.24	0.0331499	0.175839	0.188525	0.850465	0.903405	chr12:6873569-6914241	hgnc_idHGNC:19138	+	128.423	159.078	134.25	137.69	150.745	143.256
ENSG00000010671.16	BTK	3.81768	0.964751	1.02489	0.941319	0.346542	0.477141	chrX:101349447-101390796	hgnc_idHGNC:1133	-	1.10709	3.26873	3.38447	7.06104	2.64465	5.44009
ENSG00000010704.19	HFE	1332.61	0.0967155	0.0745761	1.29687	0.194676	0.30249	chr6:26087281-26098343	hgnc_idHGNC:4886	+	1308.58	1272.62	1282.71	1387.49	1376.98	1367.28
ENSG00000010803.16	SCMH1	1419.35	-0.47973	0.104817	-4.57682	4.72e-06	1.73e-05	chr1:41027200-41242154	hgnc_idHGNC:19003	-	1600.85	1776.01	1582.8	1281.58	1240.34	1034.52
ENSG00000010810.17	FYN	1855.29	0.134507	0.071077	1.89241	0.0584366	0.110476	chr6:111660332-111873452	hgnc_idHGNC:4037	-	1791.27	1789.08	1726.08	1903.83	1936.76	1984.73
ENSG00000010818.10	HIVEP2	3675.59	-0.580255	0.0807389	-7.18681	6.63e-13	4.1e-12	chr6:142751469-142956698	hgnc_idHGNC:4921	-	4773.77	4069.56	4371.6	2880.02	2993.74	2964.85
ENSG00000010932.17	FMO1	11.2357	0.229976	0.586922	0.391834	0.695181	0.794127	chr1:171248471-171285978	hgnc_idHGNC:3769	+	9.96381	9.80618	11.2816	15.0047	14.1048	7.25345
ENSG00000011007.12	ELOA	2887.62	0.0540716	0.0666336	0.811477	0.417092	0.550135	chr1:23743155-23762059	hgnc_idHGNC:11620	+	2756.66	2922.24	2821.52	2972.7	2895.01	2957.59
ENSG00000011009.11	LYPLA2	537.297	0.846113	0.200931	4.21097	2.54e-05	8.58e-05	chr1:23791145-23795539	hgnc_idHGNC:6738	+	344.305	438.009	370.035	881.748	727.278	462.407
ENSG00000011021.23	CLCN6	1683.47	-0.477418	0.0830741	-5.74689	9.09e-09	4.22e-08	chr1:11806096-11848079	hgnc_idHGNC:2024	+	1877.63	2056.03	1944.94	1421.92	1478.36	1321.94
ENSG00000011028.14	MRC2	922.497	0.778505	0.186601	4.17204	3.02e-05	0.000100825	chr17:62627670-62693597	hgnc_idHGNC:16875	+	592.293	801.927	644.177	1505.77	1153.95	836.867
ENSG00000011052.21	NME1-NME2	0	NA	NA	NA	NA	NA	chr17:51153590-51171744	hgnc_idHGNC:33531	+	0	0	0	0	0	0
ENSG00000011083.9	SLC6A7	0.968798	0.682365	1.91954	0.355484	0.722227	0.814453	chr5:150190062-150222788	hgnc_idHGNC:11054	+	1.10709	0	1.12816	0.88263	0.881549	1.81336
ENSG00000011105.14	TSPAN9	1215.26	2.75543	0.127264	21.6513	5.91e-104	7.02e-102	chr12:3077355-3286564	hgnc_idHGNC:21640	+	288.951	332.32	319.268	2436.06	2101.61	1813.36
ENSG00000011114.15	BTBD7	3194.23	-0.802377	0.0818282	-9.80562	1.06e-22	1.15e-21	chr14:93237550-93333092	hgnc_idHGNC:18269	-	4338.69	3781.92	4060.23	2205.69	2361.67	2417.21
ENSG00000011132.12	APBA3	43.6175	0.347131	0.331301	1.04778	0.29474	0.419824	chr19:3750772-3761692	hgnc_idHGNC:580	-	47.6049	33.7768	33.8447	55.6057	56.4192	34.4539
ENSG00000011143.19	MKS1	468.111	-0.132468	0.107318	-1.23436	0.21707	0.329238	chr17:58205441-58219605	hgnc_idHGNC:7121	-	473.835	512.1	482.85	456.32	461.05	422.513
ENSG00000011198.10	ABHD5	3892.02	-1.10439	0.0794603	-13.8987	6.45e-44	1.66e-42	chr3:43690108-43734371	hgnc_idHGNC:21396	+	5277.5	5221.24	5439.96	2301.02	2429.55	2682.87
ENSG00000011201.12	ANOS1	1731.26	-0.633152	0.0791653	-7.99785	1.27e-15	9.36e-15	chrX:8528874-8732137	hgnc_idHGNC:6211	-	2121.19	2113.78	2080.32	1301.88	1317.92	1452.5
ENSG00000011243.19	AKAP8L	1234.12	0.684222	0.0809666	8.45066	2.9e-17	2.37e-16	chr19:15380050-15419141	hgnc_idHGNC:29857	-	952.098	964.274	923.959	1463.4	1520.67	1580.35
ENSG00000011258.16	MBTD1	1969.17	-0.943333	0.102275	-9.22353	2.87e-20	2.75e-19	chr17:51177425-51260163	hgnc_idHGNC:19866	-	2831.94	2404.69	2536.09	1218.03	1336.43	1487.86
ENSG00000011260.14	UTP18	4616.02	-1.08454	0.0732873	-14.7985	1.5e-49	4.69e-48	chr17:51260546-51297936	hgnc_idHGNC:24274	+	6067.96	6493.87	6259	2827.06	2902.94	3145.28
ENSG00000011275.19	RNF216	2983.52	-0.292654	0.0641616	-4.56121	5.09e-06	1.85e-05	chr7:5620047-5781696	hgnc_idHGNC:21698	-	3214.99	3347.18	3293.08	2689.37	2677.27	2679.24
ENSG00000011295.16	TTC19	4713.79	-0.0204708	0.0717387	-0.285352	0.775374	0.853106	chr17:15999784-16045015	hgnc_idHGNC:26006	+	4673.03	4761.44	4807.07	4400.79	4686.32	4954.11
ENSG00000011304.22	PTBP1	5201.91	-0.370481	0.111167	-3.33264	0.000860265	0.00237548	chr19:797075-812327	hgnc_idHGNC:9583	+	5358.32	6504.76	5735.54	5155.44	4488.85	3968.54
ENSG00000011332.21	DPF1	104.968	0.493143	0.202153	2.43945	0.0147095	0.0325185	chr19:38211006-38229714	hgnc_idHGNC:20225	-	85.246	82.8077	93.6369	133.277	126.943	107.895
ENSG00000011347.10	SYT7	35.9115	3.80154	0.498366	7.62801	2.38e-14	1.63e-13	chr11:61513714-61581148	hgnc_idHGNC:11514	-	2.21418	4.3583	7.89709	69.7278	70.5239	60.7476
ENSG00000011376.12	LARS2	2187.6	-0.620424	0.0787603	-7.87737	3.34e-15	2.41e-14	chr3:45388561-45554726	hgnc_idHGNC:17095	+	2455.53	2783.86	2713.21	1734.37	1731.36	1707.28
ENSG00000011405.13	PIK3C2A	5901.25	-0.015212	0.1109	-0.137169	0.890897	0.927827	chr11:17077730-17207983	hgnc_idHGNC:8971	-	6741.07	5190.74	5865.28	5223.41	6077.4	6309.59
ENSG00000011422.12	PLAUR	2460.38	0.818458	0.125523	6.52037	7.01e-11	3.79e-10	chr19:43646095-43670547	hgnc_idHGNC:9053	-	1608.6	1969.95	1763.31	3625.84	3180.63	2613.96
ENSG00000011426.11	ANLN	34143.9	-0.779391	0.0758454	-10.2761	9.04e-25	1.07e-23	chr7:36389821-36453791	hgnc_idHGNC:14082	+	44050	42844.3	42551.8	23222	24980.5	27214.9
ENSG00000011451.21	WIZ	427.267	1.17487	0.141973	8.27526	1.28e-16	1.01e-15	chr19:15419978-15449956	hgnc_idHGNC:30917	-	239.132	303.991	243.682	661.973	586.23	528.595
ENSG00000011454.18	RABGAP1	6020.62	-0.563152	0.0653962	-8.61139	7.22e-18	6.11e-17	chr9:122940833-123104866	hgnc_idHGNC:17155	+	7217.12	6963.48	7362.34	4696.48	4845.88	5038.43
ENSG00000011465.18	DCN	1.63802	4.0056	1.88904	2.12044	0.033969	0.0686931	chr12:91140484-91183217	hgnc_idHGNC:2705	-	0	0	0	4.41315	0.881549	4.53341
ENSG00000011478.13	QPCTL	456.623	0.697315	0.170115	4.09907	4.15e-05	0.000136434	chr19:45692403-45703989	hgnc_idHGNC:25952	+	283.415	408.591	353.113	665.503	571.244	457.874
ENSG00000011485.15	PPP5C	2434.77	0.48636	0.0886433	5.48671	4.09e-08	1.8e-07	chr19:46347087-46392981	hgnc_idHGNC:9322	+	1900.87	2184.6	1999.09	3054.78	2792.75	2676.52
ENSG00000011523.14	CEP68	560.817	-1.05578	0.107596	-9.81241	9.96e-23	1.08e-21	chr2:65056366-65087004	hgnc_idHGNC:29076	+	820.354	707.134	744.582	376	362.317	354.512
ENSG00000011566.15	MAP4K3	2799.34	-0.934934	0.0927538	-10.0797	6.79e-24	7.73e-23	chr2:39249266-39437301	hgnc_idHGNC:6865	-	3886.99	3492.09	3648.45	1767.91	1865.36	2135.23
ENSG00000011590.14	ZBTB32	1.58383	0.905775	1.58052	0.573088	0.566585	0.686559	chr19:35704558-35717038	hgnc_idHGNC:16763	+	2.21418	1.08958	0	2.64789	2.64465	0.906681
ENSG00000011600.12	TYROBP	0	NA	NA	NA	NA	NA	chr19:35904401-35908295	hgnc_idHGNC:12449	-	0	0	0	0	0	0
ENSG00000011638.11	TMEM159	1795.1	-0.108115	0.081788	-1.32189	0.186205	0.291159	chr16:21158377-21180616	hgnc_idHGNC:30136	+	1803.45	1915.47	1868.22	1757.32	1819.52	1606.64
ENSG00000011677.13	GABRA3	39.3351	6.12944	0.883203	6.94002	3.92e-12	2.31e-11	chrX:152166234-152451315	hgnc_idHGNC:4077	-	2.21418	1.08958	0	68.8452	72.287	91.5748
ENSG00000012048.23	BRCA1	2597.75	-1.33093	0.0806416	-16.5043	3.42e-61	1.47e-59	chr17:43044295-43170245	hgnc_idHGNC:1100	-	3850.46	3605.4	3696.96	1369.84	1489.82	1574
ENSG00000012061.16	ERCC1	1150.09	0.230059	0.139725	1.64651	0.0996581	0.173972	chr19:45407334-45478828	hgnc_idHGNC:3433	-	952.098	1208.34	1015.34	1461.64	1237.7	1025.46
ENSG00000012124.17	CD22	1397.14	-1.42222	0.0822518	-17.2911	5.49e-67	2.78e-65	chr19:35319261-35347361	hgnc_idHGNC:1643	+	1955.12	2120.31	2029.55	783.776	767.829	726.252
ENSG00000012171.20	SEMA3B	249.566	0.611573	0.189924	3.2201	0.00128145	0.00344748	chr3:50267558-50277546	hgnc_idHGNC:10724	+	183.777	216.825	191.786	369.822	309.424	225.764
ENSG00000012174.12	MBTPS2	2380.23	0.2594	0.0742693	3.4927	0.00047817	0.00136873	chrX:21839617-21885423	hgnc_idHGNC:15455	+	2235.22	2113.78	2151.39	2467.83	2606.74	2706.44
ENSG00000012211.13	PRICKLE3	97.2537	0.479921	0.207597	2.3118	0.0207889	0.0444146	chrX:49174802-49186528	hgnc_idHGNC:6645	-	75.2822	87.166	81.2272	126.216	107.549	106.082
ENSG00000012223.13	LTF	11.4672	-0.973221	0.619896	-1.56997	0.116421	0.197857	chr3:46435645-46485234	hgnc_idHGNC:6720	-	13.2851	11.9853	20.3068	3.53052	8.81549	10.8802
ENSG00000012232.9	EXTL3	2813.05	0.206902	0.0853985	2.42278	0.0154022	0.0338945	chr8:28600469-28755599	hgnc_idHGNC:3518	+	2539.67	2710.86	2584.6	3265.73	3019.31	2758.12
ENSG00000012504.15	NR1H4	1.63311	4.00196	1.8951	2.11174	0.0347088	0.069981	chr12:100473708-100564414	hgnc_idHGNC:7967	+	0	0	0	0.88263	5.2893	3.62672
ENSG00000012660.14	ELOVL5	15614	-0.364879	0.0789433	-4.62204	3.8e-06	1.4e-05	chr6:53267398-53349179	hgnc_idHGNC:21308	-	17779.9	17545.4	17408.6	12713.4	13229.4	15007.4
ENSG00000012779.11	ALOX5	9.41952	2.90917	0.85627	3.39749	0.000680078	0.00190741	chr10:45374176-45446119	hgnc_idHGNC:435	+	5.53545	1.08958	0	18.5352	13.2232	18.1336
ENSG00000012817.16	KDM5D	0	NA	NA	NA	NA	NA	chrY:19703865-19744939	hgnc_idHGNC:11115	-	0	0	0	0	0	0
ENSG00000012822.16	CALCOCO1	1750.63	0.832468	0.0832285	10.0022	1.49e-23	1.67e-22	chr12:53708517-53727745	hgnc_idHGNC:29306	-	1212.26	1319.48	1245.48	2114.78	2371.37	2240.41
ENSG00000012963.15	UBR7	2609.67	-0.655215	0.0739433	-8.86104	7.93e-19	7.04e-18	chr14:93207241-93229215	hgnc_idHGNC:20344	+	3149.67	3221.87	3205.09	1942.67	1981.72	2156.99
ENSG00000012983.12	MAP4K5	5563.36	0.0318099	0.0969325	0.328166	0.742786	0.828065	chr14:50418501-50561126	hgnc_idHGNC:6867	-	5744.69	5394.49	5366.63	5076.89	5385.38	6412.05
ENSG00000013016.16	EHD3	70.0771	3.6514	0.358019	10.1989	2e-24	2.34e-23	chr2:31234152-31269451	hgnc_idHGNC:3244	+	7.74963	14.1645	9.02524	153.578	119.891	116.055
ENSG00000013275.8	PSMC4	3541.47	1.08955	0.0990144	11.004	3.66e-28	4.95e-27	chr19:39971165-39981764	hgnc_idHGNC:9551	+	2064.72	2383.99	2344.31	5253.42	4913.76	4288.6
ENSG00000013288.9	MAN2B2	1538.37	0.752798	0.0848866	8.86828	7.43e-19	6.6e-18	chr4:6575189-6623362	hgnc_idHGNC:29623	+	1131.45	1207.25	1098.82	2030.05	1942.93	1819.71
ENSG00000013293.6	SLC7A14	0.188026	-1.27773	4.08047	-0.313134	0.754179	NA	chr3:170459548-170586075	hgnc_idHGNC:29326	-	0	0	1.12816	0	0	0
ENSG00000013297.12	CLDN11	1.47889	3.85972	1.98041	1.94895	0.0513019	0.0987422	chr3:170418868-170454733	hgnc_idHGNC:8514	+	0	0	0	6.17841	0.881549	1.81336
ENSG00000013306.16	SLC25A39	1365.78	1.05416	0.170936	6.16699	6.96e-10	3.52e-09	chr17:44319625-44324870	hgnc_idHGNC:24279	-	777.178	1080.86	805.503	2271.89	1853.9	1405.36
ENSG00000013364.19	MVP	1163.44	0.395787	0.297785	1.3291	0.183814	0.288175	chr16:29820394-29848039	hgnc_idHGNC:7531	+	867.959	1219.23	927.344	1746.73	1278.25	941.135
ENSG00000013374.17	NUB1	5533.31	-0.268004	0.066142	-4.05196	5.08e-05	0.000165214	chr7:151341772-151378449	hgnc_idHGNC:17623	+	5976.07	6098.35	6062.71	4837.7	4948.14	5276.88
ENSG00000013375.16	PGM3	4927.92	0.412544	0.0692776	5.95494	2.6e-09	1.26e-08	chr6:83161150-83193936	hgnc_idHGNC:8907	-	4320.97	4134.94	4228.33	5346.09	5640.15	5897.05
ENSG00000013392.8	RWDD2A	606.743	0.0221413	0.105027	0.210816	0.833031	0.892557	chr6:83193357-83198935	hgnc_idHGNC:21385	+	579.008	614.52	612.588	579.888	586.23	668.224
ENSG00000013441.16	CLK1	5002.21	-1.37205	0.0886895	-15.4703	5.5e-54	1.95e-52	chr2:200853009-200864744	hgnc_idHGNC:2068	-	7150.7	7126.91	7371.37	2516.38	2740.74	3107.2
ENSG00000013503.10	POLR3B	1081.45	0.378964	0.0894847	4.23495	2.29e-05	7.75e-05	chr12:106357748-106510198	hgnc_idHGNC:30348	+	957.633	947.93	914.934	1131.53	1249.16	1287.49
ENSG00000013523.11	ANGEL1	642.179	-0.211366	0.0958542	-2.20508	0.0274484	0.0568121	chr14:76786009-76826246	hgnc_idHGNC:19961	-	689.717	691.88	685.918	616.959	608.269	560.329
ENSG00000013561.18	RNF14	3877.57	0.758124	0.0770819	9.8353	7.93e-23	8.61e-22	chr5:141958328-141990292	hgnc_idHGNC:10058	+	2864.04	2904.81	2875.67	4564.08	4805.33	5251.5
ENSG00000013563.14	DNASE1L1	152.621	0.707622	0.192152	3.68261	0.000230857	0.000692233	chrX:154401236-154412112	hgnc_idHGNC:2957	-	108.495	123.122	116.2	224.188	187.77	155.949
ENSG00000013573.17	DDX11	559.93	-0.3142	0.102741	-3.05819	0.00222678	0.00576447	chr12:31073860-31104799	hgnc_idHGNC:2736	+	652.076	586.191	623.87	509.278	513.062	475.101
ENSG00000013583.10	HEBP1	2331.29	-0.323421	0.0798068	-4.05255	5.07e-05	0.000164836	chr12:12974870-13000265	hgnc_idHGNC:17176	-	2418.99	2771.88	2583.48	2088.3	2015.22	2109.85
ENSG00000013588.9	GPRC5A	12173.8	-0.620069	0.0786956	-7.87934	3.29e-15	2.37e-14	chr12:12891559-12917937	hgnc_idHGNC:9836	+	15159.4	14484.8	14607.4	10186.4	9898.92	8705.95
ENSG00000013619.15	MAMLD1	1784.43	0.874265	0.0785919	11.1241	9.58e-29	1.33e-27	chrX:150361422-150514178	hgnc_idHGNC:2568	+	1328.51	1198.53	1252.25	2381.34	2294.67	2251.29
ENSG00000013725.14	CD6	4.00557	5.29652	1.49478	3.54334	0.000395098	0.00114528	chr11:60971680-61020377	hgnc_idHGNC:1691	+	0	0	0	4.41315	11.4601	8.16013
ENSG00000013810.21	TACC3	3473.75	-0.498551	0.0827224	-6.0268	1.67e-09	8.23e-09	chr4:1712858-1745171	hgnc_idHGNC:11524	+	3865.96	4332.15	4006.08	3090.97	2821.84	2725.48
ENSG00000014123.10	UFL1	2010.41	-0.324167	0.102426	-3.16488	0.00155148	0.0041214	chr6:96521595-96555276	hgnc_idHGNC:23039	+	2345.92	2148.64	2211.18	1624.04	1690.81	2041.85
ENSG00000014138.9	POLA2	54.8926	-1.66051	0.280058	-5.92916	3.04e-09	1.47e-08	chr11:65261920-65305589	hgnc_idHGNC:30073	+	86.3531	87.166	76.7146	29.1268	27.328	22.667
ENSG00000014164.7	ZC3H3	143.841	0.867934	0.243711	3.56132	0.00036899	0.00107504	chr8:143437659-143541447	hgnc_idHGNC:28972	-	78.6034	123.122	103.79	224.188	201.875	131.469
ENSG00000014216.16	CAPN1	1735.25	0.447272	0.178063	2.51187	0.0120092	0.0270481	chr11:65180566-65212006	hgnc_idHGNC:1476	+	1257.65	1784.72	1362.81	2499.61	2046.96	1459.76
ENSG00000014257.16	ACP3	12.0933	4.98836	1.13685	4.38787	1.14e-05	4.01e-05	chr3:132317369-132368298	hgnc_idHGNC:125	+	2.21418	0	0	20.3005	25.5649	24.4804
ENSG00000014641.21	MDH1	9792.68	-0.705176	0.0722138	-9.76512	1.59e-22	1.7e-21	chr2:63588609-63607197	hgnc_idHGNC:6970	+	11483.8	12943.1	11991.2	7175.78	7576.03	7586.2
ENSG00000014824.14	SLC30A9	5211.43	-0.112318	0.0887915	-1.26497	0.205883	0.316468	chr4:41990502-42090461	hgnc_idHGNC:1329	+	5595.24	5366.16	5280.89	4594.97	4835.3	5596.04
ENSG00000014914.21	MTMR11	998.551	0.348743	0.0857327	4.0678	4.75e-05	0.000155034	chr1:149928651-149936879	hgnc_idHGNC:24307	-	885.672	864.033	885.602	1058.27	1138.08	1159.65
ENSG00000014919.13	COX15	1827.96	-0.784455	0.0789376	-9.93767	2.85e-23	3.16e-22	chr10:99710868-99732127	hgnc_idHGNC:2263	-	2421.21	2211.84	2305.95	1314.24	1307.34	1407.17
ENSG00000015133.19	CCDC88C	863.905	-1.54669	0.0891985	-17.3399	2.35e-67	1.2e-65	chr14:91271323-91417844	hgnc_idHGNC:19967	-	1248.8	1339.09	1273.69	440.432	440.775	440.647
ENSG00000015153.15	YAF2	649.418	0.573728	0.127912	4.48535	7.28e-06	2.61e-05	chr12:42157104-42238349	hgnc_idHGNC:17363	-	571.259	492.488	502.029	674.329	766.948	889.454
ENSG00000015171.20	ZMYND11	6217.8	-0.0393484	0.0872362	-0.451056	0.651949	0.761993	chr10:134465-254637	hgnc_idHGNC:16966	+	6520.76	6095.08	6291.72	5655.89	5916.96	6826.4
ENSG00000015285.11	WAS	15.2629	1.55535	0.563896	2.75822	0.0058117	0.0139717	chrX:48676596-48691427	hgnc_idHGNC:12731	+	6.64254	8.7166	7.89709	32.6573	21.1572	14.5069
ENSG00000015413.9	DPEP1	0	NA	NA	NA	NA	NA	chr16:89613308-89638456	hgnc_idHGNC:3002	+	0	0	0	0	0	0
ENSG00000015475.19	BID	1486.31	0.12041	0.0925634	1.30084	0.193313	0.300697	chr22:17734138-17774770	hgnc_idHGNC:1050	-	1290.87	1555.91	1425.99	1557.84	1495.11	1592.13
ENSG00000015479.20	MATR3	59.6204	-1.02106	0.356498	-2.86415	0.00418131	0.0103264	chr5:139293674-139331677	hgnc_idHGNC:6912	+	91.8885	67.5537	80.099	26.4789	27.328	64.3744
ENSG00000015520.15	NPC1L1	4.28692	2.26171	1.08844	2.07793	0.0377155	0.0753417	chr7:44512535-44541330	hgnc_idHGNC:7898	-	1.10709	1.08958	2.25631	8.8263	8.81549	3.62672
ENSG00000015532.10	XYLT2	463.94	0.41858	0.162241	2.57999	0.0098804	0.0227005	chr17:50346126-50363138	hgnc_idHGNC:15517	+	355.376	445.636	390.342	644.32	523.64	424.327
ENSG00000015568.13	RGPD5	0.29385	1.52949	4.03885	0.378694	0.704915	NA	chr2:109792758-109857705	hgnc_idHGNC:32418	+	0	0	0	0	1.7631	0
ENSG00000015592.16	STMN4	0.184515	-1.27773	4.08047	-0.313134	0.754179	NA	chr8:27235323-27258420	hgnc_idHGNC:16078	-	1.10709	0	0	0	0	0
ENSG00000015676.18	NUDCD3	3413.23	-0.142873	0.090453	-1.57952	0.114216	0.19484	chr7:44379119-44490658	hgnc_idHGNC:22208	-	3381.05	3934.46	3430.72	3461.68	3245.86	3025.59
ENSG00000016082.15	ISL1	0.58806	2.53039	2.8851	0.877056	0.380456	NA	chr5:51383448-51394730	hgnc_idHGNC:6132	+	0	0	0	1.76526	1.7631	0
ENSG00000016391.11	CHDH	3.71747	0.591317	1.02338	0.577806	0.563395	0.684346	chr3:53812335-53846419	hgnc_idHGNC:24288	-	4.42836	1.08958	3.38447	2.64789	4.40775	6.34677
ENSG00000016402.14	IL20RA	50.563	1.17735	0.307873	3.82415	0.000131226	0.000405509	chr6:136999971-137045180	hgnc_idHGNC:6003	-	36.534	31.5977	24.8194	56.4883	70.5239	83.4147
ENSG00000016490.16	CLCA1	0	NA	NA	NA	NA	NA	chr1:86468368-86500259	hgnc_idHGNC:2015	+	0	0	0	0	0	0
ENSG00000016602.9	CLCA4	0.181596	-1.27773	4.08047	-0.313134	0.754179	NA	chr1:86547078-86580754	hgnc_idHGNC:2018	+	0	1.08958	0	0	0	0
ENSG00000016864.19	GLT8D1	3743.93	-0.305617	0.0683103	-4.47395	7.68e-06	2.75e-05	chr3:52694486-52706032	hgnc_idHGNC:24870	-	4022.06	4233	4161.76	3214.54	3358.7	3473.5
ENSG00000017260.20	ATP2C1	8567.58	0.172928	0.0729963	2.36899	0.0178365	0.038689	chr3:130850595-131016712	hgnc_idHGNC:13211	+	8260	7890.7	8013.29	8550.04	8960.07	9731.41
ENSG00000017427.17	IGF1	0	NA	NA	NA	NA	NA	chr12:102395874-102481744	hgnc_idHGNC:5464	-	0	0	0	0	0	0
ENSG00000017483.15	SLC38A5	2.23914	1.00073	1.38339	0.723394	0.469438	0.601666	chrX:48458537-48470260	hgnc_idHGNC:18070	-	1.10709	0	3.38447	1.76526	2.64465	4.53341
ENSG00000017797.13	RALBP1	7035.86	0.0800289	0.0609847	1.31228	0.189426	0.295496	chr18:9475009-9538114	hgnc_idHGNC:9841	+	6785.36	6937.33	6799.39	7082.22	7134.38	7476.49
ENSG00000018189.13	RUFY3	1229.74	-0.607941	0.115401	-5.26805	1.38e-07	5.81e-07	chr4:70704204-70808619	hgnc_idHGNC:30285	+	1593.1	1342.36	1519.62	863.212	949.429	1110.68
ENSG00000018236.15	CNTN1	698.072	4.24752	0.150895	28.1489	2.47e-174	8.9e-172	chr12:40692439-41072415	hgnc_idHGNC:2171	+	71.9609	65.3745	72.2019	1191.55	1328.49	1458.85
ENSG00000018280.17	SLC11A1	1.95707	3.15986	1.70271	1.85578	0.0634847	0.118473	chr2:218382029-218396894	hgnc_idHGNC:10907	+	1.10709	0	0	5.29578	3.5262	1.81336
ENSG00000018408.15	WWTR1	5521.8	0.487013	0.082773	5.88372	4.01e-09	1.91e-08	chr3:149517235-149736714	hgnc_idHGNC:24042	-	4865.66	4414.96	4514.88	6025.72	6315.42	6994.14
ENSG00000018510.18	AGPS	6764.75	-0.827863	0.084882	-9.7531	1.79e-22	1.91e-21	chr2:177392746-177567024	hgnc_idHGNC:327	+	9053.79	8396.27	8511.93	4555.25	4681.03	5390.22
ENSG00000018607.7	ZNF806	0.596257	2.54723	2.54522	1.00079	0.316927	NA	chr2:132304806-132326855	hgnc_idHGNC:33228	+	0	0	0	0.88263	0.881549	1.81336
ENSG00000018610.15	STEEP1	920.071	0.314092	0.084347	3.72381	0.000196239	0.000593593	chrX:119538149-119565409	hgnc_idHGNC:26239	-	814.819	822.629	823.553	1052.98	1019.07	987.376
ENSG00000018625.15	ATP1A2	11.1913	5.7927	1.29639	4.46832	7.88e-06	2.82e-05	chr1:160115759-160143591	hgnc_idHGNC:800	+	0	1.08958	0	15.8873	21.1572	29.0138
ENSG00000018699.13	TTC27	2513.85	-1.56478	0.0784349	-19.95	1.5e-88	1.26e-86	chr2:32628032-32821051	hgnc_idHGNC:25986	+	3581.44	3910.49	3780.45	1208.32	1264.14	1338.26
ENSG00000018869.17	ZNF582	45.3934	1.24225	0.300314	4.13651	3.53e-05	0.000116769	chr19:56375846-56393545	hgnc_idHGNC:26421	-	29.8914	23.9707	27.0757	65.3146	60.8269	65.281
ENSG00000019102.12	VSIG2	16.5208	-1.86518	0.531758	-3.50758	0.000452204	0.00129942	chr11:124747474-124752255	hgnc_idHGNC:17149	-	26.5702	18.5228	32.7165	6.17841	9.69704	5.44009
ENSG00000019144.19	PHLDB1	591.962	-0.225036	0.129612	-1.73623	0.0825238	0.148368	chr11:118606440-118658031	hgnc_idHGNC:23697	+	575.687	685.343	653.202	616.959	552.731	467.847
ENSG00000019169.11	MARCO	0	NA	NA	NA	NA	NA	chr2:118942194-118994660	hgnc_idHGNC:6895	+	0	0	0	0	0	0
ENSG00000019186.10	CYP24A1	157.224	-0.494709	0.168604	-2.93415	0.00334463	0.00840141	chr20:54153446-54173986	hgnc_idHGNC:2602	-	169.385	192.855	189.53	120.038	143.693	127.842
ENSG00000019485.14	PRDM11	303.008	-0.133471	0.147988	-0.901905	0.367108	0.499582	chr11:45095806-45235110	hgnc_idHGNC:13996	+	282.308	321.425	347.472	323.925	292.674	250.244
ENSG00000019505.8	SYT13	6.28575	3.99972	1.23485	3.23903	0.00119936	0.00324019	chr11:45240302-45286341	hgnc_idHGNC:14962	-	1.10709	0	1.12816	13.2395	14.9863	7.25345
ENSG00000019549.13	SNAI2	1955.68	2.18465	0.110547	19.7621	6.31e-87	5.1e-85	chr8:48917598-48921740	hgnc_idHGNC:11094	-	666.468	713.672	735.557	2855.31	3079.25	3683.85
ENSG00000019582.16	CD74	8264.78	1.24112	0.125086	9.92214	3.34e-23	3.68e-22	chr5:150400041-150412969	hgnc_idHGNC:1697	-	4369.69	5678.87	4693.13	13380.7	11521	9945.39
ENSG00000019991.18	HGF	0	NA	NA	NA	NA	NA	chr7:81699010-81770438	hgnc_idHGNC:4893	-	0	0	0	0	0	0
ENSG00000019995.6	ZRANB1	1839.1	-0.803439	0.0824762	-9.74146	2.01e-22	2.13e-21	chr10:124942123-124988189	hgnc_idHGNC:18224	+	2309.39	2360.02	2345.43	1238.33	1346.13	1435.28
ENSG00000020129.16	NCDN	237.673	0.714156	0.218339	3.27086	0.00107221	0.00291404	chr1:35557473-35567274	hgnc_idHGNC:17597	+	150.564	214.646	174.864	366.292	312.95	206.723
ENSG00000020181.18	ADGRA2	18.1123	1.87953	0.507156	3.70602	0.000210543	0.000633882	chr8:37784191-37844896	hgnc_idHGNC:17849	+	6.64254	10.8958	5.64078	30.0094	25.5649	29.9205
ENSG00000020219.9	CCT8L1P	0	NA	NA	NA	NA	NA	chr7:152445477-152447150	hgnc_idHGNC:32153	+	0	0	0	0	0	0
ENSG00000020256.20	ZFP64	499.57	0.994633	0.12182	8.16479	3.22e-16	2.47e-15	chr20:52051663-52204308	hgnc_idHGNC:15940	-	293.379	356.291	351.984	720.226	641.768	633.77
ENSG00000020426.11	MNAT1	2572.9	-0.921496	0.0764644	-12.0513	1.91e-33	3.24e-32	chr14:60734742-60969965	hgnc_idHGNC:7181	+	3269.24	3425.62	3408.16	1718.48	1714.61	1901.31
ENSG00000020577.14	SAMD4A	5313.72	-0.352855	0.0772928	-4.56518	4.99e-06	1.82e-05	chr14:54566117-54793315	hgnc_idHGNC:23023	+	6466.52	5615.67	5798.72	4656.76	4566.43	4778.21
ENSG00000020633.19	RUNX3	1.96509	3.16501	1.66844	1.89699	0.0578293	0.109497	chr1:24899511-24965121	hgnc_idHGNC:10473	-	1.10709	0	0	3.53052	3.5262	3.62672
ENSG00000020922.13	MRE11	3786.27	-1.79882	0.0821893	-21.8863	3.51e-106	4.43e-104	chr11:94415570-94493885	hgnc_idHGNC:7230	-	6228.49	5597.15	5820.15	1565.79	1721.67	1784.35
ENSG00000021300.14	PLEKHB1	296.947	2.17115	0.143279	15.1532	7.21e-52	2.43e-50	chr11:73646178-73662819	hgnc_idHGNC:19079	+	109.602	98.0618	116.2	509.278	471.629	476.914
ENSG00000021355.13	SERPINB1	5620.33	0.280696	0.0818464	3.42955	0.000604591	0.00170744	chr6:2832332-2841959	hgnc_idHGNC:3311	-	4764.92	5533.95	4926.65	5947.16	6076.52	6472.8
ENSG00000021461.17	CYP3A43	3.29984	3.97083	1.49724	2.65211	0.00799912	0.0187084	chr7:99828013-99866102	hgnc_idHGNC:17450	+	0	0	1.12816	6.17841	7.05239	5.44009
ENSG00000021488.13	SLC7A9	5.89405	3.26625	1.09646	2.97891	0.00289279	0.00734558	chr19:32830509-32869767	hgnc_idHGNC:11067	-	2.21418	0	1.12816	7.94367	14.1048	9.97349
ENSG00000021574.13	SPAST	1072.16	0.124636	0.107267	1.16193	0.245264	0.363705	chr2:32063556-32157637	hgnc_idHGNC:11233	+	1080.52	984.976	1011.96	1019.44	1065.79	1270.26
ENSG00000021645.20	NRXN3	14.2219	4.18904	0.857227	4.88673	1.03e-06	3.99e-06	chr14:78170373-79868291	hgnc_idHGNC:8010	+	1.10709	1.08958	2.25631	23.831	34.3804	22.667
ENSG00000021762.20	OSBPL5	167.314	0.0225141	0.19073	0.118041	0.906035	0.93848	chr11:3087107-3166739	hgnc_idHGNC:16392	-	150.564	191.765	155.685	203.005	157.797	145.069
ENSG00000021776.11	AQR	5346.06	-0.519977	0.0676443	-7.68693	1.51e-14	1.04e-13	chr15:34851782-34969742	hgnc_idHGNC:29513	-	6447.7	6134.31	6315.41	4191.61	4410.39	4576.93
ENSG00000021826.17	CPS1	711.958	-0.177319	0.0973594	-1.82128	0.0685636	0.126791	chr2:210477682-210679107	hgnc_idHGNC:2323	+	780.499	749.628	736.685	626.667	663.807	714.465
ENSG00000021852.13	C8B	0	NA	NA	NA	NA	NA	chr1:56929207-56966140	hgnc_idHGNC:1353	-	0	0	0	0	0	0
ENSG00000022267.19	FHL1	2043.92	-0.614796	0.0687099	-8.94771	3.63e-19	3.28e-18	chrX:136146702-136211359	hgnc_idHGNC:3702	+	2525.27	2463.53	2430.05	1630.22	1612.35	1602.11
ENSG00000022277.13	RTF2	4815.28	0.330742	0.0746931	4.42801	9.51e-06	3.37e-05	chr20:56468585-56519449	hgnc_idHGNC:15890	+	4023.17	4551.16	4222.68	5553.51	5212.6	5328.57
ENSG00000022355.18	GABRA1	0	NA	NA	NA	NA	NA	chr5:161847063-161899981	hgnc_idHGNC:4075	+	0	0	0	0	0	0
ENSG00000022556.16	NLRP2	446.269	4.62682	0.181793	25.451	6.88e-143	1.72e-140	chr19:54953130-55001142	hgnc_idHGNC:22948	+	36.534	32.6873	34.9728	842.912	902.706	827.8
ENSG00000022567.10	SLC45A4	286.272	1.99503	0.148713	13.4153	4.92e-41	1.13e-39	chr8:141207166-141308305	hgnc_idHGNC:29196	-	119.566	116.585	108.303	495.156	464.576	413.447
ENSG00000022840.17	RNF10	9822.56	-0.062615	0.0636264	-0.984104	0.325064	0.453644	chr12:120533480-120577588	hgnc_idHGNC:10055	+	9780.04	10487.2	9839.77	9750.42	9713.79	9364.2
ENSG00000022976.16	ZNF839	354.779	-0.398997	0.117359	-3.39979	0.000674379	0.00189273	chr14:102317377-102342702	hgnc_idHGNC:20345	+	401.874	386.799	421.93	306.273	293.556	318.245
ENSG00000023041.12	ZDHHC6	3562.05	-1.16404	0.0737927	-15.7744	4.67e-56	1.71e-54	chr10:112424428-112447572	hgnc_idHGNC:19160	-	4887.8	4935.78	4953.73	2109.49	2125.42	2360.09
ENSG00000023171.19	GRAMD1B	1786.55	9.33077	0.381062	24.4862	2.07e-132	4.23e-130	chr11:123358428-123627774	hgnc_idHGNC:29214	+	1.10709	7.62703	7.89709	3560.53	3682.23	3459.9
ENSG00000023191.17	RNH1	805.333	0.178611	0.19517	0.915157	0.360109	0.492304	chr11:494512-507300	hgnc_idHGNC:10074	-	638.791	926.139	701.713	1116.53	828.656	620.17
ENSG00000023228.14	NDUFS1	8867.98	-0.121581	0.0650256	-1.86975	0.0615189	0.115429	chr2:206114817-206159509	hgnc_idHGNC:7707	-	9165.6	9326.76	9231.69	8133.44	8422.32	8928.09
ENSG00000023287.13	RB1CC1	7108.37	-0.689053	0.0909293	-7.57789	3.51e-14	2.37e-13	chr8:52622458-52745843	hgnc_idHGNC:15574	-	9199.92	8483.43	8639.41	4940.96	5298.11	6088.36
ENSG00000023318.8	ERP44	4607.04	0.135443	0.0831387	1.62912	0.103288	0.179324	chr9:99979185-100099000	hgnc_idHGNC:18311	-	4281.12	4511.93	4379.5	4430.8	4766.54	5272.35
ENSG00000023330.15	ALAS1	3581.29	-0.187453	0.074248	-2.52469	0.01158	0.0261825	chr3:52198086-52214327	hgnc_idHGNC:396	+	3603.58	4082.64	3754.5	3342.52	3386.03	3318.45
ENSG00000023445.16	BIRC3	3732.19	-1.80976	0.103489	-17.4875	1.78e-68	9.29e-67	chr11:102317450-102339403	hgnc_idHGNC:591	+	6183.1	5604.77	5635.13	1436.92	1659.08	1874.11
ENSG00000023516.9	AKAP11	5560.04	-0.39816	0.116301	-3.42354	0.000618101	0.00174378	chr13:42272152-42323261	hgnc_idHGNC:369	+	7316.76	5381.41	6269.16	4341.66	4874.09	5177.15
ENSG00000023572.10	GLRX2	752.944	0.788647	0.140373	5.61821	1.93e-08	8.73e-08	chr1:193090866-193106114	hgnc_idHGNC:16065	-	580.115	546.967	529.105	874.687	818.078	1168.71
ENSG00000023608.5	SNAPC1	4887.59	-1.55484	0.0854547	-18.1949	5.67e-74	3.33e-72	chr14:61762420-61796428	hgnc_idHGNC:11134	+	7173.95	7519.16	7185.22	2302.78	2388.12	2756.31
ENSG00000023697.13	DERA	2137.16	-0.675194	0.0768697	-8.78362	1.58e-18	1.38e-17	chr12:15911302-16037381	hgnc_idHGNC:24269	+	2571.77	2727.21	2585.73	1569.32	1632.63	1736.29
ENSG00000023734.11	STRAP	9159.03	0.10457	0.0717512	1.4574	0.145006	0.237576	chr12:15882387-15903478	hgnc_idHGNC:30796	+	8631.98	9216.72	8632.64	9068.14	9322.38	10082.3
ENSG00000023839.12	ABCC2	104.605	-0.492638	0.210944	-2.3354	0.0195228	0.041965	chr10:99782640-99852594	hgnc_idHGNC:53	+	147.243	104.599	115.072	89.1457	88.1549	83.4147
ENSG00000023892.11	DEF6	466.997	0.402879	0.15135	2.66191	0.00776992	0.0182281	chr6:35297818-35321771	hgnc_idHGNC:2760	+	360.912	421.666	424.186	632.846	527.166	435.207
ENSG00000023902.14	PLEKHO1	446.022	0.411355	0.122923	3.34644	0.000818558	0.00226825	chr1:150149183-150164720	hgnc_idHGNC:24310	+	349.841	414.039	384.701	560.47	489.26	477.821
ENSG00000023909.10	GCLM	6000.34	-0.236246	0.102351	-2.30819	0.0209888	0.0447675	chr1:93885199-93909456	hgnc_idHGNC:4312	-	6801.96	6400.16	6269.16	4901.25	5265.49	6363.99
ENSG00000024048.11	UBR2	5741.27	-0.202813	0.0745063	-2.7221	0.00648693	0.0154343	chr6:42564029-42693505	hgnc_idHGNC:21289	+	6300.45	5867.36	6264.65	4992.16	5421.53	5601.48
ENSG00000024422.12	EHD2	3673.15	1.64578	0.10612	15.5086	3.03e-54	1.08e-52	chr19:47713422-47743134	hgnc_idHGNC:3243	+	1732.6	1905.67	1699	6243.73	5653.38	4804.5
ENSG00000024526.17	DEPDC1	6122.01	-1.26899	0.0836286	-15.1741	5.25e-52	1.77e-50	chr1:68474152-68497221	hgnc_idHGNC:22949	-	9023.89	8479.07	8456.65	3333.69	3487.41	3951.32
ENSG00000024862.18	CCDC28A	995.321	-0.483573	0.0840497	-5.75342	8.75e-09	4.06e-08	chr6:138773769-138793319	hgnc_idHGNC:21098	+	1124.8	1208.34	1148.46	818.198	819.841	852.28
ENSG00000025039.15	RRAGD	1705.46	-0.222405	0.095869	-2.31989	0.020347	0.0435504	chr6:89364616-89412273	hgnc_idHGNC:19903	-	1888.7	1793.44	1827.61	1447.51	1506.57	1768.93
ENSG00000025156.13	HSF2	2125.47	-0.792376	0.0791675	-10.0088	1.39e-23	1.56e-22	chr6:122399551-122433119	hgnc_idHGNC:5225	+	2769.94	2616.07	2698.55	1498.71	1501.28	1668.29
ENSG00000025293.17	PHF20	6882.7	-0.37307	0.0594952	-6.27059	3.6e-10	1.85e-09	chr20:35771974-35950370	hgnc_idHGNC:16098	+	7860.34	7794.82	7647.76	5850.96	6072.11	6070.23
ENSG00000025423.11	HSD17B6	34.3419	0.89132	0.366908	2.42927	0.0151292	0.0333387	chr12:56752161-56787790	hgnc_idHGNC:23316	+	23.2489	19.6124	29.332	34.4226	42.3144	57.1209
ENSG00000025434.19	NR1H3	203.222	0.242207	0.159125	1.52212	0.12798	0.213658	chr11:47248300-47269033	hgnc_idHGNC:7966	+	174.92	184.138	199.683	242.723	226.558	191.31
ENSG00000025708.14	TYMP	16.6424	0.401915	0.530567	0.75752	0.448739	0.582026	chr22:50525752-50530032	hgnc_idHGNC:3148	-	8.85672	23.9707	10.1534	22.0658	19.3941	15.4136
ENSG00000025770.19	NCAPH2	300.698	-0.153006	0.198019	-0.772684	0.43971	0.573171	chr22:50508224-50524780	hgnc_idHGNC:25071	+	272.344	361.739	315.883	360.113	287.385	206.723
ENSG00000025772.8	TOMM34	4551.43	0.191006	0.08439	2.26338	0.0236124	0.0496793	chr20:44942130-44960397	hgnc_idHGNC:15746	-	4027.6	4586.02	4138.07	5127.2	4921.69	4508.02
ENSG00000025796.14	SEC63	6696.63	-0.0247938	0.0789446	-0.314066	0.753471	0.835782	chr6:107867756-107958208	hgnc_idHGNC:21082	-	7010.1	6570.14	6682.06	6241.08	6455.59	7220.81
ENSG00000025800.14	KPNA6	5889.29	-0.14739	0.0628373	-2.34558	0.0189977	0.0409524	chr1:32108056-32176563	hgnc_idHGNC:6399	+	6281.63	6144.11	6143.93	5480.25	5807.65	5478.17
ENSG00000026025.16	VIM	75529.8	-0.637799	0.0587311	-10.8596	1.79e-27	2.38e-26	chr10:17228241-17237593	hgnc_idHGNC:12692	+	89770.6	94410.6	91694.2	57399.2	59368.8	60535.5
ENSG00000026036.22	RTEL1-TNFRSF6B	24.9655	0.026525	0.396006	0.0669812	0.946597	0.967795	chr20:63659300-63698684	hgnc_idHGNC:44095	+	23.2489	26.1498	24.8194	32.6573	21.1572	21.7603
ENSG00000026103.22	FAS	218.99	-0.751994	0.138917	-5.41326	6.19e-08	2.69e-07	chr10:88990531-89017059	hgnc_idHGNC:11920	+	274.558	273.483	276.398	163.287	165.731	160.483
ENSG00000026297.17	RNASET2	240.972	0.57988	0.149164	3.88753	0.000101269	0.000317144	chr6:166922113-166957191	hgnc_idHGNC:21686	-	176.027	198.303	205.324	315.982	291.793	258.404
ENSG00000026508.20	CD44	50971	0.126431	0.0662996	1.90697	0.0565249	0.107309	chr11:35138882-35232402	hgnc_idHGNC:1681	+	48120.8	49113.7	48982.2	50445.8	52736	56427.3
ENSG00000026559.14	KCNG1	0	NA	NA	NA	NA	NA	chr20:51003656-51023107	hgnc_idHGNC:6248	-	0	0	0	0	0	0
ENSG00000026652.15	AGPAT4	865.372	0.625454	0.0845117	7.40079	1.35e-13	8.75e-13	chr6:161129967-161274061	hgnc_idHGNC:20885	-	691.932	678.805	671.252	1052.1	1046.4	1051.75
ENSG00000026751.17	SLAMF7	628.413	5.00132	0.171945	29.0868	5.27e-186	2.35e-183	chr1:160739057-160754821	hgnc_idHGNC:21394	+	32.1056	38.1351	43.9981	1172.13	1215.66	1268.45
ENSG00000026950.17	BTN3A1	1285.44	0.748888	0.0852623	8.78334	1.59e-18	1.39e-17	chr6:26402237-26415208	hgnc_idHGNC:1138	+	948.777	940.303	988.264	1506.65	1646.73	1681.89
ENSG00000027001.10	MIPEP	644.818	-0.109869	0.102681	-1.07001	0.284616	0.408066	chr13:23730189-23889400	hgnc_idHGNC:7104	-	650.969	674.447	682.534	576.358	610.032	674.571
ENSG00000027075.16	PRKCH	504.119	-1.58475	0.114041	-13.8963	6.67e-44	1.72e-42	chr14:61187559-61550976	hgnc_idHGNC:9403	+	740.644	727.836	799.862	240.958	239.781	275.631
ENSG00000027644.5	INSRR	0.29421	1.53103	4.03871	0.379088	0.704623	NA	chr1:156840063-156859117	hgnc_idHGNC:6093	-	0	0	0	1.76526	0	0
ENSG00000027697.15	IFNGR1	2565.09	0.117038	0.0773907	1.5123	0.130457	0.217288	chr6:137197485-137219449	hgnc_idHGNC:5439	-	2427.85	2539.8	2415.38	2506.67	2671.09	2829.75
ENSG00000027847.14	B4GALT7	157.3	0.736819	0.245414	3.00235	0.00267902	0.0068375	chr5:177600132-177610330	hgnc_idHGNC:930	+	83.0318	155.809	115.072	239.193	197.467	153.229
ENSG00000027869.12	SH2D2A	15.439	3.97486	0.787119	5.04989	4.42e-07	1.79e-06	chr1:156806243-156816848	hgnc_idHGNC:10821	-	1.10709	2.17915	2.25631	37.9531	25.5649	23.5737
ENSG00000028116.18	VRK2	664.091	-0.213229	0.107515	-1.98324	0.0473401	0.0920508	chr2:57907629-58159920	hgnc_idHGNC:12719	+	683.075	745.269	710.738	549.879	638.242	657.344
ENSG00000028137.19	TNFRSF1B	420.37	0.625071	0.184042	3.39635	0.000682919	0.00191494	chr1:12166991-12209228	hgnc_idHGNC:11917	+	274.558	415.128	302.346	610.78	507.772	411.633
ENSG00000028203.18	VEZT	5867.6	-0.295406	0.0787783	-3.74983	0.000176952	0.000538043	chr12:95217746-95302799	hgnc_idHGNC:18258	+	6470.94	6436.12	6491.4	4870.35	5201.14	5735.66
ENSG00000028277.21	POU2F2	962.908	0.0979135	0.101417	0.96545	0.33432	0.464046	chr19:42086110-42196585	hgnc_idHGNC:9213	-	1027.38	854.227	909.293	1022.97	1027.89	935.695
ENSG00000028310.18	BRD9	2084.07	-0.592919	0.0763007	-7.77082	7.8e-15	5.48e-14	chr5:850291-892801	hgnc_idHGNC:25818	-	2425.64	2616.07	2477.43	1738.78	1600.89	1645.63
ENSG00000028528.15	SNX1	5082.73	0.00652025	0.0629916	0.10351	0.917558	0.947164	chr15:64094123-64146090	hgnc_idHGNC:11172	+	5079.33	5129.72	5004.5	4919.78	5130.62	5232.46
ENSG00000028839.10	TBPL1	972.973	-0.203414	0.0958786	-2.12158	0.0338728	0.068527	chr6:133952170-133990432	hgnc_idHGNC:11589	+	1035.13	1061.25	1027.75	834.086	887.72	991.909
ENSG00000029153.14	ARNTL2	4034.06	-1.94729	0.0826255	-23.5677	8.27e-123	1.4e-120	chr12:27332854-27425289	hgnc_idHGNC:18984	+	6535.16	6308.64	6376.33	1513.71	1662.6	1807.92
ENSG00000029363.17	BCLAF1	7247.48	-0.349767	0.092259	-3.79115	0.000149954	0.000460186	chr6:136256627-136289851	hgnc_idHGNC:16863	-	8636.41	7585.62	8143.02	5852.72	6183.19	7083.9
ENSG00000029364.12	SLC39A9	6199.94	-0.183323	0.060619	-3.02418	0.00249308	0.00639632	chr14:69398015-69462390	hgnc_idHGNC:20182	+	6659.15	6588.66	6532.02	5635.59	5849.08	5935.13
ENSG00000029534.21	ANK1	215.531	1.4426	0.158185	9.1197	7.53e-20	7.06e-19	chr8:41653220-41896762	hgnc_idHGNC:492	-	108.495	123.122	116.2	339.813	321.765	283.791
ENSG00000029559.7	IBSP	1.93205	4.2442	1.7635	2.4067	0.0160974	0.0352659	chr4:87799554-87812435	hgnc_idHGNC:5341	+	0	0	0	5.29578	1.7631	4.53341
ENSG00000029639.11	TFB1M	853.78	-1.04876	0.0949991	-11.0397	2.46e-28	3.35e-27	chr6:155256134-155314493	hgnc_idHGNC:17037	-	1093.81	1230.13	1129.28	567.531	529.811	572.116
ENSG00000029725.17	RABEP1	7005.65	0.289526	0.0828741	3.49356	0.000476622	0.00136446	chr17:5282265-5386340	hgnc_idHGNC:17677	+	6390.13	6309.73	6215.01	7113.12	7494.93	8511.02
ENSG00000029993.15	HMGB3	3544.75	0.580257	0.080598	7.1994	6.05e-13	3.75e-12	chrX:150980509-150990771	hgnc_idHGNC:5004	+	2756.66	2864.49	2902.74	4033.62	4085.98	4624.98
ENSG00000030066.13	NUP160	8319.4	-1.55179	0.0681707	-22.7634	1.06e-114	1.59e-112	chr11:47778087-47848555	hgnc_idHGNC:18017	-	12658.5	12105.2	12457.1	3984.19	4322.24	4389.24
ENSG00000030110.13	BAK1	621.842	1.02561	0.157311	6.51959	7.05e-11	3.81e-10	chr6:33572547-33580293	hgnc_idHGNC:949	-	353.162	466.338	409.52	974.424	863.918	663.691
ENSG00000030304.14	MUSK	117.85	2.32762	0.219038	10.6265	2.24e-26	2.84e-25	chr9:110668779-110806558	hgnc_idHGNC:7525	+	45.3907	35.956	36.101	195.061	184.244	210.35
ENSG00000030419.17	IKZF2	578.829	0.113849	0.124016	0.918015	0.358611	0.490745	chr2:212999691-213152427	hgnc_idHGNC:13177	-	621.078	512.1	534.746	536.639	605.624	662.784
ENSG00000030582.18	GRN	2816.52	1.33224	0.167374	7.95962	1.73e-15	1.27e-14	chr17:44345246-44353106	hgnc_idHGNC:4601	+	1322.97	1902.4	1578.29	5091.89	3868.24	3135.3
ENSG00000031003.10	FAM13B	2202.55	0.417693	0.0867078	4.81725	1.46e-06	5.58e-06	chr5:137937960-138051961	hgnc_idHGNC:1335	-	1940.73	1827.22	1889.66	2365.45	2428.67	2763.56
ENSG00000031081.11	ARHGAP31	979.904	1.22398	0.0895512	13.668	1.58e-42	3.87e-41	chr3:119294383-119420714	hgnc_idHGNC:29216	+	603.364	593.818	565.206	1444.87	1329.38	1342.79
ENSG00000031691.7	CENPQ	1692.24	-0.604863	0.0779839	-7.75625	8.75e-15	6.13e-14	chr6:49463370-49493107	hgnc_idHGNC:21347	+	2056.97	1995.01	2073.55	1271.87	1345.24	1410.8
ENSG00000031698.13	SARS1	9593.43	-0.153125	0.0753038	-2.03343	0.0420089	0.0827763	chr1:109213918-109238182	hgnc_idHGNC:10537	+	9515.44	10867.4	9923.25	9349.7	9173.4	8731.34
ENSG00000031823.14	RANBP3	1350.92	-0.482337	0.10491	-4.59764	4.27e-06	1.57e-05	chr19:5916139-5978142	hgnc_idHGNC:9850	-	1445.86	1695.38	1582.8	1261.28	1068.44	1051.75
ENSG00000032219.19	ARID4A	2574.88	-1.25426	0.0887275	-14.136	2.28e-45	6.21e-44	chr14:58298504-58373887	hgnc_idHGNC:9885	+	3771.86	3451.77	3661.99	1381.32	1531.25	1651.07
ENSG00000032389.13	EIPR1	988.376	-0.573956	0.120687	-4.75574	1.98e-06	7.49e-06	chr2:3188925-3377830	hgnc_idHGNC:12383	-	1062.81	1328.19	1156.36	875.569	811.907	695.424
ENSG00000032444.17	PNPLA6	503.023	0.681204	0.192209	3.54408	0.000393987	0.00114233	chr19:7534004-7561764	hgnc_idHGNC:16268	+	350.948	463.069	345.215	801.428	594.164	463.314
ENSG00000032742.18	IFT88	794.177	-0.915255	0.126875	-7.21385	5.44e-13	3.38e-12	chr13:20567138-20691444	hgnc_idHGNC:20606	+	1099.34	970.812	1043.54	485.447	511.299	654.624
ENSG00000033011.14	ALG1	392.957	0.341081	0.129892	2.62588	0.00864252	0.0200694	chr16:5033702-5087379	hgnc_idHGNC:18294	+	301.129	379.172	359.881	469.559	436.367	411.633
ENSG00000033030.15	ZCCHC8	1748.98	-0.521292	0.0846487	-6.1583	7.35e-10	3.71e-09	chr12:122471599-122501073	hgnc_idHGNC:25265	-	2115.65	1985.21	2083.7	1334.54	1433.4	1541.36
ENSG00000033050.9	ABCF2	873.07	0.591778	0.107139	5.52347	3.32e-08	1.47e-07	chr7:151211484-151227205	hgnc_idHGNC:71	-	669.79	755.076	664.483	1159.78	1016.43	972.869
ENSG00000033100.16	CHPF2	1149.93	0.99028	0.0984329	10.0605	8.26e-24	9.36e-23	chr7:151232489-151238827	hgnc_idHGNC:29270	+	771.642	768.151	770.53	1683.18	1520.67	1385.41
ENSG00000033122.21	LRRC7	143.715	1.9032	0.212695	8.94804	3.62e-19	3.27e-18	chr1:69567922-70151945	hgnc_idHGNC:18531	+	64.2113	52.2996	65.433	192.413	217.743	270.191
ENSG00000033170.17	FUT8	4914.08	0.456388	0.0772647	5.90681	3.49e-09	1.67e-08	chr14:65410592-65744121	hgnc_idHGNC:4019	+	3977.78	4313.63	4138.07	5266.65	5864.07	5924.25
ENSG00000033178.13	UBA6	10166.1	-0.922614	0.0854322	-10.7994	3.47e-27	4.54e-26	chr4:67612652-67701155	hgnc_idHGNC:25581	-	14083.3	12804.7	13042.6	6426.43	6958.95	7680.5
ENSG00000033327.13	GAB2	1874.04	-1.23973	0.0767289	-16.1572	1.01e-58	4.03e-57	chr11:78215293-78418348	hgnc_idHGNC:14458	-	2599.45	2745.73	2554.14	1154.48	1116.04	1074.42
ENSG00000033627.17	ATP6V0A1	2614.25	-0.406248	0.0766992	-5.29663	1.18e-07	4.99e-07	chr17:42458844-42522582	hgnc_idHGNC:865	+	3165.17	2812.19	2962.54	2310.73	2247.95	2186.91
ENSG00000033800.14	PIAS1	2381.37	-0.18167	0.0897556	-2.02405	0.0429648	0.0844084	chr15:68054309-68198603	hgnc_idHGNC:2752	+	2545.2	2467.89	2580.09	2008.87	2242.66	2443.51
ENSG00000033867.16	SLC4A7	3946.44	-1.18445	0.123066	-9.6245	6.3e-22	6.51e-21	chr3:27372721-27484420	hgnc_idHGNC:11033	-	6335.88	4864.95	5242.54	2102.43	2381.95	2750.87
ENSG00000034053.15	APBA2	433.159	0.454904	0.138057	3.29506	0.00098402	0.0026926	chr15:28884483-29118315	hgnc_idHGNC:579	+	318.842	409.68	367.779	546.348	517.469	438.834
ENSG00000034152.19	MAP2K3	3002.58	-0.104264	0.148108	-0.703972	0.48145	0.612284	chr17:21284672-21315232	hgnc_idHGNC:6843	+	2815.33	3489.91	3027.97	3464.32	3021.07	2196.89
ENSG00000034239.11	EFCAB1	0	NA	NA	NA	NA	NA	chr8:48710789-48735311	hgnc_idHGNC:25678	-	0	0	0	0	0	0
ENSG00000034510.6	TMSB10	37943.8	-0.364701	0.0918138	-3.97218	7.12e-05	0.000227758	chr2:84905656-84906671	hgnc_idHGNC:11879	+	38647.4	47855.2	41640.2	35165.8	32581.2	31772.8
ENSG00000034533.12	ASTE1	224.687	-0.225326	0.144599	-1.55828	0.119166	0.20164	chr3:131013875-131027649	hgnc_idHGNC:25021	-	241.346	253.871	231.272	187.118	215.098	219.417
ENSG00000034677.13	RNF19A	4179.88	0.688441	0.0822611	8.36897	5.81e-17	4.65e-16	chr8:100257060-100336218	hgnc_idHGNC:13432	-	3350.06	3132.53	3120.48	4805.04	5073.32	5597.85
ENSG00000034693.15	PEX3	1054.54	0.568633	0.10936	5.19963	2e-07	8.32e-07	chr6:143450805-143490616	hgnc_idHGNC:8858	+	825.89	914.154	807.759	1146.54	1211.25	1421.68
ENSG00000034713.8	GABARAPL2	3103.88	-0.659802	0.0714505	-9.23439	2.6e-20	2.49e-19	chr16:75566375-75577881	hgnc_idHGNC:13291	+	3693.25	3850.56	3860.55	2315.14	2370.49	2533.27
ENSG00000034971.17	MYOC	0.151114	0.645819	4.08047	0.158271	0.874244	NA	chr1:171635417-171652688	hgnc_idHGNC:7610	-	0	0	0	0	0	0.906681
ENSG00000035115.22	SH3YL1	809.165	-0.61726	0.103995	-5.93551	2.93e-09	1.41e-08	chr2:217730-266398	hgnc_idHGNC:29546	-	1047.31	967.543	923.959	586.066	635.597	694.518
ENSG00000035141.8	FAM136A	5516.82	-1.03536	0.0750889	-13.7884	2.99e-43	7.54e-42	chr2:70295975-70302090	hgnc_idHGNC:25911	-	7318.98	7559.47	7367.98	3459.91	3477.71	3916.86
ENSG00000035403.18	VCL	18516.6	-0.28485	0.0549419	-5.18456	2.17e-07	9e-07	chr10:73995193-74121363	hgnc_idHGNC:12665	+	20308.5	20609.3	20098.1	16663.2	16916.9	16503.4
ENSG00000035499.13	DEPDC1B	1555.78	-1.56246	0.0832541	-18.7674	1.4e-78	9.36e-77	chr5:60596912-60700190	hgnc_idHGNC:24902	-	2380.24	2282.66	2310.46	777.597	740.501	843.213
ENSG00000035664.11	DAPK2	96.335	1.90204	0.231597	8.21271	2.16e-16	1.68e-15	chr15:63907036-64072033	hgnc_idHGNC:2675	-	34.3198	38.1351	49.6388	155.343	142.811	157.763
ENSG00000035681.9	NSMAF	3114.33	-0.423737	0.0689383	-6.14661	7.92e-10	3.99e-09	chr8:58583508-58659853	hgnc_idHGNC:8017	-	3565.94	3660.97	3478.1	2567.57	2653.46	2759.94
ENSG00000035687.10	ADSS2	4218.14	0.27324	0.0817844	3.34097	0.000834848	0.00230947	chr1:244408494-244451909	hgnc_idHGNC:292	-	3847.14	3739.42	3872.96	4256.93	4557.61	5034.8
ENSG00000035720.8	STAP1	1.48201	0.00791616	1.4997	0.00527851	0.995788	0.998407	chr4:67558727-67607337	hgnc_idHGNC:24133	+	2.21418	1.08958	1.12816	1.76526	0.881549	1.81336
ENSG00000035862.12	TIMP2	22431.9	0.844581	0.0580564	14.5476	6.05e-48	1.81e-46	chr17:78852977-78925387	hgnc_idHGNC:11821	-	15729.5	16600.8	15811.1	29172.7	28631.8	28645.7
ENSG00000035928.16	RFC1	8379.63	-1.34492	0.0755063	-17.8121	5.7e-71	3.13e-69	chr4:39287456-39366375	hgnc_idHGNC:9969	-	12207.9	11972.3	11895.3	4346.95	4809.73	5045.68
ENSG00000036054.13	TBC1D23	6349.01	-0.39121	0.0877845	-4.45648	8.33e-06	2.97e-05	chr3:100260992-100325251	hgnc_idHGNC:25622	+	7405.33	7260.93	6947.18	4969.21	5432.11	6079.3
ENSG00000036257.13	CUL3	4487.99	-0.346344	0.0825833	-4.19387	2.74e-05	9.21e-05	chr2:224470150-224585397	hgnc_idHGNC:2553	-	4981.91	5066.52	5023.67	3656.74	3847.96	4351.16
ENSG00000036448.10	MYOM2	86.7662	0.0633458	0.214069	0.295913	0.767297	0.846743	chr8:2045046-2165552	hgnc_idHGNC:7614	+	83.0318	94.793	76.7146	91.7935	89.0365	85.228
ENSG00000036473.8	OTC	0	NA	NA	NA	NA	NA	chrX:38352586-38421446	hgnc_idHGNC:8512	+	0	0	0	0	0	0
ENSG00000036530.9	CYP46A1	8.61303	6.40077	1.31733	4.8589	1.18e-06	4.56e-06	chr14:99684298-99727301	hgnc_idHGNC:2641	+	0	0	0	16.77	15.8679	19.0403
ENSG00000036549.13	ZZZ3	6712.24	-0.859791	0.0681546	-12.6153	1.74e-36	3.43e-35	chr1:77562416-77683419	hgnc_idHGNC:24523	-	8775.91	8610.91	8578.49	4527.01	4743.62	5037.52
ENSG00000036565.15	SLC18A1	0	NA	NA	NA	NA	NA	chr8:20144855-20183206	hgnc_idHGNC:10934	-	0	0	0	0	0	0
ENSG00000036672.16	USP2	23.787	0.206554	0.440233	0.469193	0.638932	0.750326	chr11:119355215-119381711	hgnc_idHGNC:12618	-	14.3922	33.7768	18.0505	29.1268	23.8018	23.5737
ENSG00000036828.17	CASR	0	NA	NA	NA	NA	NA	chr3:122183668-122291629	hgnc_idHGNC:1514	+	0	0	0	0	0	0
ENSG00000037042.9	TUBG2	475.433	0.34972	0.115899	3.01745	0.00254912	0.0065271	chr17:42659284-42667006	hgnc_idHGNC:12419	+	419.587	415.128	419.674	526.048	587.993	484.168
ENSG00000037241.7	RPL26L1	672.746	-0.55658	0.111056	-5.01172	5.39e-07	2.16e-06	chr5:172958729-172969771	hgnc_idHGNC:17050	+	772.749	899.989	729.916	566.649	540.39	526.782
ENSG00000037280.16	FLT4	0.151114	0.645819	4.08047	0.158271	0.874244	NA	chr5:180601506-180649624	hgnc_idHGNC:3767	-	0	0	0	0	0	0.906681
ENSG00000037474.15	NSUN2	6586.83	-0.809821	0.0828559	-9.77385	1.46e-22	1.56e-21	chr5:6599239-6633291	hgnc_idHGNC:25994	-	8184.72	8462.73	8517.57	4505.83	4549.68	5300.46
ENSG00000037637.11	FBXO42	1055.56	0.670228	0.0839004	7.98838	1.37e-15	1.01e-14	chr1:16246840-16352480	hgnc_idHGNC:29249	-	797.105	831.346	815.656	1312.47	1336.43	1240.34
ENSG00000037749.13	MFAP3	3095.92	0.219369	0.074662	2.93816	0.00330161	0.00829931	chr5:154038959-154220478	hgnc_idHGNC:7034	+	2901.68	2742.46	2938.84	3194.24	3276.72	3521.55
ENSG00000037757.14	MRI1	117.964	0.523366	0.189031	2.76868	0.00562846	0.0135672	chr19:13764522-13774282	hgnc_idHGNC:28469	+	85.246	99.1513	106.047	141.221	141.929	134.189
ENSG00000037897.17	METTL1	327.24	0.511548	0.137163	3.7295	0.000191861	0.000580997	chr12:57768471-57772119	hgnc_idHGNC:7030	-	232.489	306.171	270.757	390.123	396.697	367.206
ENSG00000037965.6	HOXC8	22.3843	-0.206688	0.408672	-0.505756	0.613028	0.727306	chr12:54008985-54012769	hgnc_idHGNC:5129	+	23.2489	27.2394	21.4349	16.77	22.0387	23.5737
ENSG00000038002.9	AGA	727.085	0.176465	0.0928397	1.90075	0.0573346	0.108678	chr4:177430774-177442437	hgnc_idHGNC:318	-	691.932	703.866	652.074	792.602	741.383	780.652
ENSG00000038210.14	PI4K2B	2725	-0.85239	0.103062	-8.27066	1.33e-16	1.05e-15	chr4:25160663-25279204	hgnc_idHGNC:18215	+	3746.39	3481.19	3294.21	1785.56	1821.28	2221.37
ENSG00000038219.13	BOD1L1	10971.7	-1.78525	0.0861872	-20.7137	2.61e-95	2.51e-93	chr4:13568738-13627725	hgnc_idHGNC:31792	-	18644.5	15356.5	17025	4783.86	4883.78	5136.35
ENSG00000038274.17	MAT2B	4784.22	-0.174742	0.0769792	-2.26999	0.0232084	0.0489218	chr5:163503114-163519354	hgnc_idHGNC:6905	+	5301.86	5068.7	4849.94	4248.98	4439.48	4796.34
ENSG00000038295.8	TLL1	17.1258	5.50257	1.10458	4.9816	6.31e-07	2.51e-06	chr4:165873237-166104457	hgnc_idHGNC:11843	+	1.10709	0	1.12816	40.601	29.0911	30.8272
ENSG00000038358.15	EDC4	1283.35	-0.879195	0.0948967	-9.26476	1.96e-20	1.88e-19	chr16:67873052-67884499	hgnc_idHGNC:17157	+	1562.1	1750.95	1675.31	950.593	940.613	820.546
ENSG00000038382.20	TRIO	14211.7	-0.806737	0.082025	-9.83526	7.94e-23	8.61e-22	chr5:14143342-14532128	hgnc_idHGNC:12303	+	19416.2	16572.4	18266	10714.2	10571.5	9729.6
ENSG00000038427.16	VCAN	31.3687	2.82555	0.452236	6.24797	4.16e-10	2.13e-09	chr5:83471618-83582303	hgnc_idHGNC:2464	+	11.0709	6.53745	5.64078	54.7231	44.959	65.281
ENSG00000038532.16	CLEC16A	758.434	0.327058	0.0996085	3.28344	0.00102549	0.0027965	chr16:10944564-11182186	hgnc_idHGNC:29013	+	698.574	704.955	614.845	877.334	851.577	803.319
ENSG00000038945.15	MSR1	1.60355	0.917514	1.64234	0.558664	0.576391	0.69492	chr8:16107878-16567490	hgnc_idHGNC:7376	-	1.10709	1.08958	1.12816	0	1.7631	4.53341
ENSG00000039068.20	CDH1	53.6078	-1.33165	0.537357	-2.47816	0.0132063	0.0295026	chr16:68737292-68835537	hgnc_idHGNC:1748	+	18.8205	115.495	95.8932	49.4273	21.1572	20.8537
ENSG00000039123.16	MTREX	3636.56	-1.06353	0.0877575	-12.119	8.38e-34	1.46e-32	chr5:55307989-55425579	hgnc_idHGNC:18734	+	5033.94	4960.84	4763.07	2126.26	2346.68	2588.57
ENSG00000039139.11	DNAH5	396.865	-0.544701	0.14694	-3.70697	0.000209755	0.000631821	chr5:13690328-14011818	hgnc_idHGNC:2950	-	542.474	436.92	433.212	275.381	332.344	360.859
ENSG00000039319.17	ZFYVE16	3951.26	-0.294622	0.103602	-2.84378	0.00445822	0.0109612	chr5:80408013-80483379	hgnc_idHGNC:20756	+	4793.7	3945.35	4320.83	3173.94	3562.34	3911.42
ENSG00000039523.20	RIPOR1	1822.88	-0.407382	0.126853	-3.21145	0.00132065	0.00354633	chr16:67518418-67546788	hgnc_idHGNC:25836	+	1842.2	2343.68	2049.86	1796.15	1577.09	1328.29
ENSG00000039537.14	C6	0.151114	0.645819	4.08047	0.158271	0.874244	NA	chr5:41142116-41261438	hgnc_idHGNC:1339	-	0	0	0	0	0	0.906681
ENSG00000039560.14	RAI14	12980.3	-0.816184	0.0652659	-12.5055	6.96e-36	1.34e-34	chr5:34656328-34832612	hgnc_idHGNC:14873	+	16917.5	16439.5	16314.3	8961.34	9392.91	9856.53
ENSG00000039600.11	SOX30	3.42942	1.85811	1.1626	1.59823	0.109991	0.188805	chr5:157625679-157671480	hgnc_idHGNC:30635	-	1.10709	1.08958	2.25631	3.53052	3.5262	9.06681
ENSG00000039650.12	PNKP	289.495	1.01097	0.154826	6.52976	6.59e-11	3.58e-10	chr19:49859882-49878351	hgnc_idHGNC:9154	-	179.349	200.482	196.299	440.432	395.816	324.592
ENSG00000039987.7	BEST2	1.40683	1.48974	1.6852	0.884016	0.376688	0.509598	chr19:12751702-12758458	hgnc_idHGNC:17107	+	0	1.08958	1.12816	1.76526	2.64465	1.81336
ENSG00000040199.18	PHLPP2	1364.39	-1.03205	0.0921016	-11.2056	3.83e-29	5.4e-28	chr16:71637835-71724701	hgnc_idHGNC:29149	-	1987.23	1730.25	1780.23	898.518	847.169	942.948
ENSG00000040275.17	SPDL1	5024.42	-0.300546	0.0794108	-3.7847	0.000153896	0.000471868	chr5:169583636-169604778	hgnc_idHGNC:26010	+	5656.13	5582.98	5398.22	4233.98	4361.02	4914.21
ENSG00000040341.18	STAU2	2053.82	0.302557	0.107821	2.80611	0.00501435	0.0122047	chr8:73420369-73747708	hgnc_idHGNC:11371	-	1897.55	1791.26	1828.74	1970.03	2226.79	2608.52
ENSG00000040487.13	SLC66A1	182.905	0.823615	0.206774	3.98316	6.8e-05	0.000218073	chr1:19312326-19329300	hgnc_idHGNC:26001	+	110.709	157.988	127.482	290.385	217.743	193.123
ENSG00000040531.16	CTNS	694.644	0.876922	0.111264	7.88147	3.24e-15	2.33e-14	chr17:3636459-3663103	hgnc_idHGNC:2518	+	464.978	495.757	508.798	993.842	893.009	811.48
ENSG00000040608.14	RTN4R	3.67204	0.872729	1.00944	0.864567	0.387277	0.520345	chr22:20241415-20283246	hgnc_idHGNC:18601	-	3.32127	1.08958	3.38447	5.29578	4.40775	4.53341
ENSG00000040633.13	PHF23	2056.99	0.801334	0.092048	8.7056	3.16e-18	2.72e-17	chr17:7235029-7239722	hgnc_idHGNC:28428	-	1368.36	1633.27	1498.19	2772.34	2589.11	2480.68
ENSG00000040731.10	CDH10	1.1845	3.5393	2.01087	1.76008	0.0783939	0.141881	chr5:24487100-24644978	hgnc_idHGNC:1749	-	0	0	0	3.53052	1.7631	1.81336
ENSG00000040933.16	INPP4A	1842.64	-0.32348	0.0778318	-4.15613	3.24e-05	0.000107648	chr2:98444854-98594392	hgnc_idHGNC:6074	+	2173.22	2022.25	1949.45	1609.03	1630.87	1671.01
ENSG00000041353.10	RAB27B	483.874	1.91539	0.140501	13.6326	2.56e-42	6.22e-41	chr18:54717860-54895516	hgnc_idHGNC:9767	+	225.846	190.676	191.786	670.799	753.725	870.414
ENSG00000041357.16	PSMA4	7238.11	0.094729	0.0805599	1.17588	0.239642	0.356707	chr15:78540405-78552417	hgnc_idHGNC:9533	+	6779.82	7231.51	6990.05	6984.25	7268.37	8174.64
ENSG00000041515.16	MYO16	114.902	-0.839675	0.226569	-3.70605	0.00021052	0.000633882	chr13:108596152-109208005	hgnc_idHGNC:29822	+	149.457	144.914	147.788	79.4367	60.8269	106.988
ENSG00000041802.11	LSG1	2893.61	0.124617	0.067157	1.85561	0.0635096	0.11851	chr3:194640791-194672463	hgnc_idHGNC:25652	-	2684.69	2875.39	2745.93	3008.89	3016.66	3030.13
ENSG00000041880.15	PARP3	549.433	0.331016	0.111646	2.96488	0.00302805	0.00766122	chr3:51942345-51948867	hgnc_idHGNC:273	+	437.301	524.086	498.645	645.203	604.743	586.623
ENSG00000041982.16	TNC	6032.13	-0.233315	0.0807263	-2.8902	0.00385002	0.00957361	chr9:115019575-115118257	hgnc_idHGNC:5318	-	6600.47	6614.81	6341.36	6029.25	5514.97	5091.92
ENSG00000041988.15	THAP3	129.303	0.141581	0.246467	0.57444	0.56567	0.685884	chr1:6624866-6635586	hgnc_idHGNC:20855	+	106.281	132.928	129.738	188	114.601	104.268
ENSG00000042062.13	RIPOR3	13.9996	1.68594	0.562089	2.99942	0.00270496	0.00689871	chr20:50586108-50691542	hgnc_idHGNC:16168	-	5.53545	8.7166	5.64078	24.7136	17.631	21.7603
ENSG00000042088.14	TDP1	3579.43	-1.33769	0.0727075	-18.3982	1.36e-75	8.26e-74	chr14:89954939-90044764	hgnc_idHGNC:18884	+	4934.3	5411.92	5041.73	2017.69	1972.91	2098.06
ENSG00000042286.15	AIFM2	914.239	-0.908747	0.121413	-7.48478	7.17e-14	4.72e-13	chr10:70098223-70132934	hgnc_idHGNC:21411	-	1077.2	1346.71	1155.23	689.334	661.162	555.796
ENSG00000042304.13	C2orf83	0	NA	NA	NA	NA	NA	chr2:227610090-227648606	hgnc_idHGNC:25344	-	0	0	0	0	0	0
ENSG00000042317.17	SPATA7	323.604	-0.718478	0.135489	-5.30284	1.14e-07	4.83e-07	chr14:88384924-88470350	hgnc_idHGNC:20423	+	412.945	403.143	391.47	209.183	257.412	267.471
ENSG00000042429.12	MED17	198.855	-1.02979	0.152179	-6.76699	1.31e-11	7.48e-11	chr11:93784227-93814963	hgnc_idHGNC:2375	+	263.488	273.483	263.988	135.925	139.285	116.962
ENSG00000042445.14	RETSAT	2234.99	0.208375	0.0979045	2.12835	0.033308	0.0675192	chr2:85341955-85354531	hgnc_idHGNC:25991	-	1885.38	2307.72	2028.42	2509.32	2459.52	2219.56
ENSG00000042493.16	CAPG	4532.83	0.127851	0.139897	0.913892	0.360774	0.493019	chr2:85394753-85418432	hgnc_idHGNC:1474	-	3672.22	5067.61	4256.53	5578.22	4679.26	3943.16
ENSG00000042753.12	AP2S1	4413.44	0.556384	0.10165	5.47353	4.41e-08	1.94e-07	chr19:46838136-46850846	hgnc_idHGNC:565	-	3160.74	3980.22	3577.38	5667.37	5249.63	4845.3
ENSG00000042781.14	USH2A	10.6539	0.916002	0.610759	1.49978	0.133672	0.221859	chr1:215622891-216423448	hgnc_idHGNC:12601	-	9.96381	6.53745	5.64078	17.6526	12.3417	11.7869
ENSG00000042813.8	ZPBP	0.146925	0.645819	4.08047	0.158271	0.874244	NA	chr7:49850421-50121329	hgnc_idHGNC:15662	-	0	0	0	0	0.881549	0
ENSG00000042832.12	TG	5.5867	3.18646	1.09881	2.89992	0.00373261	0.00930433	chr8:132866958-133134903	hgnc_idHGNC:11764	+	0	2.17915	1.12816	11.4742	10.5786	8.16013
ENSG00000042980.13	ADAM28	149.919	5.54539	0.391067	14.1801	1.22e-45	3.36e-44	chr8:24294069-24359014	hgnc_idHGNC:206	+	3.32127	3.26873	12.4097	260.376	319.121	301.018
ENSG00000043039.7	BARX2	13.5801	-1.17843	0.534187	-2.20603	0.0273816	0.0566979	chr11:129375848-129452279	hgnc_idHGNC:956	+	16.6064	20.7019	19.1786	7.06104	7.05239	10.8802
ENSG00000043093.15	DCUN1D1	2362.35	-0.0051409	0.0921278	-0.0558019	0.9555	0.972954	chr3:182938074-182985953	hgnc_idHGNC:18184	-	2499.81	2255.42	2344.31	2143.03	2350.21	2581.32
ENSG00000043143.22	JADE2	2061.08	0.835881	0.0784696	10.6523	1.7e-26	2.17e-25	chr5:134524312-134583230	hgnc_idHGNC:22984	+	1399.36	1576.62	1464.35	2713.21	2624.37	2588.57
ENSG00000043355.12	ZIC2	504.021	-1.06175	0.124577	-8.52286	1.56e-17	1.29e-16	chr13:99981784-99986765	hgnc_idHGNC:12873	+	683.075	678.805	682.534	314.216	286.504	378.993
ENSG00000043462.13	LCP2	0.147105	0.645819	4.08047	0.158271	0.874244	NA	chr5:170246233-170297815	hgnc_idHGNC:6529	-	0	0	0	0.88263	0	0
ENSG00000043514.17	TRIT1	1327.13	0.283495	0.0888857	3.18943	0.00142552	0.00380912	chr1:39838110-39883511	hgnc_idHGNC:20286	-	1141.41	1257.37	1192.46	1370.72	1441.33	1559.49
ENSG00000043591.6	ADRB1	15.9252	-0.690164	0.52642	-1.31105	0.18984	0.296086	chr10:114043866-114046904	hgnc_idHGNC:285	+	16.6064	13.0749	29.332	14.1221	8.81549	13.6002
ENSG00000044012.4	GUCA2B	0	NA	NA	NA	NA	NA	chr1:42153410-42155820	hgnc_idHGNC:4683	+	0	0	0	0	0	0
ENSG00000044090.12	CUL7	1268.23	0.716519	0.132211	5.41951	5.98e-08	2.6e-07	chr6:43037617-43053943	hgnc_idHGNC:21024	-	901.172	1050.35	927.344	1846.46	1592.96	1291.11
ENSG00000044115.21	CTNNA1	32664.9	-0.0498545	0.0592494	-0.841435	0.400104	0.533247	chr5:138610967-138935034	hgnc_idHGNC:2509	+	32254	34493.8	32939.9	32254.8	32443.7	31603.3
ENSG00000044446.12	PHKA2	683.006	0.126804	0.094353	1.34393	0.17897	0.281844	chrX:18892298-18984114	hgnc_idHGNC:8926	-	647.648	659.193	652.074	679.625	708.766	750.732
ENSG00000044459.15	CNTLN	0	NA	NA	NA	NA	NA	chr9:17134982-17503923	hgnc_idHGNC:23432	+	0	0	0	0	0	0
ENSG00000044524.11	EPHA3	2.36827	4.53893	1.65796	2.73766	0.00618783	0.0147946	chr3:89107621-89482134	hgnc_idHGNC:3387	+	0	0	0	3.53052	7.05239	3.62672
ENSG00000044574.9	HSPA5	93040.9	-0.612673	0.0643525	-9.52058	1.72e-21	1.74e-20	chr9:125234853-125241382	hgnc_idHGNC:5238	-	108808	115474	113233	70866.4	72726.9	77136.8
ENSG00000046604.14	DSG2	14214.9	0.0610246	0.0692746	0.880909	0.378367	0.511379	chr18:31498177-31549008	hgnc_idHGNC:3049	+	13983.7	14061	13698.1	13583.7	14629.3	15333.8
ENSG00000046647.14	GEMIN8	200.411	0.0385053	0.156467	0.246091	0.805611	0.875483	chrX:14006726-14029893	hgnc_idHGNC:26044	-	178.242	196.124	218.862	186.235	205.401	217.603
ENSG00000046651.16	OFD1	943.685	0.486191	0.123218	3.94578	7.95e-05	0.000252689	chrX:13734743-13777955	hgnc_idHGNC:2567	+	867.959	659.193	831.45	1020.32	1075.49	1207.7
ENSG00000046653.15	GPM6B	45.7135	-2.47212	0.351881	-7.02546	2.13e-12	1.28e-11	chrX:13770939-13938638	hgnc_idHGNC:4461	-	90.7814	80.6286	60.9204	12.3568	11.4601	18.1336
ENSG00000046774.10	MAGEC2	2.28856	2.37851	1.53121	1.55335	0.12034	0.203372	chrX:142202342-142205290	hgnc_idHGNC:13574	-	0	1.08958	1.12816	2.64789	7.05239	1.81336
ENSG00000046889.19	PREX2	0.151114	0.645819	4.08047	0.158271	0.874244	NA	chr8:67952046-68237032	hgnc_idHGNC:22950	+	0	0	0	0	0	0.906681
ENSG00000047056.16	WDR37	1490.38	0.135261	0.0783833	1.72564	0.0844128	0.151087	chr10:1049538-1132384	hgnc_idHGNC:31406	+	1372.79	1474.2	1414.71	1562.26	1614.12	1504.18
ENSG00000047188.16	YTHDC2	3168.54	-0.637397	0.0909986	-7.00447	2.48e-12	1.48e-11	chr5:113513694-113595285	hgnc_idHGNC:24721	+	4068.56	3603.23	3900.03	2256.89	2483.32	2699.19
ENSG00000047230.15	CTPS2	952.175	0.432872	0.0930354	4.65276	3.28e-06	1.22e-05	chrX:16587999-16712936	hgnc_idHGNC:2520	-	836.96	832.435	761.505	1060.04	1055.21	1166.9
ENSG00000047249.18	ATP6V1H	1881.44	0.304399	0.080901	3.76261	0.00016815	0.000512685	chr8:53715543-53843558	hgnc_idHGNC:18303	-	1599.75	1814.14	1636.95	2040.64	2127.18	2069.95
ENSG00000047315.17	POLR2B	15142.6	-0.695537	0.0649688	-10.7057	9.57e-27	1.23e-25	chr4:56977722-57031158	hgnc_idHGNC:9188	+	18589.2	18940.1	18641.6	11078.8	11394.9	12211.2
ENSG00000047346.13	FAM214A	908.714	0.822852	0.119244	6.90058	5.18e-12	3.02e-11	chr15:52581317-52709817	hgnc_idHGNC:25609	-	737.322	576.385	655.458	1043.27	1177.75	1262.1
ENSG00000047365.12	ARAP2	953.436	-0.129142	0.0942902	-1.36962	0.170806	0.271327	chr4:35948221-36244514	hgnc_idHGNC:16924	-	1058.38	971.901	957.804	854.386	907.996	970.149
ENSG00000047410.14	TPR	16226.7	-0.517076	0.092868	-5.56787	2.58e-08	1.16e-07	chr1:186311652-186375693	hgnc_idHGNC:12017	-	20450.2	17460.4	19400.9	12040	13535.3	14473.4
ENSG00000047457.14	CP	5.08241	1.04463	0.882024	1.18436	0.236271	0.352376	chr3:149162410-149221829	hgnc_idHGNC:2295	-	3.32127	4.3583	2.25631	5.29578	5.2893	9.97349
ENSG00000047578.13	KATNIP	498.161	0.154617	0.125548	1.23154	0.218121	0.330218	chr16:27550133-27780369	hgnc_idHGNC:29068	+	473.835	481.592	459.159	586.949	538.627	448.807
ENSG00000047579.20	DTNBP1	816.112	0.130869	0.105998	1.23464	0.216966	0.3291	chr6:15522807-15663058	hgnc_idHGNC:17328	-	701.895	873.839	761.505	878.217	850.695	830.52
ENSG00000047597.7	XK	115.643	3.21228	0.25951	12.3782	3.43e-35	6.35e-34	chrX:37685791-37732130	hgnc_idHGNC:12811	+	27.6773	21.7915	18.0505	183.587	212.453	230.297
ENSG00000047617.16	ANO2	157.402	5.61886	0.380165	14.7801	1.97e-49	6.13e-48	chr12:5531869-5946232	hgnc_idHGNC:1183	-	4.42836	7.62703	6.76893	311.568	311.187	302.832
ENSG00000047621.12	C12orf4	1459.88	0.387773	0.0946182	4.0983	4.16e-05	0.000136857	chr12:4487735-4538508	hgnc_idHGNC:1184	-	1251.01	1292.24	1251.12	1489	1663.48	1812.46
ENSG00000047634.15	SCML1	1611.87	0.203381	0.109139	1.8635	0.0623916	0.116745	chrX:17737449-17754988	hgnc_idHGNC:10580	+	1597.53	1485.09	1412.45	1574.61	1614.12	1987.45
ENSG00000047644.19	WWC3	1976.99	0.918015	0.0755494	12.1512	5.65e-34	9.93e-33	chrX:10015254-10144474	hgnc_idHGNC:29237	+	1451.4	1328.19	1325.58	2608.17	2591.75	2556.84
ENSG00000047648.23	ARHGAP6	1.22925	2.39013	1.92846	1.2394	0.215197	0.327045	chrX:11117651-11665920	hgnc_idHGNC:676	-	0	0	1.12816	0.88263	2.64465	2.72004
ENSG00000047662.5	FAM184B	6.26016	2.53135	0.937936	2.69885	0.00695795	0.0164717	chr4:17629306-17781621	hgnc_idHGNC:29235	-	3.32127	1.08958	1.12816	7.94367	14.1048	9.97349
ENSG00000047849.22	MAP4	25178.5	-0.184893	0.059477	-3.10865	0.00187944	0.00492416	chr3:47850690-48089272	hgnc_idHGNC:6862	-	26586.8	26953.9	26828.7	24005.8	24106.8	22589.1
ENSG00000047932.14	GOPC	3255.83	-0.0513614	0.101674	-0.505155	0.61345	0.727695	chr6:117560269-117602542	hgnc_idHGNC:17643	-	3561.51	3092.21	3287.44	2901.21	3072.2	3620.38
ENSG00000047936.11	ROS1	4.63185	-0.117968	0.907434	-0.130002	0.896565	0.932058	chr6:117287353-117425942	hgnc_idHGNC:10261	-	3.32127	3.26873	7.89709	4.41315	6.17084	2.72004
ENSG00000048028.11	USP28	3722.44	-1.64903	0.074375	-22.1718	6.43e-109	8.74e-107	chr11:113797874-113875570	hgnc_idHGNC:12625	-	5749.12	5483.83	5701.7	1700.83	1783.37	1915.82
ENSG00000048052.23	HDAC9	4409.01	-1.17701	0.0857189	-13.7311	6.61e-43	1.65e-41	chr7:18086949-19002416	hgnc_idHGNC:14065	+	6349.16	6047.14	5945.38	2455.48	2700.19	2956.69
ENSG00000048140.18	TSPAN17	1199.63	0.562092	0.11233	5.00394	5.62e-07	2.25e-06	chr5:176647387-176659054	hgnc_idHGNC:13594	+	881.244	1077.59	947.65	1587.85	1409.6	1293.83
ENSG00000048162.21	NOP16	1436.92	-0.700312	0.0832013	-8.41708	3.86e-17	3.12e-16	chr5:176383938-176388927	hgnc_idHGNC:26934	-	1661.74	1854.46	1820.84	1117.41	1108.99	1058.1
ENSG00000048342.18	CC2D2A	1656.32	-1.23507	0.0763279	-16.1812	6.85e-59	2.75e-57	chr4:15469865-15601552	hgnc_idHGNC:29253	+	2395.74	2332.78	2246.16	964.715	978.52	1020.02
ENSG00000048392.12	RRM2B	2661.66	0.475351	0.0926115	5.13275	2.86e-07	1.17e-06	chr8:102204502-102238961	hgnc_idHGNC:17296	-	2365.85	2132.3	2182.98	2879.14	2976.11	3433.6
ENSG00000048405.10	ZNF800	1382.38	-0.499871	0.113854	-4.39047	1.13e-05	3.97e-05	chr7:127346790-127431924	hgnc_idHGNC:27267	-	1790.17	1409.91	1658.39	1082.1	1081.66	1272.07
ENSG00000048462.11	TNFRSF17	1.36815	2.57345	1.88117	1.36801	0.171309	0.271907	chr16:11965210-11968068	hgnc_idHGNC:11913	+	0	0	1.12816	2.64789	3.5262	0.906681
ENSG00000048471.14	SNX29	572.024	0.602144	0.0986927	6.1012	1.05e-09	5.25e-09	chr16:11976734-12574287	hgnc_idHGNC:30542	+	467.192	440.188	455.775	706.987	693.779	668.224
ENSG00000048540.15	LMO3	5.3734	1.15646	0.844892	1.36877	0.171072	0.271697	chr12:16548372-16610594	hgnc_idHGNC:6643	-	4.42836	2.17915	3.38447	7.06104	7.93394	7.25345
ENSG00000048544.6	MRPS10	7511.43	-0.302572	0.0651275	-4.64584	3.39e-06	1.26e-05	chr6:42206807-42217861	hgnc_idHGNC:14502	-	8230.11	8412.61	8245.69	6588.83	6512.89	7078.46
ENSG00000048545.17	GUCA1A	0.302227	1.56477	4.03571	0.387731	0.698215	NA	chr6:42155406-42181338	hgnc_idHGNC:4678	+	0	0	0	0	0	1.81336
ENSG00000048649.14	RSF1	7330.08	-0.531917	0.0804946	-6.6081	3.89e-11	2.15e-10	chr11:77660009-77820869	hgnc_idHGNC:18118	-	9259.71	8141.31	8597.67	5640.01	5977.79	6363.99
ENSG00000048707.15	VPS13D	2641.1	0.201296	0.11775	1.70951	0.0873562	0.155422	chr1:12230030-12512047	hgnc_idHGNC:23595	+	2779.9	2000.46	2591.37	2850.9	2931.15	2692.84
ENSG00000048740.18	CELF2	2074.88	-0.780772	0.0828235	-9.42694	4.22e-21	4.19e-20	chr10:10798397-11336675	hgnc_idHGNC:2550	+	2825.3	2461.35	2582.35	1482.82	1518.91	1578.53
ENSG00000048828.17	FAM120A	10319.3	-0.119162	0.0635339	-1.87556	0.0607151	0.1142	chr9:93451685-93566112	hgnc_idHGNC:13247	+	11219.3	10552.5	10463.6	9889.87	9662.66	10127.6
ENSG00000048991.17	R3HDM1	3204.32	-0.472796	0.0701045	-6.74417	1.54e-11	8.72e-11	chr2:135531455-135725270	hgnc_idHGNC:9757	+	3868.17	3665.33	3640.56	2572.87	2738.97	2739.99
ENSG00000049089.15	COL9A2	101.359	0.942402	0.220693	4.2702	1.95e-05	6.68e-05	chr1:40300489-40317813	hgnc_idHGNC:2218	-	67.5325	75.1807	65.433	157.108	130.469	112.428
ENSG00000049130.16	KITLG	459.351	0.72436	0.125575	5.76836	8e-09	3.73e-08	chr12:88492793-88580851	hgnc_idHGNC:6343	-	370.875	342.127	326.037	513.691	565.073	638.304
ENSG00000049167.16	ERCC8	1414.95	-0.282052	0.0833278	-3.38484	0.000712194	0.00199042	chr5:60866454-60945073	hgnc_idHGNC:3439	-	1613.03	1484	1561.37	1217.15	1265.9	1348.23
ENSG00000049192.15	ADAMTS6	2320.66	-1.31092	0.0757482	-17.3063	4.22e-67	2.14e-65	chr5:65148738-65481920	hgnc_idHGNC:222	-	3455.23	3157.59	3311.14	1281.58	1361.11	1357.3
ENSG00000049239.13	H6PD	3476.8	0.951135	0.0893321	10.6472	1.8e-26	2.29e-25	chr1:9234774-9271337	hgnc_idHGNC:4795	+	2376.92	2394.89	2339.79	5008.04	4648.41	4092.76
ENSG00000049245.13	VAMP3	6701.92	0.508161	0.0714868	7.10846	1.17e-12	7.15e-12	chr1:7771296-7781432	hgnc_idHGNC:12644	+	5497.81	5553.56	5549.4	7586.21	7575.15	8449.36
ENSG00000049246.15	PER3	896.111	-1.64231	0.0914639	-17.9558	4.32e-72	2.44e-70	chr1:7784291-7845177	hgnc_idHGNC:8847	+	1298.62	1390.3	1383.12	427.193	421.381	456.061
ENSG00000049247.14	UTS2	1.11923	0.994212	1.94436	0.511331	0.609119	0.72397	chr1:7843083-7853512	hgnc_idHGNC:12636	-	0	0	2.25631	0.88263	1.7631	1.81336
ENSG00000049249.9	TNFRSF9	136.872	2.69702	0.211538	12.7496	3.13e-37	6.33e-36	chr1:7915871-7943165	hgnc_idHGNC:11924	-	35.4269	35.956	38.3573	222.423	241.545	247.524
ENSG00000049283.18	EPN3	4.83401	1.46628	0.988407	1.48348	0.137946	0.227702	chr17:50532682-50543750	hgnc_idHGNC:18235	+	1.10709	5.44788	1.12816	10.5916	5.2893	5.44009
ENSG00000049323.16	LTBP1	1638.1	0.302757	0.0723512	4.18455	2.86e-05	9.57e-05	chr2:32946953-33399509	hgnc_idHGNC:6714	+	1441.43	1499.26	1459.83	1814.69	1835.39	1778
ENSG00000049449.10	RCN1	6691.22	0.333907	0.0973329	3.43056	0.00060233	0.00170125	chr11:32091074-32105722	hgnc_idHGNC:9934	+	5883.08	6042.78	5834.82	6827.14	6967.77	8591.71
ENSG00000049540.18	ELN	1.11572	1.00196	1.82346	0.549485	0.582673	0.700093	chr7:74027789-74069907	hgnc_idHGNC:3327	+	1.10709	0	1.12816	0.88263	1.7631	1.81336
ENSG00000049541.11	RFC2	2142.18	-0.954082	0.0956552	-9.97418	1.98e-23	2.2e-22	chr7:74231499-74254458	hgnc_idHGNC:9970	-	2597.23	3151.05	2729.01	1534.01	1455.44	1386.32
ENSG00000049618.24	ARID1B	1012.43	-0.149166	0.0962987	-1.549	0.121383	0.204852	chr6:156776020-157210779	hgnc_idHGNC:18040	+	1122.59	1039.45	1032.26	1040.62	953.836	885.827
ENSG00000049656.14	CLPTM1L	3442.02	0.317557	0.0784522	4.04778	5.17e-05	0.000168035	chr5:1317752-1345099	hgnc_idHGNC:24308	-	2947.07	3236.04	3011.05	4027.44	3838.27	3592.27
ENSG00000049759.20	NEDD4L	16227.4	-0.385962	0.0656375	-5.8802	4.1e-09	1.95e-08	chr18:58044226-58401540	hgnc_idHGNC:7728	+	19209.1	17619.5	18326.9	13568.7	14284.6	14355.5
ENSG00000049768.17	FOXP3	0.782041	1.59337	2.4396	0.653128	0.513674	NA	chrX:49250438-49270477	hgnc_idHGNC:6106	-	0	1.08958	0	0.88263	0	2.72004
ENSG00000049769.14	PPP1R3F	152.235	1.60431	0.197152	8.1374	4.04e-16	3.08e-15	chrX:49269793-49301461	hgnc_idHGNC:14944	+	63.1042	79.539	83.4835	260.376	227.44	199.47
ENSG00000049860.14	HEXB	9238.29	-0.559876	0.074195	-7.54601	4.49e-14	3e-13	chr5:74640023-74722647	hgnc_idHGNC:4879	+	10683.4	11267.3	11075.1	7099.88	7244.57	8059.49
ENSG00000049883.15	PTCD2	1216.1	-0.325273	0.0899039	-3.61801	0.000296882	0.000877204	chr5:72320367-72368395	hgnc_idHGNC:25734	+	1435.9	1306.4	1315.43	1005.32	1099.29	1134.26
ENSG00000050030.16	NEXMIF	4.65738	3.53797	1.29138	2.73969	0.00614977	0.0147093	chrX:74732856-74925472	hgnc_idHGNC:29433	-	0	1.08958	1.12816	8.8263	11.4601	5.44009
ENSG00000050130.18	JKAMP	4227.48	-0.64573	0.0797476	-8.09718	5.62e-16	4.25e-15	chr14:59484443-59505410	hgnc_idHGNC:20184	+	5184.5	5175.48	5113.93	3045.07	3260.85	3585.02
ENSG00000050165.19	DKK3	83.9798	0.838198	0.21951	3.8185	0.000134264	0.000414218	chr11:11956207-12009769	hgnc_idHGNC:2893	-	58.6758	55.5683	66.5612	106.798	110.194	106.082
ENSG00000050327.15	ARHGEF5	122.519	-0.544916	0.189069	-2.88209	0.00395042	0.00980134	chr7:144355288-144380632	hgnc_idHGNC:13209	+	131.744	165.615	138.763	105.033	97.852	96.1082
ENSG00000050344.9	NFE2L3	7563.31	-0.131998	0.0813364	-1.62287	0.104617	0.181323	chr7:26152198-26187137	hgnc_idHGNC:7783	+	7809.42	8116.25	7801.19	6756.53	6943.96	7952.5
ENSG00000050393.11	MCUR1	4220.01	0.0276553	0.0702159	0.393861	0.693684	0.793008	chr6:13786557-13814568	hgnc_idHGNC:21097	-	4099.56	4325.61	4113.25	4050.39	4296.67	4434.58
ENSG00000050405.13	LIMA1	15041.1	0.159796	0.0728423	2.19373	0.0282549	0.0582678	chr12:50175788-50283546	hgnc_idHGNC:24636	-	14166.3	14396.6	14063.6	14872.3	15644.9	17102.7
ENSG00000050426.16	LETMD1	1953.87	-0.399839	0.0729119	-5.48387	4.16e-08	1.83e-07	chr12:51047962-51060424	hgnc_idHGNC:24241	+	2173.22	2202.03	2293.54	1627.57	1731.36	1695.49
ENSG00000050438.17	SLC4A8	230.341	0.0786	0.147862	0.531577	0.595019	0.711284	chr12:51391317-51515763	hgnc_idHGNC:11034	+	219.204	241.886	210.965	212.714	239.781	257.497
ENSG00000050555.19	LAMC3	0.298219	1.54781	3.72114	0.415949	0.677447	NA	chr9:131009174-131094473	hgnc_idHGNC:6494	+	0	0	0	0.88263	0	0.906681
ENSG00000050628.20	PTGER3	18.9932	1.35183	0.465974	2.90109	0.00371872	0.00927539	chr1:70852353-71047808	hgnc_idHGNC:9595	-	11.0709	13.0749	7.89709	28.2442	25.5649	28.1071
ENSG00000050730.16	TNIP3	111.63	-2.73815	0.231697	-11.8178	3.16e-32	5.07e-31	chr4:121131408-121227466	hgnc_idHGNC:19315	-	200.383	169.974	212.093	27.3615	27.328	32.6405
ENSG00000050748.18	MAPK9	4230.95	0.305851	0.0647921	4.7205	2.35e-06	8.85e-06	chr5:180233143-180292099	hgnc_idHGNC:6886	-	3817.25	3754.68	3780.45	4491.71	4748.02	4793.62
ENSG00000050767.18	COL23A1	0.146925	0.645819	4.08047	0.158271	0.874244	NA	chr5:178237476-178590393	hgnc_idHGNC:22990	-	0	0	0	0	0.881549	0
ENSG00000050820.17	BCAR1	281.221	-0.00245651	0.197586	-0.0124326	0.99008	0.994919	chr16:75228181-75268053	hgnc_idHGNC:971	-	245.774	330.141	268.501	357.465	273.28	212.163
ENSG00000051009.11	FAM160A2	423.362	0.206786	0.11885	1.7399	0.0818773	0.14739	chr11:6211345-6234711	hgnc_idHGNC:25378	-	377.518	427.113	374.548	480.151	461.05	419.793
ENSG00000051108.15	HERPUD1	4967.67	-0.777555	0.0694133	-11.2018	3.99e-29	5.63e-28	chr16:56932142-56944864	hgnc_idHGNC:13744	+	6028.11	6445.93	6350.39	3492.57	3694.57	3794.46
ENSG00000051128.19	HOMER3	174.227	1.4248	0.205446	6.93516	4.06e-12	2.38e-11	chr19:18929201-18941261	hgnc_idHGNC:17514	-	71.9609	103.51	108.303	283.324	270.636	207.63
ENSG00000051180.17	RAD51	1032.69	-0.371714	0.0869422	-4.27541	1.91e-05	6.54e-05	chr15:40694774-40732340	hgnc_idHGNC:9817	+	1088.27	1201.8	1204.87	901.165	881.549	918.468
ENSG00000051341.15	POLQ	1407.6	-0.409094	0.11115	-3.68057	0.000232714	0.000697544	chr3:121431431-121545988	hgnc_idHGNC:9186	-	1793.49	1384.85	1639.21	1144.77	1181.28	1301.99
ENSG00000051382.9	PIK3CB	3264.94	-0.0243233	0.0759221	-0.320372	0.748687	0.832059	chr3:138652698-138834928	hgnc_idHGNC:8976	-	3280.31	3264.37	3332.57	3014.18	3256.44	3441.76
ENSG00000051523.11	CYBA	160.032	0.860835	0.265423	3.24326	0.00118169	0.00319739	chr16:88643289-88651054	hgnc_idHGNC:2577	-	100.745	128.57	111.687	285.09	207.164	126.935
ENSG00000051596.10	THOC3	574.207	-0.212727	0.109301	-1.94625	0.0516245	0.099285	chr5:175917873-176034680	hgnc_idHGNC:19072	-	580.115	665.73	603.563	563.118	540.39	492.328
ENSG00000051620.11	HEBP2	2302.62	0.163451	0.0761588	2.14619	0.0318578	0.0648417	chr6:138403531-138422197	hgnc_idHGNC:15716	+	2102.36	2299	2115.29	2401.64	2369.6	2527.83
ENSG00000051825.15	MPHOSPH9	3362.24	-1.0377	0.0807788	-12.8461	9.04e-38	1.87e-36	chr12:123152320-123244014	hgnc_idHGNC:7215	-	4721.74	4265.69	4578.05	2051.23	2235.61	2321.1
ENSG00000052126.15	PLEKHA5	2436.35	0.15873	0.087932	1.80515	0.0710514	0.1307	chr12:19129733-19376400	hgnc_idHGNC:30036	+	2351.46	2288.11	2267.59	2346.03	2540.63	2824.31
ENSG00000052344.16	PRSS8	0.845428	-0.903353	2.36803	-0.381479	0.702848	NA	chr16:31131433-31135727	hgnc_idHGNC:9491	-	0	2.17915	1.12816	1.76526	0	0
ENSG00000052723.12	SIKE1	3730.94	0.000196264	0.0891236	0.00220215	0.998243	0.99914	chr1:114769479-114780685	hgnc_idHGNC:26119	-	4004.35	3534.58	3652.97	3459.03	3664.6	4070.09
ENSG00000052749.14	RRP12	898.312	-0.11957	0.160834	-0.743438	0.457217	0.590255	chr10:97356358-97426076	hgnc_idHGNC:29100	-	867.959	1069.96	868.679	1066.22	852.458	664.597
ENSG00000052795.13	FNIP2	1209.6	-0.612754	0.0874872	-7.00392	2.49e-12	1.48e-11	chr4:158769026-158908050	hgnc_idHGNC:29280	+	1516.71	1433.88	1437.27	893.222	956.481	1020.02
ENSG00000052802.13	MSMO1	15615.3	-1.37051	0.064694	-21.1846	1.33e-99	1.44e-97	chr4:165327667-165343164	hgnc_idHGNC:10545	+	22476.2	23067.4	22018.2	8396.46	8585.41	9148.41
ENSG00000052841.15	TTC17	5285.48	0.405724	0.0774778	5.23665	1.64e-07	6.86e-07	chr11:43358920-43494933	hgnc_idHGNC:25596	+	4718.42	4288.57	4634.46	5646.19	6071.23	6354.02
ENSG00000052850.8	ALX4	2.08298	4.35242	1.70598	2.55128	0.0107329	0.0244503	chr11:44260440-44310139	hgnc_idHGNC:450	-	0	0	0	4.41315	2.64465	5.44009
ENSG00000053108.17	FSTL4	15.9781	5.39945	1.1127	4.85255	1.22e-06	4.7e-06	chr5:133196455-133612541	hgnc_idHGNC:21389	-	1.10709	0	1.12816	32.6573	23.8018	37.1739
ENSG00000053254.16	FOXN3	3076.88	-0.198765	0.0795383	-2.49898	0.0124552	0.0279368	chr14:89124871-89619149	hgnc_idHGNC:1928	-	3388.8	3291.61	3184.78	2707.03	2793.63	3095.41
ENSG00000053328.9	METTL24	0.976995	0.696956	2.32422	0.299867	0.764279	0.844135	chr6:110243940-110358349	hgnc_idHGNC:21566	-	1.10709	0	1.12816	0	0	3.62672
ENSG00000053371.13	AKR7A2	926.127	0.291505	0.132696	2.19679	0.0280357	0.0578609	chr1:19303965-19312144	hgnc_idHGNC:389	-	734.001	950.11	814.528	1156.25	1029.65	872.227
ENSG00000053372.5	MRTO4	2876.6	-0.367505	0.0790439	-4.64938	3.33e-06	1.23e-05	chr1:19251805-19260128	hgnc_idHGNC:18477	+	3012.39	3462.67	3247.96	2528.74	2567.95	2439.88
ENSG00000053438.11	NNAT	36.3556	1.97117	0.366176	5.38313	7.32e-08	3.16e-07	chr20:37521206-37523690	hgnc_idHGNC:7860	+	14.3922	15.2541	14.666	48.5447	58.1823	67.0944
ENSG00000053501.13	USE1	106.859	1.54544	0.271028	5.70213	1.18e-08	5.45e-08	chr19:17215346-17219829	hgnc_idHGNC:30882	+	50.9262	69.7328	42.8699	193.296	171.902	112.428
ENSG00000053524.13	MCF2L2	50.5545	0.369706	0.321664	1.14935	0.25041	0.369477	chr3:183178041-183428778	hgnc_idHGNC:30319	-	44.2836	27.2394	60.9204	55.6057	59.0638	56.2142
ENSG00000053702.15	NRIP2	30.0451	0.0494549	0.400971	0.123338	0.901839	0.935082	chr12:2825348-2835544	hgnc_idHGNC:23078	-	45.3907	22.8811	20.3068	30.8921	29.9727	30.8272
ENSG00000053747.17	LAMA3	2901.3	-0.708134	0.097263	-7.28061	3.32e-13	2.09e-12	chr18:23689453-23956222	hgnc_idHGNC:6483	+	3896.96	3109.65	3791.73	2166.86	2230.32	2212.3
ENSG00000053770.12	AP5M1	2340.65	0.489136	0.0992069	4.93047	8.2e-07	3.22e-06	chr14:57268924-57298742	hgnc_idHGNC:20192	+	2009.37	1950.34	1882.89	2493.43	2596.16	3111.73
ENSG00000053900.11	ANAPC4	2054.99	-0.75729	0.0969954	-7.80748	5.83e-15	4.14e-14	chr4:25377263-25418498	hgnc_idHGNC:19990	+	2649.27	2475.51	2621.83	1391.91	1466.9	1724.51
ENSG00000053918.18	KCNQ1	0.927199	1.89798	2.07671	0.913939	0.360749	NA	chr11:2444684-2849105	hgnc_idHGNC:6294	+	0	0	1.12816	1.76526	1.7631	0.906681
ENSG00000054116.12	TRAPPC3	2418.88	0.106843	0.075229	1.42024	0.155537	0.251829	chr1:36136570-36156053	hgnc_idHGNC:19942	-	2186.5	2453.72	2347.69	2480.19	2498.31	2546.87
ENSG00000054118.15	THRAP3	8989.25	-0.391883	0.0652371	-6.00705	1.89e-09	9.26e-09	chr1:36224432-36305357	hgnc_idHGNC:22964	+	10170.8	10280.1	10156.8	7468.82	7659.78	8199.12
ENSG00000054148.18	PHPT1	433.904	-0.128547	0.1727	-0.744337	0.456672	0.589929	chr9:136848724-136851027	hgnc_idHGNC:30033	+	401.874	541.519	416.289	488.977	431.078	323.685
ENSG00000054179.12	ENTPD2	3.59863	1.53356	1.05964	1.44725	0.147826	0.241405	chr9:137048107-137054061	hgnc_idHGNC:3364	-	1.10709	2.17915	2.25631	4.41315	5.2893	6.34677
ENSG00000054219.11	LY75	125.766	0.93335	0.184621	5.0555	4.29e-07	1.74e-06	chr2:159803355-159904756	hgnc_idHGNC:6729	-	87.4602	84.9869	86.8679	156.226	160.442	178.616
ENSG00000054267.22	ARID4B	3015.79	0.127184	0.0954739	1.33213	0.182817	0.286813	chr1:235131634-235328219	hgnc_idHGNC:15550	-	3014.61	2770.79	2863.26	2858.84	3045.75	3541.5
ENSG00000054277.14	OPN3	86.8247	-0.320856	0.248904	-1.28908	0.197372	0.305941	chr1:241590102-241677376	hgnc_idHGNC:14007	-	69.7467	107.868	111.687	66.1973	80.221	85.228
ENSG00000054282.16	SDCCAG8	729.092	0.220019	0.0934588	2.35418	0.0185634	0.0401047	chr1:243256034-243500091	hgnc_idHGNC:10671	+	673.111	686.432	661.099	760.827	761.659	831.427
ENSG00000054356.14	PTPRN	2.12025	3.28249	1.72983	1.89758	0.0577514	0.109392	chr2:219289623-219309648	hgnc_idHGNC:9676	-	0	0	1.12816	6.17841	0.881549	4.53341
ENSG00000054392.13	HHAT	398.307	0.806884	0.123947	6.50991	7.52e-11	4.06e-10	chr1:210328252-210676296	hgnc_idHGNC:18270	+	317.735	297.454	253.835	496.921	499.838	524.062
ENSG00000054523.19	KIF1B	3966.52	-0.561452	0.0729804	-7.69318	1.44e-14	9.95e-14	chr1:10210570-10381603	hgnc_idHGNC:16636	+	4947.59	4421.5	4817.22	3148.34	3186.8	3277.65
ENSG00000054598.9	FOXC1	505.727	-0.015833	0.109037	-0.145207	0.884548	0.922864	chr6:1609915-1613897	hgnc_idHGNC:3800	+	528.082	511.011	486.235	480.151	483.971	544.915
ENSG00000054611.14	TBC1D22A	490.879	0.468797	0.134312	3.49037	0.000482356	0.00137975	chr22:46762617-47175699	hgnc_idHGNC:1309	+	376.411	464.159	394.854	638.142	572.125	499.581
ENSG00000054654.19	SYNE2	4149.02	-2.25246	0.28174	-7.99482	1.3e-15	9.59e-15	chr14:63761899-64226433	hgnc_idHGNC:17084	+	9022.79	4468.35	7084.81	1541.07	1402.54	1374.53
ENSG00000054690.14	PLEKHH1	278.267	-0.58523	0.14443	-4.05199	5.08e-05	0.000165213	chr14:67533290-67589612	hgnc_idHGNC:17733	+	354.269	283.29	364.394	227.719	215.98	223.95
ENSG00000054793.14	ATP9A	716.534	0.992244	0.100563	9.86687	5.79e-23	6.33e-22	chr20:51596514-51768390	hgnc_idHGNC:13540	-	480.477	518.638	438.852	976.189	952.073	932.975
ENSG00000054796.13	SPO11	0	NA	NA	NA	NA	NA	chr20:57329803-57343994	hgnc_idHGNC:11250	+	0	0	0	0	0	0
ENSG00000054803.4	CBLN4	0	NA	NA	NA	NA	NA	chr20:55997357-56005519	hgnc_idHGNC:16231	-	0	0	0	0	0	0
ENSG00000054938.16	CHRDL2	1.81746	-0.0484791	1.39862	-0.0346621	0.972349	0.982061	chr11:74696429-74731426	hgnc_idHGNC:24168	-	3.32127	1.08958	1.12816	0.88263	1.7631	2.72004
ENSG00000054965.11	FAM168A	5054.52	0.122622	0.0696147	1.76144	0.0781639	0.141528	chr11:73400487-73598189	hgnc_idHGNC:28999	-	4918.8	4868.22	4732.61	5444.95	5404.78	4957.73
ENSG00000054967.13	RELT	125.446	0.344816	0.242797	1.42018	0.155555	0.251841	chr11:73376399-73397474	hgnc_idHGNC:13764	+	98.5311	142.734	90.2524	175.643	133.995	111.522
ENSG00000054983.17	GALC	2486.35	0.301148	0.0832274	3.61837	0.000296459	0.000876059	chr14:87837820-87993665	hgnc_idHGNC:4115	-	2226.36	2212.93	2243.9	2537.56	2712.53	2984.79
ENSG00000055044.11	NOP58	3589.66	-0.78128	0.0838601	-9.31647	1.2e-20	1.17e-19	chr2:202265736-202303661	hgnc_idHGNC:29926	+	4456.04	4528.27	4631.08	2468.72	2538.86	2914.98
ENSG00000055070.17	SZRD1	3556.75	-0.235686	0.0961074	-2.45232	0.0141938	0.0315159	chr1:16352575-16398145	hgnc_idHGNC:30232	+	3511.69	4329.97	3698.09	3474.03	3184.16	3142.56
ENSG00000055118.17	KCNH2	0.453341	2.15043	3.74997	0.573453	0.566338	NA	chr7:150944961-150978321	hgnc_idHGNC:6251	-	0	0	0	0	0	2.72004
ENSG00000055130.17	CUL1	7280.55	-0.320003	0.0673238	-4.7532	2e-06	7.58e-06	chr7:148697914-148801110	hgnc_idHGNC:2551	+	7962.2	8124.96	8166.72	6205.77	6371.84	6851.79
ENSG00000055147.19	FAM114A2	1283.45	0.0686066	0.0923281	0.743073	0.457437	0.590441	chr5:153990148-154038936	hgnc_idHGNC:1333	-	1268.73	1239.94	1250	1198.61	1309.98	1433.46
ENSG00000055163.20	CYFIP2	208.74	-0.521224	0.146785	-3.55093	0.000383866	0.00111444	chr5:157266079-157395595	hgnc_idHGNC:13760	+	230.275	247.334	260.604	180.939	171.902	161.389
ENSG00000055208.19	TAB2	8530.84	-0.0203437	0.0780665	-0.260594	0.794405	0.867814	chr6:149218641-149411613	hgnc_idHGNC:17075	+	8839.01	8439.85	8493.88	7819.22	8433.78	9159.29
ENSG00000055211.14	GINM1	1799.15	0.208173	0.0808772	2.57394	0.0100547	0.0230577	chr6:149566294-149591748	hgnc_idHGNC:21074	+	1616.35	1726.98	1665.16	1822.63	1916.49	2047.29
ENSG00000055332.19	EIF2AK2	6024.32	-0.0797295	0.0902365	-0.883561	0.376933	0.509863	chr2:37099210-37157522	hgnc_idHGNC:9437	-	6679.08	5733.34	6159.73	5425.53	5768.86	6379.41
ENSG00000055483.19	USP36	2294.42	-0.50876	0.0815494	-6.23868	4.41e-10	2.26e-09	chr17:78787381-78841441	hgnc_idHGNC:20062	-	2657.02	2734.83	2692.91	1998.27	1951.75	1731.76
ENSG00000055609.21	KMT2C	5741.41	-1.09929	0.130469	-8.42565	3.59e-17	2.91e-16	chr7:152134922-152436644	hgnc_idHGNC:13726	-	9367.09	6135.4	7983.95	3606.43	3764.22	3591.36
ENSG00000055732.13	MCOLN3	284.689	0.433494	0.170476	2.54284	0.0109957	0.0249768	chr1:85018082-85048500	hgnc_idHGNC:13358	-	286.736	188.497	251.579	289.503	349.094	342.725
ENSG00000055813.6	CCDC85A	2.32482	1.69678	1.56872	1.08163	0.279416	0.402144	chr2:56183990-56386172	hgnc_idHGNC:29400	+	0	3.26873	0	0.88263	6.17084	3.62672
ENSG00000055917.16	PUM2	11330.1	-1.00158	0.0765425	-13.0853	3.99e-39	8.65e-38	chr2:20248691-20352234	hgnc_idHGNC:14958	-	16058.3	14647.2	14631	7181.96	7402.37	8059.49
ENSG00000055950.16	MRPL43	1041.53	-0.566855	0.0984103	-5.76012	8.41e-09	3.91e-08	chr10:100969458-100987515	hgnc_idHGNC:14517	-	1135.87	1309.67	1284.97	852.621	779.29	886.734
ENSG00000055955.17	ITIH4	3.07019	2.18865	1.26481	1.73041	0.0835569	0.149873	chr3:52812962-52830688	hgnc_idHGNC:6169	-	2.21418	1.08958	0	4.41315	6.17084	4.53341
ENSG00000055957.11	ITIH1	0	NA	NA	NA	NA	NA	chr3:52777595-52792068	hgnc_idHGNC:6166	+	0	0	0	0	0	0
ENSG00000056050.7	HPF1	1483.82	-0.914637	0.116503	-7.85077	4.13e-15	2.96e-14	chr4:169729470-169757944	hgnc_idHGNC:26051	-	1878.73	1985.21	1952.84	926.762	933.561	1225.83
ENSG00000056097.16	ZFR	9802.58	-0.409362	0.0736618	-5.55732	2.74e-08	1.23e-07	chr5:32354350-32444740	hgnc_idHGNC:17277	-	11330	11357.7	10864.1	7863.35	8389.7	9010.6
ENSG00000056277.16	ZNF280C	600.404	-1.36277	0.114399	-11.9124	1.02e-32	1.68e-31	chrX:130202707-130268899	hgnc_idHGNC:25955	-	914.457	813.913	865.295	316.864	314.713	377.179
ENSG00000056291.19	NPFFR2	0.490253	0.600857	3.18696	0.188536	0.850456	NA	chr4:72031902-72148305	hgnc_idHGNC:4525	+	0	0	1.12816	0	0	1.81336
ENSG00000056487.16	PHF21B	0	NA	NA	NA	NA	NA	chr22:44881162-45010005	hgnc_idHGNC:25161	-	0	0	0	0	0	0
ENSG00000056558.11	TRAF1	400.542	-0.9533	0.118416	-8.05045	8.25e-16	6.18e-15	chr9:120902393-120929173	hgnc_idHGNC:12031	-	509.262	561.131	514.439	291.268	273.28	253.871
ENSG00000056586.16	RC3H2	9176	-0.762548	0.0845631	-9.0175	1.92e-19	1.77e-18	chr9:122844556-122905359	hgnc_idHGNC:21461	-	12468.1	10811.9	11358.3	6312.57	6869.03	7236.22
ENSG00000056736.10	IL17RB	135.639	0.355436	0.179205	1.98341	0.0473219	0.0920228	chr3:53846568-53865794	hgnc_idHGNC:18015	+	131.744	103.51	121.841	149.165	151.626	155.949
ENSG00000056972.20	TRAF3IP2	663.897	-0.394378	0.100991	-3.90509	9.42e-05	0.000296041	chr6:111555381-111606906	hgnc_idHGNC:1343	-	712.966	822.629	726.532	577.24	580.059	563.956
ENSG00000056998.20	GYG2	414.259	1.50987	0.113999	13.2445	4.85e-40	1.08e-38	chrX:2828822-2882820	hgnc_idHGNC:4700	+	215.883	215.736	214.349	622.254	616.203	601.13
ENSG00000057019.16	DCBLD2	24683.4	1.92182	0.0716392	26.8264	1.59e-158	4.47e-156	chr3:98795941-98901695	hgnc_idHGNC:24627	-	10758.7	9955.45	10210.9	36843.6	39026.2	41305.7
ENSG00000057149.16	SERPINB3	0.784463	1.58561	2.40114	0.660355	0.509026	NA	chr18:63655197-63661893	hgnc_idHGNC:10569	-	0	0	1.12816	1.76526	0	1.81336
ENSG00000057252.13	SOAT1	6717.4	0.229993	0.0682589	3.36942	0.000753265	0.00209849	chr1:179293714-179358680	hgnc_idHGNC:11177	+	6308.2	6040.6	6200.34	6944.53	7153.77	7656.92
ENSG00000057294.16	PKP2	1578.45	-0.343463	0.0892373	-3.84887	0.000118663	0.000368736	chr12:32790755-32896777	hgnc_idHGNC:9024	-	1660.64	1829.4	1806.18	1283.34	1408.72	1482.42
ENSG00000057468.7	MSH4	6.10832	1.4257	0.829376	1.71901	0.0856134	0.152968	chr1:75796882-75913242	hgnc_idHGNC:7327	+	2.21418	5.44788	2.25631	7.06104	9.69704	9.97349
ENSG00000057593.14	F7	0.444963	2.1263	3.20869	0.662668	0.507543	NA	chr13:113105788-113120685	hgnc_idHGNC:3544	+	0	0	0	0	1.7631	0.906681
ENSG00000057608.17	GDI2	18147.6	-0.637754	0.0723899	-8.80999	1.25e-18	1.1e-17	chr10:5765223-5842132	hgnc_idHGNC:4227	-	21536.2	22615.2	22132.1	13429.2	13891.5	15281.2
ENSG00000057657.17	PRDM1	166.784	1.57566	0.196994	7.99854	1.26e-15	9.31e-15	chr6:105993463-106109939	hgnc_idHGNC:9346	+	76.3892	94.793	80.099	203.005	265.346	281.071
ENSG00000057663.16	ATG5	2726.26	-0.0651643	0.0771546	-0.844593	0.398338	0.531606	chr6:106045423-106325791	hgnc_idHGNC:589	-	2766.62	2841.61	2754.95	2531.38	2598.81	2864.21
ENSG00000057704.13	TMCC3	1828.28	-0.567371	0.0699545	-8.11057	5.04e-16	3.82e-15	chr12:94567122-94650557	hgnc_idHGNC:29199	-	2165.47	2192.23	2192.01	1504.88	1459.85	1455.22
ENSG00000057757.10	PITHD1	1505.72	-0.0889562	0.0812823	-1.09441	0.273775	0.396447	chr1:23778418-23788232	hgnc_idHGNC:25022	+	1495.68	1610.39	1550.09	1439.57	1398.14	1540.45
ENSG00000057935.14	MTA3	2482	-0.628617	0.0824242	-7.62661	2.41e-14	1.65e-13	chr2:42494569-42756947	hgnc_idHGNC:23784	+	2903.9	3106.38	3032.48	1800.57	1960.57	2088.09
ENSG00000058056.10	USP13	2377.02	-0.707287	0.0790215	-8.95057	3.54e-19	3.2e-18	chr3:179653032-179804366	hgnc_idHGNC:12611	+	3177.35	2814.37	2853.1	1813.81	1770.15	1833.31
ENSG00000058063.16	ATP11B	8257.12	-0.568232	0.0864328	-6.57427	4.89e-11	2.68e-10	chr3:182793503-182921629	hgnc_idHGNC:13553	+	10542.8	9362.72	9681.83	6139.58	6560.49	7255.26
ENSG00000058085.15	LAMC2	1948.9	1.82593	0.0743839	24.5474	4.61e-133	9.48e-131	chr1:183186238-183245127	hgnc_idHGNC:6493	+	825.89	884.735	861.911	3075.08	3019.31	3026.5
ENSG00000058091.17	CDK14	1538.94	-1.39689	0.0839997	-16.6297	4.25e-62	1.86e-60	chr7:90466424-91210590	hgnc_idHGNC:8883	+	2341.5	2185.69	2164.93	797.015	855.984	888.548
ENSG00000058262.10	SEC61A1	13796.3	0.537323	0.0722288	7.43918	1.01e-13	6.61e-13	chr3:128051641-128071683	hgnc_idHGNC:18276	+	10622.5	11839.3	11307.5	16924.4	16554.6	15529.6
ENSG00000058272.19	PPP1R12A	8048.73	-0.6424	0.091438	-7.02553	2.13e-12	1.28e-11	chr12:79773563-79935460	hgnc_idHGNC:7618	-	10377.9	9269.02	9787.87	5702.67	6173.49	6981.44
ENSG00000058335.16	RASGRF1	227.157	2.26557	0.175188	12.9322	2.96e-38	6.23e-37	chr15:78959906-79090780	hgnc_idHGNC:9875	-	90.7814	83.8973	59.7922	400.714	360.554	367.206
ENSG00000058404.20	CAMK2B	4.82402	3.58438	1.30771	2.74097	0.00612587	0.0146565	chr7:44217150-44334577	hgnc_idHGNC:1461	-	0	0	2.25631	12.3568	6.17084	8.16013
ENSG00000058453.17	CROCC	25.2383	0.474983	0.436704	1.08766	0.276747	0.399686	chr1:16740273-16972964	hgnc_idHGNC:21299	+	15.4993	16.3436	31.5883	37.9531	25.5649	24.4804
ENSG00000058600.16	POLR3E	871.245	-0.26046	0.0917811	-2.83784	0.00454197	0.011147	chr16:22297375-22335101	hgnc_idHGNC:30347	+	954.312	1010.04	884.474	799.663	779.29	799.693
ENSG00000058668.15	ATP2B4	6447.3	1.08844	0.0693609	15.6924	1.7e-55	6.2e-54	chr1:203626787-203744081	hgnc_idHGNC:817	+	4348.65	3884.34	4140.33	8630.36	8846.35	8833.79
ENSG00000058673.17	ZC3H11A	14.4428	0.756109	0.668747	1.13064	0.258209	0.37849	chr1:203795623-203854999	hgnc_idHGNC:29093	+	21.0347	2.17915	9.02524	12.3568	19.3941	22.667
ENSG00000058729.11	RIOK2	2640.24	-0.688492	0.0912943	-7.54145	4.65e-14	3.1e-13	chr5:97160867-97183247	hgnc_idHGNC:18999	-	3167.39	3400.56	3207.35	1849.11	1969.38	2247.66
ENSG00000058799.15	YIPF1	1238.33	0.0930992	0.0791024	1.17694	0.239218	0.356228	chr1:53851719-53889798	hgnc_idHGNC:25231	-	1171.3	1230.13	1193.59	1242.74	1271.19	1321.03
ENSG00000058804.12	NDC1	7867.18	-0.89766	0.0758849	-11.8292	2.76e-32	4.45e-31	chr1:53765478-53838463	hgnc_idHGNC:25525	-	10762	10003.4	9950.33	5238.41	5352.77	5896.15
ENSG00000058866.15	DGKG	15.1085	7.21216	1.27425	5.65995	1.51e-08	6.91e-08	chr3:186105668-186362234	hgnc_idHGNC:2853	-	0	0	0	23.831	41.4328	25.3871
ENSG00000059122.17	FLYWCH1	210.637	0.357087	0.191294	1.86669	0.0619453	0.11606	chr16:2911931-2951208	hgnc_idHGNC:25404	+	180.456	180.869	192.915	286.855	246.834	175.896
ENSG00000059145.19	UNKL	86.6044	-0.166627	0.208171	-0.800432	0.423461	0.556466	chr16:1363205-1414751	hgnc_idHGNC:14184	-	94.1027	90.4347	90.2524	80.3193	81.1025	83.4147
ENSG00000059377.18	TBXAS1	162.407	-1.33178	0.183323	-7.26465	3.74e-13	2.35e-12	chr7:139777051-140020325	hgnc_idHGNC:11609	+	251.31	246.244	199.683	84.7325	86.3918	106.082
ENSG00000059378.13	PARP12	1328.14	0.59003	0.0783385	7.53181	5e-14	3.33e-13	chr7:140023749-140062951	hgnc_idHGNC:21919	-	1098.23	1051.44	1031.13	1636.4	1590.31	1561.3
ENSG00000059573.9	ALDH18A1	6951.79	-0.331896	0.0663435	-5.00269	5.65e-07	2.26e-06	chr10:95605941-95656711	hgnc_idHGNC:9722	-	7369.9	8140.22	7733.5	6157.23	6142.64	6167.25
ENSG00000059588.10	TARBP1	1422.52	0.632162	0.134751	4.69132	2.71e-06	1.02e-05	chr1:234391313-234479179	hgnc_idHGNC:11568	-	1270.94	905.437	1171.03	1501.35	1819.52	1866.86
ENSG00000059691.12	GATB	1332.74	-0.978364	0.0814423	-12.013	3.04e-33	5.12e-32	chr4:151670504-151761007	hgnc_idHGNC:8849	-	1703.81	1799.98	1800.54	943.532	872.734	875.854
ENSG00000059728.11	MXD1	975.332	-0.46329	0.0930117	-4.98098	6.33e-07	2.52e-06	chr2:69897688-69942945	hgnc_idHGNC:6761	+	1142.52	1055.8	1193.59	772.301	842.761	845.027
ENSG00000059758.8	CDK17	4720.54	-1.20241	0.0880736	-13.6524	1.95e-42	4.76e-41	chr12:96278261-96400480	hgnc_idHGNC:8750	-	7057.7	6320.63	6365.05	2634.65	2828.01	3117.17
ENSG00000059769.20	DNAJC25	962.073	-0.100399	0.106434	-0.943294	0.345531	0.476177	chr9:111631334-111654351	hgnc_idHGNC:34187	+	1034.02	968.632	983.751	863.212	867.444	1055.38
ENSG00000059804.16	SLC2A3	4404.42	-0.669049	0.0661021	-10.1215	4.44e-24	5.09e-23	chr12:7919230-7936187	hgnc_idHGNC:11007	-	5475.67	5431.53	5315.87	3319.57	3326.09	3557.82
ENSG00000059915.17	PSD	0.920949	1.8982	2.11198	0.898777	0.368771	NA	chr10:102402617-102421539	hgnc_idHGNC:9507	-	0	1.08958	0	2.64789	0.881549	0.906681
ENSG00000060069.18	CTDP1	144.688	0.728576	0.184006	3.95952	7.51e-05	0.000239326	chr18:79679803-79754503	hgnc_idHGNC:2498	+	106.281	113.316	107.175	201.24	186.888	153.229
ENSG00000060138.13	YBX3	5218.31	-0.467425	0.0606334	-7.70903	1.27e-14	8.81e-14	chr12:10699089-10723323	hgnc_idHGNC:2428	-	5915.18	6186.61	6067.22	4406.09	4397.17	4337.56
ENSG00000060140.9	STYK1	348.316	0.762359	0.122296	6.23374	4.55e-10	2.33e-09	chr12:10618923-10674318	hgnc_idHGNC:18889	-	253.524	281.11	240.297	429.841	438.13	446.994
ENSG00000060237.19	WNK1	12443.4	0.237205	0.0882024	2.68933	0.00715964	0.0169213	chr12:752579-911452	hgnc_idHGNC:14540	+	12700.5	10203.9	11363.9	13235	13515	13641.9
ENSG00000060303.5	RPS17P5	1.70435	-0.897455	1.48775	-0.603228	0.546357	0.671067	chr6:50857255-50857662	hgnc_idHGNC:21352	-	2.21418	2.17915	2.25631	0	1.7631	1.81336
ENSG00000060339.14	CCAR1	6027.38	-0.225406	0.0814015	-2.76907	0.00562165	0.0135534	chr10:68721012-68792377	hgnc_idHGNC:24236	+	6796.43	6176.8	6518.48	5158.09	5515.85	5998.6
ENSG00000060491.17	OGFR	675.722	0.654695	0.134628	4.863	1.16e-06	4.47e-06	chr20:62804835-62814000	hgnc_idHGNC:15768	+	436.194	592.729	546.027	909.992	829.538	739.852
ENSG00000060558.4	GNA15	468.425	0.512215	0.137352	3.7292	0.000192085	0.00058153	chr19:3136033-3163749	hgnc_idHGNC:4383	+	342.091	427.113	389.214	626.667	540.39	485.074
ENSG00000060566.14	CREB3L3	2.149	-0.0974217	1.26471	-0.0770311	0.938599	0.96304	chr19:4153631-4173054	hgnc_idHGNC:18855	+	1.10709	2.17915	3.38447	1.76526	2.64465	1.81336
ENSG00000060642.11	PIGV	899.544	-0.800807	0.0909686	-8.80312	1.33e-18	1.17e-17	chr1:26787054-26800659	hgnc_idHGNC:26031	+	1101.56	1214.88	1112.36	669.034	630.308	669.131
ENSG00000060656.20	PTPRU	327.664	2.14615	0.180795	11.8706	1.68e-32	2.74e-31	chr1:29236516-29326813	hgnc_idHGNC:9683	+	119.566	120.943	121.841	654.912	528.93	419.793
ENSG00000060688.13	SNRNP40	2413.24	-0.347637	0.0765913	-4.53886	5.66e-06	2.05e-05	chr1:31259568-31296788	hgnc_idHGNC:30857	-	2540.77	2820.91	2745.93	2059.18	2114.84	2197.8
ENSG00000060709.15	RIMBP2	0	NA	NA	NA	NA	NA	chr12:130396137-130716281	hgnc_idHGNC:30339	-	0	0	0	0	0	0
ENSG00000060718.22	COL11A1	8.00477	2.94912	0.941511	3.13233	0.00173427	0.00457369	chr1:102876467-103108872	hgnc_idHGNC:2186	-	1.10709	4.3583	0	18.5352	15.8679	8.16013
ENSG00000060749.16	QSER1	7767.6	-0.913024	0.0956055	-9.54992	1.3e-21	1.32e-20	chr11:32892811-32993316	hgnc_idHGNC:26154	+	11254.7	9152.43	10032.7	4963.03	5477.07	5725.69
ENSG00000060762.19	MPC1	544.287	0.657064	0.105031	6.25593	3.95e-10	2.03e-09	chr6:166364919-166383013	hgnc_idHGNC:21606	-	429.551	431.472	406.136	665.503	627.663	705.398
ENSG00000060971.19	ACAA1	649.026	0.475056	0.1528	3.10901	0.00187716	0.00491924	chr3:38103129-38137242	hgnc_idHGNC:82	-	456.121	638.491	534.746	872.921	759.014	632.863
ENSG00000060982.15	BCAT1	12703.6	-0.32787	0.0884101	-3.70851	0.000208483	0.000628453	chr12:24810024-24949101	hgnc_idHGNC:976	-	15521.4	13336.4	13564.9	10567.7	11056.4	12174.9
ENSG00000061273.18	HDAC7	869.631	0.372283	0.123467	3.01523	0.00256787	0.0065703	chr12:47782722-47833132	hgnc_idHGNC:14067	-	689.717	811.734	772.786	1117.41	982.927	843.213
ENSG00000061337.15	LZTS1	14.0956	3.09511	0.70044	4.4188	9.92e-06	3.51e-05	chr8:20246165-20303963	hgnc_idHGNC:13861	-	1.10709	4.3583	3.38447	30.8921	17.631	27.2004
ENSG00000061455.11	PRDM6	102.241	0.279209	0.204421	1.36586	0.171984	0.272703	chr5:123089241-123194266	hgnc_idHGNC:9350	+	91.8885	87.166	98.1495	104.15	127.825	104.268
ENSG00000061492.12	WNT8A	0.36903	-2.17245	4.03575	-0.538301	0.590369	NA	chr5:138083990-138092365	hgnc_idHGNC:12788	+	2.21418	0	0	0	0	0
ENSG00000061656.11	SPAG4	148.499	1.09985	0.223581	4.91925	8.69e-07	3.4e-06	chr20:35615829-35621094	hgnc_idHGNC:11214	+	75.2822	110.047	98.1495	236.545	217.743	153.229
ENSG00000061676.15	NCKAP1	20118	-0.699828	0.0800204	-8.74561	2.22e-18	1.93e-17	chr2:182909115-183038858	hgnc_idHGNC:7666	-	26333.3	23611.1	24767.5	14311.8	15152.1	16532.4
ENSG00000061794.13	MRPS35	4068.24	-0.247848	0.0901107	-2.75048	0.00595075	0.0142808	chr12:27710822-27756295	hgnc_idHGNC:16635	+	4343.12	4613.26	4293.76	3489.92	3505.92	4163.48
ENSG00000061918.14	GUCY1B1	109.162	-0.0800401	0.198607	-0.403008	0.686942	0.788392	chr4:155758992-155807811	hgnc_idHGNC:4687	+	102.959	125.301	108.303	104.15	117.246	97.0149
ENSG00000061936.10	SFSWAP	1748.67	-0.316	0.0747712	-4.22623	2.38e-05	8.04e-05	chr12:131711081-131799738	hgnc_idHGNC:10790	+	1889.8	2000.46	1928.02	1614.33	1548.88	1510.53
ENSG00000061938.21	TNK2	232.181	0.956728	0.188303	5.08078	3.76e-07	1.53e-06	chr3:195863364-195911945	hgnc_idHGNC:19297	-	149.457	178.69	145.532	364.526	318.239	236.644
ENSG00000061987.16	MON2	2673.29	-0.311361	0.097571	-3.19112	0.0014172	0.00378772	chr12:62466817-62600476	hgnc_idHGNC:29177	+	3217.21	2702.15	2962.54	2180.98	2381.06	2595.83
ENSG00000062038.15	CDH3	20.5617	1.12358	0.453005	2.48027	0.0131281	0.029344	chr16:68636189-68727468	hgnc_idHGNC:1762	+	14.3922	10.8958	13.5379	35.3052	22.0387	27.2004
ENSG00000062096.15	ARSF	0.147105	0.645819	4.08047	0.158271	0.874244	NA	chrX:3041471-3112727	hgnc_idHGNC:721	+	0	0	0	0.88263	0	0
ENSG00000062194.16	GPBP1	8447.26	-0.68088	0.0754499	-9.02427	1.81e-19	1.67e-18	chr5:57173948-57264679	hgnc_idHGNC:29520	+	10512.9	10370.6	10329.4	6074.26	6355.09	7041.29
ENSG00000062282.15	DGAT2	211.43	0.538706	0.165919	3.24681	0.00116708	0.0031589	chr11:75759512-75801535	hgnc_idHGNC:16940	+	147.243	191.765	178.249	273.615	258.294	219.417
ENSG00000062370.17	ZNF112	191.842	1.24582	0.163821	7.60476	2.85e-14	1.94e-13	chr19:44326555-44367217	hgnc_idHGNC:12892	-	121.78	105.689	113.944	241.841	278.57	289.231
ENSG00000062485.19	CS	7745.95	0.225619	0.0624924	3.61035	0.000305783	0.000900891	chr12:56271699-56300391	hgnc_idHGNC:2422	-	6949.21	7365.53	7109.63	8131.67	8551.91	8367.76
ENSG00000062524.16	LTK	83.5751	0.524313	0.253521	2.06813	0.0386278	0.0769757	chr15:41503637-41513887	hgnc_idHGNC:6721	-	67.5325	82.8077	55.2796	112.977	105.786	77.0679
ENSG00000062582.14	MRPS24	9.12783	-0.15719	0.655818	-0.239686	0.810574	0.878153	chr7:43866558-43869893	hgnc_idHGNC:14510	-	12.178	6.53745	10.1534	5.29578	8.81549	11.7869
ENSG00000062598.18	ELMO2	2813.58	0.86185	0.0701885	12.2791	1.17e-34	2.13e-33	chr20:46366050-46432985	hgnc_idHGNC:17233	-	1963.98	2024.43	2003.6	3629.38	3773.91	3486.19
ENSG00000062650.20	WAPL	7525.95	-1.07705	0.0783458	-13.7474	5.28e-43	1.32e-41	chr10:86435256-86521792	hgnc_idHGNC:23293	-	10741	9884.63	10009	4482	4887.31	5151.76
ENSG00000062716.13	VMP1	8452.77	-0.155601	0.0833426	-1.867	0.0619012	0.116004	chr17:59707192-59842255	hgnc_idHGNC:29559	+	8862.26	8762.36	9099.7	7266.69	7948.05	8777.58
ENSG00000062725.10	APPBP2	4192.45	-0.362762	0.0842649	-4.30502	1.67e-05	5.77e-05	chr17:60443158-60526242	hgnc_idHGNC:622	-	4759.38	4686.26	4704.41	3389.3	3557.93	4057.4
ENSG00000062822.15	POLD1	249.744	0.279206	0.226323	1.23366	0.217329	0.329549	chr19:50384204-50418018	hgnc_idHGNC:9175	+	189.312	278.931	208.709	368.939	249.478	203.097
ENSG00000063015.20	SEZ6	1.03302	3.3427	2.13713	1.56411	0.117792	0.199646	chr17:28954901-29006440	hgnc_idHGNC:15955	-	0	0	0	1.76526	3.5262	0.906681
ENSG00000063046.18	EIF4B	14857.3	-1.24466	0.06246	-19.9273	2.36e-88	1.96e-86	chr12:53006282-53042215	hgnc_idHGNC:3285	+	20367.1	21453.7	20867.5	8492.67	8860.45	9102.17
ENSG00000063127.16	SLC6A16	31.59	6.40016	1.07108	5.97545	2.29e-09	1.12e-08	chr19:49289638-49325215	hgnc_idHGNC:13622	-	1.10709	0	1.12816	55.6057	55.5376	76.1612
ENSG00000063169.11	BICRA	116.324	0.867501	0.2045	4.24205	2.21e-05	7.52e-05	chr19:47608196-47703277	hgnc_idHGNC:4332	+	84.1389	79.539	83.4835	176.526	143.693	130.562
ENSG00000063176.16	SPHK2	56.6269	0.897312	0.319675	2.80695	0.00500124	0.0121789	chr19:48619291-48630717	hgnc_idHGNC:18859	+	36.534	34.8664	47.3825	94.4414	77.5763	48.9608
ENSG00000063177.13	RPL18	8661.54	0.115614	0.141452	0.817337	0.413736	0.546996	chr19:48615328-48619184	hgnc_idHGNC:10310	-	7250.34	9598.07	8095.64	10732.8	9087.01	7205.4
ENSG00000063180.9	CA11	135.878	2.23374	0.228716	9.76641	1.57e-22	1.68e-21	chr19:48637946-48646187	hgnc_idHGNC:1370	-	45.3907	47.9413	49.6388	278.911	194.822	198.563
ENSG00000063241.8	ISOC2	194.635	1.18912	0.233418	5.09439	3.5e-07	1.43e-06	chr19:55452985-55462343	hgnc_idHGNC:26278	-	90.7814	157.988	107.175	328.338	276.806	206.723
ENSG00000063244.13	U2AF2	2537.93	0.411058	0.140098	2.93407	0.00334548	0.00840188	chr19:55654146-55674716	hgnc_idHGNC:23156	+	1921.91	2442.83	2171.7	3497.86	2837.71	2355.56
ENSG00000063245.15	EPN1	803.834	1.12291	0.171514	6.54702	5.87e-11	3.2e-10	chr19:55675226-55709858	hgnc_idHGNC:21604	+	422.909	592.729	502.029	1383.96	1045.52	875.854
ENSG00000063322.15	MED29	1401.37	0.830796	0.0851594	9.75577	1.74e-22	1.86e-21	chr19:39391303-39400641	hgnc_idHGNC:23074	+	985.311	1057.98	982.623	1903.83	1764.86	1713.63
ENSG00000063438.20	AHRR	9.85901	0.975791	0.63512	1.53639	0.124443	0.209066	chr5:321714-438291	hgnc_idHGNC:346	+	7.74963	6.53745	5.64078	8.8263	14.9863	15.4136
ENSG00000063515.3	GSC2	0.151114	0.645819	4.08047	0.158271	0.874244	NA	chr22:19146993-19150292	hgnc_idHGNC:4613	-	0	0	0	0	0	0.906681
ENSG00000063587.15	ZNF275	745.077	0.813864	0.0909171	8.95171	3.5e-19	3.17e-18	chrX:153334147-153360110	hgnc_idHGNC:13069	+	546.903	541.519	532.489	917.053	973.23	959.269
ENSG00000063601.17	MTMR1	3786.37	0.109302	0.0709288	1.54101	0.123314	0.207445	chrX:150692971-150765108	hgnc_idHGNC:7449	+	3600.26	3727.44	3601.07	3716.76	3958.16	4114.52
ENSG00000063660.9	GPC1	203.299	1.72604	0.244148	7.06963	1.55e-12	9.39e-12	chr2:240435663-240468076	hgnc_idHGNC:4449	+	83.0318	117.674	82.3553	419.249	294.437	223.044
ENSG00000063761.16	ADCK1	48.2123	2.73977	0.35269	7.76821	7.96e-15	5.59e-14	chr14:77800109-77935014	hgnc_idHGNC:19038	+	13.2851	11.9853	12.4097	85.6151	93.4442	72.5345
ENSG00000063854.13	HAGH	295.448	1.03325	0.197247	5.23835	1.62e-07	6.81e-07	chr16:1795620-1827157	hgnc_idHGNC:4805	-	149.457	248.423	183.889	465.146	398.46	327.312
ENSG00000063978.16	RNF4	4112	-0.336571	0.0765551	-4.39645	1.1e-05	3.87e-05	chr4:2462220-2625320	hgnc_idHGNC:10067	+	4390.72	4925.97	4451.7	3685.86	3733.36	3484.38
ENSG00000064012.22	CASP8	2132.47	-0.523138	0.0813273	-6.4325	1.26e-10	6.69e-10	chr2:201233443-201287711	hgnc_idHGNC:1509	+	2447.78	2587.74	2509.02	1621.39	1767.51	1861.42
ENSG00000064042.18	LIMCH1	41273	-1.86632	0.0767835	-24.3062	1.69e-130	3.33e-128	chr4:41359607-41700044	hgnc_idHGNC:29191	+	67087.5	63534.2	63714.8	16672.9	17274	19354.9
ENSG00000064102.15	INTS13	2576.81	-0.551532	0.0730551	-7.54953	4.37e-14	2.93e-13	chr12:26905181-26938326	hgnc_idHGNC:20174	-	3005.75	3095.48	3088.89	2006.22	2053.13	2211.4
ENSG00000064115.11	TM7SF3	2921.15	0.164335	0.0685966	2.39568	0.0165898	0.0362374	chr12:26971579-27014434	hgnc_idHGNC:23049	-	2642.63	2819.82	2802.34	3043.31	3057.21	3161.6
ENSG00000064195.7	DLX3	7.29085	2.78612	0.891258	3.12605	0.00177169	0.00466384	chr17:49990005-49995224	hgnc_idHGNC:2916	-	1.10709	2.17915	2.25631	15.8873	12.3417	9.97349
ENSG00000064199.7	SPA17	692.798	-1.32386	0.102451	-12.9219	3.39e-38	7.1e-37	chr11:124673844-124697518	hgnc_idHGNC:11210	+	941.027	1062.34	966.829	374.235	414.328	398.033
ENSG00000064201.16	TSPAN32	1.32777	3.7047	2.0856	1.77632	0.0756804	0.137734	chr11:2301997-2318204	hgnc_idHGNC:13410	+	0	0	0	6.17841	0.881549	0.906681
ENSG00000064205.11	CCN5	4.14244	0.845565	0.991643	0.852691	0.393831	0.52678	chr20:44714844-44728509	hgnc_idHGNC:12770	+	2.21418	2.17915	4.51262	4.41315	8.81549	2.72004
ENSG00000064218.5	DMRT3	0	NA	NA	NA	NA	NA	chr9:976655-991732	hgnc_idHGNC:13909	+	0	0	0	0	0	0
ENSG00000064225.12	ST3GAL6	546.674	0.247123	0.124104	1.99125	0.0464529	0.0905271	chr3:98732236-98821201	hgnc_idHGNC:18080	+	520.333	469.607	509.926	510.16	612.677	657.344
ENSG00000064270.13	ATP2C2	14.1171	0.325376	0.514405	0.632529	0.527041	0.653719	chr16:84368527-84464187	hgnc_idHGNC:29103	+	14.3922	14.1645	9.02524	17.6526	15.8679	13.6002
ENSG00000064300.9	NGFR	222.25	5.3924	0.313862	17.1808	3.7e-66	1.83e-64	chr17:49495293-49515008	hgnc_idHGNC:7809	+	13.2851	10.8958	6.76893	492.508	431.959	378.086
ENSG00000064309.16	CDON	825.88	1.50327	0.0949174	15.8376	1.71e-56	6.4e-55	chr11:125955796-126063335	hgnc_idHGNC:17104	-	460.55	406.412	425.314	1244.51	1227.12	1191.38
ENSG00000064313.12	TAF2	3925.33	0.023996	0.0735823	0.326111	0.74434	0.829149	chr8:119730774-119832841	hgnc_idHGNC:11536	-	3882.57	3827.68	3967.72	3726.46	3938.76	4208.81
ENSG00000064393.16	HIPK2	10073.1	-1.77287	0.0939636	-18.8677	2.1e-79	1.44e-77	chr7:139561570-139777998	hgnc_idHGNC:14402	-	17548.5	13789.7	15418.5	4668.23	4531.16	4482.63
ENSG00000064419.14	TNPO3	7704.29	-0.85313	0.0603536	-14.1355	2.29e-45	6.25e-44	chr7:128954180-129055173	hgnc_idHGNC:17103	-	9744.61	10051.3	9958.23	5324.91	5568.75	5577.9
ENSG00000064489.23	BORCS8-MEF2B	1.55754	1.68609	1.7262	0.976763	0.328687	0.457551	chr19:19145569-19192158	hgnc_idHGNC:39979	-	2.21418	0	0	2.64789	1.7631	2.72004
ENSG00000064490.14	RFXANK	253.062	1.06142	0.230809	4.5987	4.25e-06	1.56e-05	chr19:19192229-19201869	hgnc_idHGNC:9987	+	141.708	213.557	136.507	444.846	329.699	252.057
ENSG00000064545.15	TMEM161A	185.852	0.940895	0.246588	3.81565	0.000135824	0.00041882	chr19:19119169-19138513	hgnc_idHGNC:26020	-	104.067	149.272	128.61	330.104	237.137	165.923
ENSG00000064547.14	LPAR2	111.983	2.34026	0.23255	10.0635	8.01e-24	9.09e-23	chr19:19623655-19628930	hgnc_idHGNC:3168	-	30.9985	39.2247	40.6136	210.066	186.888	164.109
ENSG00000064601.21	CTSA	3150.45	0.930175	0.100398	9.26486	1.95e-20	1.88e-19	chr20:45890144-45898949	hgnc_idHGNC:9251	+	2024.87	2328.42	2152.52	4572.02	4160.03	3664.81
ENSG00000064607.17	SUGP2	6021.4	0.591907	0.0812939	7.28107	3.31e-13	2.08e-12	chr19:18990888-19034023	hgnc_idHGNC:18641	-	5007.37	4349.58	5053.01	6961.3	7410.3	7346.84
ENSG00000064651.14	SLC12A2	1287.58	0.0342331	0.104347	0.328071	0.742858	0.828101	chr5:128083766-128189677	hgnc_idHGNC:10911	+	1356.19	1208.34	1252.25	1154.48	1314.39	1439.81
ENSG00000064652.11	SNX24	2557.9	-0.355874	0.0773239	-4.60239	4.18e-06	1.54e-05	chr5:122843439-123029354	hgnc_idHGNC:21533	+	2847.44	2916.79	2850.85	2138.61	2179.19	2414.49
ENSG00000064655.19	EYA2	0.146925	0.645819	4.08047	0.158271	0.874244	NA	chr20:46894624-47188844	hgnc_idHGNC:3520	+	0	0	0	0	0.881549	0
ENSG00000064666.15	CNN2	2476.31	0.560119	0.125848	4.45076	8.56e-06	3.04e-05	chr19:1026586-1039068	hgnc_idHGNC:2156	+	1830.02	2183.51	1991.19	3401.66	3035.17	2416.31
ENSG00000064687.13	ABCA7	62.1582	3.51738	0.400758	8.77681	1.68e-18	1.47e-17	chr19:1039997-1065572	hgnc_idHGNC:37	+	4.42836	9.80618	15.7942	146.517	107.549	88.8548
ENSG00000064692.20	SNCAIP	641.401	-5.2191	0.16728	-31.1999	1.07e-213	6.89e-211	chr5:122311354-122464219	hgnc_idHGNC:11139	+	1273.15	1229.04	1245.48	24.7136	37.0251	38.9873
ENSG00000064703.13	DDX20	2329.08	0.407837	0.0882121	4.62337	3.78e-06	1.39e-05	chr1:111754832-111775602	hgnc_idHGNC:2743	+	1893.12	2083.27	2029.55	2459.01	2620.85	2888.69
ENSG00000064726.10	BTBD1	5318.03	0.0490765	0.0915726	0.53593	0.592007	0.708376	chr15:83016423-83067252	hgnc_idHGNC:1120	-	5388.21	5326.93	4967.27	5012.46	5137.67	6075.67
ENSG00000064763.11	FAR2	79.5265	1.34066	0.262487	5.10753	3.26e-07	1.34e-06	chr12:29149103-29340980	hgnc_idHGNC:25531	+	59.7829	42.4934	32.7165	108.564	106.667	126.935
ENSG00000064787.13	BCAS1	5.26632	-0.787895	1.0175	-0.774342	0.438729	0.572289	chr20:53936777-54070594	hgnc_idHGNC:974	-	3.32127	6.53745	10.1534	0	7.05239	4.53341
ENSG00000064835.12	POU1F1	0.6288	1.1533	2.94451	0.391679	0.695296	NA	chr3:87259404-87276584	hgnc_idHGNC:9210	-	0	0	1.12816	0	2.64465	0
ENSG00000064886.14	CHI3L2	28.4061	2.90984	0.509485	5.71134	1.12e-08	5.17e-08	chr1:111200771-111243440	hgnc_idHGNC:1933	+	2.21418	4.3583	13.5379	51.1926	52.893	46.2407
ENSG00000064932.16	SBNO2	403.555	0.341051	0.18377	1.85586	0.0634737	0.118461	chr19:1107637-1174268	hgnc_idHGNC:29158	-	304.45	412.949	350.856	571.944	428.433	352.699
ENSG00000064933.18	PMS1	2375.65	-1.54128	0.0934245	-16.4976	3.82e-61	1.64e-59	chr2:189784085-189877629	hgnc_idHGNC:9121	+	3569.26	3483.37	3555.95	1082.99	1206.84	1355.49
ENSG00000064961.19	HMG20B	839.906	-0.229105	0.11373	-2.01447	0.0439607	0.0861989	chr19:3572777-3579088	hgnc_idHGNC:5002	+	850.246	961.005	908.165	884.395	719.344	716.278
ENSG00000064989.13	CALCRL	25.2617	0.272579	0.395761	0.688746	0.490983	0.62073	chr2:187341964-187448460	hgnc_idHGNC:16709	-	22.1418	26.1498	20.3068	26.4789	22.0387	34.4539
ENSG00000064995.18	TAF11	1277.91	-0.0625821	0.0752174	-0.832016	0.4054	0.538575	chr6:34877462-34888071	hgnc_idHGNC:11544	-	1316.33	1304.22	1296.25	1243.63	1238.58	1268.45
ENSG00000064999.15	ANKS1A	1655.69	-0.0842824	0.0879438	-0.958366	0.337878	0.46796	chr6:34889255-35091406	hgnc_idHGNC:20961	+	1733.7	1729.16	1649.36	1739.66	1606.18	1476.08
ENSG00000065000.19	AP3D1	3251.41	0.436071	0.107041	4.07388	4.62e-05	0.000151262	chr19:2100988-2164468	hgnc_idHGNC:568	-	2623.8	3041	2626.35	4211.03	3707.8	3298.51
ENSG00000065029.15	ZNF76	1104.47	-0.278457	0.0931116	-2.99058	0.00278452	0.00708536	chr6:35258909-35295985	hgnc_idHGNC:13149	+	1193.44	1213.79	1225.18	1037.97	1056.1	900.334
ENSG00000065054.14	SLC9A3R2	355.849	1.45633	0.195067	7.46576	8.28e-14	5.44e-13	chr16:2025356-2039026	hgnc_idHGNC:11076	+	147.243	224.452	198.555	652.264	492.786	419.793
ENSG00000065057.9	NTHL1	46.6923	0.734404	0.315251	2.32959	0.0198281	0.0425289	chr16:2039815-2047866	hgnc_idHGNC:8028	-	33.2127	38.1351	33.8447	73.2583	58.1823	43.5207
ENSG00000065060.17	UHRF1BP1	3135.6	-0.931171	0.0700694	-13.2893	2.67e-40	6.02e-39	chr6:34792015-34883138	hgnc_idHGNC:21216	+	4184.8	3942.08	4214.79	2178.33	2209.16	2084.46
ENSG00000065135.12	GNAI3	8799.61	0.194159	0.0747839	2.59627	0.00942416	0.0217257	chr1:109548615-109600195	hgnc_idHGNC:4387	+	8165.9	8275.32	8183.64	8827.18	9167.23	10178.4
ENSG00000065150.21	IPO5	35339	-1.15874	0.0622829	-18.6045	2.95e-77	1.91e-75	chr13:97953658-98024296	hgnc_idHGNC:6402	+	48946.7	48708.4	48787.1	20725	22266.2	22600.8
ENSG00000065154.12	OAT	11081.4	-0.212565	0.0648246	-3.27908	0.00104145	0.00283549	chr10:124397303-124418976	hgnc_idHGNC:8091	-	11716.3	12238.1	11733.9	9934	10103.4	10762.3
ENSG00000065183.16	WDR3	8457.39	-0.6376	0.0745914	-8.5479	1.25e-17	1.04e-16	chr1:117929720-117966543	hgnc_idHGNC:12755	+	10343.5	10370.6	10174.8	6179.29	6529.64	7146.46
ENSG00000065243.20	PKN2	7027.11	-0.400849	0.092414	-4.33753	1.44e-05	5e-05	chr1:88684222-88836255	hgnc_idHGNC:9406	+	8648.59	7497.37	7845.19	5537.62	5972.5	6661.39
ENSG00000065268.11	WDR18	155.163	-0.342834	0.254996	-1.34446	0.178798	0.281664	chr19:984332-998438	hgnc_idHGNC:17956	+	133.958	234.259	152.301	179.174	124.298	106.988
ENSG00000065308.5	TRAM2	17833.3	0.705686	0.0576873	12.233	2.07e-34	3.7e-33	chr6:52497408-52577060	hgnc_idHGNC:16855	-	13452.3	13570.7	13647.3	22264.3	22630.3	21434.8
ENSG00000065320.9	NTN1	3.70318	2.00508	1.10923	1.80763	0.0706634	0.130045	chr17:9021510-9244000	hgnc_idHGNC:8029	+	2.21418	1.08958	1.12816	4.41315	7.93394	5.44009
ENSG00000065325.13	GLP2R	15.4094	4.31431	0.85088	5.07041	3.97e-07	1.61e-06	chr17:9822206-9892099	hgnc_idHGNC:4325	+	0	3.26873	1.12816	26.4789	34.3804	27.2004
ENSG00000065328.17	MCM10	2101.48	-0.750472	0.0732839	-10.2406	1.3e-24	1.53e-23	chr10:13161558-13211110	hgnc_idHGNC:18043	+	2626.02	2709.77	2572.19	1497.82	1599.13	1603.92
ENSG00000065357.20	DGKA	938.843	-0.0852372	0.0938386	-0.908338	0.3637	0.495723	chr12:55927319-55954027	hgnc_idHGNC:2849	+	996.381	881.466	1022.11	904.696	935.324	893.081
ENSG00000065361.17	ERBB3	313.703	-1.083	0.128983	-8.39647	4.6e-17	3.7e-16	chr12:56076799-56103505	hgnc_idHGNC:3431	+	391.91	446.726	439.981	190.648	208.046	204.91
ENSG00000065371.17	ROPN1	1.33525	3.71161	1.93127	1.92185	0.0546251	0.104277	chr3:123968521-123992178	hgnc_idHGNC:17692	-	0	0	0	1.76526	3.5262	2.72004
ENSG00000065413.20	ANKRD44	410.403	-0.110445	0.125598	-0.879357	0.379208	0.512261	chr2:196967017-197311173	hgnc_idHGNC:25259	-	448.372	394.426	435.468	356.583	389.645	437.927
ENSG00000065427.15	KARS1	13781.3	-1.3741	0.0658179	-20.8772	8.63e-97	8.76e-95	chr16:75627474-75648643	hgnc_idHGNC:6215	-	18957.8	20819.6	19890.5	7466.17	7778.79	7774.79
ENSG00000065457.11	ADAT1	1415.22	-0.168791	0.0746073	-2.26239	0.0236732	0.0497944	chr16:75596868-75623300	hgnc_idHGNC:228	-	1481.29	1490.54	1521.88	1307.18	1324.97	1365.46
ENSG00000065485.20	PDIA5	1225.95	0.0567689	0.0898107	0.632095	0.527325	0.653971	chr3:123067025-123225227	hgnc_idHGNC:24811	+	1102.66	1291.15	1211.64	1282.46	1247.39	1220.39
ENSG00000065491.8	TBC1D22B	2053.8	-0.548908	0.0749746	-7.32125	2.46e-13	1.56e-12	chr6:37257772-37332970	hgnc_idHGNC:21602	+	2393.53	2572.49	2353.33	1674.35	1629.98	1699.12
ENSG00000065518.8	NDUFB4	1644.81	0.0608074	0.116246	0.523095	0.600908	0.716959	chr3:120596328-120602507	hgnc_idHGNC:7699	+	1375.01	1785.81	1669.67	1859.7	1627.34	1551.33
ENSG00000065526.12	SPEN	4013.48	-0.205468	0.093151	-2.20576	0.0274011	0.0567285	chr1:15836095-15940456	hgnc_idHGNC:17575	+	4758.28	3796.08	4342.27	3733.53	3829.45	3621.28
ENSG00000065534.19	MYLK	3759.89	1.58275	0.0649571	24.3661	3.92e-131	7.79e-129	chr3:123610049-123884332	hgnc_idHGNC:7590	-	1885.38	1926.37	1834.38	5723.86	5596.96	5592.41
ENSG00000065548.18	ZC3H15	7512.72	-1.05118	0.0818827	-12.8377	1.01e-37	2.08e-36	chr2:186486253-186509361	hgnc_idHGNC:29528	+	10087.8	10255.1	10060.9	4469.64	4833.53	5369.37
ENSG00000065559.15	MAP2K4	3501.94	0.255208	0.0783202	3.25852	0.00111995	0.00303604	chr17:12020829-12143830	hgnc_idHGNC:6844	+	3227.17	3249.11	3102.43	3577.3	3747.47	4108.17
ENSG00000065600.13	PACC1	1110.69	-0.0318517	0.082279	-0.387118	0.698669	0.796623	chr1:212363928-212414901	hgnc_idHGNC:25593	-	1081.63	1165.85	1121.39	1102.41	1126.62	1066.26
ENSG00000065609.14	SNAP91	497.842	1.31636	0.113328	11.6154	3.44e-31	5.27e-30	chr6:83552880-83709691	hgnc_idHGNC:14986	-	303.343	262.588	289.936	697.278	684.082	749.825
ENSG00000065613.15	SLK	9136.62	-0.750233	0.0936298	-8.01276	1.12e-15	8.33e-15	chr10:103967140-104029233	hgnc_idHGNC:11088	+	12356.2	10575.4	11448.5	6284.33	6610.74	7544.49
ENSG00000065615.14	CYB5R4	2597.24	-0.49722	0.0848172	-5.86226	4.57e-09	2.17e-08	chr6:83859656-83967423	hgnc_idHGNC:20147	+	3166.28	2952.75	3002.02	2009.75	2101.61	2351.02
ENSG00000065618.21	COL17A1	228.941	0.340646	0.153523	2.21886	0.0264966	0.0551265	chr10:104031286-104085880	hgnc_idHGNC:2194	-	193.741	203.751	208.709	293.033	246.834	227.577
ENSG00000065621.15	GSTO2	21.3418	-0.779513	0.434849	-1.79261	0.0730359	0.133887	chr10:104268873-104304950	hgnc_idHGNC:23064	+	19.9276	29.4185	31.5883	14.1221	19.3941	13.6002
ENSG00000065665.21	SEC61A2	665.041	0.782442	0.108015	7.24383	4.36e-13	2.73e-12	chr10:12129637-12169961	hgnc_idHGNC:17702	+	515.904	440.188	511.054	785.541	878.023	859.534
ENSG00000065675.15	PRKCQ	14.4988	0.607986	0.531384	1.14416	0.252559	0.371864	chr10:6427143-6580301	hgnc_idHGNC:9410	-	12.178	6.53745	15.7942	15.8873	20.2756	16.3203
ENSG00000065717.15	TLE2	16.5692	1.53433	0.515809	2.9746	0.00293369	0.00744172	chr19:2997639-3047635	hgnc_idHGNC:11838	-	5.53545	8.7166	11.2816	28.2442	21.1572	24.4804
ENSG00000065802.12	ASB1	3119.91	-0.639992	0.06552	-9.76789	1.55e-22	1.65e-21	chr2:238426742-238452250	hgnc_idHGNC:16011	+	3820.57	3737.24	3844.75	2443.12	2500.07	2373.69
ENSG00000065809.14	FAM107B	6866.27	1.37796	0.0794376	17.3464	2.1e-67	1.07e-65	chr10:14518557-14774897	hgnc_idHGNC:23726	-	3853.78	3808.07	3784.96	9303.81	9588.61	10858.4
ENSG00000065833.9	ME1	3670.21	-0.155788	0.0866519	-1.79786	0.0721994	0.132552	chr6:83210402-83431051	hgnc_idHGNC:6983	-	3911.35	3919.2	3773.68	3160.7	3429.23	3827.1
ENSG00000065882.16	TBC1D1	5221.65	-1.20534	0.0617501	-19.5197	7.47e-85	5.77e-83	chr4:37891084-38139175	hgnc_idHGNC:11578	+	7230.41	7473.4	7149.12	3118.33	3208.84	3149.81
ENSG00000065883.16	CDK13	3457.84	-0.242337	0.0805149	-3.00984	0.00261388	0.00668173	chr7:39950121-40099580	hgnc_idHGNC:1733	+	3877.03	3538.94	3826.7	2968.29	3155.06	3381.01
ENSG00000065911.13	MTHFD2	3837.47	-0.777966	0.0666128	-11.6789	1.63e-31	2.55e-30	chr2:74186172-74217565	hgnc_idHGNC:7434	+	4750.53	4933.6	4858.96	2800.59	2739.86	2941.27
ENSG00000065923.10	SLC9A7	3840.02	0.2674	0.075911	3.52255	0.000427421	0.00123211	chrX:46599251-46759118	hgnc_idHGNC:17123	-	3642.33	3239.31	3574	4081.28	4153.86	4349.35
ENSG00000065970.9	FOXJ2	1176.48	-0.00386644	0.0852634	-0.045347	0.963831	0.977613	chr12:8032716-8055517	hgnc_idHGNC:24818	+	1138.09	1180.01	1216.15	1116.53	1242.1	1165.99
ENSG00000065978.19	YBX1	19701	-0.166139	0.0757689	-2.19271	0.0283281	0.0583959	chr1:42682418-42703805	hgnc_idHGNC:8014	+	19444.9	22364.6	20692.6	18472.6	17891	19340.4
ENSG00000065989.16	PDE4A	1051.6	0.914221	0.120981	7.55672	4.13e-14	2.77e-13	chr19:10416773-10469630	hgnc_idHGNC:8780	+	676.432	750.717	760.377	1568.43	1384.03	1169.62
ENSG00000066027.12	PPP2R5A	1862.25	-0.713309	0.0732716	-9.73513	2.14e-22	2.26e-21	chr1:212285410-212361853	hgnc_idHGNC:9309	+	2293.89	2307.72	2338.67	1354.84	1411.36	1467.01
ENSG00000066032.19	CTNNA2	1.86359	2.01503	1.71282	1.17644	0.239418	0.356445	chr2:79185231-80648861	hgnc_idHGNC:2510	+	2.21418	0	0	0.88263	2.64465	5.44009
ENSG00000066044.15	ELAVL1	5443.05	-0.361641	0.0608382	-5.9443	2.78e-09	1.34e-08	chr19:7958573-8005659	hgnc_idHGNC:3312	-	5994.9	6279.22	6090.91	4813.87	4703.95	4775.49
ENSG00000066056.14	TIE1	40.3757	1.20912	0.325793	3.71131	0.000206193	0.000621933	chr1:43300982-43323108	hgnc_idHGNC:11809	+	17.7134	27.2394	28.2039	57.371	56.4192	55.3075
ENSG00000066084.13	DIP2B	3259.33	-0.127792	0.0803897	-1.58965	0.111913	0.191593	chr12:50504985-50748657	hgnc_idHGNC:29284	+	3689.93	3179.38	3341.6	3111.27	3200.02	3033.76
ENSG00000066117.15	SMARCD1	3589.48	0.193135	0.0697061	2.7707	0.00559354	0.013495	chr12:50085200-50100707	hgnc_idHGNC:11106	+	3244.88	3508.43	3295.34	3903.87	3881.46	3702.89
ENSG00000066135.13	KDM4A	830.592	0.440558	0.0866033	5.08708	3.64e-07	1.48e-06	chr1:43650149-43705518	hgnc_idHGNC:22978	+	704.11	700.597	709.61	987.663	946.784	934.788
ENSG00000066136.20	NFYC	1062.49	-0.0317649	0.101628	-0.312561	0.754614	0.83656	chr1:40691648-40771603	hgnc_idHGNC:7806	+	949.884	1127.71	1145.08	1061.8	1094	996.443
ENSG00000066185.13	ZMYND12	79.4228	0.308478	0.221483	1.39278	0.163685	0.26226	chr1:42430329-42456253	hgnc_idHGNC:21192	-	68.6396	67.5537	76.7146	82.9672	87.2734	93.3882
ENSG00000066230.12	SLC9A3	7.28534	-0.186396	0.70577	-0.264103	0.791701	0.865813	chr5:470456-524449	hgnc_idHGNC:11073	-	7.74963	7.62703	7.89709	9.70893	5.2893	5.44009
ENSG00000066248.15	NGEF	198.021	0.658616	0.209221	3.14794	0.00164428	0.00435137	chr2:232878701-233013256	hgnc_idHGNC:7807	-	129.53	208.109	122.969	267.437	240.663	219.417
ENSG00000066279.19	ASPM	9704.61	-0.574758	0.102085	-5.63021	1.8e-08	8.18e-08	chr1:197084121-197146694	hgnc_idHGNC:19048	-	12946.3	10210.4	11680.9	7116.65	7911.02	8362.32
ENSG00000066294.15	CD84	0.812344	0.294697	2.39611	0.12299	0.902115	NA	chr1:160541095-160579516	hgnc_idHGNC:1704	-	0	2.17915	0	0	0.881549	1.81336
ENSG00000066322.15	ELOVL1	3688.55	0.272428	0.0847553	3.21429	0.00130769	0.00351308	chr1:43363398-43368074	hgnc_idHGNC:14418	-	3141.92	3559.64	3322.42	4318.71	4031.32	3757.29
ENSG00000066336.12	SPI1	0.298219	1.54781	3.72114	0.415949	0.677447	NA	chr11:47354860-47378547	hgnc_idHGNC:11241	-	0	0	0	0.88263	0	0.906681
ENSG00000066379.15	POLR1H	497.588	-0.644179	0.142859	-4.50918	6.51e-06	2.34e-05	chr6:30058899-30064909	hgnc_idHGNC:13182	+	582.33	645.029	593.41	430.724	426.67	307.365
ENSG00000066382.17	MPPED2	0.366111	-2.16312	3.45686	-0.625747	0.531481	NA	chr11:30384493-30586872	hgnc_idHGNC:1180	-	1.10709	1.08958	0	0	0	0
ENSG00000066405.13	CLDN18	2.33548	-0.322569	1.53262	-0.210469	0.833302	0.89269	chr3:137998735-138033655	hgnc_idHGNC:2039	+	5.53545	0	2.25631	0	4.40775	1.81336
ENSG00000066422.5	ZBTB11	3414.75	-0.732033	0.101199	-7.23359	4.7e-13	2.93e-12	chr3:101648889-101677132	hgnc_idHGNC:16740	-	4575.61	3947.53	4265.55	2332.79	2467.46	2899.57
ENSG00000066427.24	ATXN3	1504.67	-0.658469	0.0890638	-7.39322	1.43e-13	9.26e-13	chr14:92044496-92106621	hgnc_idHGNC:7106	-	1948.48	1801.07	1776.84	1093.58	1148.66	1259.38
ENSG00000066455.13	GOLGA5	4708.76	-0.379066	0.084352	-4.49386	6.99e-06	2.51e-05	chr14:92794305-92839947	hgnc_idHGNC:4428	+	5242.07	5372.7	5356.48	3722.93	4063.06	4495.33
ENSG00000066468.24	FGFR2	0.445143	2.1268	2.81427	0.755719	0.449818	NA	chr10:121478332-121598458	hgnc_idHGNC:3689	-	0	0	0	0.88263	0.881549	0.906681
ENSG00000066557.6	LRRC40	2241.16	-0.942763	0.10347	-9.11145	8.13e-20	7.61e-19	chr1:70144805-70205579	hgnc_idHGNC:26004	-	2857.4	3045.36	2942.23	1360.13	1478.36	1763.49
ENSG00000066583.12	ISOC1	1140.73	-1.37389	0.10105	-13.5961	4.22e-42	1.01e-40	chr5:129094749-129114028	hgnc_idHGNC:24254	+	1658.42	1707.36	1572.65	632.846	568.599	704.491
ENSG00000066629.18	EML1	278.263	3.40542	0.173006	19.6838	2.97e-86	2.35e-84	chr14:99737693-99942060	hgnc_idHGNC:3330	+	52.0333	51.21	40.6136	507.512	508.654	509.555
ENSG00000066651.20	TRMT11	1762.82	-0.989216	0.0780247	-12.6782	7.81e-37	1.56e-35	chr6:125986479-126203817	hgnc_idHGNC:21080	+	2278.39	2424.3	2330.77	1131.53	1170.7	1241.25
ENSG00000066654.14	THUMPD1	2622.02	-0.268234	0.0907236	-2.95661	0.0031104	0.00785171	chr16:20702816-20742084	hgnc_idHGNC:23807	-	2916.08	2776.24	2902.74	2131.55	2395.17	2610.34
ENSG00000066697.15	MSANTD3	4311.84	-1.03984	0.0804289	-12.9287	3.1e-38	6.52e-37	chr9:100427143-100451734	hgnc_idHGNC:23370	+	5669.41	5942.54	5793.08	2633.77	2751.32	3080.9
ENSG00000066735.15	KIF26A	0.188026	-1.27773	4.08047	-0.313134	0.754179	NA	chr14:104138587-104180894	hgnc_idHGNC:20226	+	0	0	1.12816	0	0	0
ENSG00000066739.12	ATG2B	2715.91	-0.753032	0.106166	-7.09294	1.31e-12	7.97e-12	chr14:96279195-96363341	hgnc_idHGNC:20187	-	3840.5	2923.33	3463.44	1924.13	2112.19	2031.87
ENSG00000066777.9	ARFGEF1	4723.24	-0.520159	0.0791392	-6.57271	4.94e-11	2.71e-10	chr8:67173511-67343781	hgnc_idHGNC:15772	-	5801.15	5294.25	5601.29	3652.32	3821.52	4168.92
ENSG00000066813.14	ACSM2B	0	NA	NA	NA	NA	NA	chr16:20536226-20576427	hgnc_idHGNC:30931	-	0	0	0	0	0	0
ENSG00000066827.16	ZFAT	417.097	-0.0438323	0.111225	-0.394088	0.693516	0.792978	chr8:134477788-134713049	hgnc_idHGNC:19899	-	399.66	421.666	449.006	406.893	403.75	421.607
ENSG00000066855.16	MTFR1	2226.44	-0.227782	0.0775328	-2.93788	0.0033047	0.00830622	chr8:65644734-65771261	hgnc_idHGNC:29510	+	2485.42	2366.56	2353.33	1946.2	2031.09	2176.03
ENSG00000066923.18	STAG3	31.2971	1.01558	0.359282	2.8267	0.0047031	0.011509	chr7:100177563-100221488	hgnc_idHGNC:11356	+	22.1418	16.3436	23.6913	41.4836	38.7882	45.3341
ENSG00000066926.13	FECH	671.051	0.427762	0.0964325	4.43588	9.17e-06	3.25e-05	chr18:57544377-57586732	hgnc_idHGNC:3647	-	603.364	575.296	538.13	763.475	789.868	756.172
ENSG00000066933.16	MYO9A	3288.82	-0.704032	0.11552	-6.09447	1.1e-09	5.47e-09	chr15:71822291-72118577	hgnc_idHGNC:7608	-	4634.28	3361.34	4231.71	2364.57	2603.22	2537.8
ENSG00000067048.17	DDX3Y	0.335629	-0.315952	3.60742	-0.0875839	0.930207	NA	chrY:12904108-12920478	hgnc_idHGNC:2699	+	1.10709	0	0	0	0	0.906681
ENSG00000067057.18	PFKP	6225.48	-0.773159	0.115893	-6.6713	2.54e-11	1.42e-10	chr10:3066333-3137718	hgnc_idHGNC:8878	+	7123.02	8734.03	7707.56	5197.81	4688.08	3902.36
ENSG00000067064.12	IDI1	11282.9	-0.772894	0.0837097	-9.23302	2.63e-20	2.52e-19	chr10:1039152-1049119	hgnc_idHGNC:5387	-	14443.1	14565.4	13695.8	7807.75	7948.05	9237.27
ENSG00000067066.17	SP100	4853.59	-0.358169	0.0720475	-4.9713	6.65e-07	2.64e-06	chr2:230415942-230545606	hgnc_idHGNC:11206	+	5400.39	5495.82	5462.53	4038.92	4173.25	4550.63
ENSG00000067082.15	KLF6	13811.2	0.0634231	0.0668029	0.949407	0.342414	0.472734	chr10:3775996-3785281	hgnc_idHGNC:2235	-	13513.1	13557.6	13452.1	13289.8	14212.3	14842.4
ENSG00000067113.17	PLPP1	473.603	0.727825	0.124255	5.8575	4.7e-09	2.23e-08	chr5:55424854-55534969	hgnc_idHGNC:9228	-	322.163	396.605	350.856	569.296	557.139	645.557
ENSG00000067141.17	NEO1	3411.43	-0.407665	0.0680878	-5.98734	2.13e-09	1.04e-08	chr15:73051710-73305205	hgnc_idHGNC:7754	+	4061.92	3845.11	3763.53	2892.38	2910.88	2994.77
ENSG00000067167.8	TRAM1	10670.4	1.19781	0.114903	10.4246	1.92e-25	2.34e-24	chr8:70573218-70608416	hgnc_idHGNC:20568	-	6984.63	6397.99	6053.68	13201.5	13717.8	17666.7
ENSG00000067177.15	PHKA1	1262.92	-0.023969	0.0813944	-0.29448	0.768391	0.847644	chrX:72578814-72714319	hgnc_idHGNC:8925	-	1273.15	1215.97	1331.22	1214.5	1260.62	1282.05
ENSG00000067182.8	TNFRSF1A	3571.01	0.706107	0.105309	6.70511	2.01e-11	1.13e-10	chr12:6328757-6342114	hgnc_idHGNC:11916	-	2393.53	2999.6	2749.31	4853.58	4399.81	4030.2
ENSG00000067191.16	CACNB1	200.529	-0.0237164	0.161907	-0.146482	0.883541	0.922443	chr17:39173453-39197703	hgnc_idHGNC:1401	-	198.169	224.452	183.889	220.658	200.112	175.896
ENSG00000067208.15	EVI5	3850.94	0.263939	0.0837867	3.15013	0.00163197	0.00432114	chr1:92508696-92792404	hgnc_idHGNC:3501	-	3719.82	3214.25	3564.97	4008.02	4147.69	4450.9
ENSG00000067221.14	STOML1	89.9917	1.53994	0.263264	5.84941	4.93e-09	2.34e-08	chr15:73978926-73994622	hgnc_idHGNC:14560	-	46.4978	58.8371	32.7165	160.639	124.298	116.962
ENSG00000067225.19	PKM	60763.9	0.852234	0.0971084	8.7761	1.69e-18	1.48e-17	chr15:72199029-72231822	hgnc_idHGNC:9021	-	39695.8	47224.4	43042.5	86299.2	78058.5	70263.3
ENSG00000067248.10	DHX29	4625.05	-0.116502	0.0825809	-1.41077	0.158314	0.255429	chr5:55256055-55307694	hgnc_idHGNC:15815	-	4822.49	4895.46	4716.82	4052.16	4428.02	4835.33
ENSG00000067334.14	DNTTIP2	10493.3	-0.740966	0.0779802	-9.50198	2.06e-21	2.07e-20	chr1:93866284-93879918	hgnc_idHGNC:24013	-	12938.6	13315.7	13136.2	7324.95	7651.85	8592.62
ENSG00000067365.15	METTL22	292.477	-0.152106	0.131784	-1.1542	0.248418	0.367291	chr16:8621683-8649654	hgnc_idHGNC:28368	+	305.557	286.558	331.678	297.446	268.873	264.751
ENSG00000067369.14	TP53BP1	4639.7	-0.140268	0.0683017	-2.05365	0.0400091	0.0793085	chr15:43403061-43510728	hgnc_idHGNC:11999	-	5012.91	4790.86	4791.27	4220.74	4420.09	4602.31
ENSG00000067445.21	TRO	0.927019	1.89767	2.10871	0.899919	0.368163	NA	chrX:54920462-54931431	hgnc_idHGNC:12326	+	0	0	1.12816	0.88263	2.64465	0.906681
ENSG00000067533.6	RRP15	2305.67	0.371366	0.0945129	3.92926	8.52e-05	0.000269606	chr1:218285293-218337983	hgnc_idHGNC:24255	+	2081.33	2028.79	1921.25	2350.44	2563.55	2888.69
ENSG00000067560.14	RHOA	36648.8	-0.413179	0.061214	-6.74975	1.48e-11	8.4e-11	chr3:49359139-49412998	hgnc_idHGNC:667	-	40695.5	42926	41961.7	30443.7	31299.4	32566.2
ENSG00000067596.12	DHX8	4126.93	-0.412095	0.0689633	-5.97558	2.29e-09	1.12e-08	chr17:43483865-43610338	hgnc_idHGNC:2749	+	4678.56	4739.65	4719.07	3530.52	3725.43	3368.32
ENSG00000067601.8	PMS2P4	43.5937	0.519313	0.292233	1.77705	0.0755595	0.137618	chr7:67287541-67302419	hgnc_idHGNC:9129	-	35.4269	35.956	36.101	51.1926	48.4852	54.4009
ENSG00000067606.17	PRKCZ	272.944	-0.181886	0.141737	-1.28326	0.1994	0.308459	chr1:2050411-2185395	hgnc_idHGNC:9412	+	265.702	321.425	283.167	233.014	275.043	259.311
ENSG00000067646.12	ZFY	0	NA	NA	NA	NA	NA	chrY:2935281-2982506	hgnc_idHGNC:12870	+	0	0	0	0	0	0
ENSG00000067704.10	IARS2	13124.6	-0.13885	0.0671668	-2.06724	0.0387113	0.0771044	chr1:220094132-220148041	hgnc_idHGNC:29685	+	13372.5	13940	13954.2	11951.7	12325.8	13203.1
ENSG00000067715.14	SYT1	551.661	2.67918	0.131626	20.3545	4.23e-92	3.88e-90	chr12:78863993-79452008	hgnc_idHGNC:11509	+	152.778	126.391	168.095	899.4	942.376	1020.92
ENSG00000067798.16	NAV3	4550.54	-1.38001	0.0877028	-15.7351	8.7e-56	3.18e-54	chr12:77324641-78213010	hgnc_idHGNC:15998	+	7159.55	5964.33	6600.84	2398.99	2620.85	2558.65
ENSG00000067829.19	IDH3G	596.279	1.34365	0.168731	7.96327	1.68e-15	1.23e-14	chrX:153785766-153794523	hgnc_idHGNC:5386	-	301.129	367.187	342.959	1067.98	838.353	660.064
ENSG00000067836.13	ROGDI	24.458	1.83494	0.444305	4.12992	3.63e-05	0.000120005	chr16:4796968-4802880	hgnc_idHGNC:29478	-	7.74963	11.9853	12.4097	44.1315	40.5513	29.9205
ENSG00000067840.13	PDZD4	0	NA	NA	NA	NA	NA	chrX:153802166-153830565	hgnc_idHGNC:21167	-	0	0	0	0	0	0
ENSG00000067842.18	ATP2B3	0.147105	0.645819	4.08047	0.158271	0.874244	NA	chrX:153517642-153582939	hgnc_idHGNC:816	+	0	0	0	0.88263	0	0
ENSG00000067900.8	ROCK1	6915.06	-0.0428973	0.0851155	-0.50399	0.614269	0.728283	chr18:20946906-21111813	hgnc_idHGNC:10251	-	7448.51	6709.6	6895.28	6279.91	6738.56	7418.47
ENSG00000067955.15	CBFB	3422.63	-0.666541	0.100891	-6.60657	3.93e-11	2.17e-10	chr16:67028984-67101058	hgnc_idHGNC:1539	+	4402.9	4098.98	4096.33	2420.17	2471.86	3045.54
ENSG00000067992.16	PDK3	1429.09	-0.169489	0.0944926	-1.79368	0.0728643	0.133623	chrX:24465270-24550466	hgnc_idHGNC:8811	+	1641.82	1368.51	1528.65	1288.64	1410.48	1336.45
ENSG00000068001.14	HYAL2	178.892	0.549789	0.262156	2.09718	0.0359774	0.0722676	chr3:50317790-50322782	hgnc_idHGNC:5321	-	147.243	171.063	117.328	275.381	234.492	127.842
ENSG00000068024.17	HDAC4	640.999	-0.19493	0.116565	-1.67229	0.094467	0.166322	chr2:239048168-239401654	hgnc_idHGNC:14063	-	731.787	636.312	684.79	672.564	576.533	544.009
ENSG00000068028.18	RASSF1	488.476	0.11536	0.110637	1.04269	0.297092	0.422633	chr3:50329782-50340980	hgnc_idHGNC:9882	-	478.263	472.876	455.775	553.409	495.431	475.101
ENSG00000068078.20	FGFR3	30.9572	1.87401	0.402066	4.66095	3.15e-06	1.17e-05	chr4:1793293-1808872	hgnc_idHGNC:3690	+	8.85672	19.6124	11.2816	50.3099	46.7221	48.9608
ENSG00000068079.8	IFI35	149.332	0.0211158	0.227544	0.0927988	0.926063	0.953549	chr17:43006740-43014456	hgnc_idHGNC:5399	+	119.566	184.138	141.019	185.352	149.863	116.055
ENSG00000068097.15	HEATR6	2079.67	-0.837789	0.0707679	-11.8385	2.47e-32	3.99e-31	chr17:60041008-60078922	hgnc_idHGNC:24076	-	2639.3	2610.62	2751.57	1496.06	1518.91	1461.57
ENSG00000068120.15	COASY	1583.69	-0.599633	0.142341	-4.21264	2.52e-05	8.52e-05	chr17:42561467-42566277	hgnc_idHGNC:29932	+	1712.67	2194.4	1817.46	1496.94	1259.73	1020.92
ENSG00000068137.15	PLEKHH3	67.1553	-0.226242	0.273249	-0.827971	0.407687	0.540937	chr17:42667914-42676994	hgnc_idHGNC:26105	-	78.6034	65.3745	73.3301	80.3193	59.0638	46.2407
ENSG00000068305.17	MEF2A	2709.91	0.212371	0.089814	2.36457	0.0180512	0.0391155	chr15:99565417-99716466	hgnc_idHGNC:6993	+	2710.16	2443.92	2378.15	2715.85	2858.86	3152.53
ENSG00000068308.14	OTUD5	1444.38	0.591049	0.0833737	7.08916	1.35e-12	8.18e-12	chrX:48922024-48958386	hgnc_idHGNC:25402	-	1099.34	1234.49	1123.64	1723.78	1694.34	1790.7
ENSG00000068323.17	TFE3	2912.14	0.0742169	0.0947037	0.783675	0.433231	0.566869	chrX:49028726-49043410	hgnc_idHGNC:11752	-	2662.55	3132.53	2716.6	3210.13	2991.1	2759.94
ENSG00000068354.16	TBC1D25	502.45	0.617798	0.132404	4.666	3.07e-06	1.14e-05	chrX:48539714-48562609	hgnc_idHGNC:8092	+	363.126	430.382	395.982	684.921	615.321	524.968
ENSG00000068366.21	ACSL4	12638.8	-0.198178	0.093911	-2.11028	0.0348345	0.0702112	chrX:109624244-109733403	hgnc_idHGNC:3571	-	14435.4	12991	13090	10654.2	11460.1	13202.2
ENSG00000068383.19	INPP5A	762.175	-0.252096	0.097877	-2.57564	0.0100054	0.0229598	chr10:132537787-132783480	hgnc_idHGNC:6076	+	814.819	889.093	781.812	725.522	700.832	660.971
ENSG00000068394.11	GPKOW	424.909	0.166967	0.154385	1.0815	0.279476	0.402202	chrX:49113407-49123735	hgnc_idHGNC:30677	-	346.519	428.203	426.443	530.461	445.182	372.646
ENSG00000068400.13	GRIPAP1	951.15	0.418491	0.102607	4.0786	4.53e-05	0.000148343	chrX:48973720-49002264	hgnc_idHGNC:18706	-	787.141	849.869	805.503	1208.32	1059.62	996.443
ENSG00000068438.15	FTSJ1	1769.49	0.545261	0.0801186	6.80567	1.01e-11	5.76e-11	chrX:48476021-48486364	hgnc_idHGNC:13254	+	1388.29	1529.76	1398.91	2165.09	2115.72	2019.18
ENSG00000068489.13	PRR11	12018	-0.889817	0.0608774	-14.6165	2.2e-48	6.69e-47	chr17:59155732-59206709	hgnc_idHGNC:25619	+	15933.2	15563.5	15336.1	8145.79	8445.24	8684.19
ENSG00000068615.19	REEP1	201.003	-0.556581	0.151765	-3.6674	0.00024503	0.000732039	chr2:86213993-86338083	hgnc_idHGNC:25786	-	247.988	240.796	229.015	147.399	162.205	178.616
ENSG00000068650.19	ATP11A	2794.62	-0.0426505	0.0764845	-0.557636	0.577093	0.695496	chr13:112690038-112887168	hgnc_idHGNC:13552	+	3055.57	2711.95	2740.29	2751.16	2775.12	2733.64
ENSG00000068654.17	POLR1A	6370.98	0.124218	0.0791048	1.5703	0.116346	0.197756	chr2:86020216-86106155	hgnc_idHGNC:17264	-	6247.31	6007.92	6035.63	7115.76	6752.67	6066.6
ENSG00000068697.7	LAPTM4A	8833.53	0.168839	0.0679805	2.48364	0.0130046	0.0290866	chr2:20032650-20051628	hgnc_idHGNC:6924	-	8052.98	8705.71	8192.66	9095.5	9184.86	9769.49
ENSG00000068724.17	TTC7A	533.891	-0.0152118	0.130207	-0.116828	0.906996	0.939038	chr2:46916157-47076137	hgnc_idHGNC:19750	+	498.191	584.012	527.977	602.836	532.456	457.874
ENSG00000068745.15	IP6K2	1664.01	-0.351938	0.073661	-4.7778	1.77e-06	6.74e-06	chr3:48688003-48740353	hgnc_idHGNC:17313	-	1828.91	1888.23	1880.63	1441.34	1429.87	1515.06
ENSG00000068781.21	STON1-GTF2A1L	0.29421	1.53103	4.03871	0.379088	0.704623	NA	chr2:48529925-48776517	hgnc_idHGNC:30651	+	0	0	0	1.76526	0	0
ENSG00000068784.13	SRBD1	1729.28	-1.13813	0.0841059	-13.5321	1.01e-41	2.4e-40	chr2:45388680-45612165	hgnc_idHGNC:25521	-	2452.21	2327.33	2354.46	1048.56	1022.6	1170.53
ENSG00000068796.19	KIF2A	6556.82	-0.601671	0.0808791	-7.43914	1.01e-13	6.61e-13	chr5:62306162-62391025	hgnc_idHGNC:6318	+	8171.44	7562.74	7979.44	4784.74	5231.11	5611.45
ENSG00000068831.19	RASGRP2	3.91501	1.33081	1.1955	1.11318	0.265629	0.386894	chr11:64726911-64745456	hgnc_idHGNC:9879	-	3.32127	0	3.38447	7.94367	7.93394	0.906681
ENSG00000068878.15	PSME4	8882.42	-0.551489	0.0832099	-6.62769	3.41e-11	1.89e-10	chr2:53864069-53970993	hgnc_idHGNC:20635	-	11242.5	9776.76	10659.9	6725.64	7213.72	7675.96
ENSG00000068885.15	IFT80	897.051	-0.544638	0.0957251	-5.6896	1.27e-08	5.85e-08	chr3:160256986-160399880	hgnc_idHGNC:29262	-	1134.77	1003.5	1054.83	694.63	718.463	776.119
ENSG00000068903.20	SIRT2	1060.66	2.2186	0.11352	19.5437	4.67e-85	3.63e-83	chr19:38878555-38899862	hgnc_idHGNC:10886	-	357.59	393.337	374.548	1948.85	1741.94	1547.7
ENSG00000068912.14	ERLEC1	5364.48	-0.167156	0.0771617	-2.1663	0.030288	0.061992	chr2:53787044-53818819	hgnc_idHGNC:25222	+	5698.19	5651.63	5674.62	4767.97	4889.07	5505.37
ENSG00000068971.14	PPP2R5B	560.013	1.24026	0.10989	11.2864	1.53e-29	2.19e-28	chr11:64917553-64934475	hgnc_idHGNC:9310	+	332.127	336.679	330.549	843.794	793.394	723.532
ENSG00000068976.14	PYGM	4.37911	0.453117	0.959391	0.472296	0.636715	0.748586	chr11:64746389-64759974	hgnc_idHGNC:9726	-	2.21418	4.3583	4.51262	1.76526	6.17084	7.25345
ENSG00000068985.5	PAGE1	0.890107	3.12656	2.22343	1.40619	0.159667	NA	chrX:49687447-49695984	hgnc_idHGNC:4107	-	0	0	0	0.88263	2.64465	1.81336
ENSG00000069011.16	PITX1	143.238	-0.0753667	0.230338	-0.327201	0.743516	0.828496	chr5:135027734-135034813	hgnc_idHGNC:9004	-	114.03	164.526	162.454	177.409	133.114	107.895
ENSG00000069018.19	TRPC7	0.298219	1.54781	3.72114	0.415949	0.677447	NA	chr5:136212745-136365545	hgnc_idHGNC:20754	-	0	0	0	0.88263	0	0.906681
ENSG00000069020.18	MAST4	1122.95	-0.587017	0.0959166	-6.12008	9.35e-10	4.69e-09	chr5:66596361-67169595	hgnc_idHGNC:19037	+	1481.29	1226.86	1336.86	883.513	909.759	899.428
ENSG00000069122.19	ADGRF5	8933.27	2.78413	0.0671831	41.441	0	0	chr6:46852522-46954943	hgnc_idHGNC:19030	-	2204.22	2288.11	2302.56	14908.5	15740.1	16156.2
ENSG00000069188.17	SDK2	2.59432	0.4178	1.1649	0.358659	0.71985	0.813084	chr17:73334384-73644445	hgnc_idHGNC:19308	-	1.10709	2.17915	3.38447	3.53052	2.64465	2.72004
ENSG00000069206.15	ADAM7	0.151114	0.645819	4.08047	0.158271	0.874244	NA	chr8:24440930-24526970	hgnc_idHGNC:214	+	0	0	0	0	0	0.906681
ENSG00000069248.12	NUP133	4560.83	0.117076	0.0731296	1.60094	0.109391	0.187867	chr1:229440259-229508341	hgnc_idHGNC:18016	-	4407.33	4314.72	4405.45	4439.63	4761.25	5036.61
ENSG00000069275.13	NUCKS1	36248.5	0.201966	0.0735723	2.74513	0.00604867	0.0144859	chr1:205712822-205750182	hgnc_idHGNC:29923	-	35449	33238.6	32458.2	36695.4	38309.5	41340.1
ENSG00000069329.18	VPS35	13276.4	-0.85559	0.0678082	-12.6178	1.68e-36	3.32e-35	chr16:46656132-46689518	hgnc_idHGNC:13487	-	17000.5	17411.4	16893	8896.91	9502.22	9954.45
ENSG00000069345.12	DNAJA2	5482.18	-0.924897	0.0667581	-13.8545	1.2e-43	3.05e-42	chr16:46955362-46973674	hgnc_idHGNC:14884	-	7039.99	7295.8	7208.91	3689.39	3679.59	3979.42
ENSG00000069399.15	BCL3	236.809	0.447766	0.184986	2.42054	0.0154975	0.0340829	chr19:44747705-44760044	hgnc_idHGNC:998	+	190.42	222.273	188.402	315.099	298.845	205.817
ENSG00000069424.15	KCNAB2	514.374	-0.412003	0.139827	-2.94653	0.0032136	0.00809304	chr1:5990927-6101193	hgnc_idHGNC:6229	+	545.796	668.999	547.155	515.456	410.802	398.033
ENSG00000069431.13	ABCC9	63.02	1.70824	0.272701	6.26417	3.75e-10	1.93e-09	chr12:21797389-21942543	hgnc_idHGNC:60	-	30.9985	31.5977	25.9476	87.3804	95.2073	106.988
ENSG00000069482.7	GAL	28.216	-8.42928	1.23187	-6.84268	7.77e-12	4.49e-11	chr11:68683779-68691175	hgnc_idHGNC:4114	+	44.2836	69.7328	55.2796	0	0	0
ENSG00000069493.15	CLEC2D	42.3784	1.24844	0.350039	3.56656	0.000361694	0.00105495	chr12:9664969-9699553	hgnc_idHGNC:14351	+	37.6411	19.6124	18.0505	53.8404	63.4715	61.6543
ENSG00000069509.6	FUNDC1	786.61	0.567126	0.10511	5.39557	6.83e-08	2.96e-07	chrX:44523639-44542859	hgnc_idHGNC:28746	-	595.615	642.849	663.355	860.564	930.916	1026.36
ENSG00000069535.14	MAOB	43.8842	3.89218	0.454323	8.56699	1.06e-17	8.87e-17	chrX:43766610-43882450	hgnc_idHGNC:6834	-	5.53545	6.53745	4.51262	75.9062	82.8656	87.9481
ENSG00000069667.16	RORA	294.235	3.94766	0.199545	19.7833	4.15e-87	3.37e-85	chr15:60488284-61229302	hgnc_idHGNC:10258	-	42.0694	35.956	29.332	492.508	556.258	609.29
ENSG00000069696.7	DRD4	2.14616	-0.0885886	1.2649	-0.070036	0.944165	0.966059	chr11:637269-640706	hgnc_idHGNC:3025	+	3.32127	2.17915	1.12816	1.76526	1.7631	2.72004
ENSG00000069702.11	TGFBR3	1429.47	-0.720391	0.0772544	-9.32493	1.11e-20	1.08e-19	chr1:91680343-91906335	hgnc_idHGNC:11774	-	1814.52	1767.29	1755.41	1049.45	1063.15	1127
ENSG00000069764.10	PLA2G10	1.07831	2.165	1.96613	1.10115	0.270833	0.393164	chr16:14672548-14694308	hgnc_idHGNC:9029	-	0	0	1.12816	1.76526	1.7631	1.81336
ENSG00000069812.11	HES2	87.5262	1.92137	0.235001	8.17598	2.93e-16	2.26e-15	chr1:6412418-6424670	hgnc_idHGNC:16005	-	37.6411	35.956	36.101	148.282	137.522	129.655
ENSG00000069849.11	ATP1B3	6391.92	-0.0017979	0.0671806	-0.0267621	0.978649	0.986145	chr3:141876124-141926549	hgnc_idHGNC:806	+	6098.96	6470.99	6617.76	6172.23	6465.28	6526.29
ENSG00000069869.17	NEDD4	6143.57	-0.927064	0.0838543	-11.0557	2.06e-28	2.82e-27	chr15:55826922-55993660	hgnc_idHGNC:7727	-	8405.03	7865.64	7885.8	3854.45	4247.3	4603.22
ENSG00000069943.10	PIGB	474.18	0.813951	0.112638	7.22628	4.96e-13	3.09e-12	chr15:55318960-55355648	hgnc_idHGNC:8959	+	358.697	339.947	332.806	591.362	570.362	651.904
ENSG00000069956.13	MAPK6	6185.09	-0.0757352	0.0852481	-0.888409	0.374321	0.507058	chr15:51952106-52067375	hgnc_idHGNC:6879	+	6483.12	6238.91	6319.93	5467.01	5961.92	6639.63
ENSG00000069966.19	GNB5	1164.25	0.561511	0.0818454	6.86062	6.86e-12	3.97e-11	chr15:52115100-52191392	hgnc_idHGNC:4401	-	914.457	942.483	964.573	1417.5	1330.26	1416.24
ENSG00000069974.16	RAB27A	2074.43	0.357752	0.0949005	3.76976	0.000163404	0.000499397	chr15:55202966-55319113	hgnc_idHGNC:9766	-	1895.34	1795.62	1764.43	2117.43	2277.04	2596.73
ENSG00000069998.12	HDHD5	781.081	0.220223	0.13241	1.66319	0.0962735	0.168991	chr22:17137511-17165287	hgnc_idHGNC:1843	-	672.004	823.719	668.996	926.762	885.075	709.931
ENSG00000070010.19	UFD1	1666.35	0.560101	0.0901799	6.21094	5.27e-10	2.68e-09	chr22:19449911-19479202	hgnc_idHGNC:12520	-	1213.37	1430.61	1396.66	1915.31	2061.06	1981.1
ENSG00000070018.9	LRP6	3657.76	0.232937	0.0986824	2.36047	0.0182519	0.0395189	chr12:12116025-12267044	hgnc_idHGNC:6698	-	3753.04	2944.03	3392.36	3764.42	3955.51	4137.19
ENSG00000070019.5	GUCY2C	1.89127	1.25508	1.70342	0.736804	0.461241	0.594348	chr12:14612632-14696599	hgnc_idHGNC:4688	-	1.10709	0	2.25631	0	6.17084	1.81336
ENSG00000070031.4	SCT	0.557056	-2.76503	2.97154	-0.930504	0.35211	NA	chr11:626309-627181	hgnc_idHGNC:10607	-	2.21418	0	1.12816	0	0	0
ENSG00000070047.13	PHRF1	541.982	0.0170698	0.135928	0.12558	0.900064	0.934036	chr11:576470-612222	hgnc_idHGNC:24351	+	467.192	618.879	530.233	610.78	531.574	493.235
ENSG00000070061.16	ELP1	5263.34	-0.21249	0.0749842	-2.8338	0.00459987	0.0112789	chr9:108866898-108934328	hgnc_idHGNC:5959	-	5798.94	5384.68	5767.13	4561.43	4958.71	5109.15
ENSG00000070081.17	NUCB2	6881.38	-0.381265	0.0837072	-4.55474	5.25e-06	1.91e-05	chr11:17208153-17349980	hgnc_idHGNC:8044	+	7841.52	7871.09	7643.25	5519.09	5790.02	6623.31
ENSG00000070087.14	PFN2	2197.18	0.461078	0.0861976	5.34908	8.84e-08	3.79e-07	chr3:149964904-150050788	hgnc_idHGNC:8882	-	1844.41	1884.97	1817.46	2395.46	2442.77	2798.02
ENSG00000070159.14	PTPN3	2917.38	-0.640516	0.0665442	-9.62542	6.25e-22	6.46e-21	chr9:109375466-109498313	hgnc_idHGNC:9655	-	3491.76	3557.46	3614.61	2248.06	2351.09	2241.32
ENSG00000070182.21	SPTB	12.9046	2.76091	0.705065	3.91582	9.01e-05	0.000283861	chr14:64746283-64879907	hgnc_idHGNC:11274	-	1.10709	5.44788	3.38447	30.8921	20.2756	16.3203
ENSG00000070190.13	DAPP1	3.04347	0.798699	1.09663	0.728322	0.466416	0.599143	chr4:99816827-99870190	hgnc_idHGNC:16500	+	1.10709	2.17915	3.38447	3.53052	3.5262	4.53341
ENSG00000070193.5	FGF10	0	NA	NA	NA	NA	NA	chr5:44300247-44389706	hgnc_idHGNC:3666	-	0	0	0	0	0	0
ENSG00000070214.16	SLC44A1	4135.35	-0.107152	0.0786982	-1.36156	0.173338	0.274583	chr9:105244622-105439171	hgnc_idHGNC:18798	+	4386.29	4214.48	4265.55	3718.52	3911.43	4315.8
ENSG00000070269.14	TMEM260	789.868	0.21873	0.0984966	2.22068	0.0263725	0.0548917	chr14:56488354-56650606	hgnc_idHGNC:20185	+	780.499	679.895	729.916	812.902	837.472	898.521
ENSG00000070366.14	SMG6	2406.7	0.829938	0.0685123	12.1137	8.94e-34	1.55e-32	chr17:2059839-2303785	hgnc_idHGNC:17809	-	1763.6	1720.44	1714.8	3159.82	3069.55	3011.99
ENSG00000070367.16	EXOC5	6777.14	0.0502974	0.0997021	0.504477	0.613926	0.728054	chr14:57200507-57268905	hgnc_idHGNC:10696	-	7197.2	6407.79	6371.82	6183.71	6712.12	7790.2
ENSG00000070371.16	CLTCL1	656.85	0.748673	0.0979682	7.64199	2.14e-14	1.47e-13	chr22:19179473-19291719	hgnc_idHGNC:2093	-	479.37	491.398	499.773	842.029	854.221	774.306
ENSG00000070388.11	FGF22	0.445143	2.1268	2.81427	0.755719	0.449818	NA	chr19:639879-644371	hgnc_idHGNC:3679	+	0	0	0	0.88263	0.881549	0.906681
ENSG00000070404.10	FSTL3	299.125	1.18688	0.154732	7.67056	1.71e-14	1.18e-13	chr19:676392-683392	hgnc_idHGNC:3973	+	174.92	212.467	160.198	468.677	394.053	384.433
ENSG00000070413.20	DGCR2	773.629	1.40386	0.149368	9.39864	5.53e-21	5.46e-20	chr22:19036282-19122454	hgnc_idHGNC:2845	-	385.268	480.503	407.264	1329.24	1131.91	907.588
ENSG00000070423.18	RNF126	151.227	-0.279975	0.223476	-1.25282	0.210273	0.321037	chr19:647526-663233	hgnc_idHGNC:21151	-	131.744	215.736	150.045	162.404	130.469	116.962
ENSG00000070444.15	MNT	424.727	0.595096	0.129712	4.58782	4.48e-06	1.64e-05	chr17:2384073-2401104	hgnc_idHGNC:7188	-	357.59	322.514	335.062	580.771	494.549	457.874
ENSG00000070476.15	ZXDC	548.748	0.207736	0.111245	1.86738	0.061848	0.115931	chr3:126437601-126475891	hgnc_idHGNC:28160	-	529.189	496.846	502.029	632.846	602.98	528.595
ENSG00000070495.15	JMJD6	1305.53	0.485987	0.0777014	6.25455	3.99e-10	2.05e-09	chr17:76712832-76726799	hgnc_idHGNC:19355	-	1048.41	1111.37	1103.34	1532.25	1543.59	1494.21
ENSG00000070501.12	POLB	759.091	-0.147221	0.100041	-1.47162	0.141125	0.232228	chr8:42338454-42371808	hgnc_idHGNC:9174	+	798.212	800.838	794.221	648.733	756.369	756.172
ENSG00000070526.15	ST6GALNAC1	0.29421	1.53103	4.03871	0.379088	0.704623	NA	chr17:76624761-76643786	hgnc_idHGNC:23614	-	0	0	0	1.76526	0	0
ENSG00000070540.13	WIPI1	2527.15	-0.263051	0.0724356	-3.63152	0.000281761	0.000835369	chr17:68420948-68457513	hgnc_idHGNC:25471	-	2654.8	2869.94	2745.93	2245.41	2382.83	2263.98
ENSG00000070601.10	FRMPD1	0.739354	2.85968	2.38732	1.19786	0.230971	NA	chr9:37650954-37746904	hgnc_idHGNC:29159	+	0	0	0	2.64789	0.881549	0.906681
ENSG00000070610.14	GBA2	1411.76	-0.0065909	0.0893432	-0.0737706	0.941193	0.964396	chr9:35736866-35749228	hgnc_idHGNC:18986	-	1398.26	1451.31	1395.53	1488.11	1459.85	1277.51
ENSG00000070614.15	NDST1	6434.17	1.17476	0.0883984	13.2894	2.67e-40	6.01e-39	chr5:150485818-150558211	hgnc_idHGNC:7680	+	3794	4186.15	3870.7	9780.43	8849.87	8123.86
ENSG00000070669.17	ASNS	80.2035	-1.94896	0.284988	-6.83876	7.99e-12	4.61e-11	chr7:97851677-97872542	hgnc_idHGNC:753	-	161.635	113.316	107.175	30.0094	25.5649	43.5207
ENSG00000070718.12	AP3M2	1844.28	0.038494	0.0753531	0.510848	0.609457	0.724333	chr8:42152946-42171673	hgnc_idHGNC:570	+	1858.8	1813.05	1787	1801.45	1842.44	1962.96
ENSG00000070729.14	CNGB1	5.82041	-0.397999	0.816901	-0.487205	0.626113	0.738672	chr16:57882340-57971128	hgnc_idHGNC:2151	-	5.53545	9.80618	4.51262	5.29578	7.05239	2.72004
ENSG00000070731.11	ST6GALNAC2	12.2287	1.41984	0.612228	2.31914	0.0203875	0.0436261	chr17:76565377-76586956	hgnc_idHGNC:10867	-	3.32127	7.62703	9.02524	22.9484	13.2232	17.2269
ENSG00000070748.19	CHAT	0.58824	2.53072	2.9219	0.866123	0.386422	NA	chr10:49609095-49667942	hgnc_idHGNC:1912	+	0	0	0	2.64789	0.881549	0
ENSG00000070756.17	PABPC1	75017.5	-0.19868	0.0678198	-2.92953	0.0033947	0.00851844	chr8:100685816-100722809	hgnc_idHGNC:8554	-	80249.7	80545.8	79729	65504.4	69961.5	74114.8
ENSG00000070759.17	TESK2	189.028	-0.20228	0.155455	-1.30121	0.193185	0.300556	chr1:45343883-45491163	hgnc_idHGNC:11732	-	205.919	212.467	188.402	182.704	186.007	158.669
ENSG00000070761.8	CFAP20	1406.66	-0.902751	0.0850105	-10.6193	2.42e-26	3.07e-25	chr16:58113592-58129381	hgnc_idHGNC:29523	-	1725.95	1969.95	1802.79	985.015	966.178	990.096
ENSG00000070770.10	CSNK2A2	3223.95	-1.14666	0.0658111	-17.4235	5.47e-68	2.83e-66	chr16:58157907-58198106	hgnc_idHGNC:2459	-	4489.25	4326.7	4509.24	1961.2	2039.02	2018.27
ENSG00000070778.13	PTPN21	1747.54	-0.57947	0.0760509	-7.6195	2.55e-14	1.73e-13	chr14:88465778-88555007	hgnc_idHGNC:9651	-	2144.43	2002.64	2134.47	1368.96	1384.03	1450.69
ENSG00000070785.17	EIF2B3	1345.96	0.195464	0.086428	2.26159	0.0237229	0.0498945	chr1:44850522-44986722	hgnc_idHGNC:3259	-	1177.94	1311.85	1274.82	1437.8	1364.64	1508.72
ENSG00000070808.17	CAMK2A	6.55124	5.00383	1.35538	3.69182	0.000222652	0.000668776	chr5:150219491-150290093	hgnc_idHGNC:1460	-	1.10709	0	0	14.1221	14.1048	9.97349
ENSG00000070814.22	TCOF1	3034.37	-0.289909	0.106484	-2.72256	0.0064778	0.0154141	chr5:150357629-150400308	hgnc_idHGNC:11654	+	3029	3657.7	3328.06	3030.07	2747.79	2413.59
ENSG00000070831.17	CDC42	12237.8	0.224094	0.0750118	2.98745	0.00281316	0.00715451	chr1:22025511-22101360	hgnc_idHGNC:1736	+	11159.5	11422	11286.1	12562.5	12641.4	14355.5
ENSG00000070882.13	OSBPL3	8435.76	-0.295005	0.0777345	-3.79503	0.000147624	0.000453376	chr7:24796540-24981634	hgnc_idHGNC:16370	-	9773.4	8963.94	9148.21	7118.41	7464.08	8146.53
ENSG00000070886.12	EPHA8	0	NA	NA	NA	NA	NA	chr1:22563489-22603595	hgnc_idHGNC:3391	+	0	0	0	0	0	0
ENSG00000070915.10	SLC12A3	0.147105	0.645819	4.08047	0.158271	0.874244	NA	chr16:56865207-56915850	hgnc_idHGNC:10912	+	0	0	0	0.88263	0	0
ENSG00000070950.10	RAD18	4412.83	-0.678589	0.0697228	-9.73267	2.19e-22	2.32e-21	chr3:8775402-8963773	hgnc_idHGNC:18278	-	5537.67	5357.44	5400.48	3212.77	3407.19	3561.44
ENSG00000070961.16	ATP2B1	14982.7	-0.139453	0.0784781	-1.77697	0.0755731	0.137618	chr12:89588049-89709300	hgnc_idHGNC:814	-	16515.6	15182.1	15420.8	13295.1	14092.4	15390
ENSG00000070985.13	TRPM5	0	NA	NA	NA	NA	NA	chr11:2404515-2423045	hgnc_idHGNC:14323	-	0	0	0	0	0	0
ENSG00000071051.14	NCK2	619.121	-0.365239	0.0947351	-3.85537	0.000115554	0.000359579	chr2:105744912-105894274	hgnc_idHGNC:7665	+	694.146	723.478	673.509	544.583	538.627	540.382
ENSG00000071054.16	MAP4K4	15061.6	-0.287358	0.0673516	-4.26654	1.99e-05	6.78e-05	chr2:101696850-101894689	hgnc_idHGNC:6866	+	17220.8	15930.7	16518.4	12957	13641.1	14101.6
ENSG00000071073.13	MGAT4A	450.59	0.422044	0.115961	3.63952	0.000273148	0.000811486	chr2:98619106-98731132	hgnc_idHGNC:7047	-	429.551	370.456	355.369	510.16	513.943	524.062
ENSG00000071082.11	RPL31	24759.7	-1.33454	0.0813762	-16.3997	1.92e-60	8.08e-59	chr2:101002229-101024032	hgnc_idHGNC:10334	+	32484.3	38574.2	35319.2	14522.8	14206.2	13451.5
ENSG00000071127.17	WDR1	21033.8	-0.231876	0.0798181	-2.90506	0.00367183	0.00916871	chr4:10074339-10116949	hgnc_idHGNC:12754	-	21194.1	24404.3	22563.1	20440	19353.5	18247.9
ENSG00000071189.21	SNX13	3295.98	-0.619831	0.0944719	-6.56101	5.34e-11	2.92e-10	chr7:17790761-17940501	hgnc_idHGNC:21335	-	4196.98	3866.9	3915.83	2344.27	2542.39	2909.54
ENSG00000071203.9	MS4A12	0	NA	NA	NA	NA	NA	chr11:60492778-60507430	hgnc_idHGNC:13370	+	0	0	0	0	0	0
ENSG00000071205.12	ARHGAP10	1199.09	-0.99534	0.081367	-12.2327	2.08e-34	3.7e-33	chr4:147732063-148072776	hgnc_idHGNC:26099	+	1564.32	1619.11	1607.62	773.184	790.75	839.587
ENSG00000071242.12	RPS6KA2	133.928	2.66133	0.220634	12.0622	1.67e-33	2.84e-32	chr6:166409364-166906451	hgnc_idHGNC:10431	-	27.6773	41.4039	40.6136	232.132	245.952	215.79
ENSG00000071243.16	ING3	1009.78	-0.876477	0.101271	-8.6548	4.94e-18	4.21e-17	chr7:120950763-120977216	hgnc_idHGNC:14587	+	1363.94	1291.15	1266.92	645.203	699.95	791.533
ENSG00000071246.11	VASH1	100.054	4.56211	0.355361	12.838	1e-37	2.08e-36	chr14:76761468-76783015	hgnc_idHGNC:19964	+	9.96381	6.53745	7.89709	192.413	191.296	192.216
ENSG00000071282.12	LMCD1	177.152	-0.419515	0.165171	-2.53989	0.0110888	0.0251674	chr3:8501807-8574668	hgnc_idHGNC:6633	+	174.92	221.184	212.093	161.521	147.219	145.976
ENSG00000071462.12	BUD23	2287.75	-0.360888	0.0895241	-4.03119	5.55e-05	0.000179849	chr7:73683025-73705161	hgnc_idHGNC:16405	+	2373.6	2817.64	2525.94	2093.6	2011.7	1904.03
ENSG00000071537.14	SEL1L	10508.5	0.117654	0.0784706	1.49934	0.133784	0.222014	chr14:81471547-81533853	hgnc_idHGNC:10717	-	10654.6	9588.26	9997.71	10242.9	10872.1	11695.3
ENSG00000071539.14	TRIP13	3093.37	-0.472555	0.0665906	-7.09643	1.28e-12	7.78e-12	chr5:892884-919357	hgnc_idHGNC:12307	+	3507.26	3721.99	3557.07	2562.28	2575.89	2635.72
ENSG00000071553.18	ATP6AP1	2928.27	1.87637	0.124334	15.0914	1.84e-51	6.14e-50	chrX:154428633-154436516	hgnc_idHGNC:868	+	1130.34	1409.91	1220.66	5264.01	4670.45	3874.25
ENSG00000071564.17	TCF3	1008.98	-0.16978	0.0889664	-1.90836	0.0563442	0.107011	chr19:1609290-1652615	hgnc_idHGNC:11633	-	1041.77	1137.52	1025.49	977.072	963.533	908.495
ENSG00000071575.12	TRIB2	1923.37	0.714557	0.0703192	10.1616	2.94e-24	3.4e-23	chr2:12716910-12742734	hgnc_idHGNC:30809	+	1459.15	1434.97	1475.63	2338.97	2424.26	2407.24
ENSG00000071626.17	DAZAP1	2403.88	-0.581209	0.0731328	-7.9473	1.91e-15	1.39e-14	chr19:1407569-1435687	hgnc_idHGNC:2683	+	2854.08	2969.09	2821.52	1914.42	1847.73	2016.46
ENSG00000071655.18	MBD3	253.706	1.28889	0.175265	7.35396	1.92e-13	1.23e-12	chr19:1573596-1592865	hgnc_idHGNC:6918	-	118.459	162.347	161.326	410.423	362.317	307.365
ENSG00000071677.1	PRLH	0	NA	NA	NA	NA	NA	chr2:237566574-237567175	hgnc_idHGNC:17945	+	0	0	0	0	0	0
ENSG00000071794.16	HLTF	5634.33	-0.269582	0.0743234	-3.62715	0.000286565	0.000848975	chr3:149030127-149086554	hgnc_idHGNC:11099	-	6294.92	6000.29	6182.29	4778.56	5096.24	5453.69
ENSG00000071859.15	FAM50A	2226.02	1.51819	0.133772	11.3491	7.49e-30	1.09e-28	chrX:154444141-154450654	hgnc_idHGNC:18786	+	1005.24	1321.65	1129.28	3820.02	3318.15	2761.75
ENSG00000071889.17	FAM3A	151.308	0.743371	0.243903	3.04782	0.0023051	0.00595022	chrX:154506159-154516242	hgnc_idHGNC:13749	-	94.1027	143.824	101.534	245.371	182.481	140.536
ENSG00000071894.17	CPSF1	677.983	0.751474	0.346714	2.16742	0.0302031	0.0618369	chr8:144393229-144409335	hgnc_idHGNC:2324	-	389.696	661.372	464.8	1116.53	850.695	584.809
ENSG00000071909.19	MYO3B	1.21863	2.38563	1.94516	1.22644	0.220033	0.332511	chr2:170178145-170655171	hgnc_idHGNC:15576	+	0	1.08958	0	0.88263	3.5262	1.81336
ENSG00000071967.12	CYBRD1	10234.1	0.0490755	0.0795029	0.617279	0.537051	0.662775	chr2:171522247-171558129	hgnc_idHGNC:20797	+	10044.6	10101.5	10033.8	9572.12	10268.3	11384.3
ENSG00000071991.9	CDH19	1.95361	3.15946	1.7199	1.837	0.0662104	0.123015	chr18:66501083-66604138	hgnc_idHGNC:1758	-	0	1.08958	0	2.64789	6.17084	1.81336
ENSG00000071994.11	PDCD2	3135.25	0.245745	0.0724537	3.39175	0.000694472	0.00194533	chr6:170575295-170584692	hgnc_idHGNC:8762	-	2736.73	2898.27	2971.56	3306.33	3350.77	3547.84
ENSG00000072041.18	SLC6A15	0	NA	NA	NA	NA	NA	chr12:84859491-84913629	hgnc_idHGNC:13621	-	0	0	0	0	0	0
ENSG00000072042.13	RDH11	8110.89	-0.455028	0.0689205	-6.60222	4.05e-11	2.23e-10	chr14:67676800-67695793	hgnc_idHGNC:17964	-	9255.28	9531.6	9351.28	6490.86	6774.71	7261.61
ENSG00000072062.15	PRKACA	2767.39	1.21088	0.0988756	12.2465	1.75e-34	3.14e-33	chr19:14091688-14118084	hgnc_idHGNC:9380	-	1522.25	1823.95	1662.9	4188.08	3894.68	3512.48
ENSG00000072071.16	ADGRL1	484.551	1.90635	0.159368	11.962	5.62e-33	9.37e-32	chr19:14147743-14206187	hgnc_idHGNC:20973	-	185.991	229.9	196.299	883.513	798.684	612.916
ENSG00000072080.11	SPP2	0.29385	1.52949	4.03885	0.378694	0.704915	NA	chr2:234050679-234077134	hgnc_idHGNC:11256	+	0	0	0	0	1.7631	0
ENSG00000072110.16	ACTN1	15351.5	0.0522494	0.103289	0.505855	0.612958	0.727258	chr14:68874128-68979440	hgnc_idHGNC:163	-	14158.6	16619.3	14442.6	17593.5	15427.1	13867.7
ENSG00000072121.17	ZFYVE26	1898.68	-0.542935	0.0855179	-6.34879	2.17e-10	1.14e-09	chr14:67727374-67816590	hgnc_idHGNC:20761	-	2269.54	2246.7	2239.39	1657.58	1574.45	1404.45
ENSG00000072133.11	RPS6KA6	1.92367	4.23904	1.73985	2.43644	0.0148325	0.0327527	chrX:84058346-84188199	hgnc_idHGNC:10435	-	0	0	0	5.29578	3.5262	2.72004
ENSG00000072134.15	EPN2	609.809	0.309206	0.114744	2.69476	0.007044	0.0166657	chr17:19215615-19336715	hgnc_idHGNC:18639	+	495.977	612.341	525.72	708.752	683.201	632.863
ENSG00000072135.13	PTPN18	776.33	-0.7858	0.0961064	-8.17635	2.93e-16	2.25e-15	chr2:130356045-130375405	hgnc_idHGNC:9649	+	956.526	1041.63	949.907	589.597	584.467	535.849
ENSG00000072163.20	LIMS2	111.498	-0.852049	0.301711	-2.82405	0.00474205	0.0115973	chr2:127638381-127681786	hgnc_idHGNC:16084	-	123.994	166.705	139.891	107.681	89.918	40.8007
ENSG00000072182.13	ASIC4	2.84686	3.74474	1.57248	2.38141	0.0172463	0.0375409	chr2:219514170-219538772	hgnc_idHGNC:21263	+	0	0	1.12816	7.94367	5.2893	2.72004
ENSG00000072195.15	SPEG	300.32	0.990236	0.137915	7.18004	6.97e-13	4.31e-12	chr2:219434843-219493629	hgnc_idHGNC:16901	+	208.133	219.005	175.992	397.184	378.185	423.42
ENSG00000072201.14	LNX1	130.59	-0.389219	0.176418	-2.20623	0.0273682	0.0566749	chr4:53459301-53701405	hgnc_idHGNC:6657	-	137.279	155.809	151.173	112.977	108.431	117.869
ENSG00000072210.19	ALDH3A2	4090.92	0.10345	0.0752774	1.37425	0.169365	0.269458	chr17:19648136-19685760	hgnc_idHGNC:403	+	4057.49	3920.29	3854.91	3993.9	4188.24	4530.69
ENSG00000072274.13	TFRC	37173.5	-1.0531	0.0626717	-16.8034	2.3e-63	1.06e-61	chr3:196027183-196082096	hgnc_idHGNC:11763	-	51346.9	49300	49859.9	23103.7	24290.2	25140.5
ENSG00000072310.18	SREBF1	1324.33	1.56463	0.130635	11.9771	4.69e-33	7.84e-32	chr17:17810399-17837002	hgnc_idHGNC:11289	-	621.078	734.374	652.074	2325.73	1953.51	1659.23
ENSG00000072315.4	TRPC5	0.931705	1.91022	2.28772	0.834986	0.403725	NA	chrX:111768011-112082776	hgnc_idHGNC:12337	-	1.10709	0	0	0	1.7631	2.72004
ENSG00000072364.13	AFF4	16431.9	-0.151536	0.0988212	-1.53344	0.125167	0.209969	chr5:132875395-132963634	hgnc_idHGNC:17869	-	19453.8	15208.3	17220.2	14661.4	15482.6	16565.1
ENSG00000072401.15	UBE2D1	1304.3	-0.381449	0.140873	-2.70775	0.00677407	0.0160659	chr10:58334979-58370751	hgnc_idHGNC:12474	+	1627.42	1417.54	1381.99	966.48	1026.12	1406.26
ENSG00000072415.10	MPP5	7547.19	-0.282222	0.0849692	-3.32147	0.000895458	0.00246432	chr14:67240713-67336061	hgnc_idHGNC:18669	+	8841.22	8054.14	7953.49	6377	6611.62	7445.67
ENSG00000072422.17	RHOBTB1	640.376	-0.617992	0.112251	-5.50545	3.68e-08	1.63e-07	chr10:60869438-61001440	hgnc_idHGNC:18738	-	814.819	700.597	811.144	467.794	548.324	499.581
ENSG00000072501.19	SMC1A	10768.5	0.296776	0.0630566	4.7065	2.52e-06	9.46e-06	chrX:53374149-53422728	hgnc_idHGNC:11111	-	10137.6	9474.95	9381.74	11744.3	12010.2	11862.1
ENSG00000072506.14	HSD17B10	820.692	0.656695	0.164449	3.99331	6.52e-05	0.000209388	chrX:53431258-53434370	hgnc_idHGNC:4800	-	582.33	804.106	524.592	1141.24	1032.29	839.587
ENSG00000072518.22	MARK2	1339.96	-0.388969	0.0909957	-4.27459	1.91e-05	6.56e-05	chr11:63838928-63911020	hgnc_idHGNC:3332	+	1465.79	1575.53	1517.37	1222.44	1205.96	1052.66
ENSG00000072571.20	HMMR	1273.8	-1.62122	0.107625	-15.0636	2.81e-51	9.27e-50	chr5:163460203-163491941	hgnc_idHGNC:5012	+	1966.19	1925.28	1876.12	541.935	619.729	713.558
ENSG00000072609.18	CHFR	714.603	0.645531	0.101358	6.36879	1.91e-10	1e-09	chr12:132822187-132956304	hgnc_idHGNC:20455	-	543.581	562.221	566.334	947.945	853.34	814.2
ENSG00000072657.10	TRHDE	21.3059	5.82578	1.10316	5.28098	1.28e-07	5.43e-07	chr12:72087266-72670758	hgnc_idHGNC:30748	+	1.10709	1.08958	0	27.3615	51.1299	47.1474
ENSG00000072682.20	P4HA2	3830.25	2.21071	0.0962463	22.9693	9.46e-117	1.45e-114	chr5:132190147-132295315	hgnc_idHGNC:8547	-	1222.23	1484	1376.35	6717.7	6393.88	5787.35
ENSG00000072694.21	FCGR2B	0.815263	0.285595	2.18733	0.130568	0.896117	NA	chr1:161663147-161678654	hgnc_idHGNC:3618	+	1.10709	1.08958	0	0	0.881549	1.81336
ENSG00000072736.19	NFATC3	1381.9	-0.87504	0.0899111	-9.73228	2.2e-22	2.33e-21	chr16:68084751-68229259	hgnc_idHGNC:7777	+	1879.84	1660.51	1825.36	923.231	968.823	1033.62
ENSG00000072756.17	TRNT1	1146.42	-0.844847	0.0869663	-9.71464	2.61e-22	2.76e-21	chr3:3126933-3150879	hgnc_idHGNC:17341	+	1485.72	1486.18	1446.29	793.485	782.816	884.014
ENSG00000072778.20	ACADVL	8185.32	1.1806	0.0817213	14.4467	2.63e-47	7.7e-46	chr17:7217125-7225266	hgnc_idHGNC:92	+	4660.85	5426.08	4946.96	11960.5	11324.4	10793.1
ENSG00000072786.13	STK10	3234.32	0.0570879	0.0961832	0.593533	0.552824	0.67607	chr5:172042079-172188224	hgnc_idHGNC:11388	-	2986.93	3474.66	3049.4	3542	3378.1	2974.82
ENSG00000072803.18	FBXW11	6417.42	-0.318257	0.0704014	-4.52061	6.17e-06	2.23e-05	chr5:171861549-172006873	hgnc_idHGNC:13607	-	7518.25	6893.74	6955.08	5504.08	5701.86	5931.51
ENSG00000072818.12	ACAP1	35.1457	0.812688	0.336782	2.4131	0.0158176	0.0347151	chr17:7336529-7351477	hgnc_idHGNC:16467	+	24.356	23.9707	28.2039	39.7184	52.0114	42.614
ENSG00000072832.15	CRMP1	275.784	0.665448	0.151789	4.38403	1.17e-05	4.08e-05	chr4:5748084-5893086	hgnc_idHGNC:2365	-	242.453	179.78	217.734	366.292	312.068	336.379
ENSG00000072840.13	EVC	1338.78	0.0974637	0.113259	0.860536	0.389494	0.522362	chr4:5711201-5814305	hgnc_idHGNC:3497	+	1300.83	1306.4	1273.69	1553.43	1437.81	1160.55
ENSG00000072849.11	DERL2	3202.76	0.552504	0.0742747	7.43866	1.02e-13	6.64e-13	chr17:5471254-5486811	hgnc_idHGNC:17943	-	2504.24	2619.34	2666.96	3618.78	3791.54	4015.69
ENSG00000072858.11	SIDT1	44.8058	-1.70429	0.327736	-5.20018	1.99e-07	8.3e-07	chr3:113532555-113629575	hgnc_idHGNC:25967	+	80.8176	73.0015	51.8951	22.9484	22.0387	18.1336
ENSG00000072864.16	NDE1	1286.63	-0.612641	0.080394	-7.62048	2.53e-14	1.72e-13	chr16:15643267-15734691	hgnc_idHGNC:17619	+	1481.29	1623.47	1562.49	1025.62	1001.44	1025.46
ENSG00000072952.20	IRAG1	14.8365	1.59306	0.539155	2.95474	0.00312936	0.0078947	chr11:10573091-10693988	hgnc_idHGNC:7237	-	5.53545	8.7166	7.89709	20.3005	20.2756	26.2938
ENSG00000072954.7	TMEM38A	457.578	1.56867	0.125787	12.4709	1.08e-35	2.06e-34	chr19:16661139-16690023	hgnc_idHGNC:28462	+	209.24	253.871	229.015	743.175	667.333	642.837
ENSG00000072958.9	AP1M1	1882.24	0.58884	0.134751	4.36983	1.24e-05	4.34e-05	chr19:16197854-16245906	hgnc_idHGNC:13667	+	1345.11	1706.27	1458.7	2668.19	2234.73	1880.46
ENSG00000073008.15	PVR	6237.35	0.443044	0.0750919	5.90003	3.63e-09	1.74e-08	chr19:44643798-44666162	hgnc_idHGNC:9705	+	5039.48	5661.43	5160.18	7472.35	7189.92	6900.75
ENSG00000073050.12	XRCC1	404.768	-0.203817	0.158649	-1.2847	0.198896	0.307816	chr19:43543311-43580473	hgnc_idHGNC:12828	-	417.373	500.115	382.445	439.55	379.948	309.178
ENSG00000073060.17	SCARB1	1207.88	0.854207	0.118911	7.18356	6.79e-13	4.2e-12	chr12:124776856-124882668	hgnc_idHGNC:1664	-	823.675	894.541	863.039	1792.62	1553.29	1320.13
ENSG00000073067.14	CYP2W1	0.29403	1.53056	3.73892	0.409359	0.682276	NA	chr7:983181-989640	hgnc_idHGNC:20243	+	0	0	0	0.88263	0.881549	0
ENSG00000073111.14	MCM2	1114.72	-0.718143	0.145963	-4.92003	8.65e-07	3.39e-06	chr3:127598410-127622436	hgnc_idHGNC:6944	+	1210.05	1636.54	1313.17	982.367	848.932	697.238
ENSG00000073146.16	MOV10L1	1.9275	4.2414	1.72462	2.45933	0.0139198	0.0309694	chr22:50089879-50161690	hgnc_idHGNC:7201	+	0	0	0	3.53052	4.40775	3.62672
ENSG00000073150.14	PANX2	53.6316	0.381677	0.30935	1.2338	0.217277	0.32949	chr22:50170731-50180295	hgnc_idHGNC:8600	+	40.9623	43.583	55.2796	74.1409	66.1162	41.7073
ENSG00000073169.14	SELENOO	47.2549	0.553768	0.366114	1.51256	0.130392	0.217211	chr22:50200979-50217616	hgnc_idHGNC:30395	+	38.7482	49.0309	27.0757	81.202	48.4852	38.9873
ENSG00000073282.14	TP63	63.5748	1.79686	0.27079	6.63562	3.23e-11	1.79e-10	chr3:189631389-189897276	hgnc_idHGNC:15979	+	26.5702	32.6873	25.9476	101.502	102.26	92.4815
ENSG00000073331.18	ALPK1	745.873	-1.87213	0.111523	-16.7869	3.04e-63	1.4e-61	chr4:112285509-112442621	hgnc_idHGNC:20917	+	1248.8	1126.62	1139.44	282.442	327.055	350.886
ENSG00000073350.14	LLGL2	81.6967	-1.16336	0.233328	-4.98593	6.17e-07	2.45e-06	chr17:75525080-75575209	hgnc_idHGNC:6629	+	98.5311	126.391	113.944	56.4883	44.959	49.8675
ENSG00000073417.15	PDE8A	2809.68	0.208904	0.0811236	2.57514	0.0100201	0.0229885	chr15:84980440-85139145	hgnc_idHGNC:8793	+	2798.72	2463.53	2557.53	2911.8	2954.95	3171.57
ENSG00000073464.13	CLCN4	709.051	0.776391	0.094249	8.23766	1.76e-16	1.37e-15	chrX:10156975-10237660	hgnc_idHGNC:2022	+	514.797	554.594	498.645	896.752	900.062	889.454
ENSG00000073536.18	NLE1	881.29	-1.00949	0.127591	-7.91195	2.53e-15	1.84e-14	chr17:35128730-35142304	hgnc_idHGNC:19889	-	1066.13	1317.3	1149.59	654.912	603.861	495.955
ENSG00000073578.17	SDHA	716.695	-0.662429	0.104407	-6.34471	2.23e-10	1.17e-09	chr5:218241-257082	hgnc_idHGNC:10680	+	851.353	913.064	870.936	600.189	565.955	498.675
ENSG00000073584.20	SMARCE1	370.036	0.16006	0.136798	1.17005	0.241982	0.359679	chr17:40624962-40648654	hgnc_idHGNC:11109	-	393.017	317.066	338.447	353.935	384.355	433.394
ENSG00000073598.6	FNDC8	1.24528	1.27255	2.07471	0.613363	0.539636	0.664983	chr17:35121615-35130732	hgnc_idHGNC:25286	+	0	2.17915	0	2.64789	2.64465	0
ENSG00000073605.19	GSDMB	100.589	0.945943	0.222983	4.24221	2.21e-05	7.52e-05	chr17:39904595-39919854	hgnc_idHGNC:23690	-	80.8176	57.7475	67.6893	112.977	141.048	143.256
ENSG00000073614.13	KDM5A	3368.63	-0.00282745	0.0777742	-0.0363547	0.971	0.981224	chr12:280057-389320	hgnc_idHGNC:9886	-	3580.33	3216.43	3319.03	3179.23	3477.71	3439.04
ENSG00000073670.14	ADAM11	51.9408	0.681715	0.309381	2.20348	0.0275608	0.0570062	chr17:44758988-44781846	hgnc_idHGNC:189	+	36.534	40.3143	42.8699	85.6151	55.5376	50.7741
ENSG00000073711.11	PPP2R3A	1818.85	0.227659	0.106911	2.12943	0.0332189	0.0673711	chr3:135965728-136147894	hgnc_idHGNC:9307	+	1852.16	1526.49	1648.23	1742.31	2022.27	2121.63
ENSG00000073712.15	FERMT2	5717.29	-0.664955	0.0865045	-7.68694	1.51e-14	1.04e-13	chr14:52857268-52952435	hgnc_idHGNC:15767	-	6993.49	7004.88	7037.43	4044.21	4290.5	4933.25
ENSG00000073734.10	ABCB11	0.29421	1.53103	4.03871	0.379088	0.704623	NA	chr2:168915498-169031324	hgnc_idHGNC:42	-	0	0	0	1.76526	0	0
ENSG00000073737.17	DHRS9	1.03739	3.34775	2.08351	1.60679	0.108101	0.186005	chr2:169064789-169096167	hgnc_idHGNC:16888	+	0	0	0	2.64789	1.7631	1.81336
ENSG00000073754.6	CD5L	0.58824	2.53072	2.9219	0.866123	0.386422	NA	chr1:157830911-157898256	hgnc_idHGNC:1690	-	0	0	0	2.64789	0.881549	0
ENSG00000073756.13	PTGS2	333.469	3.13945	0.169412	18.5315	1.15e-76	7.22e-75	chr1:186671791-186680922	hgnc_idHGNC:9605	-	69.7467	66.4641	67.6893	538.404	571.244	687.264
ENSG00000073792.16	IGF2BP2	6414.92	-0.755864	0.0670814	-11.2679	1.89e-29	2.7e-28	chr3:185643130-185825042	hgnc_idHGNC:28867	-	8076.23	7969.15	8128.36	4548.19	4740.97	5026.64
ENSG00000073803.14	MAP3K13	1661.03	-0.401223	0.0824813	-4.86441	1.15e-06	4.44e-06	chr3:185282941-185489094	hgnc_idHGNC:6852	+	1834.45	1942.71	1894.17	1343.36	1423.7	1527.76
ENSG00000073849.16	ST6GAL1	1389.3	0.985533	0.0786333	12.5333	4.91e-36	9.49e-35	chr3:186930325-187078553	hgnc_idHGNC:10860	+	927.742	955.557	913.806	1915.31	1803.65	1819.71
ENSG00000073861.3	TBX21	0.151114	0.645819	4.08047	0.158271	0.874244	NA	chr17:47733236-47746122	hgnc_idHGNC:11599	+	0	0	0	0	0	0.906681
ENSG00000073905.8	VDAC1P1	50.07	-0.389923	0.285412	-1.36618	0.171883	0.272578	chrX:80929500-80930347	hgnc_idHGNC:12671	+	56.4616	66.4641	47.3825	39.7184	41.4328	48.9608
ENSG00000073910.23	FRY	222.436	-1.45469	0.151866	-9.57878	9.82e-22	1.01e-20	chr13:31846713-32299125	hgnc_idHGNC:20367	+	323.27	307.26	347.472	120.038	129.588	106.988
ENSG00000073921.18	PICALM	17815.4	-0.728092	0.0766788	-9.49535	2.19e-21	2.21e-20	chr11:85957175-86069882	hgnc_idHGNC:15514	-	22610.1	21888.5	22154.7	12433.6	13217.1	14588.5
ENSG00000073969.18	NSF	3106.01	0.909244	0.0761021	11.9477	6.68e-33	1.11e-31	chr17:46590669-46757464	hgnc_idHGNC:8016	+	2112.33	2295.73	2066.78	3894.16	4072.76	4194.31
ENSG00000074047.22	GLI2	90.0044	1.6138	0.237929	6.7827	1.18e-11	6.73e-11	chr2:120735623-120992653	hgnc_idHGNC:4318	+	34.3198	49.0309	49.6388	141.221	121.654	144.162
ENSG00000074054.20	CLASP1	3805.37	-0.487846	0.0789436	-6.17968	6.42e-10	3.25e-09	chr2:121337776-121649476	hgnc_idHGNC:17088	-	4774.88	4088.09	4465.24	3145.69	3156.83	3201.49
ENSG00000074071.15	MRPS34	486.565	-0.151538	0.157884	-0.959809	0.337151	0.467129	chr16:1771890-1773150	hgnc_idHGNC:16618	-	435.087	601.446	499.773	539.287	456.643	387.153
ENSG00000074181.9	NOTCH3	242.287	3.00866	0.182589	16.4778	5.3e-61	2.27e-59	chr19:15159038-15200995	hgnc_idHGNC:7883	-	49.8191	54.4788	56.4078	479.268	429.314	384.433
ENSG00000074201.9	CLNS1A	6852.05	-1.11082	0.0827391	-13.4256	4.28e-41	9.92e-40	chr11:77514936-77637794	hgnc_idHGNC:2080	-	8852.3	9760.41	9487.78	4049.51	4237.61	4724.72
ENSG00000074211.14	PPP2R2C	334.349	2.23057	0.134178	16.624	4.67e-62	2.05e-60	chr4:6320578-6563600	hgnc_idHGNC:9306	-	109.602	120.943	121.841	561.353	547.442	544.915
ENSG00000074219.14	TEAD2	641.577	1.65091	0.129008	12.797	1.7e-37	3.48e-36	chr19:49340595-49362457	hgnc_idHGNC:11715	-	290.058	355.202	284.295	1083.87	953.836	882.201
ENSG00000074266.22	EED	2058.51	-1.47785	0.0748671	-19.7397	9.84e-87	7.92e-85	chr11:86244753-86278813	hgnc_idHGNC:3188	+	3001.32	3112.92	2973.82	1034.44	1114.28	1114.31
ENSG00000074276.10	CDHR2	9.13039	2.85205	0.824558	3.45888	0.000542417	0.0015411	chr5:176542511-176595974	hgnc_idHGNC:18231	+	2.21418	1.08958	3.38447	10.5916	20.2756	17.2269
ENSG00000074317.11	SNCB	0	NA	NA	NA	NA	NA	chr5:176620082-176630556	hgnc_idHGNC:11140	-	0	0	0	0	0	0
ENSG00000074319.13	TSG101	4529.83	-0.612568	0.0682528	-8.97499	2.83e-19	2.58e-18	chr11:18468336-18526951	hgnc_idHGNC:15971	-	5243.18	5713.73	5474.94	3483.74	3658.43	3604.96
ENSG00000074356.17	NCBP3	4467.26	-0.170183	0.0700289	-2.43018	0.0150913	0.0332612	chr17:3802158-3846246	hgnc_idHGNC:24612	-	4895.55	4498.86	4796.92	4088.34	4160.03	4363.86
ENSG00000074370.18	ATP2A3	20.7218	1.52052	0.541568	2.80763	0.00499081	0.0121595	chr17:3923870-3964464	hgnc_idHGNC:813	-	8.85672	10.8958	12.4097	49.4273	27.328	15.4136
ENSG00000074410.14	CA12	1671.01	0.642623	0.076782	8.36944	5.79e-17	4.63e-16	chr15:63321378-63381846	hgnc_idHGNC:1371	-	1264.3	1364.15	1286.1	2103.31	2011.7	1996.51
ENSG00000074416.15	MGLL	3490.38	-0.262303	0.11162	-2.34996	0.0187757	0.0405131	chr3:127689062-128052190	hgnc_idHGNC:17038	-	3573.69	4094.62	3752.24	3629.38	3186.8	2705.54
ENSG00000074527.13	NTN4	719.353	1.58981	0.115898	13.7172	8e-43	1.99e-41	chr12:95657807-95791189	hgnc_idHGNC:13658	-	335.448	359.56	381.316	1067.98	974.993	1196.82
ENSG00000074582.15	BCS1L	524.077	0.372269	0.102483	3.6325	0.000280688	0.000832472	chr2:218658764-218663443	hgnc_idHGNC:1020	+	440.622	470.696	459.159	568.414	615.321	590.249
ENSG00000074590.14	NUAK1	2466.47	1.30913	0.0718087	18.2308	2.94e-74	1.74e-72	chr12:106063345-106138954	hgnc_idHGNC:14311	-	1432.58	1442.6	1379.73	3380.47	3602.01	3561.44
ENSG00000074603.19	DPP8	3427.19	0.262978	0.0871456	3.01768	0.00254713	0.0065233	chr15:65442463-65517704	hgnc_idHGNC:16490	-	3310.2	2929.87	3106.94	3472.27	3692.81	4051.05
ENSG00000074621.14	SLC24A1	533.451	-0.185283	0.102007	-1.81637	0.0693133	0.127945	chr15:65611366-65660995	hgnc_idHGNC:10975	+	543.581	586.191	573.103	482.799	492.786	522.248
ENSG00000074657.14	ZNF532	851.016	-0.0627412	0.104141	-0.602463	0.546866	0.671333	chr18:58862600-58986480	hgnc_idHGNC:30940	+	954.312	784.494	869.808	784.658	855.103	857.72
ENSG00000074660.16	SCARF1	37.7352	0.377437	0.32917	1.14663	0.251534	0.370712	chr17:1633858-1645744	hgnc_idHGNC:16820	-	32.1056	37.0456	29.332	45.0141	49.3668	33.5472
ENSG00000074695.6	LMAN1	12020.8	0.0905222	0.0938901	0.964129	0.334981	0.464727	chr18:59327823-59359265	hgnc_idHGNC:6631	-	12346.3	11240.1	11344.7	11240.3	11976.7	13976.5
ENSG00000074696.13	HACD3	10461.9	0.319767	0.0699073	4.57416	4.78e-06	1.75e-05	chr15:65530418-65578349	hgnc_idHGNC:24175	+	9142.35	9631.84	9147.08	11146.7	11352.6	12350.8
ENSG00000074706.13	IPCEF1	5.87722	0.928525	0.858117	1.08205	0.279231	0.401921	chr6:154154496-154356792	hgnc_idHGNC:21204	-	6.64254	4.3583	1.12816	10.5916	5.2893	7.25345
ENSG00000074755.15	ZZEF1	2756.68	0.759999	0.0868213	8.7536	2.07e-18	1.8e-17	chr17:4004445-4143030	hgnc_idHGNC:29027	-	2107.9	1976.49	2056.63	3668.21	3605.54	3125.33
ENSG00000074771.4	NOX3	0.58824	2.53072	2.9219	0.866123	0.386422	NA	chr6:155395368-155455839	hgnc_idHGNC:7890	-	0	0	0	2.64789	0.881549	0
ENSG00000074800.16	ENO1	84909.2	-0.0249602	0.0914829	-0.27284	0.784976	0.860509	chr1:8861000-8879190	hgnc_idHGNC:3350	-	78522.6	94125.1	84283.3	90541.1	84632.3	77350.8
ENSG00000074803.20	SLC12A1	1.17612	3.53019	2.30586	1.53097	0.125777	0.210785	chr15:48178438-48304078	hgnc_idHGNC:10910	+	0	0	0	3.53052	3.5262	0
ENSG00000074842.8	MYDGF	2436.58	-0.566815	0.124588	-4.54953	5.38e-06	1.95e-05	chr19:4641374-4670362	hgnc_idHGNC:16948	-	2453.31	3394.03	2880.18	2166.86	1955.28	1769.84
ENSG00000074855.11	ANO8	167.122	1.95139	0.196571	9.92716	3.17e-23	3.51e-22	chr19:17323223-17334855	hgnc_idHGNC:29329	-	61.9971	75.1807	68.8175	312.451	250.36	233.924
ENSG00000074935.14	TUBE1	1058.6	-1.4032	0.0870315	-16.1229	1.76e-58	6.97e-57	chr6:112070663-112087529	hgnc_idHGNC:20775	-	1565.43	1539.57	1503.83	546.348	585.349	611.103
ENSG00000074964.17	ARHGEF10L	110.563	0.276137	0.223292	1.23667	0.216211	0.328138	chr1:17539698-17697874	hgnc_idHGNC:25540	+	89.6743	111.137	99.2777	142.103	128.706	92.4815
ENSG00000074966.11	TXK	69.0767	0.925909	0.240886	3.84376	0.000121166	0.000375846	chr4:48066393-48134250	hgnc_idHGNC:12434	-	48.712	47.9413	46.2544	95.3241	83.7472	92.4815
ENSG00000075035.10	WSCD2	0	NA	NA	NA	NA	NA	chr12:108129288-108250537	hgnc_idHGNC:29117	+	0	0	0	0	0	0
ENSG00000075043.20	KCNQ2	0.298038	1.54706	3.7219	0.415666	0.677655	NA	chr20:63400208-63472677	hgnc_idHGNC:6296	-	0	0	0	0	0.881549	0.906681
ENSG00000075073.15	TACR2	5.94775	0.745354	0.907725	0.821122	0.411577	0.545035	chr10:69403903-69416918	hgnc_idHGNC:11527	-	6.64254	2.17915	4.51262	9.70893	1.7631	10.8802
ENSG00000075089.10	ACTR6	2062.71	-0.455583	0.0838002	-5.43654	5.43e-08	2.37e-07	chr12:100199122-100241865	hgnc_idHGNC:24025	+	2369.17	2426.48	2361.23	1615.21	1712.85	1891.34
ENSG00000075131.10	TIPIN	886.822	-0.486016	0.0992125	-4.89874	9.65e-07	3.76e-06	chr15:66336191-66386746	hgnc_idHGNC:30750	-	1015.2	1062.34	1026.62	682.273	717.581	816.92
ENSG00000075142.14	SRI	6828.7	-0.947616	0.0704439	-13.4521	2.99e-41	6.96e-40	chr7:88205115-88226993	hgnc_idHGNC:11292	-	8701.73	9444.44	8835.71	4520.83	4576.12	4893.36
ENSG00000075151.23	EIF4G3	9724.26	0.0472708	0.0727156	0.650077	0.515642	0.643265	chr1:20806292-21176888	hgnc_idHGNC:3298	-	9982.64	9288.63	9423.48	9264.09	9987.07	10399.6
ENSG00000075188.9	NUP37	2246.82	-0.652713	0.0822546	-7.93527	2.1e-15	1.53e-14	chr12:102073103-102120120	hgnc_idHGNC:29929	-	2691.34	2772.97	2775.26	1598.44	1786.02	1856.88
ENSG00000075213.11	SEMA3A	1589.74	2.7762	0.108713	25.537	7.65e-144	1.93e-141	chr7:83955777-84492724	hgnc_idHGNC:10723	-	432.872	369.366	412.905	2502.26	2762.78	3058.24
ENSG00000075218.19	GTSE1	2096.92	-0.782439	0.100165	-7.81153	5.65e-15	4.02e-14	chr22:46296870-46330810	hgnc_idHGNC:13698	+	2469.92	2800.21	2686.14	1643.46	1630.87	1350.95
ENSG00000075223.14	SEMA3C	7555.89	-0.147931	0.090319	-1.63787	0.101449	0.176494	chr7:80742538-80922359	hgnc_idHGNC:10725	-	8309.82	7747.97	7770.73	6542.06	6934.27	8030.47
ENSG00000075234.17	TTC38	1279.27	0.270567	0.0978417	2.76536	0.00568605	0.0136898	chr22:46267961-46294008	hgnc_idHGNC:26082	+	1047.31	1260.64	1171.03	1476.64	1400.78	1319.22
ENSG00000075239.14	ACAT1	6435.52	-1.64612	0.0713215	-23.0803	7.3e-118	1.15e-115	chr11:108116695-108147603	hgnc_idHGNC:93	+	9507.69	9961.99	9793.51	2948.87	3088.07	3313.01
ENSG00000075240.17	GRAMD4	297.473	-0.0929788	0.171192	-0.543126	0.587043	0.703847	chr22:46576012-46679790	hgnc_idHGNC:29113	+	281.201	339.947	300.089	348.639	287.385	227.577
ENSG00000075275.18	CELSR1	456.614	0.566025	0.127425	4.44201	8.91e-06	3.16e-05	chr22:46360834-46537620	hgnc_idHGNC:1850	-	404.088	354.112	346.344	613.428	513.062	508.648
ENSG00000075290.8	WNT8B	7.5373	1.44169	0.828373	1.74038	0.0817915	0.147246	chr10:100463009-100483744	hgnc_idHGNC:12789	+	7.74963	3.26873	1.12816	6.17841	10.5786	16.3203
ENSG00000075292.19	ZNF638	4594.57	-0.0750706	0.0872408	-0.860499	0.389514	0.522362	chr2:71276561-71435069	hgnc_idHGNC:17894	+	4787.06	4578.39	4776.61	4064.51	4412.15	4948.67
ENSG00000075303.13	SLC25A40	1483.34	-1.02315	0.109473	-9.34614	9.09e-21	8.92e-20	chr7:87833568-87876360	hgnc_idHGNC:29680	-	2093.51	1895.86	1975.4	865.86	940.613	1128.82
ENSG00000075336.12	TIMM21	833.266	-0.115168	0.109634	-1.05048	0.293495	0.418298	chr18:74148523-74160531	hgnc_idHGNC:25010	+	823.675	927.228	848.373	714.048	800.447	885.827
ENSG00000075340.23	ADD2	555.717	0.773456	0.102504	7.54563	4.5e-14	3.01e-13	chr2:70607618-70768225	hgnc_idHGNC:244	-	407.409	385.71	437.724	698.16	701.713	703.585
ENSG00000075388.4	FGF4	0	NA	NA	NA	NA	NA	chr11:69771022-69775341	hgnc_idHGNC:3682	-	0	0	0	0	0	0
ENSG00000075391.17	RASAL2	4664.59	-0.385988	0.0820219	-4.70592	2.53e-06	9.49e-06	chr1:178094104-178484147	hgnc_idHGNC:9874	+	5682.7	4858.42	5313.61	3850.03	4126.53	4156.23
ENSG00000075399.14	VPS9D1	50.2094	1.19091	0.345298	3.44893	0.000562822	0.00159518	chr16:89707134-89720898	hgnc_idHGNC:13526	-	21.0347	42.4934	28.2039	78.5541	81.1025	49.8675
ENSG00000075407.18	ZNF37A	1971.31	0.622688	0.0994059	6.2641	3.75e-10	1.93e-09	chr10:38094334-38150293	hgnc_idHGNC:13102	+	1699.38	1409.91	1547.83	2198.63	2390.76	2581.32
ENSG00000075413.19	MARK3	4610.94	-0.789605	0.0642634	-12.287	1.06e-34	1.94e-33	chr14:103385377-103503831	hgnc_idHGNC:6897	+	5808.9	5883.71	5833.69	3260.44	3374.57	3504.32
ENSG00000075415.15	SLC25A3	34668.6	-0.409073	0.0627265	-6.52154	6.96e-11	3.77e-10	chr12:98593591-98606379	hgnc_idHGNC:10989	+	37609	40794.8	40249.2	29140	30042.3	30176.2
ENSG00000075420.13	FNDC3B	10252.2	0.918848	0.0815173	11.2718	1.81e-29	2.58e-28	chr3:172039578-172401669	hgnc_idHGNC:24670	+	7593.53	6625.71	7061.12	12601.3	13348.4	14282.9
ENSG00000075426.12	FOSL2	9153.58	0.475059	0.0639858	7.42444	1.13e-13	7.36e-13	chr2:28392448-28417317	hgnc_idHGNC:3798	+	7563.64	7802.45	7613.92	10973.7	10820.1	10147.6
ENSG00000075429.9	CACNG5	0.302227	1.56477	4.03571	0.387731	0.698215	NA	chr17:66835117-66894751	hgnc_idHGNC:1409	+	0	0	0	0	0	1.81336
ENSG00000075461.6	CACNG4	14.4484	-2.57676	0.63621	-4.05017	5.12e-05	0.000166435	chr17:66964707-67033398	hgnc_idHGNC:1408	+	18.8205	27.2394	28.2039	7.94367	1.7631	2.72004
ENSG00000075539.15	FRYL	7876.02	-1.27799	0.0931515	-13.7195	7.76e-43	1.93e-41	chr4:48497357-48780322	hgnc_idHGNC:29127	-	12354	9834.51	11270.3	4414.92	4640.48	4741.94
ENSG00000075568.17	TMEM131	6580.68	-0.149804	0.07305	-2.05071	0.0402951	0.0798236	chr2:97756333-97995948	hgnc_idHGNC:30366	-	7265.84	6608.27	6891.9	5936.57	6233.43	6548.05
ENSG00000075618.18	FSCN1	92.4358	0.852973	0.287915	2.96258	0.0030507	0.00771296	chr7:5592816-5606655	hgnc_idHGNC:11148	+	60.89	91.5243	45.1262	145.634	120.772	90.6681
ENSG00000075624.17	ACTB	107411	0.190353	0.0783168	2.43055	0.0150759	0.0332362	chr7:5526409-5563902	hgnc_idHGNC:132	-	94340.7	107694	98970.8	121601	113362	108497
ENSG00000075643.6	MOCOS	2381.72	-0.191666	0.0665688	-2.87921	0.00398668	0.00988631	chr18:36187497-36272157	hgnc_idHGNC:18234	+	2528.59	2538.71	2551.89	2232.17	2263.82	2175.13
ENSG00000075651.16	PLD1	1443.49	0.0251895	0.0840558	0.299676	0.764424	0.84422	chr3:171600404-171810950	hgnc_idHGNC:9067	-	1475.75	1373.95	1442.91	1367.19	1462.49	1538.64
ENSG00000075673.12	ATP12A	3.92798	1.33726	1.04885	1.27497	0.20232	0.312226	chr13:24680408-24712472	hgnc_idHGNC:13816	+	1.10709	1.08958	4.51262	7.06104	6.17084	3.62672
ENSG00000075702.19	WDR62	1054.87	0.233623	0.126213	1.85102	0.064167	0.1196	chr19:36054649-36105108	hgnc_idHGNC:24502	+	902.279	1059.07	947.65	1303.64	1163.65	952.922
ENSG00000075711.21	DLG1	13883.2	0.235262	0.0822596	2.85999	0.00423653	0.0104529	chr3:197042560-197299330	hgnc_idHGNC:2900	-	13243	12300.2	12717.7	13722.3	14951.1	16364.7
ENSG00000075785.14	RAB7A	11902	0.227364	0.0658345	3.45357	0.000553215	0.00156941	chr3:128693669-128825942	hgnc_idHGNC:9788	+	10468.6	11584.4	10845	12882	12685.5	12946.5
ENSG00000075790.12	BCAP29	14.6428	-0.613477	0.507944	-1.20776	0.227138	0.340957	chr7:107580246-107629170	hgnc_idHGNC:24131	+	22.1418	17.4332	13.5379	9.70893	12.3417	12.6935
ENSG00000075826.17	SEC31B	368.286	-0.581915	0.175845	-3.30925	0.000935447	0.00256888	chr10:100486646-100519864	hgnc_idHGNC:23197	-	552.438	331.231	441.109	274.498	309.424	301.018
ENSG00000075856.12	SART3	3822.83	-0.558407	0.062018	-9.00395	2.18e-19	2e-18	chr12:108522214-108561400	hgnc_idHGNC:16860	-	4522.46	4649.22	4488.93	3106.86	3101.29	3068.21
ENSG00000075884.14	ARHGAP15	0.92283	1.89071	2.33988	0.808037	0.419069	NA	chr2:143091362-143768352	hgnc_idHGNC:21030	+	0	0	1.12816	0.88263	3.5262	0
ENSG00000075886.11	TUBA3D	4.46074	-0.200596	0.958872	-0.2092	0.834292	0.893165	chr2:131476119-131482934	hgnc_idHGNC:24071	+	5.53545	7.62703	1.12816	5.29578	2.64465	4.53341
ENSG00000075891.23	PAX2	0	NA	NA	NA	NA	NA	chr10:100735396-100829944	hgnc_idHGNC:8616	+	0	0	0	0	0	0
ENSG00000075914.13	EXOSC7	1444.41	-1.31343	0.0914879	-14.3564	9.72e-47	2.78e-45	chr3:44975241-45036066	hgnc_idHGNC:28112	+	1972.84	2190.05	2017.14	894.987	818.078	773.399
ENSG00000075945.13	KIFAP3	1023.02	0.599334	0.0899706	6.66144	2.71e-11	1.51e-10	chr1:169921326-170085208	hgnc_idHGNC:17060	-	769.428	855.317	815.656	1200.38	1197.14	1300.18
ENSG00000075975.17	MKRN2	2963.76	-0.593671	0.0689018	-8.61619	6.92e-18	5.86e-17	chr3:12557057-12586208	hgnc_idHGNC:7113	+	3518.33	3711.09	3465.69	2412.23	2308.78	2366.44
ENSG00000076003.5	MCM6	6021.55	-1.32741	0.0704544	-18.8406	3.51e-79	2.39e-77	chr2:135839626-135876443	hgnc_idHGNC:6949	-	8300.96	8965.02	8568.34	3272.79	3438.04	3584.11
ENSG00000076043.11	REXO2	6273.38	-1.42668	0.0693634	-20.5682	5.29e-94	5.04e-92	chr11:114439435-114450279	hgnc_idHGNC:17851	+	8976.29	9385.6	9072.62	3285.15	3311.1	3609.5
ENSG00000076053.12	RBM7	2149.24	-1.49362	0.104061	-14.3534	1.01e-46	2.89e-45	chr11:114400030-114414203	hgnc_idHGNC:9904	+	3392.13	3090.04	3033.61	1009.73	1085.19	1284.77
ENSG00000076067.13	RBMS2	5925.94	-0.329277	0.0608723	-5.40931	6.33e-08	2.75e-07	chr12:56521820-56596193	hgnc_idHGNC:9909	+	6759.89	6406.7	6631.3	5225.17	5227.59	5304.99
ENSG00000076108.12	BAZ2A	7956.71	0.224725	0.0749477	2.99843	0.00271377	0.00691973	chr12:56595596-56636816	hgnc_idHGNC:962	-	7538.18	7288.17	7188.6	9106.1	8691.19	7928.02
ENSG00000076201.16	PTPN23	1334.07	0.120179	0.153792	0.78144	0.434544	0.568253	chr3:47381011-47413435	hgnc_idHGNC:14406	+	1254.33	1397.92	1183.43	1669.05	1464.25	1035.43
ENSG00000076242.16	MLH1	3942.54	-0.837004	0.0678737	-12.3318	6.11e-35	1.12e-33	chr3:36993350-37050846	hgnc_idHGNC:7127	+	4974.16	5240.86	4950.34	2726.44	2905.59	2857.86
ENSG00000076248.11	UNG	4113.68	-0.599411	0.0739014	-8.11096	5.02e-16	3.81e-15	chr12:109097597-109110992	hgnc_idHGNC:12572	+	4645.35	5267.01	4955.99	3233.07	3244.1	3336.59
ENSG00000076258.10	FMO4	71.3486	0.656229	0.239133	2.74421	0.00606576	0.0145226	chr1:171314183-171342084	hgnc_idHGNC:3772	+	56.4616	56.6579	53.0233	89.1457	76.6948	96.1082
ENSG00000076321.11	KLHL20	1108.33	0.339782	0.107512	3.16042	0.0015754	0.00418084	chr1:173714941-173786692	hgnc_idHGNC:25056	+	1041.77	981.707	911.549	1091.81	1267.67	1355.49
ENSG00000076344.16	RGS11	0.147105	0.645819	4.08047	0.158271	0.874244	NA	chr16:268301-275980	hgnc_idHGNC:9993	-	0	0	0	0.88263	0	0
ENSG00000076351.13	SLC46A1	302.712	0.33712	0.12585	2.67875	0.00738973	0.0174315	chr17:28394642-28407197	hgnc_idHGNC:30521	-	252.417	264.767	285.423	331.869	350.857	330.939
ENSG00000076356.7	PLXNA2	691.061	0.148078	0.119041	1.24393	0.213526	0.325253	chr1:208022242-208244384	hgnc_idHGNC:9100	-	601.15	712.582	653.202	804.076	734.331	641.024
ENSG00000076382.17	SPAG5	6715.77	-0.780077	0.0611712	-12.7524	3.02e-37	6.12e-36	chr17:28577565-28599025	hgnc_idHGNC:13452	-	8364.07	8653.41	8447.63	4794.45	4996.62	5038.43
ENSG00000076513.17	ANKRD13A	4304.28	0.0381472	0.0655033	0.582371	0.560317	0.682151	chr12:109999186-110039763	hgnc_idHGNC:21268	+	4294.4	4273.31	4174.17	4248.98	4289.62	4545.19
ENSG00000076554.16	TPD52	3038.05	0.685582	0.108145	6.33947	2.31e-10	1.21e-09	chr8:80034745-80231232	hgnc_idHGNC:12005	-	2539.67	2222.73	2225.85	3395.48	3532.37	4312.18
ENSG00000076555.15	ACACB	223.438	0.694264	0.140794	4.93107	8.18e-07	3.21e-06	chr12:109116595-109268226	hgnc_idHGNC:85	+	173.813	162.347	175.992	278.029	282.977	267.471
ENSG00000076604.15	TRAF4	499.568	0.111732	0.146756	0.761348	0.446449	0.579719	chr17:28744005-28750956	hgnc_idHGNC:12034	+	427.337	497.936	515.567	620.489	495.431	440.647
ENSG00000076641.4	PAG1	1626.15	1.18065	0.0933399	12.649	1.13e-36	2.25e-35	chr8:80967810-81112068	hgnc_idHGNC:30043	-	1068.34	943.572	974.726	2125.37	2195.06	2449.85
ENSG00000076650.7	GPATCH1	1082.32	0.0551799	0.0843465	0.654206	0.512979	0.64125	chr19:33080899-33130542	hgnc_idHGNC:24658	+	1026.27	1073.23	1085.29	1102.41	1054.33	1152.39
ENSG00000076662.10	ICAM3	0.886098	3.12122	2.22525	1.40264	0.160724	NA	chr19:10333776-10339661	hgnc_idHGNC:5346	-	0	0	0	1.76526	2.64465	0.906681
ENSG00000076685.19	NT5C2	2907.59	0.149451	0.0810435	1.84408	0.0651711	0.121269	chr10:103087185-103277605	hgnc_idHGNC:8022	-	2752.23	2670.55	2848.59	2813.83	3117.16	3243.2
ENSG00000076706.17	MCAM	2714.9	0.791943	0.120006	6.59918	4.13e-11	2.28e-10	chr11:119308529-119321521	hgnc_idHGNC:6934	-	1760.27	2232.54	1970.89	3940.94	3375.45	3009.27
ENSG00000076716.9	GPC4	2.88333	0.693036	1.17461	0.590016	0.55518	0.678273	chrX:133300103-133415489	hgnc_idHGNC:4452	-	1.10709	4.3583	1.12816	1.76526	4.40775	4.53341
ENSG00000076770.15	MBNL3	634.628	-0.890923	0.111712	-7.9752	1.52e-15	1.12e-14	chrX:132369317-132489968	hgnc_idHGNC:20564	-	907.814	764.882	800.99	411.306	453.116	469.661
ENSG00000076826.10	CAMSAP3	27.9753	3.6722	0.560282	6.5542	5.59e-11	3.05e-10	chr19:7595863-7618304	hgnc_idHGNC:29307	+	3.32127	2.17915	6.76893	65.3146	45.8406	44.4274
ENSG00000076864.20	RAP1GAP	71.7578	0.668434	0.235923	2.83328	0.00460737	0.011295	chr1:21596215-21669363	hgnc_idHGNC:9858	-	50.9262	54.4788	60.9204	93.5588	88.1549	82.508
ENSG00000076924.12	XAB2	482.088	-0.348086	0.183373	-1.89824	0.057665	0.109238	chr19:7619525-7629545	hgnc_idHGNC:14089	-	418.48	637.401	564.078	523.4	404.631	344.539
ENSG00000076928.18	ARHGEF1	829.678	0.89135	0.179571	4.96376	6.91e-07	2.74e-06	chr19:41883173-41930150	hgnc_idHGNC:681	+	507.047	697.328	539.258	1383.08	1020.83	830.52
ENSG00000076944.16	STXBP2	288.015	1.21865	0.144995	8.4048	4.29e-17	3.46e-16	chr19:7636881-7647873	hgnc_idHGNC:11445	+	154.993	192.855	171.48	436.019	404.631	368.113
ENSG00000076984.18	MAP2K7	821.732	-0.397551	0.118169	-3.36425	0.000767529	0.0021358	chr19:7903843-7914478	hgnc_idHGNC:6847	+	887.887	1040.54	874.32	759.062	749.317	619.263
ENSG00000077009.13	NMRK2	0	NA	NA	NA	NA	NA	chr19:3933103-3942416	hgnc_idHGNC:17871	+	0	0	0	0	0	0
ENSG00000077044.11	DGKD	2019.01	-0.63449	0.0918757	-6.90595	4.99e-12	2.92e-11	chr2:233354494-233472104	hgnc_idHGNC:2851	+	2405.71	2462.44	2499.99	1758.2	1550.65	1437.09
ENSG00000077063.11	CTTNBP2	1.49091	3.86954	1.93235	2.0025	0.045231	0.0885195	chr7:117710651-117874139	hgnc_idHGNC:15679	-	0	0	0	3.53052	0.881549	4.53341
ENSG00000077080.10	ACTL6B	0.147105	0.645819	4.08047	0.158271	0.874244	NA	chr7:100643097-100656448	hgnc_idHGNC:160	-	0	0	0	0.88263	0	0
ENSG00000077092.19	RARB	24.7599	0.613546	0.41703	1.47123	0.14123	0.232339	chr3:25174332-25597932	hgnc_idHGNC:9865	+	27.6773	15.2541	15.7942	35.3052	27.328	27.2004
ENSG00000077097.16	TOP2B	13504.2	-0.907442	0.0883125	-10.2754	9.1e-25	1.08e-23	chr3:25597984-25664907	hgnc_idHGNC:11990	-	18986.6	16344.7	17518	8881.91	9009.43	10284.5
ENSG00000077147.16	TM9SF3	17935	-0.355774	0.0883338	-4.02761	5.63e-05	0.000182535	chr10:96518110-96587452	hgnc_idHGNC:21529	-	21214.1	19710.4	19481	14399.2	15278.1	17527.1
ENSG00000077150.20	NFKB2	1883.15	-0.457024	0.0911058	-5.01641	5.26e-07	2.11e-06	chr10:102394110-102402524	hgnc_idHGNC:7795	+	2100.15	2300.09	2136.73	1716.72	1602.66	1442.53
ENSG00000077152.11	UBE2T	2680.52	-0.852344	0.0736439	-11.5739	5.59e-31	8.5e-30	chr1:202331657-202341980	hgnc_idHGNC:25009	-	3416.48	3475.74	3457.8	1826.16	1874.17	2032.78
ENSG00000077157.22	PPP1R12B	952.239	0.189428	0.100248	1.88958	0.0588139	0.111095	chr1:202348699-202592706	hgnc_idHGNC:7619	+	954.312	818.271	896.883	938.236	1034.94	1070.79
ENSG00000077232.19	DNAJC10	11475.5	-0.118933	0.0859219	-1.3842	0.166298	0.265631	chr2:182716255-182794464	hgnc_idHGNC:24637	+	12272.1	11612.7	11959.6	10004.6	10801.6	12202.1
ENSG00000077235.18	GTF3C1	3683.62	0.293443	0.0777219	3.77555	0.000159653	0.000488298	chr16:27459555-27549913	hgnc_idHGNC:4664	-	3314.63	3353.71	3262.62	4339.89	4076.28	3754.57
ENSG00000077238.14	IL4R	839.005	0.605287	0.138313	4.37622	1.21e-05	4.22e-05	chr16:27313668-27364778	hgnc_idHGNC:6015	+	611.114	762.703	622.742	1179.19	1000.56	857.72
ENSG00000077254.14	USP33	5468.58	-0.227728	0.0871728	-2.61238	0.0089915	0.0208008	chr1:77695987-77759852	hgnc_idHGNC:20059	-	5932.9	5756.23	6008.55	4597.62	4911.99	5604.2
ENSG00000077264.16	PAK3	0.592429	2.53954	2.91617	0.87085	0.383836	NA	chrX:110944285-111227361	hgnc_idHGNC:8592	+	0	0	0	2.64789	0	0.906681
ENSG00000077274.9	CAPN6	1.32687	3.70398	2.02115	1.83261	0.0668609	0.124017	chrX:111245099-111270483	hgnc_idHGNC:1483	-	0	0	0	1.76526	5.2893	0.906681
ENSG00000077279.20	DCX	0.302227	1.56477	4.03571	0.387731	0.698215	NA	chrX:111293779-111412429	hgnc_idHGNC:2714	-	0	0	0	0	0	1.81336
ENSG00000077312.9	SNRPA	1211.64	-0.735398	0.1279	-5.74979	8.94e-09	4.15e-08	chr19:40750637-40765389	hgnc_idHGNC:11151	+	1403.79	1700.83	1437.27	1043.27	920.337	764.332
ENSG00000077327.16	SPAG6	1.74423	1.11635	1.56703	0.712394	0.476221	0.607148	chr10:22345445-22454224	hgnc_idHGNC:11215	+	1.10709	2.17915	0	0.88263	1.7631	4.53341
ENSG00000077348.9	EXOSC5	173.636	0.741777	0.252572	2.9369	0.00331514	0.00833074	chr19:41386374-41397359	hgnc_idHGNC:24662	-	90.7814	154.72	144.404	289.503	200.112	162.296
ENSG00000077380.16	DYNC1I2	7002.48	-0.630124	0.0777445	-8.10506	5.27e-16	4e-15	chr2:171687409-171750158	hgnc_idHGNC:2964	+	8310.93	8696.99	8515.32	5173.98	5326.32	5991.35
ENSG00000077420.16	APBB1IP	2961.94	-2.62395	0.0747955	-35.0816	1.29e-269	1.26e-266	chr10:26438341-26567803	hgnc_idHGNC:17379	+	5164.58	5065.44	5060.9	774.067	848.05	858.627
ENSG00000077454.16	LRCH4	48.8024	0.398052	0.275156	1.44664	0.147997	0.241652	chr7:100574011-100586129	hgnc_idHGNC:6691	-	44.2836	40.3143	41.7417	54.7231	55.5376	56.2142
ENSG00000077458.13	FAM76B	862.443	-1.61684	0.130496	-12.39	2.96e-35	5.51e-34	chr11:95768953-95790409	hgnc_idHGNC:28492	-	1402.68	1229.04	1270.3	374.235	386.119	512.275
ENSG00000077463.15	SIRT6	80.3631	-0.130899	0.263375	-0.497007	0.619184	0.73216	chr19:4174109-4182566	hgnc_idHGNC:14934	-	78.6034	105.689	67.6893	95.3241	71.4055	63.4677
ENSG00000077498.9	TYR	0	NA	NA	NA	NA	NA	chr11:89177875-89295759	hgnc_idHGNC:12442	+	0	0	0	0	0	0
ENSG00000077514.9	POLD3	2506.92	-1.01678	0.0782283	-12.9976	1.26e-38	2.69e-37	chr11:74493851-74669117	hgnc_idHGNC:20932	+	3317.95	3382.04	3366.41	1529.6	1743.7	1701.84
ENSG00000077522.15	ACTN2	6.24661	2.89512	1.01348	2.85661	0.00428194	0.0105575	chr1:236664141-236764631	hgnc_idHGNC:164	+	3.32127	0	1.12816	8.8263	9.69704	14.5069
ENSG00000077549.19	CAPZB	6525.87	0.30899	0.0840215	3.67751	0.000235525	0.000705366	chr1:19338775-19485539	hgnc_idHGNC:1491	-	5469.03	6323.89	5696.06	7680.65	7186.39	6799.2
ENSG00000077585.14	GPR137B	622.425	0.669815	0.103529	6.46981	9.81e-11	5.27e-10	chr1:236142505-236221865	hgnc_idHGNC:11862	+	451.693	503.384	486.235	718.461	767.829	806.946
ENSG00000077616.11	NAALAD2	13.4693	0.111162	0.543705	0.204453	0.838	0.895762	chr11:90131515-90192894	hgnc_idHGNC:14526	+	15.4993	9.80618	13.5379	9.70893	13.2232	19.0403
ENSG00000077684.16	JADE1	2558.93	-1.34541	0.0752325	-17.8833	1.59e-71	8.85e-70	chr4:128809700-128875224	hgnc_idHGNC:30027	+	3770.75	3743.78	3502.92	1473.99	1376.1	1486.05
ENSG00000077713.19	SLC25A43	1611.39	0.291149	0.0740527	3.93164	8.44e-05	0.00026726	chrX:119399336-119454478	hgnc_idHGNC:30557	+	1458.04	1446.96	1442.91	1732.6	1746.35	1841.47
ENSG00000077721.16	UBE2A	3913.13	0.666995	0.0804292	8.29294	1.1e-16	8.71e-16	chrX:119574536-119591083	hgnc_idHGNC:12472	+	2991.36	3005.05	3076.48	4473.17	4705.71	5227.02
ENSG00000077782.22	FGFR1	3212.45	0.536956	0.09035	5.94307	2.8e-09	1.35e-08	chr8:38400215-38468834	hgnc_idHGNC:3688	-	2546.31	2741.37	2576.71	4106	3907.91	3396.43
ENSG00000077800.13	FKBP6	0.519646	-1.22067	2.7744	-0.439975	0.659955	NA	chr7:73328161-73358637	hgnc_idHGNC:3722	+	1.10709	0	1.12816	0.88263	0	0
ENSG00000077935.17	SMC1B	5.33557	1.3916	0.923433	1.50698	0.131815	0.219074	chr22:45344063-45413619	hgnc_idHGNC:11112	-	1.10709	5.44788	2.25631	4.41315	8.81549	9.97349
ENSG00000077942.19	FBLN1	134.292	1.87575	0.239206	7.84156	4.45e-15	3.17e-14	chr22:45502238-45601135	hgnc_idHGNC:3600	+	39.8553	79.539	53.0233	238.31	200.993	194.03
ENSG00000077943.8	ITGA8	0	NA	NA	NA	NA	NA	chr10:15513954-15719922	hgnc_idHGNC:6144	-	0	0	0	0	0	0
ENSG00000077984.6	CST7	340.716	3.85879	0.17663	21.8468	8.34e-106	1.03e-103	chr20:24949269-24959928	hgnc_idHGNC:2479	+	38.7482	49.0309	43.9981	655.794	665.57	591.156
ENSG00000078018.21	MAP2	460.315	0.0574472	0.113412	0.506533	0.612482	0.726905	chr2:209424047-209734118	hgnc_idHGNC:6839	+	491.548	449.995	411.777	458.968	466.34	483.261
ENSG00000078043.16	PIAS2	939.467	0.51776	0.09735	5.31854	1.05e-07	4.45e-07	chr18:46803218-46920160	hgnc_idHGNC:17311	-	823.675	749.628	744.582	1034.44	1094	1190.47
ENSG00000078053.17	AMPH	9.62583	6.5619	1.30756	5.01844	5.21e-07	2.09e-06	chr7:38383704-38631420	hgnc_idHGNC:471	-	0	0	0	22.0658	20.2756	15.4136
ENSG00000078061.14	ARAF	825.615	0.560411	0.131748	4.25365	2.1e-05	7.16e-05	chrX:47561205-47571908	hgnc_idHGNC:646	+	610.007	744.18	647.561	1120.06	1004.08	827.8
ENSG00000078070.13	MCCC1	3889.01	-0.228019	0.0672101	-3.39264	0.000692237	0.00193952	chr3:183015218-183116075	hgnc_idHGNC:6936	-	4084.06	4335.42	4167.41	3479.33	3564.99	3702.89
ENSG00000078081.8	LAMP3	109.707	-0.80469	0.202296	-3.97779	6.96e-05	0.000222798	chr3:183122215-183163839	hgnc_idHGNC:14582	-	131.744	153.63	133.122	79.4367	69.6424	90.6681
ENSG00000078098.14	FAP	8.69534	2.5236	0.813254	3.10309	0.00191514	0.00501127	chr2:162170684-162245151	hgnc_idHGNC:3590	-	4.42836	3.26873	0	16.77	14.1048	13.6002
ENSG00000078114.19	NEBL	121.689	3.63872	0.271532	13.4007	5.99e-41	1.37e-39	chr10:20779973-21293011	hgnc_idHGNC:16932	-	13.2851	23.9707	16.9223	203.888	233.611	238.457
ENSG00000078124.13	ACER3	2123.67	0.422758	0.0918953	4.60043	4.22e-06	1.55e-05	chr11:76860859-77026797	hgnc_idHGNC:16066	+	1908.62	1725.89	1809.56	2268.36	2344.92	2684.68
ENSG00000078140.14	UBE2K	9043.05	-0.581083	0.0834562	-6.96273	3.34e-12	1.97e-11	chr4:39698109-39782792	hgnc_idHGNC:4914	+	11410.8	10482.8	10626.1	6756.53	7025.95	7956.13
ENSG00000078142.13	PIK3C3	5058.04	-0.162563	0.0816893	-1.99002	0.046589	0.0907778	chr18:41955234-42087830	hgnc_idHGNC:8974	+	5288.57	5470.76	5268.48	4420.21	4668.68	5231.55
ENSG00000078177.14	N4BP2	793.773	-0.525974	0.111172	-4.73118	2.23e-06	8.42e-06	chr4:40056850-40158252	hgnc_idHGNC:29851	+	1008.56	883.645	918.318	579.888	653.228	718.998
ENSG00000078237.7	TIGAR	112.441	1.96638	0.22122	8.88882	6.18e-19	5.51e-18	chr12:4307763-4360028	hgnc_idHGNC:1185	+	47.6049	42.4934	47.3825	152.695	189.533	194.936
ENSG00000078246.17	TULP3	2191.24	0.150521	0.0743732	2.02386	0.0429844	0.0844334	chr12:2877223-2941138	hgnc_idHGNC:12425	+	2032.62	2117.04	2081.45	2211.87	2427.79	2276.68
ENSG00000078269.15	SYNJ2	5916.38	0.897466	0.0720647	12.4536	1.34e-35	2.54e-34	chr6:157981863-158099176	hgnc_idHGNC:11504	+	4408.43	3930.1	4061.36	7599.45	7565.46	7933.46
ENSG00000078295.17	ADCY2	0	NA	NA	NA	NA	NA	chr5:7396138-7830081	hgnc_idHGNC:233	+	0	0	0	0	0	0
ENSG00000078304.19	PPP2R5C	8471.92	-0.664777	0.0749827	-8.86574	7.6e-19	6.75e-18	chr14:101761798-101927989	hgnc_idHGNC:9311	+	10438.8	10517.7	10213.2	6107.8	6482.91	7071.21
ENSG00000078319.10	PMS2P1	355.549	-0.467078	0.138727	-3.36688	0.000760235	0.0021167	chr7:100319222-100336307	hgnc_idHGNC:9123	-	360.912	440.188	436.596	279.794	280.333	335.472
ENSG00000078328.23	RBFOX1	0	NA	NA	NA	NA	NA	chr16:5239802-7713340	hgnc_idHGNC:18222	+	0	0	0	0	0	0
ENSG00000078369.18	GNB1	18448.7	0.0922371	0.0665741	1.38548	0.165906	0.265091	chr1:1785285-1891117	hgnc_idHGNC:4396	-	16841.1	18822.4	17914	19202.5	19065.3	18847.2
ENSG00000078399.19	HOXA9	0	NA	NA	NA	NA	NA	chr7:27162438-27175180	hgnc_idHGNC:5109	-	0	0	0	0	0	0
ENSG00000078401.7	EDN1	1019.8	0.816206	0.0900853	9.06037	1.3e-19	1.21e-18	chr6:12290361-12297194	hgnc_idHGNC:3176	+	740.644	770.33	705.097	1260.4	1262.38	1379.97
ENSG00000078403.17	MLLT10	3502.91	-0.965306	0.08374	-11.5274	9.6e-31	1.45e-29	chr10:21524646-21743630	hgnc_idHGNC:16063	+	4779.31	4478.15	4641.23	2158.03	2406.63	2554.12
ENSG00000078487.18	ZCWPW1	163.991	0.861424	0.176831	4.87146	1.11e-06	4.3e-06	chr7:100400826-100428992	hgnc_idHGNC:23486	-	119.566	106.778	122.969	193.296	198.349	242.991
ENSG00000078549.15	ADCYAP1R1	1.67457	2.90403	1.74058	1.66842	0.0952319	0.167439	chr7:31052308-31111479	hgnc_idHGNC:242	+	0	0	1.12816	2.64789	2.64465	3.62672
ENSG00000078579.9	FGF20	11.9248	-3.38443	0.772511	-4.38107	1.18e-05	4.14e-05	chr8:16992181-17002345	hgnc_idHGNC:3677	-	22.1418	25.0602	18.0505	0	1.7631	4.53341
ENSG00000078589.13	P2RY10	1.33124	3.70806	1.93191	1.91938	0.0549368	0.104758	chrX:78945332-78963727	hgnc_idHGNC:19906	+	0	0	0	2.64789	3.5262	1.81336
ENSG00000078596.11	ITM2A	0.890287	3.1268	2.18608	1.43033	0.152623	NA	chrX:79360384-79367667	hgnc_idHGNC:6173	-	0	0	0	1.76526	1.7631	1.81336
ENSG00000078618.22	NRDC	14590.9	-0.585948	0.0731387	-8.01147	1.13e-15	8.41e-15	chr1:51789191-51878937	hgnc_idHGNC:7995	-	17752.2	17294.8	17494.3	10962.3	11439.9	12602
ENSG00000078668.14	VDAC3	5413.61	-0.402612	0.0708183	-5.68514	1.31e-08	6e-08	chr8:42391624-42405937	hgnc_idHGNC:12674	+	5924.04	6455.73	6112.34	4482	4639.59	4867.97
ENSG00000078674.18	PCM1	7309.97	-1.1108	0.0855645	-12.982	1.55e-38	3.29e-37	chr8:17922840-18027975	hgnc_idHGNC:8727	+	10505.2	9492.38	9980.79	4233.98	4598.16	5049.31
ENSG00000078687.17	TNRC6C	735.401	-0.36076	0.0911755	-3.95677	7.6e-05	0.000241972	chr17:77959240-78108835	hgnc_idHGNC:29318	+	849.138	821.54	810.015	655.794	660.28	615.636
ENSG00000078699.22	CBFA2T2	2014.01	0.275252	0.0733261	3.7538	0.000174173	0.000529924	chr20:33490075-33650036	hgnc_idHGNC:1536	+	1842.2	1766.2	1859.2	2292.19	2184.48	2139.77
ENSG00000078725.13	BRINP1	0.146925	0.645819	4.08047	0.158271	0.874244	NA	chr9:119153458-119369435	hgnc_idHGNC:2687	-	0	0	0	0	0.881549	0
ENSG00000078747.16	ITCH	9917.44	-0.18171	0.0721449	-2.51869	0.0117794	0.0265818	chr20:34363241-34540748	hgnc_idHGNC:13890	+	10725.5	10486.1	10411.7	8630.36	9402.6	9848.37
ENSG00000078795.17	PKD2L2	2.41152	-1.15821	1.50228	-0.770973	0.440723	0.574155	chr5:137887968-137942747	hgnc_idHGNC:9012	+	8.85672	0	1.12816	0.88263	0.881549	2.72004
ENSG00000078804.13	TP53INP2	2455.59	0.811296	0.0670348	12.1026	1.02e-33	1.77e-32	chr20:34704339-34713439	hgnc_idHGNC:16104	+	1758.06	1766.2	1824.23	3112.15	3163	3109.92
ENSG00000078808.19	SDF4	748.946	0.754261	0.198033	3.80876	0.000139667	0.000430126	chr1:1216909-1232067	hgnc_idHGNC:24188	-	424.016	712.582	535.874	1180.96	920.337	719.905
ENSG00000078814.17	MYH7B	7.89025	1.19301	0.70406	1.69447	0.0901765	0.159652	chr20:34955810-35002437	hgnc_idHGNC:15906	+	5.53545	4.3583	4.51262	13.2395	8.81549	10.8802
ENSG00000078898.7	BPIFB2	0	NA	NA	NA	NA	NA	chr20:33007704-33023703	hgnc_idHGNC:16177	+	0	0	0	0	0	0
ENSG00000078900.15	TP73	11.3508	0.752367	0.633677	1.1873	0.235108	0.350877	chr1:3652516-3736201	hgnc_idHGNC:12003	+	4.42836	15.2541	5.64078	12.3568	14.1048	16.3203
ENSG00000078902.16	TOLLIP	874.748	0.0446991	0.106069	0.421417	0.673451	0.778718	chr11:1274371-1309654	hgnc_idHGNC:16476	-	756.143	927.228	900.268	927.644	890.365	846.84
ENSG00000078967.13	UBE2D4	402.068	-0.491047	0.1243	-3.95048	7.8e-05	0.000248062	chr7:43926436-43956136	hgnc_idHGNC:21647	+	432.872	449.995	526.848	341.578	344.686	316.432
ENSG00000079101.16	CLUL1	8.55897	1.0604	0.718855	1.47512	0.14018	0.230933	chr18:596988-650334	hgnc_idHGNC:2096	+	9.96381	2.17915	4.51262	13.2395	10.5786	10.8802
ENSG00000079102.16	RUNX1T1	0.147105	0.645819	4.08047	0.158271	0.874244	NA	chr8:91954967-92103286	hgnc_idHGNC:1535	-	0	0	0	0.88263	0	0
ENSG00000079112.10	CDH17	13.6021	1.13896	0.591421	1.92581	0.0541287	0.10358	chr8:94127162-94217303	hgnc_idHGNC:1756	-	14.3922	5.44788	5.64078	13.2395	22.0387	20.8537
ENSG00000079134.12	THOC1	3204.27	-0.506694	0.101013	-5.01614	5.27e-07	2.12e-06	chr18:214520-268050	hgnc_idHGNC:19070	-	3826.1	3720.9	3736.45	2370.74	2516.82	3054.61
ENSG00000079150.18	FKBP7	758.271	0.0278334	0.104912	0.265301	0.790777	0.865253	chr2:178463664-178478600	hgnc_idHGNC:3723	-	759.464	780.136	712.994	736.996	712.292	847.747
ENSG00000079156.17	OSBPL6	1484.41	-1.38414	0.0827375	-16.7293	8.02e-63	3.62e-61	chr2:178194481-178402893	hgnc_idHGNC:16388	+	2163.25	2095.25	2180.72	782.01	804.854	880.387
ENSG00000079215.15	SLC1A3	140.83	0.0467326	0.182275	0.256386	0.797653	0.870118	chr5:36596588-36688334	hgnc_idHGNC:10941	+	125.101	142.734	147.788	123.568	150.745	155.042
ENSG00000079246.16	XRCC5	25272.7	-0.56061	0.0674654	-8.3096	9.6e-17	7.59e-16	chr2:216107464-216206303	hgnc_idHGNC:12833	+	29832.8	30458	30075.5	19233.4	20407	21629.8
ENSG00000079257.8	LXN	823.352	-0.623814	0.0851452	-7.32647	2.36e-13	1.5e-12	chr3:158645822-158672648	hgnc_idHGNC:13347	-	996.381	1008.95	990.52	643.437	645.294	655.53
ENSG00000079263.19	SP140	161.583	0.586352	0.179263	3.27091	0.00107204	0.0029139	chr2:230203110-230313215	hgnc_idHGNC:17133	+	122.887	143.824	120.713	175.643	182.481	223.95
ENSG00000079277.22	MKNK1	752.042	0.6933	0.0988996	7.01014	2.38e-12	1.42e-11	chr1:46557407-46616843	hgnc_idHGNC:7110	-	550.224	588.371	585.513	898.518	886.839	1002.79
ENSG00000079308.20	TNS1	429.039	3.82581	0.167476	22.8439	1.68e-115	2.54e-113	chr2:217799588-218033982	hgnc_idHGNC:11973	-	44.2836	58.8371	66.5612	871.156	788.105	745.292
ENSG00000079313.15	REXO1	188.733	-0.0429604	0.206881	-0.207657	0.835496	0.893868	chr19:1815248-1848483	hgnc_idHGNC:24616	-	174.92	211.378	188.402	236.545	184.244	136.909
ENSG00000079332.15	SAR1A	9340.18	-0.263634	0.0682196	-3.86449	0.000111322	0.000346937	chr10:70147289-70170523	hgnc_idHGNC:10534	-	10188.6	10383.7	10001.1	8068.12	8412.62	8987.02
ENSG00000079335.20	CDC14A	542.023	-1.24298	0.108586	-11.447	2.43e-30	3.61e-29	chr1:100345001-100520277	hgnc_idHGNC:1718	+	793.784	736.553	755.864	294.798	342.923	328.219
ENSG00000079337.16	RAPGEF3	70.0843	-0.336792	0.242688	-1.38776	0.165211	0.264136	chr12:47734363-47771040	hgnc_idHGNC:16629	-	70.8538	88.2556	75.5864	67.9625	64.3531	53.4942
ENSG00000079385.23	CEACAM1	189.872	3.58587	0.215168	16.6655	2.34e-62	1.04e-60	chr19:42507304-42561234	hgnc_idHGNC:1814	-	27.6773	26.1498	33.8447	324.808	364.08	362.672
ENSG00000079387.14	SENP1	1842.16	-0.221113	0.072799	-3.03731	0.002387	0.00614736	chr12:48042897-48106079	hgnc_idHGNC:17927	-	1967.3	2026.61	1955.09	1636.4	1735.77	1731.76
ENSG00000079393.21	DUSP13	5.03603	5.6272	1.42521	3.94833	7.87e-05	0.000250198	chr10:75094432-75109221	hgnc_idHGNC:19681	-	0	0	0	14.1221	7.93394	8.16013
ENSG00000079432.9	CIC	583.693	1.08601	0.184578	5.88373	4.01e-09	1.91e-08	chr19:42268537-42295797	hgnc_idHGNC:14214	+	335.448	422.755	363.266	1015.91	787.224	577.556
ENSG00000079435.10	LIPE	21.96	0.463855	0.447523	1.0365	0.299971	0.425986	chr19:42401514-42427388	hgnc_idHGNC:6621	-	14.3922	20.7019	20.3068	35.3052	22.9203	18.1336
ENSG00000079459.13	FDFT1	14711.4	-1.84694	0.0667709	-27.6608	2.07e-168	6.93e-166	chr8:11795573-11839304	hgnc_idHGNC:3629	+	21916	24089.4	23062.9	6232.25	6379.77	6587.95
ENSG00000079462.8	PAFAH1B3	295.282	1.04053	0.238062	4.37085	1.24e-05	4.32e-05	chr19:42297033-42303546	hgnc_idHGNC:8576	-	147.243	249.513	182.761	519.869	397.579	274.724
ENSG00000079482.14	OPHN1	3868.74	-0.334723	0.0786466	-4.25603	2.08e-05	7.09e-05	chrX:67949349-68433913	hgnc_idHGNC:8148	-	4494.79	4121.86	4329.86	3185.41	3458.32	3622.19
ENSG00000079557.5	AFM	0.147105	0.645819	4.08047	0.158271	0.874244	NA	chr4:73481745-73504001	hgnc_idHGNC:316	+	0	0	0	0.88263	0	0
ENSG00000079616.13	KIF22	1587.19	-0.760053	0.106922	-7.10846	1.17e-12	7.15e-12	chr16:29790719-29805384	hgnc_idHGNC:6391	+	1820.06	2126.85	2040.83	1329.24	1138.08	1068.07
ENSG00000079689.14	SCGN	1.48254	3.86276	1.85918	2.07767	0.0377395	0.0753774	chr6:25652201-25701783	hgnc_idHGNC:16941	+	0	0	0	3.53052	2.64465	2.72004
ENSG00000079691.18	CARMIL1	803.205	0.283347	0.0924063	3.06632	0.0021671	0.00562	chr6:25279078-25620530	hgnc_idHGNC:21581	+	731.787	765.971	675.765	868.508	886.839	890.361
ENSG00000079739.17	PGM1	6454.7	-0.11723	0.0751048	-1.56088	0.118551	0.200807	chr1:63593411-63660245	hgnc_idHGNC:8905	+	6299.35	7148.7	6702.37	6326.69	6327.76	5923.35
ENSG00000079785.16	DDX1	9195.12	-0.416641	0.0655542	-6.35568	2.08e-10	1.09e-09	chr2:15591178-15634346	hgnc_idHGNC:2734	+	10216.2	10696.4	10628.3	7572.97	7808.76	8248.08
ENSG00000079805.19	DNM2	4114.13	0.81533	0.111207	7.33165	2.27e-13	1.45e-12	chr19:10718055-10833488	hgnc_idHGNC:2974	+	2658.12	3299.23	2987.35	5868.61	5265.49	4605.94
ENSG00000079819.19	EPB41L2	6664.62	0.261977	0.0961014	2.72605	0.00640978	0.0152745	chr6:130839347-131063322	hgnc_idHGNC:3379	-	6642.54	5319.31	6221.78	6848.33	7248.98	7706.79
ENSG00000079841.18	RIMS1	135.081	2.53048	0.222317	11.3823	5.12e-30	7.49e-29	chr6:71886703-72403143	hgnc_idHGNC:17282	+	50.9262	39.2247	29.332	213.597	237.137	240.271
ENSG00000079931.15	MOXD1	516.234	-0.573828	0.108328	-5.29712	1.18e-07	4.98e-07	chr6:132296055-132401475	hgnc_idHGNC:21063	-	566.83	645.029	640.792	398.066	418.736	427.953
ENSG00000079950.14	STX7	4357.25	-0.132506	0.0838762	-1.57978	0.114158	0.194776	chr6:132445867-132513198	hgnc_idHGNC:11442	-	4706.24	4567.5	4397.55	3873.86	4029.56	4568.77
ENSG00000079974.18	RABL2B	204.218	0.639418	0.163096	3.92051	8.84e-05	0.000278796	chr22:50767501-50783662	hgnc_idHGNC:9800	-	133.958	160.168	185.017	235.662	253.005	257.497
ENSG00000079999.14	KEAP1	1037.48	0.532895	0.142934	3.72827	0.000192801	0.000583555	chr19:10486125-10503558	hgnc_idHGNC:23177	-	732.894	974.08	837.091	1446.63	1203.31	1030.9
ENSG00000080007.8	DDX43	2.38571	1.13531	1.54855	0.733144	0.46347	0.596455	chr6:73394828-73417566	hgnc_idHGNC:18677	+	1.10709	0	3.38447	0	5.2893	4.53341
ENSG00000080031.10	PTPRH	221.892	0.658383	0.16133	4.08098	4.48e-05	0.000146911	chr19:55181247-55209506	hgnc_idHGNC:9672	-	152.778	180.869	182.761	311.568	248.597	254.777
ENSG00000080166.16	DCT	13.2224	1.68343	0.570534	2.95063	0.00317126	0.00799216	chr13:94436811-94479682	hgnc_idHGNC:2709	-	7.74963	5.44788	5.64078	18.5352	22.9203	19.0403
ENSG00000080189.15	SLC35C2	1509.59	0.147155	0.103782	1.41792	0.156214	0.252606	chr20:46345980-46364458	hgnc_idHGNC:17117	-	1353.97	1574.44	1369.58	1721.13	1616.76	1421.68
ENSG00000080200.10	CRYBG3	2239.6	-0.525332	0.11295	-4.65102	3.3e-06	1.23e-05	chr3:97822011-97944984	hgnc_idHGNC:34427	+	2994.68	2242.35	2691.78	1696.42	1916.49	1895.87
ENSG00000080224.17	EPHA6	30.2142	6.33679	1.07014	5.92146	3.19e-09	1.53e-08	chr3:96814581-97752460	hgnc_idHGNC:19296	+	1.10709	1.08958	0	51.1926	61.7084	66.1877
ENSG00000080293.10	SCTR	1.67421	2.90381	1.80336	1.61023	0.107348	0.185279	chr2:119439843-119525301	hgnc_idHGNC:10608	-	0	0	1.12816	0.88263	4.40775	3.62672
ENSG00000080298.16	RFX3	683.319	-1.86927	0.125303	-14.918	2.52e-50	8.04e-49	chr9:3218297-3526004	hgnc_idHGNC:9984	-	1171.3	927.228	1120.26	286.855	272.399	321.872
ENSG00000080345.18	RIF1	8678.45	-1.19594	0.11003	-10.8691	1.62e-27	2.15e-26	chr2:151409883-151508013	hgnc_idHGNC:23207	+	13532	10622.3	12093.8	4835.93	5041.58	5945.11
ENSG00000080371.6	RAB21	3468	0.351211	0.0897565	3.91293	9.12e-05	0.000287099	chr12:71754863-71800286	hgnc_idHGNC:18263	+	3247.1	3006.14	2890.33	3649.68	3731.6	4283.16
ENSG00000080493.18	SLC4A4	161.304	-0.0510806	0.184606	-0.276701	0.78201	0.858277	chr4:71062667-71572087	hgnc_idHGNC:11030	+	170.492	143.824	178.249	134.16	184.244	156.856
ENSG00000080503.24	SMARCA2	3410.81	-0.0672682	0.0752496	-0.893934	0.371357	0.504244	chr9:1980290-2193624	hgnc_idHGNC:11098	+	3600.26	3440.88	3429.59	3150.99	3292.59	3550.56
ENSG00000080511.5	RDH8	0	NA	NA	NA	NA	NA	chr19:10013249-10022279	hgnc_idHGNC:14423	+	0	0	0	0	0	0
ENSG00000080546.13	SESN1	278.55	0.534295	0.133434	4.00417	6.22e-05	0.000200519	chr6:108986437-109094819	hgnc_idHGNC:21595	-	212.561	234.259	235.784	325.691	310.305	352.699
ENSG00000080561.14	MID2	360.048	2.80443	0.147379	19.0287	9.86e-81	6.99e-79	chrX:107825755-107931637	hgnc_idHGNC:7096	+	80.8176	87.166	102.662	590.48	640.005	659.157
ENSG00000080572.13	DNAAF6	0.151114	0.645819	4.08047	0.158271	0.874244	NA	chrX:107206611-107244247	hgnc_idHGNC:28570	+	0	0	0	0	0	0.906681
ENSG00000080573.7	COL5A3	0	NA	NA	NA	NA	NA	chr19:9959561-10010504	hgnc_idHGNC:14864	-	0	0	0	0	0	0
ENSG00000080603.17	SRCAP	58.8354	-0.309019	0.283266	-1.09091	0.275312	0.397942	chr16:30698209-30741409	hgnc_idHGNC:16974	+	74.1751	50.1205	71.0738	41.4836	59.9454	56.2142
ENSG00000080608.10	PUM3	5300.77	-1.43465	0.0750819	-19.1078	2.17e-81	1.57e-79	chr9:2720469-2844095	hgnc_idHGNC:29676	-	7413.08	8009.47	7793.3	2721.15	2812.14	3055.52
ENSG00000080618.17	CPB2	2.89833	0.681596	1.28427	0.530728	0.595607	0.711849	chr13:46053186-46105033	hgnc_idHGNC:2300	-	4.42836	0	2.25631	0.88263	5.2893	4.53341
ENSG00000080644.16	CHRNA3	5.23384	-1.77674	0.906486	-1.96003	0.0499918	0.0965395	chr15:78593052-78621295	hgnc_idHGNC:1957	-	9.96381	8.7166	5.64078	3.53052	2.64465	0.906681
ENSG00000080709.16	KCNN2	6.81205	6.06308	1.3564	4.46999	7.82e-06	2.8e-05	chr5:114055926-114496500	hgnc_idHGNC:6291	+	0	0	0	15.8873	14.1048	10.8802
ENSG00000080802.19	CNOT4	1819.91	-0.550333	0.103302	-5.32741	9.96e-08	4.25e-07	chr7:135361795-135510127	hgnc_idHGNC:7880	-	2327.1	2020.07	2141.24	1402.5	1360.23	1668.29
ENSG00000080815.19	PSEN1	5534.11	0.00928484	0.0693106	0.13396	0.893434	0.929757	chr14:73136418-73223691	hgnc_idHGNC:9508	+	5536.56	5572.09	5439.96	5354.03	5398.61	5903.4
ENSG00000080819.9	CPOX	2632.3	1.01297	0.0796518	12.7174	4.73e-37	9.52e-36	chr3:98579446-98593648	hgnc_idHGNC:2321	-	1742.56	1791.26	1699	3303.68	3491.82	3765.45
ENSG00000080822.17	CLDND1	10562.5	0.401237	0.0773236	5.18907	2.11e-07	8.79e-07	chr3:98497912-98523066	hgnc_idHGNC:1322	-	9130.18	9085.97	9092.93	11095.5	11912.4	13058
ENSG00000080823.23	MOK	1147.3	-0.414533	0.0815025	-5.08614	3.65e-07	1.49e-06	chr14:102224500-102305190	hgnc_idHGNC:9833	-	1319.65	1285.7	1327.84	977.072	1027.89	945.668
ENSG00000080824.19	HSP90AA1	183533	-0.635759	0.0739338	-8.59902	8.04e-18	6.78e-17	chr14:102080742-102139699	hgnc_idHGNC:5253	-	219710	227095	223184	134672	140523	156012
ENSG00000080839.12	RBL1	3247.14	-1.10777	0.0788017	-14.0576	6.92e-45	1.85e-43	chr20:36996349-37095997	hgnc_idHGNC:9893	-	4590	4356.12	4361.45	1916.19	2054.01	2205.05
ENSG00000080845.19	DLGAP4	2702.63	0.339269	0.0898876	3.77437	0.000160414	0.000490565	chr20:36306336-36528637	hgnc_idHGNC:24476	+	2272.86	2448.28	2437.94	3325.75	2963.77	2767.19
ENSG00000080854.16	IGSF9B	24.5549	-1.37949	0.439711	-3.13726	0.00170536	0.00450229	chr11:133896438-133956968	hgnc_idHGNC:32326	-	36.534	32.6873	37.2291	21.1831	8.81549	10.8802
ENSG00000080910.13	CFHR2	0	NA	NA	NA	NA	NA	chr1:196943738-196959622	hgnc_idHGNC:4890	+	0	0	0	0	0	0
ENSG00000080947.15	CROCCP3	24.7527	-0.042003	0.453742	-0.0925701	0.926245	0.953641	chr1:16467436-16499257	hgnc_idHGNC:29405	-	37.6411	19.6124	18.0505	16.77	23.8018	32.6405
ENSG00000080986.13	NDC80	4660.03	-0.729275	0.0865752	-8.4236	3.65e-17	2.95e-16	chr18:2571557-2616635	hgnc_idHGNC:16909	+	5564.24	6036.25	5839.33	3218.95	3438.92	3862.46
ENSG00000081014.11	AP4E1	1449.14	0.626782	0.0974805	6.42982	1.28e-10	6.81e-10	chr15:50908672-51005895	hgnc_idHGNC:573	+	1244.37	1074.32	1098.82	1654.93	1711.09	1911.28
ENSG00000081019.13	RSBN1	1898.13	-0.223312	0.104773	-2.13138	0.0330576	0.0670939	chr1:113761832-113812476	hgnc_idHGNC:25642	-	2272.86	1925.28	1935.91	1584.32	1743.7	1926.7
ENSG00000081026.19	MAGI3	1167.37	-0.159847	0.0885439	-1.80528	0.0710309	0.130672	chr1:113390515-113685923	hgnc_idHGNC:29647	+	1293.08	1150.59	1252.25	1054.74	1098.41	1155.11
ENSG00000081041.9	CXCL2	596.655	-0.499168	0.105206	-4.74468	2.09e-06	7.89e-06	chr4:74097040-74099196	hgnc_idHGNC:4603	-	686.396	702.776	707.353	446.611	524.522	512.275
ENSG00000081051.8	AFP	17.0593	2.74174	0.577897	4.74434	2.09e-06	7.9e-06	chr4:73431138-73456174	hgnc_idHGNC:317	+	4.42836	3.26873	5.64078	27.3615	31.7358	29.9205
ENSG00000081052.14	COL4A4	105.2	-1.72164	0.204271	-8.42822	3.51e-17	2.85e-16	chr2:227002714-227164453	hgnc_idHGNC:2206	-	161.635	156.899	165.839	52.0752	47.6037	47.1474
ENSG00000081059.20	TCF7	107.473	0.281373	0.216399	1.30025	0.193515	0.300954	chr5:134114681-134151865	hgnc_idHGNC:11639	+	85.246	113.316	92.5087	117.39	136.64	99.7349
ENSG00000081087.15	OSTM1	1663.89	1.75493	0.111842	15.6912	1.74e-55	6.31e-54	chr6:108041409-108165854	hgnc_idHGNC:21652	-	770.535	746.359	764.889	2346.03	2361.67	2993.86
ENSG00000081138.14	CDH7	0.151114	0.645819	4.08047	0.158271	0.874244	NA	chr18:65750252-65890337	hgnc_idHGNC:1766	+	0	0	0	0	0	0.906681
ENSG00000081148.12	IMPG2	31.0505	2.08556	0.41091	5.07547	3.87e-07	1.57e-06	chr3:101222546-101320575	hgnc_idHGNC:18362	-	12.178	8.7166	14.666	42.3663	46.7221	61.6543
ENSG00000081154.12	PCNP	11056.7	-0.269331	0.100918	-2.66882	0.00761179	0.0178863	chr3:101574180-101594465	hgnc_idHGNC:30023	+	12659.6	12111.7	11485.7	9172.29	9311.81	11599.2
ENSG00000081177.18	EXD2	1298.43	0.494387	0.0872613	5.6656	1.47e-08	6.7e-08	chr14:69191511-69244020	hgnc_idHGNC:20217	+	1084.95	1080.86	1068.36	1399.85	1545.36	1611.17
ENSG00000081181.8	ARG2	423.685	-2.99244	0.137522	-21.7596	5.6e-105	6.75e-103	chr14:67619920-67651708	hgnc_idHGNC:664	+	720.716	794.3	743.454	92.6762	107.549	83.4147
ENSG00000081189.16	MEF2C	148.192	0.854091	0.172249	4.95845	7.11e-07	2.81e-06	chr5:88717117-88904257	hgnc_idHGNC:6996	-	101.852	116.585	98.1495	185.352	188.652	198.563
ENSG00000081237.20	PTPRC	16.1755	1.67029	0.567449	2.94351	0.00324511	0.00816736	chr1:198638457-198757476	hgnc_idHGNC:9666	+	5.53545	11.9853	5.64078	15.8873	32.6173	25.3871
ENSG00000081248.12	CACNA1S	0.5877	2.529	3.42352	0.738713	0.460081	NA	chr1:201039512-201112451	hgnc_idHGNC:1397	-	0	0	0	0	3.5262	0
ENSG00000081277.13	PKP1	2.62188	0.0454651	1.25414	0.0362521	0.971081	0.981267	chr1:201283452-201332993	hgnc_idHGNC:9023	+	0	4.3583	3.38447	3.53052	2.64465	1.81336
ENSG00000081307.15	UBA5	1785.29	0.342706	0.0933094	3.67279	0.000239914	0.000717894	chr3:132654446-132679794	hgnc_idHGNC:23230	+	1630.74	1542.84	1548.96	1820.87	1959.68	2208.68
ENSG00000081320.11	STK17B	3081.29	-1.70038	0.0857353	-19.8329	1.55e-87	1.28e-85	chr2:196133583-196176503	hgnc_idHGNC:11396	-	5035.05	4516.29	4585.95	1354.84	1433.4	1562.21
ENSG00000081377.17	CDC14B	3056.31	-0.604209	0.0743617	-8.12527	4.46e-16	3.39e-15	chr9:96490241-96619843	hgnc_idHGNC:1719	-	3892.53	3489.91	3678.91	2349.56	2448.06	2478.87
ENSG00000081386.13	ZNF510	1722.11	-0.126908	0.0893699	-1.42003	0.1556	0.251864	chr9:96754553-96778129	hgnc_idHGNC:29161	-	1877.63	1744.41	1771.2	1506.65	1652.02	1780.72
ENSG00000081479.15	LRP2	12.9411	-0.168078	0.534056	-0.31472	0.752974	0.835459	chr2:169127109-169362534	hgnc_idHGNC:6694	-	12.178	11.9853	16.9223	12.3568	9.69704	14.5069
ENSG00000081665.14	ZNF506	755.465	0.457884	0.108451	4.22202	2.42e-05	8.18e-05	chr19:19785839-19821751	hgnc_idHGNC:23780	-	668.683	641.76	599.05	817.316	831.301	974.682
ENSG00000081692.13	JMJD4	57.6584	0.5449	0.294178	1.85228	0.0639858	0.119299	chr1:227730425-227735411	hgnc_idHGNC:25724	-	34.3198	53.3892	53.0233	79.4367	72.287	53.4942
ENSG00000081721.12	DUSP12	1288.94	0.450539	0.08128	5.54305	2.97e-08	1.32e-07	chr1:161749758-161757238	hgnc_idHGNC:3067	+	1074.98	1091.75	1101.08	1412.21	1497.75	1555.86
ENSG00000081760.17	AACS	1341.01	0.960154	0.0995442	9.64551	5.14e-22	5.34e-21	chr12:125065434-125143333	hgnc_idHGNC:21298	+	863.531	958.826	909.293	1954.14	1745.47	1614.8
ENSG00000081791.9	DELE1	1406.55	-0.496311	0.0856094	-5.79738	6.74e-09	3.16e-08	chr5:141923855-141942047	hgnc_idHGNC:28969	+	1583.14	1681.21	1674.18	1248.04	1159.24	1093.46
ENSG00000081800.9	SLC13A1	0.298038	1.54706	3.7219	0.415666	0.677655	NA	chr7:123113531-123199972	hgnc_idHGNC:10916	-	0	0	0	0	0.881549	0.906681
ENSG00000081803.16	CADPS2	705.418	-0.998576	0.0993642	-10.0497	9.22e-24	1.04e-22	chr7:122318411-122886759	hgnc_idHGNC:16018	-	919.992	967.543	932.984	455.437	445.182	511.368
ENSG00000081818.4	PCDHB4	3.40503	0.383496	1.04695	0.366298	0.714143	0.808465	chr5:141121818-141125623	hgnc_idHGNC:8689	+	2.21418	3.26873	3.38447	1.76526	6.17084	3.62672
ENSG00000081842.18	PCDHA6	0.151114	0.645819	4.08047	0.158271	0.874244	NA	chr5:140827958-141012347	hgnc_idHGNC:8672	+	0	0	0	0	0	0.906681
ENSG00000081853.15	PCDHGA2	23.4621	0.63067	0.447424	1.40956	0.15867	0.255919	chr5:141338760-141512975	hgnc_idHGNC:8700	+	22.1418	22.8811	10.1534	30.8921	21.1572	33.5472
ENSG00000081870.12	HSPB11	1826.46	-0.509327	0.100713	-5.05723	4.25e-07	1.72e-06	chr1:53916574-53945699	hgnc_idHGNC:25019	-	2066.94	2195.49	2173.95	1377.79	1423.7	1720.88
ENSG00000081913.14	PHLPP1	493.943	-0.668365	0.129001	-5.18108	2.21e-07	9.15e-07	chr18:62715541-62980433	hgnc_idHGNC:20610	+	602.257	546.967	670.124	393.653	416.091	334.565
ENSG00000081923.15	ATP8B1	1767.29	-0.395856	0.0754083	-5.2495	1.53e-07	6.41e-07	chr18:57646426-57803315	hgnc_idHGNC:3706	-	2082.44	1929.64	2012.63	1536.66	1479.24	1563.12
ENSG00000081985.13	IL12RB2	7.44955	-1.52422	0.775608	-1.9652	0.0493914	0.0955309	chr1:67307364-67398724	hgnc_idHGNC:5972	+	16.6064	9.80618	6.76893	4.41315	5.2893	1.81336
ENSG00000082014.17	SMARCD3	362.701	1.90602	0.135795	14.036	9.39e-45	2.5e-43	chr7:151238764-151277896	hgnc_idHGNC:11108	-	157.207	166.705	134.25	607.25	536.864	573.929
ENSG00000082068.9	WDR70	1432.85	-0.714754	0.0926466	-7.71484	1.21e-14	8.43e-14	chr5:37379285-37753435	hgnc_idHGNC:25495	+	1658.42	1911.11	1772.33	1012.38	1091.36	1151.49
ENSG00000082074.19	FYB1	5.95281	2.81533	1.00827	2.79223	0.00523466	0.0126867	chr5:39105252-39274528	hgnc_idHGNC:4036	-	1.10709	1.08958	2.25631	6.17841	10.5786	14.5069
ENSG00000082126.18	MPP4	210.273	2.27397	0.167509	13.5752	5.62e-42	1.35e-40	chr2:201644870-201698694	hgnc_idHGNC:13680	-	75.2822	64.2849	76.7146	360.113	357.027	328.219
ENSG00000082146.13	STRADB	1677.52	-0.102551	0.0818417	-1.25304	0.21019	0.320931	chr2:201387858-201480846	hgnc_idHGNC:13205	+	1745.88	1661.6	1803.92	1517.24	1658.19	1678.27
ENSG00000082153.18	BZW1	13180	-0.850355	0.0712057	-11.9422	7.13e-33	1.18e-31	chr2:200810594-200827338	hgnc_idHGNC:18380	+	16893.1	17197.9	16775.7	8859.84	9262.44	10091.4
ENSG00000082175.15	PGR	1.2295	-1.62693	2.09335	-0.777193	0.437045	0.5707	chr11:101029624-101129813	hgnc_idHGNC:8910	-	0	2.17915	3.38447	0	0	1.81336
ENSG00000082196.21	C1QTNF3	27.7641	0.672246	0.377487	1.78085	0.0749375	0.136748	chr5:34017858-34043213	hgnc_idHGNC:14326	-	25.4631	20.7019	18.0505	29.1268	38.7882	34.4539
ENSG00000082212.13	ME2	1752.92	-0.0779354	0.0850084	-0.916797	0.359249	0.49143	chr18:50879080-50954257	hgnc_idHGNC:6984	+	1793.49	1806.52	1800.54	1586.09	1676.71	1854.16
ENSG00000082213.18	C5orf22	2322.33	-0.0254316	0.0875529	-0.290471	0.771456	0.850106	chr5:31532287-31555053	hgnc_idHGNC:25639	+	2295	2439.56	2293.54	2109.49	2287.62	2508.79
ENSG00000082258.13	CCNT2	2132.06	-0.393734	0.100041	-3.93573	8.29e-05	0.000262888	chr2:134918235-134959342	hgnc_idHGNC:1600	+	2552.95	2314.26	2396.2	1668.17	1775.44	2085.37
ENSG00000082269.17	FAM135A	903.087	-0.781615	0.0877224	-8.91009	5.1e-19	4.58e-18	chr6:70412941-70561174	hgnc_idHGNC:21084	+	1172.41	1105.92	1147.33	636.376	664.688	691.798
ENSG00000082293.13	COL19A1	9.50302	3.56793	0.910559	3.91839	8.91e-05	0.00028096	chr6:69866556-70212468	hgnc_idHGNC:2196	+	0	2.17915	2.25631	15.0047	17.631	19.947
ENSG00000082397.18	EPB41L3	0.475446	0.568826	3.21779	0.176775	0.859685	NA	chr18:5392381-5630700	hgnc_idHGNC:3380	-	0	1.08958	0	0	1.7631	0
ENSG00000082438.18	COBLL1	370.428	-2.7905	0.150872	-18.4958	2.23e-76	1.38e-74	chr2:164653624-164843679	hgnc_idHGNC:23571	-	710.752	601.446	629.511	85.6151	84.6287	110.615
ENSG00000082458.12	DLG3	1190.97	-0.299519	0.0809552	-3.69981	0.000215757	0.000648862	chrX:70444835-70505490	hgnc_idHGNC:2902	+	1334.04	1336.91	1271.43	1031.79	1108.99	1062.63
ENSG00000082482.14	KCNK2	13.6372	1.05289	0.532201	1.97838	0.0478862	0.0929134	chr1:215005775-215237090	hgnc_idHGNC:6277	+	7.74963	8.7166	10.1534	15.8873	20.2756	19.0403
ENSG00000082497.12	SERTAD4	1082.78	-0.0132941	0.105388	-0.126144	0.899618	0.933809	chr1:210232796-210246631	hgnc_idHGNC:25236	+	1169.09	1045.99	1048.06	973.541	1061.39	1198.63
ENSG00000082512.15	TRAF5	1292.44	1.02426	0.105609	9.69858	3.06e-22	3.22e-21	chr1:211326615-211374946	hgnc_idHGNC:12035	+	879.03	742.001	935.241	1629.34	1737.53	1831.5
ENSG00000082515.18	MRPL22	1760.49	-0.498245	0.0794944	-6.26768	3.66e-10	1.89e-09	chr5:154941073-154969411	hgnc_idHGNC:14480	+	1950.69	2139.93	2093.86	1520.77	1406.07	1451.6
ENSG00000082516.9	GEMIN5	4200.96	-0.90042	0.0641853	-14.0284	1.04e-44	2.77e-43	chr5:154887411-154938211	hgnc_idHGNC:20043	-	5284.14	5622.21	5506.53	2934.75	2955.83	2902.29
ENSG00000082556.14	OPRK1	3.57904	1.53364	1.13797	1.34769	0.177757	0.280336	chr8:53225724-53251637	hgnc_idHGNC:8154	-	3.32127	2.17915	0	4.41315	7.93394	3.62672
ENSG00000082641.16	NFE2L1	10011.4	0.145118	0.0778279	1.8646	0.0622377	0.11651	chr17:48048329-48061545	hgnc_idHGNC:7781	+	8995.11	10088.4	9441.53	11168.8	10470.2	9904.58
ENSG00000082684.16	SEMA5B	0.146925	0.645819	4.08047	0.158271	0.874244	NA	chr3:122909082-123028605	hgnc_idHGNC:10737	-	0	0	0	0	0.881549	0
ENSG00000082701.17	GSK3B	3852.61	0.265171	0.0759925	3.48943	0.000484046	0.00138409	chr3:119821321-120094994	hgnc_idHGNC:4617	-	3726.47	3317.76	3454.41	4028.32	4239.37	4349.35
ENSG00000082781.12	ITGB5	4902.02	1.04259	0.0852356	12.2319	2.1e-34	3.74e-33	chr3:124761948-124901418	hgnc_idHGNC:6160	-	2992.47	3422.36	3197.19	7013.38	6684.79	6101.96
ENSG00000082805.20	ERC1	3882.16	0.0900926	0.0688618	1.30831	0.190768	0.297211	chr12:990509-1495933	hgnc_idHGNC:17072	+	3935.71	3607.58	3739.83	4092.76	4009.29	3907.8
ENSG00000082898.19	XPO1	24057.6	-0.797753	0.0803589	-9.92738	3.16e-23	3.5e-22	chr2:61476032-61538741	hgnc_idHGNC:12825	-	31737	29806.4	30090.2	16184.8	17337.4	19189.9
ENSG00000082929.8	LINC01587	0	NA	NA	NA	NA	NA	chr4:5524569-5527801	hgnc_idHGNC:13716	+	0	0	0	0	0	0
ENSG00000082996.20	RNF13	1641.22	0.291571	0.0888658	3.28103	0.0010343	0.0028176	chr3:149812770-149962139	hgnc_idHGNC:10057	+	1462.47	1488.36	1476.76	1701.71	1727.84	1990.17
ENSG00000083067.24	TRPM3	32.0811	1.51224	0.372684	4.05771	4.96e-05	0.00016148	chr9:70529060-71446904	hgnc_idHGNC:17992	-	16.6064	11.9853	21.4349	45.0141	48.4852	48.9608
ENSG00000083093.10	PALB2	1293.8	-0.810882	0.0822023	-9.86447	5.93e-23	6.48e-22	chr16:23603160-23641310	hgnc_idHGNC:26144	-	1651.78	1677.95	1614.39	889.691	937.968	991.002
ENSG00000083097.15	DOP1A	590.459	0.705486	0.105565	6.68294	2.34e-11	1.31e-10	chr6:83067666-83171350	hgnc_idHGNC:21194	+	480.477	419.486	446.749	694.63	733.449	767.959
ENSG00000083099.11	LYRM2	1930.76	0.351605	0.0835111	4.21028	2.55e-05	8.6e-05	chr6:89568144-89638749	hgnc_idHGNC:25229	-	1678.35	1692.11	1719.31	2017.69	2135.11	2341.96
ENSG00000083123.15	BCKDHB	856.107	-0.794798	0.0906862	-8.76426	1.88e-18	1.64e-17	chr6:80106647-80346270	hgnc_idHGNC:987	+	1067.24	1112.46	1078.52	609.897	601.217	667.317
ENSG00000083168.11	KAT6A	3998.61	-0.366519	0.0783508	-4.67792	2.9e-06	1.08e-05	chr8:41929479-42051994	hgnc_idHGNC:13013	-	4878.95	4240.63	4391.91	3396.36	3565.87	3517.92
ENSG00000083223.18	TUT7	2818.41	-0.362524	0.0797934	-4.54329	5.54e-06	2.01e-05	chr9:86287733-86354454	hgnc_idHGNC:25817	-	3265.92	3043.18	3202.83	2280.72	2527.4	2590.39
ENSG00000083290.20	ULK2	238.673	-0.77718	0.156999	-4.95022	7.41e-07	2.93e-06	chr17:19770829-19867936	hgnc_idHGNC:13480	-	291.165	306.171	306.858	150.93	168.376	208.537
ENSG00000083307.12	GRHL2	4.1316	-3.05023	1.30903	-2.33015	0.0197982	0.0424722	chr8:101492439-101669726	hgnc_idHGNC:2799	+	1.10709	11.9853	9.02524	1.76526	0	0.906681
ENSG00000083312.19	TNPO1	19074.3	-0.58361	0.093053	-6.2718	3.57e-10	1.84e-09	chr5:72816312-72916733	hgnc_idHGNC:6401	+	25096.6	21308.8	22235.9	14208.6	14772.1	16823.5
ENSG00000083444.17	PLOD1	3598	2.02882	0.135646	14.9567	1.41e-50	4.52e-49	chr1:11934205-11975538	hgnc_idHGNC:9081	+	1273.15	1635.45	1340.25	6829.79	5723.9	4785.46
ENSG00000083454.22	P2RX5	384.163	0.834626	0.127377	6.55239	5.66e-11	3.09e-10	chr17:3672199-3696240	hgnc_idHGNC:8536	-	260.166	308.35	259.476	529.578	479.563	467.847
ENSG00000083457.12	ITGAE	1300.04	0.341733	0.0780469	4.37856	1.19e-05	4.18e-05	chr17:3714628-3801188	hgnc_idHGNC:6147	-	1096.02	1178.92	1165.38	1448.4	1458.08	1453.41
ENSG00000083520.15	DIS3	7565	-0.846803	0.0817339	-10.3605	3.75e-25	4.52e-24	chr13:72752169-72782096	hgnc_idHGNC:20604	-	9900.71	9600.25	9669.42	4939.2	5359.82	5920.63
ENSG00000083535.16	PIBF1	2424.62	-1.36727	0.0843288	-16.2135	4.05e-59	1.64e-57	chr13:72782133-73016461	hgnc_idHGNC:23352	+	3476.26	3591.24	3416.05	1256.87	1327.61	1479.7
ENSG00000083544.16	TDRD3	1216.13	-1.05766	0.0846533	-12.494	8.05e-36	1.54e-34	chr13:60396457-60573878	hgnc_idHGNC:20612	+	1647.35	1570.08	1711.41	774.067	766.066	827.8
ENSG00000083622.8	AC000111.6	0.151114	0.645819	4.08047	0.158271	0.874244	NA	chr7:117604791-117647415	havana_geneOTTHUMG00000133661.3	-	0	0	0	0	0	0.906681
ENSG00000083635.8	NUFIP1	1189.58	-1.19678	0.0920791	-12.9974	1.27e-38	2.69e-37	chr13:44939249-44989471	hgnc_idHGNC:8057	-	1724.85	1661.6	1582.8	673.447	712.292	782.466
ENSG00000083642.19	PDS5B	3267.73	-0.700925	0.0894883	-7.83259	4.78e-15	3.41e-14	chr13:32586452-32778019	hgnc_idHGNC:20418	+	4271.16	3732.88	4134.69	2310.73	2459.52	2697.38
ENSG00000083720.13	OXCT1	1468.81	-1.29325	0.0882742	-14.6503	1.34e-48	4.09e-47	chr5:41730065-41870425	hgnc_idHGNC:8527	-	2073.58	2145.37	2039.7	801.428	821.604	931.162
ENSG00000083750.13	RRAGB	454.341	1.70546	0.119724	14.2449	4.82e-46	1.35e-44	chrX:55717749-55758774	hgnc_idHGNC:19901	+	223.632	192.855	223.375	659.325	708.766	718.091
ENSG00000083782.8	EPYC	0	NA	NA	NA	NA	NA	chr12:90963682-91005026	hgnc_idHGNC:3053	-	0	0	0	0	0	0
ENSG00000083799.18	CYLD	4175.58	0.447815	0.0813468	5.50501	3.69e-08	1.63e-07	chr16:50742050-50801935	hgnc_idHGNC:2584	+	3750.82	3366.79	3480.36	4509.36	4806.21	5139.98
ENSG00000083807.10	SLC27A5	41.3979	0.500262	0.357035	1.40116	0.161166	0.258956	chr19:58479512-58512413	hgnc_idHGNC:10999	-	27.6773	42.4934	32.7165	58.2536	56.4192	30.8272
ENSG00000083812.12	ZNF324	253.47	1.60953	0.169653	9.48718	2.37e-21	2.38e-20	chr19:58467045-58475436	hgnc_idHGNC:14096	+	122.887	134.018	118.456	407.775	425.788	311.898
ENSG00000083814.13	ZNF671	230.132	0.216315	0.148648	1.45521	0.14561	0.238438	chr19:57719751-57727624	hgnc_idHGNC:26279	-	230.275	188.497	219.99	234.78	239.781	267.471
ENSG00000083817.9	ZNF416	396.789	1.1112	0.124928	8.89474	5.86e-19	5.23e-18	chr19:57571566-57578911	hgnc_idHGNC:20645	-	230.275	268.035	254.963	498.686	573.889	554.889
ENSG00000083828.16	ZNF586	322.689	-0.0121936	0.130561	-0.0933937	0.925591	0.953288	chr19:57769655-57819939	hgnc_idHGNC:25949	+	317.735	313.798	340.703	291.268	354.383	318.245
ENSG00000083838.16	ZNF446	37.9019	1.38296	0.361908	3.8213	0.000132753	0.000409916	chr19:58474017-58481230	hgnc_idHGNC:21036	+	16.6064	28.329	18.0505	67.0799	52.0114	45.3341
ENSG00000083844.10	ZNF264	1232.61	0.220389	0.117383	1.87752	0.060447	0.113785	chr19:57191500-57222846	hgnc_idHGNC:13057	+	1334.04	1007.86	1074	1294.82	1262.38	1422.58
ENSG00000083845.9	RPS5	5305.32	0.400282	0.291447	1.37343	0.169618	0.26979	chr19:58386400-58394806	hgnc_idHGNC:10426	+	3769.64	5549.21	4403.19	7798.92	6005.11	4305.83
ENSG00000083857.14	FAT1	27396	-0.884661	0.137175	-6.44914	1.12e-10	6.02e-10	chr4:186587794-186726722	hgnc_idHGNC:3595	-	42720.4	26984.4	36921.1	19421.4	20022.6	18305.9
ENSG00000083896.13	YTHDC1	5396.89	-0.654167	0.0717824	-9.11319	8e-20	7.49e-19	chr4:68310387-68350090	hgnc_idHGNC:30626	-	6744.4	6497.14	6557.97	3997.43	4103.61	4480.82
ENSG00000083937.10	CHMP2B	2433.64	-0.426813	0.118209	-3.61065	0.000305429	0.000899981	chr3:87227271-87255556	hgnc_idHGNC:24537	+	2895.04	2723.94	2753.83	1819.98	1912.96	2496.09
ENSG00000084070.12	SMAP2	1356.42	0.884836	0.0786763	11.2465	2.41e-29	3.42e-28	chr1:40344850-40423326	hgnc_idHGNC:25082	+	922.206	995.872	940.881	1764.38	1782.49	1732.67
ENSG00000084072.17	PPIE	1965.9	0.049611	0.0787884	0.629674	0.528908	0.655372	chr1:39692182-39763914	hgnc_idHGNC:9258	+	1867.66	2028.79	1899.81	2101.54	1980.84	1916.72
ENSG00000084073.10	ZMPSTE24	4269.11	1.0454	0.0899594	11.6208	3.23e-31	4.97e-30	chr1:40258041-40294180	hgnc_idHGNC:12877	+	2796.51	2891.73	2671.47	5415.82	5418	6421.12
ENSG00000084090.14	STARD7	9605.52	-0.350099	0.0681847	-5.13457	2.83e-07	1.16e-06	chr2:96184859-96208827	hgnc_idHGNC:18063	-	10514	10950.2	10831.4	8080.48	8298.02	8958.92
ENSG00000084092.7	NOA1	1478.69	-1.37713	0.085431	-16.1198	1.85e-58	7.3e-57	chr4:56963350-56977606	hgnc_idHGNC:28473	-	2065.83	2203.12	2136.73	812.02	772.237	882.201
ENSG00000084093.19	REST	3599.25	-0.654881	0.0958033	-6.83568	8.16e-12	4.7e-11	chr4:56907876-56966808	hgnc_idHGNC:9966	+	4780.42	4130.58	4296.01	2554.33	2747.79	3086.34
ENSG00000084110.11	HAL	8.62102	0.806031	0.665153	1.2118	0.22559	0.339158	chr12:95972662-95996365	hgnc_idHGNC:4806	-	8.85672	5.44788	4.51262	12.3568	10.5786	9.97349
ENSG00000084112.15	SSH1	8916.13	-0.384041	0.0653055	-5.88069	4.09e-09	1.95e-08	chr12:108778191-108857590	hgnc_idHGNC:30579	-	10391.2	10053.5	9843.15	7996.63	7822.87	7389.45
ENSG00000084207.18	GSTP1	1988.63	-0.459141	0.175159	-2.62129	0.00875979	0.0203166	chr11:67583742-67586656	hgnc_idHGNC:4638	+	1893.12	2816.55	2197.65	2123.61	1609.71	1291.11
ENSG00000084234.18	APLP2	37561.2	-0.768873	0.0598559	-12.8454	9.13e-38	1.89e-36	chr11:130068147-130144811	hgnc_idHGNC:598	+	46004	49190	46825.2	27755.2	27298.9	28293.9
ENSG00000084444.14	FAM234B	939.244	-0.681332	0.0834782	-8.16179	3.3e-16	2.53e-15	chr12:13044381-13142521	hgnc_idHGNC:29288	+	1180.16	1159.31	1131.54	738.761	717.581	708.118
ENSG00000084453.17	SLCO1A2	12.8295	5.99279	1.28154	4.67622	2.92e-06	1.09e-05	chr12:21264600-21419594	hgnc_idHGNC:10956	-	0	1.08958	0	21.1831	21.1572	33.5472
ENSG00000084463.8	WBP11	5221.52	-0.298686	0.0693175	-4.30896	1.64e-05	5.67e-05	chr12:14784582-14803486	hgnc_idHGNC:16461	-	5659.45	5942.54	5678	4548.19	4554.97	4945.95
ENSG00000084623.12	EIF3I	8942.88	-0.0780133	0.0850771	-0.916972	0.359157	0.491359	chr1:32221077-32245397	hgnc_idHGNC:3272	+	8675.16	9936.93	8941.76	9209.36	8877.2	8016.87
ENSG00000084628.10	NKAIN1	10.3388	0.85484	0.62278	1.37262	0.169871	0.270157	chr1:31179745-31239887	hgnc_idHGNC:25743	-	7.74963	9.80618	4.51262	15.0047	14.9863	9.97349
ENSG00000084636.18	COL16A1	18.9772	1.41689	0.468181	3.02638	0.002475	0.00635394	chr1:31652263-31704319	hgnc_idHGNC:2193	-	7.74963	11.9853	11.2816	27.3615	25.5649	29.9205
ENSG00000084652.16	TXLNA	3977.13	-0.299385	0.0742326	-4.03307	5.51e-05	0.000178556	chr1:32179675-32198285	hgnc_idHGNC:30685	+	4221.34	4596.92	4346.78	3717.64	3608.18	3371.95
ENSG00000084674.15	APOB	0	NA	NA	NA	NA	NA	chr2:21001429-21044073	hgnc_idHGNC:603	-	0	0	0	0	0	0
ENSG00000084676.16	NCOA1	1713.33	-0.192881	0.074929	-2.57419	0.0100476	0.0230437	chr2:24491254-24770702	hgnc_idHGNC:7668	+	1898.66	1741.14	1843.41	1595.8	1607.95	1593.04
ENSG00000084693.16	AGBL5	1117.18	-0.933308	0.0942501	-9.90247	4.06e-23	4.46e-22	chr2:27042364-27070622	hgnc_idHGNC:26147	+	1376.11	1566.81	1456.45	823.494	744.909	735.318
ENSG00000084710.14	EFR3B	57.3554	-0.0921467	0.269274	-0.342204	0.732198	0.821643	chr2:25042076-25159135	hgnc_idHGNC:29155	+	55.3545	52.2996	69.9456	60.9015	47.6037	58.0276
ENSG00000084731.15	KIF3C	1669.55	0.730645	0.0931084	7.84726	4.25e-15	3.04e-14	chr2:25926598-25982749	hgnc_idHGNC:6321	-	1211.16	1364.15	1191.33	2195.1	2132.47	1923.07
ENSG00000084733.11	RAB10	8366.27	-0.202099	0.0790771	-2.55573	0.0105966	0.0241691	chr2:26034084-26137454	hgnc_idHGNC:9759	+	9288.49	8960.67	8604.44	7277.29	7620.11	8446.64
ENSG00000084734.9	GCKR	5.19498	0.418143	0.841405	0.496958	0.619219	0.732166	chr2:27496839-27523684	hgnc_idHGNC:4196	+	5.53545	2.17915	5.64078	6.17841	5.2893	6.34677
ENSG00000084754.12	HADHA	15199.8	-0.506135	0.0647222	-7.82011	5.28e-15	3.76e-14	chr2:26190635-26244672	hgnc_idHGNC:4801	-	17058.1	18732	17726.7	12332.1	12568.2	12781.5
ENSG00000084764.12	MAPRE3	442.18	0.842226	0.124186	6.78198	1.19e-11	6.76e-11	chr2:26970637-27027219	hgnc_idHGNC:6892	+	297.807	351.933	300.089	618.724	535.982	548.542
ENSG00000084774.14	CAD	4540.98	-0.692345	0.110365	-6.27323	3.54e-10	1.83e-09	chr2:27217369-27243943	hgnc_idHGNC:1424	+	5543.2	5695.21	5592.27	3997.43	3520.91	2896.85
ENSG00000085063.17	CD59	18912.3	-0.812608	0.0639014	-12.7166	4.78e-37	9.62e-36	chr11:33703010-33736479	hgnc_idHGNC:1689	-	23508	24421.7	24376	13136.2	13685.2	14346.4
ENSG00000085117.12	CD82	1272.61	0.32683	0.143933	2.27071	0.0231643	0.04885	chr11:44564427-44620358	hgnc_idHGNC:6210	+	980.882	1239.94	1166.51	1685.82	1422.82	1139.7
ENSG00000085185.16	BCORL1	731.995	0.752846	0.126982	5.92877	3.05e-09	1.47e-08	chrX:129981107-130058071	hgnc_idHGNC:25657	+	579.008	517.548	539.258	1070.63	890.365	795.159
ENSG00000085224.23	ATRX	5944.56	0.130894	0.112011	1.16858	0.242573	0.360369	chrX:77504880-77786233	hgnc_idHGNC:886	-	6401.2	4868.22	5755.85	5585.28	6308.37	6748.43
ENSG00000085231.14	AK6	1554.93	-0.230284	0.0872182	-2.64033	0.00828264	0.0193051	chr5:69350984-69370013	hgnc_idHGNC:49151	-	1644.03	1764.02	1627.93	1355.72	1391.08	1546.8
ENSG00000085265.11	FCN1	0	NA	NA	NA	NA	NA	chr9:134903232-134917912	hgnc_idHGNC:3623	-	0	0	0	0	0	0
ENSG00000085274.16	MYNN	1253.91	-0.367993	0.093335	-3.9427	8.06e-05	0.000255717	chr3:169773396-169789716	hgnc_idHGNC:14955	+	1443.65	1383.76	1411.32	999.137	1086.07	1199.54
ENSG00000085276.19	MECOM	3419.65	-0.892181	0.0774065	-11.5259	9.77e-31	1.47e-29	chr3:169083499-169663775	hgnc_idHGNC:3498	-	4547.93	4379	4406.57	2209.22	2441.89	2533.27
ENSG00000085365.18	SCAMP1	4765.23	0.0663614	0.121311	0.547035	0.584355	0.701449	chr5:78360611-78480739	hgnc_idHGNC:10563	+	5295.21	4285.3	4386.27	4324.89	4585.82	5713.9
ENSG00000085377.15	PREP	3309.32	-0.0388806	0.0732206	-0.531006	0.595415	0.711653	chr6:105273218-105454062	hgnc_idHGNC:9358	-	3169.6	3437.61	3454.41	3178.35	3215.89	3400.05
ENSG00000085382.12	HACE1	1108.1	-0.90158	0.101026	-8.9242	4.49e-19	4.04e-18	chr6:104728094-104859919	hgnc_idHGNC:21033	-	1506.75	1408.82	1414.71	690.217	773.119	855
ENSG00000085415.16	SEH1L	5802.73	-0.03163	0.0826719	-0.382597	0.702018	0.798805	chr18:12947133-12987536	hgnc_idHGNC:30379	+	6007.07	5834.68	5756.98	5316.08	5581.09	6320.47
ENSG00000085433.16	WDR47	2051.27	0.61247	0.0819515	7.47357	7.8e-14	5.14e-13	chr1:108970214-109042113	hgnc_idHGNC:29141	-	1655.1	1600.59	1611.01	2307.2	2478.04	2655.67
ENSG00000085449.15	WDFY1	3863.58	-0.743853	0.0923645	-8.05346	8.05e-16	6.03e-15	chr2:223855716-223945357	hgnc_idHGNC:20451	-	5172.33	4665.56	4676.2	2628.47	2847.4	3191.52
ENSG00000085465.13	OVGP1	63.8372	1.95106	0.27438	7.11082	1.15e-12	7.03e-12	chr1:111414319-111427735	hgnc_idHGNC:8524	-	24.356	25.0602	29.332	98.8546	109.312	96.1082
ENSG00000085491.17	SLC25A24	7419.24	0.259788	0.095524	2.71961	0.00653596	0.0155434	chr1:108134043-108200849	hgnc_idHGNC:20662	-	7202.73	6530.91	6525.25	7334.66	7807	9114.87
ENSG00000085511.20	MAP3K4	2212	-0.976629	0.0743755	-13.1311	2.19e-39	4.79e-38	chr6:160991727-161117385	hgnc_idHGNC:6856	+	2867.36	2941.85	2990.74	1414.86	1499.52	1557.68
ENSG00000085514.16	PILRA	6.52083	0.957734	0.778927	1.22956	0.218863	0.331178	chr7:100367530-100400096	hgnc_idHGNC:20396	+	6.64254	3.26873	3.38447	10.5916	6.17084	9.06681
ENSG00000085552.17	IGSF9	4.52114	3.49819	1.32473	2.64068	0.00827407	0.0192906	chr1:159927039-159945613	hgnc_idHGNC:18132	-	0	2.17915	0	10.5916	5.2893	9.06681
ENSG00000085563.15	ABCB1	3.1947	2.93008	1.37036	2.13818	0.0325025	0.0660237	chr7:87503017-87713323	hgnc_idHGNC:40	-	1.10709	0	1.12816	6.17841	4.40775	6.34677
ENSG00000085644.14	ZNF213	30.233	0.571169	0.371577	1.53715	0.124257	0.208782	chr16:3129777-3142804	hgnc_idHGNC:13005	+	28.7844	27.2394	16.9223	39.7184	37.9066	30.8272
ENSG00000085662.14	AKR1B1	8074.16	-1.00236	0.0855644	-11.7147	1.07e-31	1.68e-30	chr7:134442356-134459284	hgnc_idHGNC:381	-	10093.3	11539.7	10681.4	5725.62	5476.18	4928.72
ENSG00000085719.13	CPNE3	12749.2	0.571269	0.0816897	6.99317	2.69e-12	1.6e-11	chr8:86514435-86561498	hgnc_idHGNC:2316	+	10872.7	10066.6	9833	14198	14988.1	16537
ENSG00000085721.13	RRN3	2111.89	-0.169527	0.0957909	-1.76976	0.076767	0.139299	chr16:15060033-15094311	hgnc_idHGNC:30346	-	2362.53	2127.94	2216.82	1836.75	1905.91	2221.37
ENSG00000085733.16	CTTN	8997.2	-0.257202	0.0634118	-4.05605	4.99e-05	0.000162539	chr11:70398404-70436584	hgnc_idHGNC:3338	+	9786.68	9918.4	9686.34	8369.1	8415.27	7807.43
ENSG00000085741.13	WNT11	2.88276	2.77784	1.44794	1.91848	0.0550499	0.104916	chr11:76186325-76210736	hgnc_idHGNC:12776	-	0	2.17915	0	4.41315	6.17084	4.53341
ENSG00000085760.15	MTIF2	4832.4	-1.01699	0.0776472	-13.0975	3.4e-39	7.4e-38	chr2:55236595-55269347	hgnc_idHGNC:7441	-	6449.91	6614.81	6340.23	2984.17	3144.49	3460.8
ENSG00000085788.14	DDHD2	3083.6	-0.0394088	0.075069	-0.524968	0.599605	0.715753	chr8:38225218-38275558	hgnc_idHGNC:29106	+	3203.92	3031.2	3141.91	2885.32	3007.85	3231.41
ENSG00000085831.16	TTC39A	137.15	-0.143142	0.19082	-0.750142	0.453169	0.586436	chr1:51287258-51345116	hgnc_idHGNC:18657	-	137.279	159.078	135.379	139.456	107.549	144.162
ENSG00000085832.17	EPS15	4863.94	-0.502109	0.0733652	-6.84396	7.7e-12	4.45e-11	chr1:51354263-51519266	hgnc_idHGNC:3419	-	5749.12	5561.19	5795.33	3744.12	4114.19	4219.69
ENSG00000085840.13	ORC1	896.033	-1.70052	0.0936146	-18.1651	9.76e-74	5.66e-72	chr1:52372829-52404423	hgnc_idHGNC:8487	-	1304.15	1461.12	1345.89	420.132	417.854	427.047
ENSG00000085871.9	MGST2	1115.88	-0.891783	0.1034	-8.62462	6.43e-18	5.46e-17	chr4:139665768-139740745	hgnc_idHGNC:7063	+	1337.37	1572.26	1440.65	745.823	738.738	860.44
ENSG00000085872.15	CHERP	273.904	0.247797	0.184933	1.33993	0.180268	0.283541	chr19:16517894-16542437	hgnc_idHGNC:16930	-	235.81	288.737	226.759	371.587	282.977	237.55
ENSG00000085978.22	ATG16L1	1268.6	0.119703	0.081479	1.46913	0.141797	0.23313	chr2:233210051-233295674	hgnc_idHGNC:21498	+	1148.05	1278.07	1221.79	1332.77	1314.39	1316.5
ENSG00000085982.14	USP40	3123.24	-0.257343	0.072944	-3.52795	0.000418788	0.00120908	chr2:233475520-233566782	hgnc_idHGNC:20069	-	3435.3	3212.07	3555.95	2805	2798.04	2933.11
ENSG00000085998.14	POMGNT1	2066.39	0.759833	0.110372	6.8843	5.81e-12	3.38e-11	chr1:46188682-46220305	hgnc_idHGNC:19139	-	1340.69	1719.35	1543.32	2830.6	2597.93	2366.44
ENSG00000085999.13	RAD54L	700.987	-0.363194	0.0969337	-3.74683	0.000179082	0.000544183	chr1:46246461-46278480	hgnc_idHGNC:9826	+	795.998	835.704	734.429	601.954	628.545	609.29
ENSG00000086015.22	MAST2	2305.8	0.333158	0.0917142	3.63257	0.000280608	0.000832336	chr1:45786987-46036122	hgnc_idHGNC:19035	+	1986.12	2123.58	2012.63	2746.75	2677.27	2288.46
ENSG00000086061.16	DNAJA1	14661.4	0.325916	0.0783616	4.15912	3.19e-05	0.000106307	chr9:33025273-33039907	hgnc_idHGNC:5229	+	12793.5	13412.7	12830.5	15236.8	15874.9	17819.9
ENSG00000086062.13	B4GALT1	7210.8	0.435746	0.0577286	7.54819	4.41e-14	2.95e-13	chr9:33104082-33167356	hgnc_idHGNC:924	-	6064.64	6237.82	6087.53	8240.24	8279.51	8355.07
ENSG00000086065.14	CHMP5	5925.83	-0.267669	0.0735326	-3.64013	0.000272496	0.000809853	chr9:33264879-33282070	hgnc_idHGNC:26942	+	6382.38	6658.39	6380.85	5082.18	5291.06	5760.15
ENSG00000086102.19	NFX1	3863.18	-0.820007	0.0641776	-12.7771	2.2e-37	4.47e-36	chr9:33290512-33371157	hgnc_idHGNC:7803	+	4893.34	5070.88	4833.02	2755.57	2850.93	2775.35
ENSG00000086159.13	AQP6	3.41144	1.84248	1.1953	1.54144	0.123209	0.20732	chr12:49967194-49977139	hgnc_idHGNC:639	+	1.10709	0	3.38447	7.06104	5.2893	3.62672
ENSG00000086189.11	DIMT1	1530.81	-0.594784	0.0785195	-7.57498	3.59e-14	2.42e-13	chr5:62347284-62403943	hgnc_idHGNC:30217	-	1795.7	1903.49	1826.48	1177.43	1203.31	1278.42
ENSG00000086200.17	IPO11	4013.66	-0.736067	0.0900435	-8.17457	2.97e-16	2.28e-15	chr5:62403972-62628582	hgnc_idHGNC:20628	+	5057.19	5054.54	4935.68	2683.2	3019.31	3332.05
ENSG00000086205.18	FOLH1	0.886278	3.12146	2.22517	1.4028	0.160677	NA	chr11:49145092-49208638	hgnc_idHGNC:3788	-	0	0	0	2.64789	1.7631	0.906681
ENSG00000086232.13	EIF2AK1	9498.57	-0.108026	0.0666877	-1.61988	0.105257	0.182302	chr7:6022247-6059175	hgnc_idHGNC:24921	-	9610.65	10203.9	9747.26	8729.21	9186.63	9513.81
ENSG00000086288.12	NME8	0	NA	NA	NA	NA	NA	chr7:37848597-37900397	hgnc_idHGNC:16473	+	0	0	0	0	0	0
ENSG00000086289.12	EPDR1	2927.28	0.423532	0.073171	5.78826	7.11e-09	3.33e-08	chr7:37683843-37951936	hgnc_idHGNC:17572	+	2350.35	2565.95	2585.73	3282.5	3438.04	3341.12
ENSG00000086300.16	SNX10	214.172	0.0311987	0.155196	0.201028	0.840677	0.897446	chr7:26291862-26374383	hgnc_idHGNC:14974	+	218.097	188.497	229.015	195.061	218.624	235.737
ENSG00000086475.15	SEPHS1	3145.45	0.203136	0.071506	2.84083	0.00449965	0.0110542	chr10:13317428-13348298	hgnc_idHGNC:19685	-	2858.51	3044.27	2870.03	3248.08	3339.31	3512.48
ENSG00000086504.18	MRPL28	706.683	0.214356	0.127278	1.68415	0.0921528	0.162704	chr16:366969-371289	hgnc_idHGNC:14484	-	581.223	709.313	672.38	864.978	745.791	666.411
ENSG00000086506.3	HBQ1	0	NA	NA	NA	NA	NA	chr16:180459-181179	hgnc_idHGNC:4833	+	0	0	0	0	0	0
ENSG00000086544.3	ITPKC	297.223	0.99226	0.158002	6.28005	3.38e-10	1.75e-09	chr19:40717112-40740860	hgnc_idHGNC:14897	+	178.242	230.99	187.274	438.667	408.157	340.005
ENSG00000086548.9	CEACAM6	0.29421	1.53103	4.03871	0.379088	0.704623	NA	chr19:41750977-41772211	hgnc_idHGNC:1818	+	0	0	0	1.76526	0	0
ENSG00000086570.13	FAT2	12.4194	0.938454	0.57462	1.63318	0.102432	0.178027	chr5:151504092-151591331	hgnc_idHGNC:3596	-	11.0709	4.3583	10.1534	17.6526	15.8679	15.4136
ENSG00000086589.12	RBM22	3222.4	-0.424137	0.0734186	-5.77697	7.61e-09	3.55e-08	chr5:150690792-150701077	hgnc_idHGNC:25503	-	3468.51	3822.23	3787.22	2684.08	2738.97	2833.38
ENSG00000086598.11	TMED2	17562.7	-0.232078	0.0779124	-2.97871	0.00289467	0.00734959	chr12:123584533-123598582	hgnc_idHGNC:16996	+	19101.7	18920.5	18894.3	14988.8	15779.7	17691.2
ENSG00000086619.14	ERO1B	706.135	-0.0248934	0.119592	-0.208153	0.83511	0.893649	chr1:236215101-236281958	hgnc_idHGNC:14355	-	728.466	698.418	709.61	627.55	656.754	816.013
ENSG00000086666.19	ZFAND6	3040.33	0.0327112	0.0993961	0.329099	0.742081	0.827725	chr15:80059568-80138393	hgnc_idHGNC:30164	+	3126.42	2972.36	2918.54	2765.28	2951.43	3507.95
ENSG00000086696.11	HSD17B2	18.8389	7.53019	1.24308	6.05769	1.38e-09	6.83e-09	chr16:82035004-82098534	hgnc_idHGNC:5211	+	0	0	0	37.9531	37.9066	37.1739
ENSG00000086712.13	TXLNG	2197.12	-0.177884	0.0894105	-1.98952	0.0466437	0.0908628	chrX:16786432-16844519	hgnc_idHGNC:18578	+	2344.82	2337.14	2314.97	1937.37	1949.99	2298.44
ENSG00000086717.18	PPEF1	2.3812	4.5454	1.65933	2.7393	0.00615708	0.0147254	chrX:18675909-18827921	hgnc_idHGNC:9243	+	0	0	0	5.29578	2.64465	6.34677
ENSG00000086730.17	LAT2	127.558	-0.848385	0.182863	-4.63945	3.49e-06	1.29e-05	chr7:74199652-74229834	hgnc_idHGNC:12749	+	146.136	171.063	174.864	90.0283	91.6811	91.5748
ENSG00000086758.16	HUWE1	21918	-0.273938	0.123317	-2.22141	0.0263233	0.0548032	chrX:53532096-53686728	hgnc_idHGNC:30892	-	27748.1	19766	24464	21535.3	20422	17572.4
ENSG00000086827.9	ZW10	3232.21	-1.31306	0.0827399	-15.8697	1.03e-56	3.87e-55	chr11:113733187-113773735	hgnc_idHGNC:13194	-	4561.21	4786.5	4479.9	1709.65	1848.61	2007.39
ENSG00000086848.15	ALG9	687.031	-0.637489	0.10829	-5.88685	3.94e-09	1.88e-08	chr11:111782195-111871581	hgnc_idHGNC:15672	-	891.208	823.719	794.221	485.447	583.586	544.009
ENSG00000086967.10	MYBPC2	0.596437	2.54791	2.87385	0.886585	0.375303	NA	chr19:50432892-50466321	hgnc_idHGNC:7550	+	0	0	0	1.76526	0	1.81336
ENSG00000086991.13	NOX4	0	NA	NA	NA	NA	NA	chr11:89324353-89498187	hgnc_idHGNC:7891	-	0	0	0	0	0	0
ENSG00000087008.16	ACOX3	429.845	-0.37915	0.135782	-2.79235	0.00523262	0.012683	chr4:8366282-8440723	hgnc_idHGNC:121	-	448.372	541.519	468.184	401.597	399.342	320.058
ENSG00000087053.20	MTMR2	5736.51	-1.6208	0.0731643	-22.1529	9.78e-109	1.31e-106	chr11:95821766-95925315	hgnc_idHGNC:7450	-	8827.94	8484.52	8660.85	2660.25	2768.06	3017.43
ENSG00000087074.8	PPP1R15A	4840.64	0.189601	0.0820735	2.31013	0.0208807	0.0445603	chr19:48872421-48876058	hgnc_idHGNC:14375	+	4184.8	4935.78	4448.32	5355.8	5067.15	5052.03
ENSG00000087076.9	HSD17B14	2.3389	1.68656	1.31921	1.27846	0.201087	0.310656	chr19:48813018-48836510	hgnc_idHGNC:23238	-	1.10709	1.08958	1.12816	3.53052	2.64465	4.53341
ENSG00000087077.14	TRIP6	811.69	-0.362751	0.118441	-3.06272	0.00219334	0.00568451	chr7:100867387-100873454	hgnc_idHGNC:12311	+	844.71	996.961	898.011	797.898	708.766	623.797
ENSG00000087085.16	ACHE	10.4775	1.47141	0.672058	2.18941	0.0285671	0.0588291	chr7:100889994-100896974	hgnc_idHGNC:108	-	7.74963	2.17915	6.76893	20.3005	14.9863	10.8802
ENSG00000087086.15	FTL	41064.7	-0.294646	0.132273	-2.22755	0.0259102	0.0540076	chr19:48965309-48966879	hgnc_idHGNC:3999	+	39606.2	51773.3	44351.2	43513.7	36692.7	30450.9
ENSG00000087087.20	SRRT	1972.86	-0.0560078	0.113881	-0.491811	0.622853	0.735692	chr7:100875103-100888664	hgnc_idHGNC:24101	+	1832.23	2263.05	1938.17	2151.85	1949.11	1702.75
ENSG00000087088.20	BAX	944.177	0.692909	0.162343	4.26817	1.97e-05	6.73e-05	chr19:48954815-48961798	hgnc_idHGNC:959	+	597.829	853.137	714.122	1402.5	1165.41	932.068
ENSG00000087095.13	NLK	1870.44	-0.0912783	0.0827005	-1.10372	0.269714	0.391748	chr17:28041737-28196381	hgnc_idHGNC:29858	+	1941.84	1952.52	1894.17	1675.23	1821.28	1937.58
ENSG00000087111.21	PIGS	1768.71	0.43228	0.0988038	4.37514	1.21e-05	4.24e-05	chr17:28553383-28571794	hgnc_idHGNC:14937	-	1407.11	1567.9	1542.19	2256	1997.59	1841.47
ENSG00000087116.16	ADAMTS2	3.34914	3.001	1.39562	2.15031	0.031531	0.0642353	chr5:179110853-179345461	hgnc_idHGNC:218	-	0	0	2.25631	5.29578	5.2893	7.25345
ENSG00000087128.10	TMPRSS11E	11.4263	-3.84834	0.863738	-4.45544	8.37e-06	2.98e-05	chr4:68447463-68497604	hgnc_idHGNC:24465	+	13.2851	30.5081	20.3068	0	2.64465	1.81336
ENSG00000087152.16	ATXN7L3	1846.86	0.492601	0.116747	4.2194	2.45e-05	8.27e-05	chr17:44191805-44200113	hgnc_idHGNC:25416	-	1407.11	1603.85	1592.96	2437.82	2221.5	1817.9
ENSG00000087157.19	PGS1	561.504	-0.819789	0.118604	-6.91199	4.78e-12	2.8e-11	chr17:78378649-78425114	hgnc_idHGNC:30029	+	662.04	777.957	710.738	438.667	417.854	361.766
ENSG00000087191.13	PSMC5	4978.29	0.0792954	0.0852954	0.929656	0.352549	0.483861	chr17:63827152-63832026	hgnc_idHGNC:9552	+	4593.32	5223.42	4707.79	5423.76	5195.85	4725.62
ENSG00000087206.17	UIMC1	2698.9	-0.970002	0.0706792	-13.724	7.29e-43	1.82e-41	chr5:176905005-177022633	hgnc_idHGNC:30298	-	3454.12	3702.38	3563.84	1773.2	1823.04	1876.83
ENSG00000087237.12	CETP	11.5758	-0.447872	0.64368	-0.695798	0.486555	0.616469	chr16:56961923-56983845	hgnc_idHGNC:1869	+	16.6064	5.44788	18.0505	6.17841	14.1048	9.06681
ENSG00000087245.13	MMP2	4.10217	2.67644	1.21086	2.21037	0.0270797	0.0561677	chr16:55389700-55506691	hgnc_idHGNC:7166	+	2.21418	0	1.12816	10.5916	7.05239	3.62672
ENSG00000087250.9	MT3	0	NA	NA	NA	NA	NA	chr16:56589074-56591088	hgnc_idHGNC:7408	+	0	0	0	0	0	0
ENSG00000087253.13	LPCAT2	1195.11	0.377352	0.0996131	3.78817	0.000151758	0.000465606	chr16:55509072-55586666	hgnc_idHGNC:26032	+	1051.74	1040.54	1026.62	1226.86	1314.39	1510.53
ENSG00000087258.16	GNAO1	846.875	-0.105967	0.113715	-0.931865	0.351406	0.482535	chr16:56191390-56357444	hgnc_idHGNC:4389	+	864.638	913.064	856.27	936.471	785.46	725.345
ENSG00000087263.17	OGFOD1	3223.1	-0.498717	0.0730632	-6.82582	8.74e-12	5.02e-11	chr16:56451521-56479104	hgnc_idHGNC:25585	+	3664.47	3877.8	3781.58	2600.23	2582.06	2832.47
ENSG00000087266.17	SH3BP2	1844.54	0.168357	0.0913089	1.84382	0.0652095	0.121331	chr4:2793071-2841098	hgnc_idHGNC:10825	+	1737.03	1799.98	1674.18	2072.42	2033.73	1749.89
ENSG00000087269.16	NOP14	3204	-0.457989	0.0701978	-6.52426	6.83e-11	3.7e-10	chr4:2937933-2963406	hgnc_idHGNC:16821	-	3543.8	3857.1	3724.04	2773.22	2640.24	2685.59
ENSG00000087274.18	ADD1	7125.55	0.146056	0.0686236	2.12836	0.033307	0.0675192	chr4:2843844-2930076	hgnc_idHGNC:243	+	6468.73	6972.19	6854.67	7811.28	7445.57	7200.86
ENSG00000087299.12	L2HGDH	1180.41	-0.626496	0.0906052	-6.91457	4.69e-12	2.75e-11	chr14:50237563-50312229	hgnc_idHGNC:20499	-	1506.75	1359.79	1431.63	873.804	917.693	992.816
ENSG00000087301.9	TXNDC16	353.941	-0.421457	0.126746	-3.32521	0.000883522	0.00243503	chr14:52430596-52552522	hgnc_idHGNC:19965	-	417.373	393.337	405.008	271.85	300.608	335.472
ENSG00000087302.9	RTRAF	8386.01	-0.200114	0.0805438	-2.48453	0.0129721	0.0290191	chr14:51989514-52010694	hgnc_idHGNC:23169	+	8638.63	9313.69	8947.4	7353.19	7524.02	8539.12
ENSG00000087303.18	NID2	6.39012	1.72039	0.910537	1.88942	0.0588349	0.111109	chr14:52004803-52069228	hgnc_idHGNC:13389	-	1.10709	1.08958	6.76893	6.17841	13.2232	9.97349
ENSG00000087338.5	GMCL1	2021.21	-1.24359	0.114107	-10.8984	1.17e-27	1.57e-26	chr2:69829660-69881384	hgnc_idHGNC:23843	+	3123.1	2668.37	2734.65	1054.74	1161.88	1384.5
ENSG00000087365.16	SF3B2	11488.8	-0.929067	0.0746775	-12.4411	1.56e-35	2.96e-34	chr11:66050729-66069308	hgnc_idHGNC:10769	+	14285.9	16163.8	14746.1	8218.17	7925.13	7593.45
ENSG00000087448.11	KLHL42	1273.27	0.374645	0.0948092	3.95157	7.76e-05	0.000247036	chr12:27780048-27803040	hgnc_idHGNC:29252	+	1164.66	1040.54	1121.39	1323.06	1440.45	1549.52
ENSG00000087460.29	GNAS	39124.5	0.293444	0.0844332	3.47546	0.000509971	0.00145398	chr20:58839718-58911192	hgnc_idHGNC:4392	+	33121.9	37620.9	34734.8	46370.7	43386.3	39512.3
ENSG00000087470.19	DNM1L	6333.26	0.0443939	0.063384	0.700396	0.48368	0.614113	chr12:32679200-32745650	hgnc_idHGNC:2973	+	6332.56	6181.16	6193.57	6271.97	6317.18	6703.09
ENSG00000087494.16	PTHLH	22.8669	-0.00176772	0.401427	-0.00440358	0.996486	0.998813	chr12:27958084-27972733	hgnc_idHGNC:9607	-	21.0347	26.1498	21.4349	19.4179	24.6834	24.4804
ENSG00000087495.17	PHACTR3	0.666571	-0.331807	2.35086	-0.141143	0.887757	NA	chr20:59577509-59847711	hgnc_idHGNC:15833	+	1.10709	0	1.12816	0.88263	0.881549	0
ENSG00000087502.18	ERGIC2	2976.25	0.0273653	0.0902592	0.303185	0.761749	0.842272	chr12:29337352-29381189	hgnc_idHGNC:30208	-	3016.82	3027.93	2798.95	2817.36	2856.22	3340.21
ENSG00000087510.7	TFAP2C	622.097	3.69742	0.136901	27.008	1.19e-160	3.51e-158	chr20:56629306-56639283	hgnc_idHGNC:11744	+	73.068	91.5243	102.662	1113.88	1161.88	1189.57
ENSG00000087586.18	AURKA	12530.7	-0.470546	0.0661305	-7.11541	1.12e-12	6.81e-12	chr20:56369389-56392337	hgnc_idHGNC:11393	-	14198.4	15220.3	14249.7	10245.6	10323.8	10946.4
ENSG00000087589.17	CASS4	6.15615	2.18728	0.873003	2.50546	0.0122292	0.0274777	chr20:56412112-56460387	hgnc_idHGNC:15878	+	2.21418	2.17915	2.25631	10.5916	8.81549	10.8802
ENSG00000087842.11	PIR	477.888	-1.18301	0.108787	-10.8746	1.52e-27	2.03e-26	chrX:15384799-15493564	hgnc_idHGNC:30048	-	646.541	689.701	654.33	276.263	308.542	291.951
ENSG00000087884.14	AAMDC	154.389	0.816497	0.178859	4.56503	4.99e-06	1.82e-05	chr11:77821109-77918432	hgnc_idHGNC:30205	+	95.2098	129.659	110.559	209.183	190.415	191.31
ENSG00000087903.13	RFX2	209.283	-1.10198	0.166894	-6.60289	4.03e-11	2.22e-10	chr19:5993164-6199572	hgnc_idHGNC:9983	-	270.13	327.962	258.348	125.333	123.417	150.509
ENSG00000087995.16	METTL2A	1574.56	-0.432354	0.0776018	-5.57145	2.53e-08	1.13e-07	chr17:62423875-62453385	hgnc_idHGNC:25755	+	1709.35	1856.64	1860.33	1354.84	1347.01	1319.22
ENSG00000088002.12	SULT2B1	2.70159	0.949524	1.23476	0.768993	0.441898	0.575318	chr19:48552172-48599425	hgnc_idHGNC:11459	+	0	3.26873	2.25631	4.41315	2.64465	3.62672
ENSG00000088035.18	ALG6	1021.13	-0.583544	0.093309	-6.25388	4e-10	2.06e-09	chr1:63367575-63438553	hgnc_idHGNC:23157	+	1265.4	1232.31	1176.67	764.358	801.328	886.734
ENSG00000088038.19	CNOT3	1239.31	0.449036	0.100092	4.48622	7.25e-06	2.6e-05	chr19:54137749-54155681	hgnc_idHGNC:7879	+	975.347	1139.7	1028.88	1547.25	1425.47	1319.22
ENSG00000088053.11	GP6	1.82235	3.0434	1.72525	1.76404	0.077726	0.14085	chr19:55013705-55038264	hgnc_idHGNC:14388	-	1.10709	0	0	3.53052	1.7631	4.53341
ENSG00000088179.9	PTPN4	1104.87	-0.534007	0.110818	-4.81877	1.44e-06	5.54e-06	chr2:119759922-119984899	hgnc_idHGNC:9656	+	1382.76	1177.83	1360.56	795.25	930.916	981.936
ENSG00000088205.13	DDX18	9671.45	-1.20987	0.0706236	-17.1313	8.67e-66	4.26e-64	chr2:117814691-117832377	hgnc_idHGNC:2741	+	13595.1	13480.2	13438.6	5445.83	5877.29	6191.73
ENSG00000088247.18	KHSRP	5165.08	-0.912384	0.0804687	-11.3384	8.47e-30	1.22e-28	chr19:6413102-6424811	hgnc_idHGNC:6316	-	6433.3	7150.88	6653.86	3842.09	3542.95	3367.41
ENSG00000088256.9	GNA11	477.619	0.571443	0.200257	2.85355	0.00432341	0.0106555	chr19:3094362-3123999	hgnc_idHGNC:4379	+	323.27	470.696	358.753	734.348	560.665	417.98
ENSG00000088280.19	ASAP3	756.792	0.0843005	0.102862	0.819548	0.412474	0.545927	chr1:23428563-23484568	hgnc_idHGNC:14987	-	699.681	744.18	760.377	842.912	784.579	709.025
ENSG00000088298.13	EDEM2	1176.51	0.488799	0.0966286	5.05853	4.23e-07	1.71e-06	chr20:35115364-35147336	hgnc_idHGNC:15877	-	894.529	1062.34	980.367	1441.34	1387.56	1292.93
ENSG00000088305.18	DNMT3B	385.605	0.0362563	0.120621	0.300582	0.763734	0.843762	chr20:32762385-32809356	hgnc_idHGNC:2979	+	399.66	378.083	364.394	363.644	381.711	426.14
ENSG00000088320.4	REM1	0.147105	0.645819	4.08047	0.158271	0.874244	NA	chr20:31475288-31484895	hgnc_idHGNC:15922	+	0	0	0	0.88263	0	0
ENSG00000088325.16	TPX2	26555.3	-0.418575	0.0642954	-6.51019	7.51e-11	4.06e-10	chr20:31739271-31801805	hgnc_idHGNC:1249	+	29817.3	30724.9	30600.1	21619.1	22747.5	23823
ENSG00000088340.17	FER1L4	155.897	3.51111	0.234274	14.9872	8.9e-51	2.88e-49	chr20:35558737-35607562	hgnc_idHGNC:15801	-	24.356	18.5228	32.7165	299.212	277.688	282.885
ENSG00000088356.6	PDRG1	1125.82	0.530412	0.117454	4.5159	6.3e-06	2.28e-05	chr20:31944337-31952046	hgnc_idHGNC:16119	-	819.247	1006.77	937.497	1504	1291.47	1195.91
ENSG00000088367.23	EPB41L1	2463.45	1.13542	0.0864707	13.1307	2.2e-39	4.81e-38	chr20:36091504-36232799	hgnc_idHGNC:3378	+	1442.54	1636.54	1544.44	3580.83	3428.35	3148
ENSG00000088386.17	SLC15A1	23.3785	-4.2239	0.625553	-6.75227	1.46e-11	8.26e-11	chr13:98683801-98752672	hgnc_idHGNC:10920	-	48.712	37.0456	47.3825	2.64789	1.7631	2.72004
ENSG00000088387.20	DOCK9	9366.86	-1.1771	0.0699788	-16.8208	1.72e-63	7.99e-62	chr13:98793429-99086625	hgnc_idHGNC:14132	-	13719.1	12207.6	13041.5	5676.19	5874.64	5682.17
ENSG00000088448.14	ANKRD10	1662.02	-0.098582	0.107933	-0.913365	0.361051	0.493172	chr13:110878540-110915069	hgnc_idHGNC:20265	-	1834.45	1476.37	1845.66	1489.88	1620.29	1705.47
ENSG00000088451.11	TGDS	1452.21	-0.694783	0.0975223	-7.12436	1.05e-12	6.4e-12	chr13:94574054-94596242	hgnc_idHGNC:20324	-	1770.24	1828.31	1787	1026.5	1048.16	1253.03
ENSG00000088538.13	DOCK3	244.298	0.773551	0.144257	5.36231	8.22e-08	3.53e-07	chr3:50674927-51384198	hgnc_idHGNC:2989	+	197.062	161.257	182.761	294.798	326.173	303.738
ENSG00000088543.15	C3orf18	356.155	1.29801	0.141646	9.16376	5.01e-20	4.75e-19	chr3:50558025-50571027	hgnc_idHGNC:24837	-	183.777	234.259	199.683	558.705	497.194	463.314
ENSG00000088682.14	COQ9	1177.77	-0.649452	0.0895511	-7.25231	4.1e-13	2.57e-12	chr16:57447425-57461270	hgnc_idHGNC:25302	+	1349.54	1528.67	1437.27	960.302	916.811	874.041
ENSG00000088726.16	TMEM40	7.44352	1.0674	0.737222	1.44787	0.147654	0.241203	chr3:12733528-12769457	hgnc_idHGNC:25620	-	5.53545	3.26873	5.64078	14.1221	7.93394	8.16013
ENSG00000088727.14	KIF9	171.822	-0.0597254	0.158901	-0.375866	0.707017	0.8028	chr3:47227998-47283451	hgnc_idHGNC:16666	-	160.528	190.676	174.864	162.404	168.376	174.083
ENSG00000088756.13	ARHGAP28	134.948	5.67884	0.419849	13.5259	1.1e-41	2.61e-40	chr18:6729716-6915716	hgnc_idHGNC:25509	+	2.21418	9.80618	3.38447	265.672	253.886	274.724
ENSG00000088766.12	CRLS1	31.5239	-0.0555754	0.355739	-0.156225	0.875856	0.917943	chr20:6006093-6040053	hgnc_idHGNC:16148	+	29.8914	34.8664	31.5883	29.1268	24.6834	38.9873
ENSG00000088782.5	DEFB127	0	NA	NA	NA	NA	NA	chr20:157454-159163	hgnc_idHGNC:16206	+	0	0	0	0	0	0
ENSG00000088808.18	PPP1R13B	295.373	-0.16182	0.126285	-1.28138	0.200059	0.309296	chr14:103733195-103847575	hgnc_idHGNC:14950	-	307.771	331.231	296.705	273.615	290.911	272.004
ENSG00000088812.18	ATRN	4302.3	0.0836245	0.0743967	1.12404	0.260998	0.381557	chr20:3471018-3651118	hgnc_idHGNC:885	+	4411.76	3956.25	4165.15	4353.13	4630.78	4296.76
ENSG00000088826.18	SMOX	153.09	0.612019	0.210554	2.9067	0.00365258	0.00912809	chr20:4120980-4187747	hgnc_idHGNC:15862	+	104.067	132.928	126.353	225.071	187.77	142.349
ENSG00000088827.13	SIGLEC1	1.10898	1.00221	1.85352	0.540704	0.588712	0.705289	chr20:3686970-3712600	hgnc_idHGNC:11127	-	0	1.08958	1.12816	2.64789	0.881549	0.906681
ENSG00000088832.18	FKBP1A	19141.6	-0.134027	0.0624879	-2.14484	0.0319655	0.0650286	chr20:1368977-1393164	hgnc_idHGNC:3711	-	19808.1	20516.7	19765.3	17702.9	17973.9	19082.9
ENSG00000088833.18	NSFL1C	2758.84	-0.00638496	0.0858378	-0.074384	0.940705	0.964148	chr20:1442162-1473842	hgnc_idHGNC:15912	-	2573.99	2962.55	2758.34	2890.61	2798.04	2569.53
ENSG00000088836.14	SLC4A11	173.713	0.488547	0.172677	2.82926	0.00466559	0.011424	chr20:3227417-3239559	hgnc_idHGNC:16438	-	137.279	169.974	126.353	193.296	218.624	196.75
ENSG00000088854.13	C20orf194	1804.33	-0.276223	0.0744491	-3.71023	0.000207071	0.00062443	chr20:3249306-3407669	hgnc_idHGNC:17721	-	2020.44	1902.4	2006.99	1631.1	1682	1583.07
ENSG00000088876.13	ZNF343	541.989	-0.395959	0.10185	-3.88768	0.000101208	0.000316994	chr20:2481817-2524702	hgnc_idHGNC:16017	-	626.613	629.774	591.153	464.263	448.709	491.421
ENSG00000088881.21	EBF4	220.152	0.218426	0.155714	1.40274	0.160696	0.258449	chr20:2692874-2760108	hgnc_idHGNC:29278	+	201.49	200.482	208.709	258.611	251.242	200.377
ENSG00000088882.8	CPXM1	1.47835	3.85941	1.87554	2.05776	0.039613	0.0786443	chr20:2794074-2800627	hgnc_idHGNC:15771	-	0	0	0	3.53052	3.5262	1.81336
ENSG00000088888.18	MAVS	6442.56	-0.350358	0.0613446	-5.71131	1.12e-08	5.17e-08	chr20:3846799-3876123	hgnc_idHGNC:29233	+	7378.76	7080.06	7204.4	5813.89	5637.51	5540.73
ENSG00000088899.16	LZTS3	187.739	0.787197	0.166878	4.7172	2.39e-06	8.99e-06	chr20:3162617-3173549	hgnc_idHGNC:30139	-	125.101	143.824	144.404	263.906	240.663	208.537
ENSG00000088926.14	F11	1.227	2.39467	1.9439	1.23189	0.217991	0.330082	chr4:186266189-186289681	hgnc_idHGNC:3529	+	0	1.08958	0	0.88263	1.7631	3.62672
ENSG00000088930.8	XRN2	12711.4	-0.854154	0.069519	-12.2866	1.07e-34	1.95e-33	chr20:21303331-21389825	hgnc_idHGNC:12836	+	16366.1	16571.3	16166.5	8501.49	9043.81	9618.98
ENSG00000088970.16	KIZ	626.344	-0.496388	0.103523	-4.79494	1.63e-06	6.21e-06	chr20:21125983-21246622	hgnc_idHGNC:15865	+	719.609	721.299	758.12	506.63	485.734	566.676
ENSG00000088986.11	DYNLL1	7031.19	0.2255	0.0740851	3.0438	0.00233614	0.00602461	chr12:120469850-120498493	hgnc_idHGNC:15476	+	6017.04	6706.34	6724.93	7467.05	7391.79	7879.97
ENSG00000088992.18	TESC	7.86167	3.26935	0.9391	3.48137	0.000498859	0.00142429	chr12:117038923-117099479	hgnc_idHGNC:26065	-	2.21418	1.08958	1.12816	17.6526	10.5786	14.5069
ENSG00000089006.17	SNX5	6600.88	-1.00274	0.0769666	-13.0282	8.46e-39	1.81e-37	chr20:17941597-17968980	hgnc_idHGNC:14969	-	8585.49	8905.1	8929.35	4053.04	4413.92	4718.37
ENSG00000089009.16	RPL6	29545.1	-0.835161	0.0672049	-12.4271	1.86e-35	3.51e-34	chr12:112405189-112418838	hgnc_idHGNC:10362	-	36010.3	40274	37312.6	21217.5	20928.9	21527.3
ENSG00000089012.14	SIRPG	5.36176	5.71629	1.42522	4.01082	6.05e-05	0.000195238	chr20:1629152-1657779	hgnc_idHGNC:15757	-	0	0	0	6.17841	10.5786	15.4136
ENSG00000089022.14	MAPKAPK5	2400.21	-0.387238	0.0809924	-4.78117	1.74e-06	6.64e-06	chr12:111842228-111902222	hgnc_idHGNC:6889	+	2715.69	2616.07	2829.41	1947.08	2072.52	2220.46
ENSG00000089041.17	P2RX7	18.0081	0.902862	0.463171	1.9493	0.051259	0.098683	chr12:121132819-121188032	hgnc_idHGNC:8537	+	12.178	14.1645	11.2816	22.9484	20.2756	27.2004
ENSG00000089048.15	ESF1	4117.88	-1.16021	0.103998	-11.1561	6.69e-29	9.35e-28	chr20:13714322-13784919	hgnc_idHGNC:15898	-	6018.14	5649.45	5401.61	2263.06	2441.01	2934.02
ENSG00000089050.16	RBBP9	2641.43	-0.21644	0.0768077	-2.81794	0.00483322	0.0118061	chr20:18486540-18497225	hgnc_idHGNC:9892	-	2899.47	2845.97	2771.88	2312.49	2407.51	2611.24
ENSG00000089053.13	ANAPC5	6115.39	0.167418	0.0636717	2.6294	0.00855367	0.0198857	chr12:121308245-121399896	hgnc_idHGNC:15713	-	5617.38	5981.77	5683.65	6536.76	6561.37	6311.41
ENSG00000089057.15	SLC23A2	2022.98	0.186226	0.070763	2.63169	0.00849612	0.0197556	chr20:4852356-5010293	hgnc_idHGNC:10973	-	1935.19	1864.26	1878.38	2105.96	2218.86	2135.23
ENSG00000089060.12	SLC8B1	1055.27	-1.16521	0.117602	-9.90808	3.84e-23	4.23e-22	chr12:113298759-113359493	hgnc_idHGNC:26175	-	1331.83	1587.51	1459.83	733.466	654.11	564.862
ENSG00000089063.15	TMEM230	5688.77	-0.12996	0.076667	-1.69512	0.0900531	0.159493	chr20:5068232-5113103	hgnc_idHGNC:15876	-	6012.61	6034.07	5787.44	5154.56	5250.51	5893.43
ENSG00000089091.16	DZANK1	104.156	0.677212	0.208867	3.24231	0.00118566	0.00320635	chr20:18383367-18467281	hgnc_idHGNC:15858	-	80.8176	79.539	80.099	148.282	111.075	125.122
ENSG00000089094.19	KDM2B	819.378	0.0395398	0.0932464	0.424035	0.67154	0.777243	chr12:121429096-121581023	hgnc_idHGNC:13610	-	794.891	809.554	820.169	874.687	846.287	770.679
ENSG00000089101.19	CFAP61	2.29535	2.36909	1.56811	1.51079	0.130841	0.217736	chr20:20052514-20360703	hgnc_idHGNC:15872	+	0	0	2.25631	4.41315	5.2893	1.81336
ENSG00000089116.4	LHX5	0	NA	NA	NA	NA	NA	chr12:113462033-113472280	hgnc_idHGNC:14216	-	0	0	0	0	0	0
ENSG00000089123.16	TASP1	276.018	-0.206407	0.128275	-1.60909	0.107596	0.185421	chr20:13389392-13638932	hgnc_idHGNC:15859	-	283.415	313.798	289.936	254.197	262.702	252.057
ENSG00000089127.15	OAS1	167.847	4.13267	0.253015	16.3337	5.69e-60	2.35e-58	chr12:112905856-112933219	hgnc_idHGNC:8086	+	21.0347	14.1645	19.1786	325.691	300.608	326.405
ENSG00000089154.11	GCN1	7020.6	0.0566209	0.100017	0.566112	0.571318	0.690372	chr12:120127202-120194715	hgnc_idHGNC:4199	-	6663.58	7185.75	6799.39	8032.82	7263.97	6178.13
ENSG00000089157.16	RPLP0	37092	-0.641022	0.121819	-5.26208	1.42e-07	6e-07	chr12:120196699-120201235	hgnc_idHGNC:10371	-	40584.8	50616.2	44397.4	33269	29583	24101.4
ENSG00000089159.17	PXN	3167.59	0.474271	0.126967	3.73537	0.000187439	0.000568238	chr12:120210439-120265771	hgnc_idHGNC:9718	-	2430.06	2960.38	2564.3	4289.58	3717.49	3043.73
ENSG00000089163.4	SIRT4	49.8122	1.56856	0.300361	5.22226	1.77e-07	7.4e-07	chr12:120302316-120313249	hgnc_idHGNC:14932	+	30.9985	21.7915	22.5631	73.2583	72.287	77.9746
ENSG00000089169.15	RPH3A	2.21351	4.44213	1.71314	2.59298	0.00951487	0.0219204	chr12:112570380-112898881	hgnc_idHGNC:17056	+	0	0	0	6.17841	5.2893	1.81336
ENSG00000089177.19	KIF16B	539.872	1.59758	0.108648	14.7042	6.06e-49	1.86e-47	chr20:16272104-16573448	hgnc_idHGNC:15869	-	281.201	260.408	262.86	782.01	799.565	853.187
ENSG00000089195.15	TRMT6	1929.4	-0.414247	0.0839132	-4.93661	7.95e-07	3.13e-06	chr20:5937228-5950558	hgnc_idHGNC:20900	-	2211.97	2220.55	2180.72	1573.73	1581.5	1807.92
ENSG00000089199.10	CHGB	0.510297	-1.19285	3.14259	-0.379575	0.704261	NA	chr20:5911510-5925353	hgnc_idHGNC:1930	+	0	2.17915	0	0.88263	0	0
ENSG00000089220.5	PEBP1	12650.4	-0.286027	0.0709268	-4.03271	5.51e-05	0.000178764	chr12:118136124-118145584	hgnc_idHGNC:8630	+	13131.2	14774.6	13795.1	11769	11345.5	11086.9
ENSG00000089225.20	TBX5	0	NA	NA	NA	NA	NA	chr12:114353911-114408442	hgnc_idHGNC:11604	-	0	0	0	0	0	0
ENSG00000089234.16	BRAP	2110.62	0.156808	0.0799744	1.96073	0.0499101	0.0964122	chr12:111642146-111685956	hgnc_idHGNC:1099	-	1973.94	2041.86	1972.02	2091.83	2199.47	2384.57
ENSG00000089248.7	ERP29	5013.42	-0.368419	0.0758203	-4.85911	1.18e-06	4.56e-06	chr12:112013348-112023449	hgnc_idHGNC:13799	+	5326.21	5879.35	5744.57	4440.51	4124.77	4565.14
ENSG00000089250.19	NOS1	0.184515	-1.27773	4.08047	-0.313134	0.754179	NA	chr12:117208142-117452170	hgnc_idHGNC:7872	-	1.10709	0	0	0	0	0
ENSG00000089280.19	FUS	10604.2	-0.475215	0.0570829	-8.325	8.43e-17	6.68e-16	chr16:31180138-31191605	hgnc_idHGNC:4010	+	12424.9	12197.8	12382.6	9066.38	8737.03	8816.57
ENSG00000089289.16	IGBP1	1773.47	-0.0159511	0.0757215	-0.210655	0.833156	0.892613	chrX:70133447-70166324	hgnc_idHGNC:5461	+	1689.42	1863.17	1797.15	1752.02	1771.03	1768.03
ENSG00000089327.15	FXYD5	5182.58	0.650394	0.11908	5.46182	4.71e-08	2.06e-07	chr19:35154730-35169881	hgnc_idHGNC:4029	+	3564.83	4694.98	3841.37	7107.82	6236.96	5649.53
ENSG00000089335.21	ZNF302	1489.32	0.676102	0.107056	6.31541	2.69e-10	1.4e-09	chr19:34677639-34686397	hgnc_idHGNC:13848	+	1189.02	1081.95	1168.77	1629.34	1785.14	2081.74
ENSG00000089351.15	GRAMD1A	895.2	-0.107755	0.135219	-0.79689	0.425515	0.558685	chr19:34994784-35026471	hgnc_idHGNC:29305	+	826.997	1038.37	920.575	966.48	909.759	709.025
ENSG00000089356.19	FXYD3	0.490253	0.600857	3.18696	0.188536	0.850456	NA	chr19:35115823-35124324	hgnc_idHGNC:4027	+	0	0	1.12816	0	0	1.81336
ENSG00000089472.17	HEPH	3.4226	5.06883	1.52521	3.32336	0.000889402	0.00244903	chrX:66162671-66268867	hgnc_idHGNC:4866	+	0	0	0	7.06104	4.40775	9.06681
ENSG00000089486.17	CDIP1	488.501	0.413668	0.144327	2.86618	0.0041546	0.0102673	chr16:4510669-4538828	hgnc_idHGNC:13234	-	360.912	472.876	423.058	639.907	550.087	484.168
ENSG00000089505.18	CMTM1	6.95411	1.1036	0.774428	1.42505	0.154143	0.249986	chr16:66566393-66579137	hgnc_idHGNC:19172	+	2.21418	7.62703	3.38447	10.5916	7.93394	9.97349
ENSG00000089558.9	KCNH4	0.486244	0.585173	2.82744	0.206962	0.836039	NA	chr17:42156891-42181142	hgnc_idHGNC:6253	-	0	0	1.12816	0.88263	0	0.906681
ENSG00000089597.18	GANAB	32000.7	-0.120892	0.075609	-1.59891	0.109841	0.188587	chr11:62624826-62646726	hgnc_idHGNC:4138	-	32092.3	35494	32435.6	32207.2	31067.6	28707.3
ENSG00000089639.11	GMIP	321.555	1.33681	0.13384	9.98815	1.72e-23	1.92e-22	chr19:19629476-19643657	hgnc_idHGNC:24852	-	177.134	190.676	179.377	493.39	469.866	418.887
ENSG00000089682.16	RBM41	738.344	0.551863	0.124436	4.4349	9.21e-06	3.27e-05	chrX:107064420-107118823	hgnc_idHGNC:25617	-	644.327	532.802	619.357	780.245	855.984	997.349
ENSG00000089685.15	BIRC5	4348.23	-0.553416	0.0747249	-7.40605	1.3e-13	8.42e-13	chr17:78214186-78225636	hgnc_idHGNC:593	+	4944.27	5441.34	5130.85	3716.76	3471.54	3384.64
ENSG00000089692.9	LAG3	7.09041	0.635455	0.735965	0.863431	0.387901	0.520898	chr12:6772512-6778455	hgnc_idHGNC:6476	+	3.32127	5.44788	7.89709	7.94367	7.05239	10.8802
ENSG00000089693.11	MLF2	4212.59	0.350287	0.105551	3.31864	0.000904562	0.0024877	chr12:6747996-6767475	hgnc_idHGNC:7126	-	3415.37	4096.8	3598.81	5312.55	4609.62	4242.36
ENSG00000089723.10	OTUB2	948.504	1.41268	0.0909302	15.5358	1.98e-54	7.05e-53	chr14:94026340-94048930	hgnc_idHGNC:20351	+	514.797	542.608	496.388	1440.45	1356.7	1340.07
ENSG00000089737.17	DDX24	10680.3	-0.285344	0.0619111	-4.60894	4.05e-06	1.49e-05	chr14:94048287-94081212	hgnc_idHGNC:13266	-	11380.9	12250.1	11568.1	9539.47	9726.13	9617.17
ENSG00000089775.12	ZBTB25	528.725	-0.543528	0.109569	-4.96061	7.03e-07	2.78e-06	chr14:64449106-64505213	hgnc_idHGNC:13112	-	648.755	580.744	652.074	401.597	454.879	434.3
ENSG00000089818.18	NECAP1	1671.38	-0.349842	0.0843789	-4.14608	3.38e-05	0.000112283	chr12:8076939-8097881	hgnc_idHGNC:24539	+	1863.23	1842.47	1913.35	1347.78	1508.33	1553.14
ENSG00000089820.16	ARHGAP4	4.37469	3.43061	1.33321	2.57319	0.0100765	0.023099	chrX:153907367-153934999	hgnc_idHGNC:674	-	0	0	2.25631	11.4742	6.17084	6.34677
ENSG00000089847.12	ANKRD24	8.21363	1.26548	0.752835	1.68095	0.092773	0.163645	chr19:4183354-4224814	hgnc_idHGNC:29424	+	2.21418	3.26873	9.02524	13.2395	7.93394	13.6002
ENSG00000089876.12	DHX32	3455.21	-0.7408	0.0709268	-10.4446	1.55e-25	1.9e-24	chr10:125836337-125896436	hgnc_idHGNC:16717	-	4246.8	4459.63	4263.3	2451.95	2637.6	2671.99
ENSG00000089902.10	RCOR1	5218.83	-0.805648	0.0793469	-10.1535	3.2e-24	3.68e-23	chr14:102592649-102730561	hgnc_idHGNC:17441	+	6859.53	6605	6453.05	3483.74	3850.61	4061.02
ENSG00000089916.18	GPATCH2L	4959.21	-0.999137	0.0982128	-10.1732	2.61e-24	3.03e-23	chr14:76151916-76254342	hgnc_idHGNC:20210	+	7372.12	5856.47	6604.22	3150.99	3231.76	3539.68
ENSG00000090006.18	LTBP4	430.528	0.381217	0.181366	2.10192	0.0355603	0.0715092	chr19:40592883-40629818	hgnc_idHGNC:6717	+	327.699	411.859	382.445	621.372	469.866	369.926
ENSG00000090013.11	BLVRB	183.031	0.561745	0.239344	2.34703	0.0189239	0.0408079	chr19:40447765-40465764	hgnc_idHGNC:1063	-	110.709	191.765	141.019	279.794	207.164	167.736
ENSG00000090020.11	SLC9A1	458.451	1.3011	0.159041	8.1809	2.82e-16	2.17e-15	chr1:27098809-27166981	hgnc_idHGNC:11071	-	294.486	260.408	239.169	771.419	661.162	524.062
ENSG00000090054.15	SPTLC1	6070.93	-0.252179	0.0949199	-2.65676	0.00788954	0.0184893	chr9:92000087-92115413	hgnc_idHGNC:11277	-	6763.22	6562.51	6474.48	5092.78	5197.61	6334.98
ENSG00000090060.19	PAPOLA	20275	-0.855423	0.0767985	-11.1385	8.14e-29	1.14e-27	chr14:96501433-96567116	hgnc_idHGNC:14981	+	27037.4	25551.6	25758	13485.7	14141.8	15675.6
ENSG00000090061.17	CCNK	950.459	-0.745196	0.0837052	-8.90262	5.45e-19	4.88e-18	chr14:99481169-99535044	hgnc_idHGNC:1596	+	1160.23	1222.5	1189.08	725.522	697.305	708.118
ENSG00000090097.22	PCBP4	389.804	0.699496	0.179649	3.89369	9.87e-05	0.00030967	chr3:51957454-51974016	hgnc_idHGNC:8652	-	266.809	330.141	294.448	571.944	521.877	353.606
ENSG00000090104.12	RGS1	0.769476	1.56911	2.44731	0.641156	0.521421	NA	chr1:192575763-192580024	hgnc_idHGNC:9991	+	0	1.08958	0	0.88263	2.64465	0
ENSG00000090238.12	YPEL3	171.014	-0.431728	0.169371	-2.54901	0.0108031	0.0245895	chr16:30092314-30096915	hgnc_idHGNC:18327	-	174.92	214.646	199.683	163.287	136.64	136.909
ENSG00000090263.16	MRPS33	2096.09	-1.09206	0.087975	-12.4132	2.21e-35	4.16e-34	chr7:141002610-141015228	hgnc_idHGNC:16634	-	2669.2	3087.86	2803.47	1258.63	1361.99	1395.38
ENSG00000090266.13	NDUFB2	1469.13	-0.230339	0.106464	-2.16355	0.0304989	0.0623508	chr7:140690777-140722790	hgnc_idHGNC:7697	+	1387.18	1707.36	1664.03	1452.81	1357.59	1245.78
ENSG00000090273.14	NUDC	3683.61	-0.30326	0.0903862	-3.35517	0.000793175	0.0022029	chr1:26900238-26946871	hgnc_idHGNC:8045	+	3714.29	4432.39	4061.36	3527.87	3245.86	3119.89
ENSG00000090316.16	MAEA	1489.59	-0.0961051	0.0925373	-1.03856	0.299011	0.424912	chr4:1289887-1340147	hgnc_idHGNC:13731	+	1401.58	1671.41	1544.44	1497.82	1375.22	1447.06
ENSG00000090339.9	ICAM1	1948.24	1.37753	0.0989102	13.927	4.34e-44	1.13e-42	chr19:10271093-10286615	hgnc_idHGNC:5344	+	1006.35	1160.4	1081.9	3057.43	2848.29	2535.08
ENSG00000090372.15	STRN4	1180.64	0.507658	0.126287	4.01987	5.82e-05	0.000188241	chr19:46719511-46746994	hgnc_idHGNC:15721	-	883.458	1127.71	913.806	1584.32	1319.68	1254.85
ENSG00000090376.11	IRAK3	438.551	-1.35998	0.135406	-10.0438	9.79e-24	1.11e-22	chr12:66189195-66254622	hgnc_idHGNC:17020	+	709.645	562.221	621.613	236.545	226.558	274.724
ENSG00000090382.7	LYZ	27.5906	3.51776	0.524857	6.70231	2.05e-11	1.15e-10	chr12:69348381-69354234	hgnc_idHGNC:6740	+	5.53545	4.3583	3.38447	51.1926	48.4852	52.5875
ENSG00000090402.8	SI	0.146925	0.645819	4.08047	0.158271	0.874244	NA	chr3:164978898-165078496	hgnc_idHGNC:10856	-	0	0	0	0	0.881549	0
ENSG00000090432.7	MUL1	806.645	0.377981	0.125497	3.01188	0.00259635	0.00663762	chr1:20499448-20508151	hgnc_idHGNC:25762	-	637.684	784.494	682.534	1036.21	896.536	802.413
ENSG00000090447.12	TFAP4	189.481	-0.929872	0.159007	-5.84799	4.98e-09	2.36e-08	chr16:4257186-4273075	hgnc_idHGNC:11745	-	251.31	249.513	244.81	147.399	128.706	115.149
ENSG00000090470.15	PDCD7	1403.7	-0.576825	0.0867242	-6.65126	2.91e-11	1.62e-10	chr15:65117379-65133808	hgnc_idHGNC:8767	-	1599.75	1783.63	1658.39	1174.78	1059.62	1146.04
ENSG00000090487.11	SPG21	4259.12	-0.0933773	0.0640111	-1.45877	0.144629	0.237057	chr15:64963022-64990310	hgnc_idHGNC:20373	-	4236.84	4501.04	4452.83	4073.34	4166.2	4124.49
ENSG00000090512.12	FETUB	0.445324	2.1273	3.2079	0.663144	0.507238	NA	chr3:186635969-186653141	hgnc_idHGNC:3658	+	0	0	0	1.76526	0	0.906681
ENSG00000090520.12	DNAJB11	2318.7	0.404231	0.0871687	4.63735	3.53e-06	1.31e-05	chr3:186567403-186585800	hgnc_idHGNC:14889	+	1987.23	2007	1993.45	2473.13	2530.05	2921.33
ENSG00000090530.10	P3H2	4478.81	0.584314	0.0689106	8.4793	2.27e-17	1.86e-16	chr3:189956728-190122437	hgnc_idHGNC:19317	-	3403.2	3762.3	3586.41	5296.66	5458.55	5365.74
ENSG00000090534.20	THPO	0.146925	0.645819	4.08047	0.158271	0.874244	NA	chr3:184371935-184381968	hgnc_idHGNC:11795	-	0	0	0	0	0.881549	0
ENSG00000090539.15	CHRD	3.28431	3.96624	1.53876	2.57756	0.00995009	0.0228435	chr3:184380073-184390736	hgnc_idHGNC:1949	+	1.10709	0	0	8.8263	7.05239	2.72004
ENSG00000090554.13	FLT3LG	1.3619	2.57362	1.88303	1.36674	0.171706	0.272332	chr19:49474207-49486231	hgnc_idHGNC:3766	+	0	1.08958	0	3.53052	2.64465	0.906681
ENSG00000090565.17	RAB11FIP3	281.95	0.629524	0.164217	3.8335	0.000126332	0.000391129	chr16:425649-523011	hgnc_idHGNC:17224	+	214.776	244.065	205.324	408.658	331.463	287.418
ENSG00000090581.11	GNPTG	195.218	0.354133	0.208347	1.69973	0.0891824	0.158177	chr16:1351931-1365737	hgnc_idHGNC:23026	+	168.278	169.974	175.992	281.559	217.743	157.763
ENSG00000090612.22	ZNF268	1151.2	1.07557	0.101435	10.6035	2.87e-26	3.63e-25	chr12:133181409-133214832	hgnc_idHGNC:13061	+	794.891	716.94	710.738	1444.87	1520.67	1719.07
ENSG00000090615.15	GOLGA3	2475.17	0.506789	0.083105	6.09818	1.07e-09	5.35e-09	chr12:132768914-132829078	hgnc_idHGNC:4426	-	2104.58	1963.41	2066.78	3147.46	2831.54	2737.27
ENSG00000090621.15	PABPC4	7573.12	-0.1735	0.0604068	-2.87219	0.00407635	0.0100903	chr1:39560709-39576790	hgnc_idHGNC:8557	-	8030.83	7986.59	8066.31	7128.12	6896.36	7330.52
ENSG00000090659.18	CD209	0.151114	0.645819	4.08047	0.158271	0.874244	NA	chr19:7739993-7747564	hgnc_idHGNC:1641	-	0	0	0	0	0	0.906681
ENSG00000090661.12	CERS4	271.538	0.36827	0.164736	2.23552	0.0253832	0.0530174	chr19:8206736-8262421	hgnc_idHGNC:23747	+	204.812	295.275	210.965	307.155	320.884	290.138
ENSG00000090674.16	MCOLN1	248.586	1.49466	0.186873	7.99825	1.26e-15	9.33e-15	chr19:7522624-7534009	hgnc_idHGNC:13356	+	126.208	148.182	116.2	443.08	364.08	293.765
ENSG00000090686.16	USP48	5183.2	-0.318719	0.0838452	-3.80128	0.00014395	0.000442703	chr1:21678298-21783606	hgnc_idHGNC:18533	-	5776.8	5548.12	5935.22	4202.2	4620.2	5016.67
ENSG00000090776.6	EFNB1	77.4024	2.75374	0.325749	8.45356	2.83e-17	2.31e-16	chrX:68829021-68842160	hgnc_idHGNC:3226	+	12.178	16.3436	31.5883	150.047	145.456	108.802
ENSG00000090857.14	PDPR	2524.56	-1.05899	0.0735942	-14.3896	6.02e-47	1.73e-45	chr16:70114332-70162537	hgnc_idHGNC:30264	+	3491.76	3301.41	3442	1691.12	1667.89	1553.14
ENSG00000090861.17	AARS1	8513.58	-1.16425	0.0760024	-15.3186	5.74e-53	1.98e-51	chr16:70251983-70289707	hgnc_idHGNC:20	-	11161.7	12417.9	11741.8	5577.34	5190.56	4992.19
ENSG00000090863.12	GLG1	10964.7	-0.595589	0.0596791	-9.97987	1.87e-23	2.08e-22	chr16:74447427-74607144	hgnc_idHGNC:4316	-	12971.8	13260.1	13357.4	8924.27	8826.07	8448.45
ENSG00000090889.12	KIF4A	3365.73	0.0882798	0.0700382	1.26045	0.207506	0.318336	chrX:70290104-70420886	hgnc_idHGNC:13339	+	3200.6	3239.31	3348.36	3369	3391.32	3645.76
ENSG00000090905.19	TNRC6A	3675.6	-0.523475	0.0799374	-6.54857	5.81e-11	3.17e-10	chr16:24610209-24827632	hgnc_idHGNC:11969	+	4628.75	4167.63	4209.15	2827.06	3075.73	3145.28
ENSG00000090924.15	PLEKHG2	704.478	0.748484	0.103523	7.23013	4.83e-13	3.01e-12	chr19:39412669-39428415	hgnc_idHGNC:29515	+	543.581	536.071	497.516	934.705	906.233	808.76
ENSG00000090932.11	DLL3	0.637178	1.17494	2.58218	0.455019	0.649096	NA	chr19:39498895-39508481	hgnc_idHGNC:2909	+	0	0	1.12816	0	0.881549	1.81336
ENSG00000090971.5	NAT14	288.31	0.0492026	0.243735	0.201869	0.840019	0.897137	chr19:55485188-55487568	hgnc_idHGNC:28918	+	221.418	371.545	257.219	394.536	283.859	201.283
ENSG00000090975.14	PITPNM2	312.006	-0.216707	0.142634	-1.51932	0.128682	0.214654	chr12:122983480-123151090	hgnc_idHGNC:21044	-	339.877	325.783	340.703	312.451	312.95	240.271
ENSG00000090989.18	EXOC1	2538.34	-0.686285	0.0890584	-7.70602	1.3e-14	9.01e-14	chr4:55853648-55905086	hgnc_idHGNC:30380	+	3185.1	3079.14	3128.37	1756.43	1938.53	2142.49
ENSG00000091009.8	RBM27	1740.24	-0.527355	0.11859	-4.44689	8.71e-06	3.1e-05	chr5:146203605-146289223	hgnc_idHGNC:29243	+	2341.5	1896.95	1925.76	1288.64	1361.99	1626.59
ENSG00000091010.6	POU4F3	2.07503	0.853915	1.42858	0.597736	0.550016	0.673814	chr5:146338839-146341728	hgnc_idHGNC:9220	+	0	2.17915	2.25631	4.41315	0.881549	2.72004
ENSG00000091039.17	OSBPL8	9719.74	-0.0532097	0.119021	-0.44706	0.654831	0.764522	chr12:76351797-76559809	hgnc_idHGNC:16396	-	11204.9	9105.58	9386.25	8392.93	9069.38	11159.4
ENSG00000091073.20	DTX2	180.342	0.0641114	0.226696	0.282807	0.777325	0.854802	chr7:76461676-76505995	hgnc_idHGNC:15973	+	164.956	199.392	164.711	240.075	186.888	126.029
ENSG00000091106.19	NLRC4	22.5523	-0.0410215	0.407783	-0.100596	0.919871	0.948932	chr2:32224453-32265732	hgnc_idHGNC:16412	-	25.4631	23.9707	19.1786	26.4789	20.2756	19.947
ENSG00000091127.14	PUS7	2198	-0.574059	0.0782574	-7.33552	2.21e-13	1.41e-12	chr7:105439661-105522271	hgnc_idHGNC:26033	-	2600.56	2631.32	2656.81	1648.75	1771.03	1879.55
ENSG00000091128.13	LAMB4	8.43236	2.45468	0.858952	2.85776	0.0042664	0.0105224	chr7:108023548-108130361	hgnc_idHGNC:6491	-	2.21418	0	5.64078	18.5352	9.69704	14.5069
ENSG00000091129.21	NRCAM	699.87	-1.12922	0.106575	-10.5955	3.13e-26	3.94e-25	chr7:108147623-108456717	hgnc_idHGNC:7994	-	968.704	902.168	1010.83	400.714	439.893	476.914
ENSG00000091136.15	LAMB1	9812.68	0.825825	0.0589067	14.0192	1.19e-44	3.15e-43	chr7:107923799-108003213	hgnc_idHGNC:6486	-	7306.8	6967.83	6960.72	12614.6	12500.4	12525.8
ENSG00000091137.14	SLC26A4	47.1243	1.92693	0.344033	5.60098	2.13e-08	9.6e-08	chr7:107660828-107717809	hgnc_idHGNC:8818	+	15.4993	15.2541	28.2039	67.0799	68.7608	87.9481
ENSG00000091138.13	SLC26A3	1.52518	-0.649909	1.60104	-0.405929	0.684794	0.786779	chr7:107765467-107803225	hgnc_idHGNC:3018	-	2.21418	0	3.38447	0.88263	1.7631	0.906681
ENSG00000091140.14	DLD	9291.07	0.0616722	0.0852269	0.723624	0.469296	0.601516	chr7:107891162-107931730	hgnc_idHGNC:2898	+	9077.04	9313.69	8886.48	8703.62	9224.53	10541.1
ENSG00000091157.14	WDR7	475.642	0.595894	0.115505	5.15905	2.48e-07	1.03e-06	chr18:56651343-57029811	hgnc_idHGNC:13490	+	395.231	347.574	393.726	548.996	617.966	550.355
ENSG00000091164.13	TXNL1	2182.06	0.0551002	0.0804305	0.685067	0.493302	0.623103	chr18:56597209-56651600	hgnc_idHGNC:12436	-	2059.19	2187.87	2173.95	2101.54	2188.89	2380.94
ENSG00000091181.20	IL5RA	0.146925	0.645819	4.08047	0.158271	0.874244	NA	chr3:3066324-3126613	hgnc_idHGNC:6017	-	0	0	0	0	0.881549	0
ENSG00000091262.17	ABCC6	53.507	1.61839	0.319998	5.05751	4.25e-07	1.72e-06	chr16:16149565-16223522	hgnc_idHGNC:57	-	29.8914	15.2541	33.8447	89.1457	74.9317	77.9746
ENSG00000091317.8	CMTM6	6934.29	-0.0409436	0.0824714	-0.496458	0.619571	0.732547	chr3:32481312-32502852	hgnc_idHGNC:19177	-	7165.09	7108.39	6824.21	6348.76	6628.37	7530.89
ENSG00000091409.16	ITGA6	22135.1	-0.204182	0.0730849	-2.79377	0.00520979	0.0126314	chr2:172427354-172506459	hgnc_idHGNC:6142	+	24219.8	23241.7	23634.9	19230.7	20352.3	22131.2
ENSG00000091428.18	RAPGEF4	61.8266	1.13088	0.259473	4.35837	1.31e-05	4.57e-05	chr2:172735274-173052893	hgnc_idHGNC:16626	+	43.1765	39.2247	33.8447	83.8499	81.1025	89.7614
ENSG00000091436.17	MAP3K20	10781.7	-0.964153	0.0759483	-12.6949	6.31e-37	1.27e-35	chr2:173075435-173268015	hgnc_idHGNC:17797	+	15006.6	13675.3	14086.1	6811.26	7401.49	7709.51
ENSG00000091482.8	SMPX	4.89667	0.262359	0.886242	0.296035	0.767203	0.846678	chrX:21705978-21758116	hgnc_idHGNC:11122	-	2.21418	3.26873	7.89709	5.29578	6.17084	4.53341
ENSG00000091483.8	FH	4372.92	-0.261669	0.0786285	-3.32791	0.000874997	0.00241317	chr1:241497511-241519799	hgnc_idHGNC:3700	-	4444.97	5066.52	4793.53	3779.42	4031.32	4121.77
ENSG00000091490.11	SEL1L3	1639.86	-2.11798	0.0874591	-24.2168	1.48e-129	2.85e-127	chr4:25747433-25863760	hgnc_idHGNC:29108	-	2550.74	2759.89	2686.14	639.907	564.192	638.304
ENSG00000091513.16	TF	6.56642	5.00595	1.35826	3.68557	0.000228192	0.000684407	chr3:133746040-133796641	hgnc_idHGNC:11740	+	0	0	1.12816	9.70893	15.8679	12.6935
ENSG00000091527.16	CDV3	15187.7	-0.264257	0.0746504	-3.53993	0.000400236	0.00115921	chr3:133573686-133590261	hgnc_idHGNC:26928	+	16632.9	16723.9	16367.3	12893.5	13548.5	14960.2
ENSG00000091536.19	MYO15A	18.5503	2.883	0.571051	5.04858	4.45e-07	1.8e-06	chr17:18108706-18179802	hgnc_idHGNC:7594	+	4.42836	5.44788	3.38447	32.6573	28.2096	37.1739
ENSG00000091542.9	ALKBH5	3343.81	0.792314	0.0971844	8.15269	3.56e-16	2.72e-15	chr17:18183078-18209954	hgnc_idHGNC:25996	+	2289.46	2532.17	2522.55	4714.13	4218.21	3786.3
ENSG00000091583.11	APOH	0.298219	1.54781	3.72114	0.415949	0.677447	NA	chr17:66212033-66256525	hgnc_idHGNC:616	-	0	0	0	0.88263	0	0.906681
ENSG00000091592.16	NLRP1	1865.93	-0.294876	0.0809757	-3.64154	0.000271015	0.000805822	chr17:5499427-5619424	hgnc_idHGNC:14374	-	2155.51	1983.03	2029.55	1684.94	1762.22	1580.35
ENSG00000091622.16	PITPNM3	523.755	1.40205	0.117103	11.9728	4.94e-33	8.25e-32	chr17:6451263-6556555	hgnc_idHGNC:21043	-	302.236	296.364	263.988	819.081	756.369	704.491
ENSG00000091640.8	SPAG7	1164.88	-0.316669	0.097934	-3.23349	0.00122286	0.0032982	chr17:4959226-4967817	hgnc_idHGNC:11216	-	1231.08	1367.42	1278.2	1143.01	1008.49	961.082
ENSG00000091651.9	ORC6	1732.12	-0.677088	0.0793563	-8.53226	1.44e-17	1.19e-16	chr16:46689643-46698394	hgnc_idHGNC:17151	+	2035.94	2137.75	2220.21	1270.1	1380.51	1348.23
ENSG00000091656.19	ZFHX4	985.898	-1.06585	0.12851	-8.29391	1.1e-16	8.64e-16	chr8:76681239-76867281	hgnc_idHGNC:30939	+	1547.71	1095.02	1360.56	638.142	665.57	608.383
ENSG00000091664.9	SLC17A6	0.151114	0.645819	4.08047	0.158271	0.874244	NA	chr11:22338381-22379503	hgnc_idHGNC:16703	+	0	0	0	0	0	0.906681
ENSG00000091704.10	CPA1	0	NA	NA	NA	NA	NA	chr7:130380339-130388114	hgnc_idHGNC:2296	+	0	0	0	0	0	0
ENSG00000091732.17	ZC3HC1	910.685	-0.685481	0.0971381	-7.05677	1.7e-12	1.03e-11	chr7:130018287-130051451	hgnc_idHGNC:29913	-	1061.7	1197.44	1110.1	711.4	736.094	647.37
ENSG00000091831.24	ESR1	39.1847	-2.62121	0.40111	-6.53489	6.37e-11	3.46e-10	chr6:151656691-152129619	hgnc_idHGNC:3467	+	57.5687	87.166	57.5359	15.8873	9.69704	7.25345
ENSG00000091844.8	RGS17	284.973	-1.26022	0.164516	-7.66015	1.86e-14	1.28e-13	chr6:153004459-153131282	hgnc_idHGNC:14088	-	458.335	355.202	392.598	141.221	165.731	196.75
ENSG00000091879.14	ANGPT2	7.69693	-1.72493	0.758363	-2.27454	0.0229336	0.0484102	chr8:6499632-6563409	hgnc_idHGNC:485	-	13.2851	11.9853	10.1534	2.64789	1.7631	6.34677
ENSG00000091947.10	TMEM101	967.379	-0.414876	0.123527	-3.35859	0.00078342	0.00217729	chr17:44011188-44023946	hgnc_idHGNC:28653	-	1029.59	1235.58	1051.44	944.414	824.249	718.998
ENSG00000091972.18	CD200	1.40301	1.4858	1.72526	0.861202	0.389127	0.522028	chr3:112332347-112362812	hgnc_idHGNC:7203	+	0	1.08958	1.12816	3.53052	1.7631	0.906681
ENSG00000091986.16	CCDC80	5451.56	-0.772842	0.0664687	-11.6272	3e-31	4.62e-30	chr3:112596797-112649530	hgnc_idHGNC:30649	-	6578.33	7126.91	6928	4045.09	3923.78	4107.27
ENSG00000092009.10	CMA1	0	NA	NA	NA	NA	NA	chr14:24505353-24508265	hgnc_idHGNC:2097	-	0	0	0	0	0	0
ENSG00000092010.15	PSME1	4092.45	0.577203	0.0747887	7.71779	1.18e-14	8.24e-14	chr14:24136163-24138967	hgnc_idHGNC:9568	+	3075.5	3472.48	3305.49	5061	4756.84	4883.38
ENSG00000092020.11	PPP2R3C	1279.33	-0.532334	0.0843833	-6.30852	2.82e-10	1.46e-09	chr14:35085467-35122517	hgnc_idHGNC:17485	-	1475.75	1517.78	1544.44	1013.26	1004.08	1120.66
ENSG00000092036.19	HAUS4	509.395	-1.07362	0.109488	-9.80575	1.06e-22	1.15e-21	chr14:22946228-22957161	hgnc_idHGNC:20163	-	652.076	679.895	740.07	316.864	344.686	322.778
ENSG00000092051.17	JPH4	2.38868	4.54943	1.75884	2.58661	0.00969238	0.022305	chr14:23568035-23578790	hgnc_idHGNC:20156	-	0	0	0	0.88263	5.2893	8.16013
ENSG00000092054.13	MYH7	0	NA	NA	NA	NA	NA	chr14:23412740-23435660	hgnc_idHGNC:7577	-	0	0	0	0	0	0
ENSG00000092067.6	CEBPE	0	NA	NA	NA	NA	NA	chr14:23117306-23119255	hgnc_idHGNC:1836	-	0	0	0	0	0	0
ENSG00000092068.20	SLC7A8	4.73727	5.53913	1.42794	3.87912	0.000104835	0.000327639	chr14:23125295-23183674	hgnc_idHGNC:11066	-	0	0	0	10.5916	10.5786	7.25345
ENSG00000092094.11	OSGEP	1464.09	0.0593223	0.0826568	0.717694	0.472946	0.604327	chr14:20446401-20455089	hgnc_idHGNC:18028	-	1348.44	1501.43	1451.94	1466.05	1458.08	1558.58
ENSG00000092096.18	SLC22A17	0.29385	1.52949	4.03885	0.378694	0.704915	NA	chr14:23346306-23352912	hgnc_idHGNC:23095	-	0	0	0	0	1.7631	0
ENSG00000092098.17	RNF31	18.2826	0.498766	0.468126	1.06545	0.286672	0.410458	chr14:24146683-24160660	hgnc_idHGNC:16031	+	12.178	16.3436	16.9223	21.1831	15.8679	27.2004
ENSG00000092108.22	SCFD1	4306.38	-0.299509	0.0808493	-3.70453	0.00021178	0.00063753	chr14:30622291-30737694	hgnc_idHGNC:20726	+	4785.95	4732.03	4737.12	3684.1	3654.02	4245.08
ENSG00000092140.16	G2E3	2040.98	0.117099	0.101626	1.15226	0.249215	0.368158	chr14:30559158-30620064	hgnc_idHGNC:20338	+	2047.01	1892.59	1934.79	1907.36	2048.72	2415.4
ENSG00000092148.13	HECTD1	8026.2	0.0794954	0.0791776	1.00401	0.315372	0.443304	chr14:31100112-31207804	hgnc_idHGNC:20157	-	8323.11	7171.58	7920.78	7892.48	8287.44	8561.79
ENSG00000092199.18	HNRNPC	25267.6	-0.695317	0.0714715	-9.72859	2.28e-22	2.41e-21	chr14:21209136-21269494	hgnc_idHGNC:5035	-	30381.9	32612.1	30729.8	18473.5	18809.6	20598.9
ENSG00000092200.13	RPGRIP1	73.7014	0.398073	0.251107	1.58527	0.112905	0.193089	chr14:21280083-21351301	hgnc_idHGNC:13436	+	67.5325	55.5683	67.6893	67.0799	85.5103	98.8282
ENSG00000092201.10	SUPT16H	15556	-0.777529	0.0679919	-11.4356	2.78e-30	4.1e-29	chr14:21351476-21384019	hgnc_idHGNC:11465	-	19828	19604.7	19514.8	10957.9	11189.5	12241.1
ENSG00000092203.15	TOX4	3102.38	-0.129006	0.0686542	-1.87907	0.0602347	0.113455	chr14:21476597-21499175	hgnc_idHGNC:20161	+	3134.17	3366.79	3222.01	3027.42	2976.11	2887.78
ENSG00000092208.19	GEMIN2	703.454	-0.419555	0.111683	-3.75667	0.000172187	0.000524212	chr14:39114285-39136973	hgnc_idHGNC:10884	+	724.037	867.302	823.553	579.888	568.599	657.344
ENSG00000092295.12	TGM1	23.7502	1.84188	0.457385	4.02699	5.65e-05	0.000182991	chr14:24249114-24264432	hgnc_idHGNC:11777	-	6.64254	9.80618	14.666	30.0094	39.6697	41.7073
ENSG00000092330.18	TINF2	1085.5	-0.300195	0.084316	-3.56036	0.000370351	0.00107814	chr14:24239643-24242674	hgnc_idHGNC:11824	-	1156.91	1269.36	1167.64	980.602	954.718	983.749
ENSG00000092345.14	DAZL	0	NA	NA	NA	NA	NA	chr3:16586792-16670306	hgnc_idHGNC:2685	-	0	0	0	0	0	0
ENSG00000092377.15	TBL1Y	0	NA	NA	NA	NA	NA	chrY:6910686-7101970	hgnc_idHGNC:18502	+	0	0	0	0	0	0
ENSG00000092421.17	SEMA6A	78.9214	2.94824	0.290561	10.1467	3.43e-24	3.94e-23	chr5:116443555-116574823	hgnc_idHGNC:10738	-	24.356	13.0749	16.9223	139.456	142.811	136.909
ENSG00000092439.16	TRPM7	3270.96	-0.171552	0.0888233	-1.93138	0.0534357	0.102358	chr15:50552473-50686797	hgnc_idHGNC:17994	-	3714.29	3241.49	3439.75	2850.01	3056.33	3323.89
ENSG00000092445.12	TYRO3	664.421	-0.0728915	0.133165	-0.547376	0.584121	0.70129	chr15:41557675-41583589	hgnc_idHGNC:12446	+	571.259	759.434	712.994	691.982	680.556	570.302
ENSG00000092470.12	WDR76	1325.76	-1.04794	0.0804841	-13.0205	9.36e-39	2e-37	chr15:43826980-43868412	hgnc_idHGNC:25773	+	1746.99	1792.35	1821.97	857.917	828.656	906.681
ENSG00000092529.25	CAPN3	3.14136	1.2702	1.20368	1.05526	0.291307	0.415733	chr15:42359498-42412949	hgnc_idHGNC:1480	+	4.42836	1.08958	0	5.29578	4.40775	3.62672
ENSG00000092531.10	SNAP23	1144.31	0.0193163	0.0872221	0.221461	0.824733	0.887318	chr15:42491233-42545356	hgnc_idHGNC:11131	+	1122.59	1134.25	1152.97	1086.52	1131.91	1237.62
ENSG00000092607.15	TBX15	43.3049	1.14355	0.317456	3.60221	0.000315517	0.000928231	chr1:118883046-118989556	hgnc_idHGNC:11594	-	32.1056	20.7019	28.2039	55.6057	66.9977	56.2142
ENSG00000092621.13	PHGDH	355.911	-4.00239	0.186199	-21.4953	1.72e-102	1.99e-100	chr1:119648411-119744218	hgnc_idHGNC:8923	+	586.758	774.688	648.689	41.4836	48.4852	35.3606
ENSG00000092758.18	COL9A3	1.52121	2.75347	1.79533	1.53368	0.125108	0.209909	chr20:62816244-62841159	hgnc_idHGNC:2219	+	0	1.08958	0	2.64789	1.7631	3.62672
ENSG00000092820.18	EZR	11153.2	0.208689	0.0660386	3.1601	0.00157716	0.00418462	chr6:158765741-158819368	hgnc_idHGNC:12691	-	9947.21	10795.5	10301.2	12319.8	12014.6	11541.1
ENSG00000092841.19	MYL6	15388.8	0.397671	0.0900144	4.41786	9.97e-06	3.52e-05	chr12:56158346-56163496	hgnc_idHGNC:7587	+	12184.6	14528.4	13130.6	18838	17400.9	16250.4
ENSG00000092847.13	AGO1	2000.55	-0.277109	0.078687	-3.52166	0.000428853	0.0012361	chr1:35869808-35930532	hgnc_idHGNC:3262	+	2316.03	2056.03	2204.42	1807.63	1853.9	1765.31
ENSG00000092850.12	TEKT2	0.628981	1.15456	2.58955	0.445856	0.655701	NA	chr1:36084094-36088275	hgnc_idHGNC:11725	+	0	0	1.12816	0.88263	1.7631	0
ENSG00000092853.14	CLSPN	1685.35	-0.889946	0.0821313	-10.8357	2.33e-27	3.07e-26	chr1:35720218-35769978	hgnc_idHGNC:19715	-	2261.79	2108.33	2197.65	1104.17	1198.03	1242.15
ENSG00000092871.17	RFFL	1099.45	-1.22934	0.0907607	-13.5448	8.5e-42	2.03e-40	chr17:35005990-35089319	hgnc_idHGNC:24821	-	1459.15	1609.3	1555.73	670.799	614.44	687.264
ENSG00000092929.12	UNC13D	1606.59	0.386485	0.278186	1.3893	0.164741	0.263493	chr17:75827225-75844552	hgnc_idHGNC:23147	-	1212.26	1628.91	1336.86	2385.75	1770.15	1305.62
ENSG00000092931.11	MFSD11	600.647	0.730794	0.0972297	7.51616	5.64e-14	3.75e-13	chr17:76735865-76781449	hgnc_idHGNC:25458	+	461.657	449.995	443.365	763.475	722.87	762.519
ENSG00000092964.18	DPYSL2	4059.91	1.249	0.06649	18.7848	1.01e-78	6.78e-77	chr8:26514031-26658178	hgnc_idHGNC:3014	+	2421.21	2486.41	2305.95	5804.18	5690.4	5651.34
ENSG00000092969.12	TGFB2	5339.87	1.72161	0.0833374	20.6584	8.21e-95	7.88e-93	chr1:218345336-218444619	hgnc_idHGNC:11768	+	2582.84	2453.72	2417.64	7632.1	7989.48	8963.45
ENSG00000092978.11	GPATCH2	827.651	0.101301	0.109207	0.927602	0.353614	0.48505	chr1:217426992-217631090	hgnc_idHGNC:25499	-	817.033	787.763	790.837	772.301	826.012	971.962
ENSG00000093000.19	NUP50	4521.36	-0.281667	0.0734955	-3.83244	0.000126878	0.000392719	chr22:45163925-45188017	hgnc_idHGNC:8065	+	5177.86	4896.55	4809.33	3927.7	3984.6	4332.12
ENSG00000093009.11	CDC45	1047.36	-0.499322	0.100643	-4.96131	7e-07	2.77e-06	chr22:19479457-19520612	hgnc_idHGNC:1739	+	1113.73	1266.09	1300.76	939.119	833.946	830.52
ENSG00000093010.15	COMT	542.394	0.392263	0.203979	1.92306	0.0544724	0.104108	chr22:19941371-19969975	hgnc_idHGNC:2228	+	376.411	579.654	451.262	797.898	600.335	448.807
ENSG00000093072.18	ADA2	5.48374	5.74991	1.41583	4.06116	4.88e-05	0.0001593	chr22:17178790-17258235	hgnc_idHGNC:1839	-	0	0	0	7.06104	15.8679	9.97349
ENSG00000093100.13	XXbac-B461K10.4	4.80996	0.680592	0.949072	0.717113	0.473304	0.604564	chr22:17787652-17811497	tagoverlapping_locus	-	7.74963	1.08958	2.25631	6.17841	7.05239	4.53341
ENSG00000093134.15	VNN3	2.00148	-0.318217	1.30372	-0.244083	0.807167	0.876303	chr6:132722787-132736935	hgnc_idHGNC:16431	-	3.32127	1.08958	2.25631	1.76526	1.7631	1.81336
ENSG00000093144.19	ECHDC1	3706.21	0.313245	0.0920057	3.40462	0.000662556	0.00186339	chr6:127288712-127343609	hgnc_idHGNC:21489	-	3392.13	3321.03	3202.83	3828.85	3864.71	4627.7
[truncated: 58,708 more rows]

## Sheet: GSEA_Hallmarks
NAME	GS<br> follow link to MSigDB	SIZE	ES	NES	NOM p-val	FDR q-val	FWER p-val	RANK AT MAX	LEADING EDGE
HALLMARK_EPITHELIAL_MESENCHYMAL_TRANSITION	HALLMARK_EPITHELIAL_MESENCHYMAL_TRANSITION	200	0.685925	1.93118	0	0	0	5546	tags=57%, list=14%, signal=66%
HALLMARK_COAGULATION	HALLMARK_COAGULATION	138	0.665504	1.82892	0	0	0	5664	tags=47%, list=14%, signal=55%
HALLMARK_ANGIOGENESIS	HALLMARK_ANGIOGENESIS	36	0.780272	1.81723	0	0	0	4385	tags=64%, list=11%, signal=72%
HALLMARK_INTERFERON_ALPHA_RESPONSE	HALLMARK_INTERFERON_ALPHA_RESPONSE	97	0.670212	1.77525	0	0	0	5399	tags=55%, list=14%, signal=63%
HALLMARK_INTERFERON_GAMMA_RESPONSE	HALLMARK_INTERFERON_GAMMA_RESPONSE	200	0.600075	1.69206	0	0.000667196	0.004	5399	tags=48%, list=14%, signal=55%
HALLMARK_MYOGENESIS	HALLMARK_MYOGENESIS	200	0.592121	1.68717	0	0.000692361	0.005	7101	tags=48%, list=18%, signal=58%
HALLMARK_INFLAMMATORY_RESPONSE	HALLMARK_INFLAMMATORY_RESPONSE	200	0.574925	1.63287	0	0.00155613	0.013	5982	tags=41%, list=15%, signal=48%
HALLMARK_KRAS_SIGNALING_UP	HALLMARK_KRAS_SIGNALING_UP	200	0.556432	1.57527	0	0.00363126	0.034	4003	tags=38%, list=10%, signal=42%
HALLMARK_KRAS_SIGNALING_DN	HALLMARK_KRAS_SIGNALING_DN	200	0.54272	1.53445	0	0.00615196	0.064	5135	tags=34%, list=13%, signal=39%
HALLMARK_IL6_JAK_STAT3_SIGNALING	HALLMARK_IL6_JAK_STAT3_SIGNALING	87	0.568704	1.50821	0.00125	0.00761372	0.089	7463	tags=44%, list=19%, signal=54%
HALLMARK_APICAL_JUNCTION	HALLMARK_APICAL_JUNCTION	200	0.520765	1.45811	0.00107411	0.0155271	0.192	5657	tags=38%, list=14%, signal=44%
HALLMARK_COMPLEMENT	HALLMARK_COMPLEMENT	200	0.491827	1.40176	0.00215983	0.0310956	0.367	5673	tags=37%, list=14%, signal=43%
HALLMARK_TNFA_SIGNALING_VIA_NFKB	HALLMARK_TNFA_SIGNALING_VIA_NFKB	200	0.488791	1.39125	0.00441014	0.0331177	0.411	6094	tags=42%, list=15%, signal=49%
HALLMARK_ALLOGRAFT_REJECTION	HALLMARK_ALLOGRAFT_REJECTION	200	0.478565	1.3541	0.013245	0.0509506	0.582	5658	tags=34%, list=14%, signal=39%
HALLMARK_TGF_BETA_SIGNALING	HALLMARK_TGF_BETA_SIGNALING	54	0.543295	1.33086	0.0725	0.0640073	0.695	6180	tags=41%, list=16%, signal=48%
HALLMARK_ESTROGEN_RESPONSE_EARLY	HALLMARK_ESTROGEN_RESPONSE_EARLY	200	0.463033	1.31324	0.0142544	0.0746016	0.77	5939	tags=40%, list=15%, signal=47%
HALLMARK_NOTCH_SIGNALING	HALLMARK_NOTCH_SIGNALING	32	0.542855	1.24394	0.155525	0.157482	0.964	6919	tags=47%, list=18%, signal=57%
HALLMARK_APICAL_SURFACE	HALLMARK_APICAL_SURFACE	44	0.513348	1.23201	0.145478	0.168686	0.98	4295	tags=34%, list=11%, signal=38%
HALLMARK_P53_PATHWAY	HALLMARK_P53_PATHWAY	200	0.431911	1.21883	0.0604396	0.184235	0.988	4917	tags=34%, list=12%, signal=38%
HALLMARK_ESTROGEN_RESPONSE_LATE	HALLMARK_ESTROGEN_RESPONSE_LATE	200	0.425975	1.20615	0.0813449	0.196755	0.995	5107	tags=34%, list=13%, signal=39%
