# Supplementary material for: TGFβ signaling promotes cell cycle progression and resistance to the CDK4/6 inhibitor palbociclib through SOX4 transcriptional modulation in breast cancer cells
Source: Cell Death Dis. 2026 Feb 4;17(1):209. doi: 10.1038/s41419-026-08435-4 (PMC12895049; doi:10.1038/s41419-026-08435-4)
Supplement: Supplementary file 6 — Table S6 [file 41419_2026_8435_MOESM6_ESM.xlsx]

## Sheet: Sheet2
Table S6
Sheet#	Sheet Name	Description
1	Description	Description of the Table S6 content
2	DEGs_SLUG-KO_vs_Parental	Differentially expressed genes in SLUG Knockout MDA-MB-231 vs. parental cells

## Sheet: DEGs_SLUG-KO_vs_Parental
GeneID	GeneSymbol	Chromosome	Class	Strand	baseMean	log2FoldChange	lfcSE	stat	pvalue	padj	WT_1	WT_2	WT_3	SLUG_1	SLUG_2	SLUG_3
ENSG00000124766.7	SOX4	chr6:21593751-21598619	hgnc_idHGNC:11200	+	474.254	-5.91388	0.31939	-18.5162	1.52908e-76	3.48202e-72	945.143	994.851	859.146	15.9543	15.3149	15.1136
ENSG00000095752.7	IL11	chr19:55364382-55370463	hgnc_idHGNC:5966	-	256.541	-5.1149	0.359203	-14.2396	5.2021e-46	5.92311e-42	403.415	572.393	520.491	16.8928	10.9392	15.1136
ENSG00000077984.6	CST7	chr20:24949269-24959928	hgnc_idHGNC:2479	+	504.281	3.35076	0.236569	14.164	1.5309e-45	1.16205e-41	82.4562	84.8688	102.944	943.183	879.51	932.724
ENSG00000151632.17	AKR1C2	chr10:4987400-5018031	hgnc_idHGNC:385	-	719.279	3.51124	0.261786	13.4126	5.09975e-41	2.90329e-37	101.962	99.0136	147.2	1273.53	1271.13	1422.84
ENSG00000184292.7	TACSTD2	chr1:58575433-58577252	hgnc_idHGNC:11530	-	14606.9	2.89588	0.218624	13.2459	4.76427e-40	2.16984e-36	3264.56	3257.07	3858.94	26950.6	22370.6	27939.6
ENSG00000131018.25	SYNE1	chr6:152121687-152637801	hgnc_idHGNC:17089	-	621.502	-3.31319	0.259185	-12.7831	2.03805e-37	7.73508e-34	1133.11	1337.15	917.834	111.68	110.486	118.75
ENSG00000115414.21	FN1	chr2:215360440-215436073	hgnc_idHGNC:3778	-	10066	-3.11174	0.247438	-12.5758	2.8686e-36	9.33195e-33	16931	22195.1	15007.6	1968.02	1982.18	2312.38
ENSG00000124664.11	SPDEF	chr6:34537802-34556333	hgnc_idHGNC:17257	-	284.23	-6.21075	0.495433	-12.536	4.74372e-36	1.3503e-32	369.723	870.376	442.561	7.50793	7.65743	7.55679
ENSG00000034053.15	APBA2	chr15:28884483-29118315	hgnc_idHGNC:579	+	179.857	-4.81498	0.424692	-11.3376	8.54679e-30	2.16253e-26	262.441	496.954	282.854	14.0774	10.9392	11.875
ENSG00000022556.16	NLRP2	chr19:54953130-55001142	hgnc_idHGNC:22948	+	169.969	-4.63348	0.411231	-11.2673	1.90228e-29	4.33187e-26	303.226	306.471	370.405	9.38491	7.65743	22.6704
ENSG00000125798.15	FOXA2	chr20:22580998-22585455	hgnc_idHGNC:5022	-	178.707	-4.57341	0.406226	-11.2583	2.10758e-29	4.36308e-26	251.802	476.208	301.134	15.9543	12.0331	15.1136
ENSG00000118596.12	SLC16A7	chr12:59596029-59789855	hgnc_idHGNC:10928	+	203.812	-6.27188	0.559859	-11.2026	3.95937e-29	7.51357e-26	540.842	215.944	450.258	2.81547	4.37567	8.63633
ENSG00000144218.21	AFF3	chr2:99545419-100192428	hgnc_idHGNC:6473	-	150.037	-6.04634	0.545312	-11.0878	1.4371e-28	2.51736e-25	254.462	414.914	217.432	4.69245	6.56351	2.15908
ENSG00000240583.14	AQP1	chr7:30911853-30925517	hgnc_idHGNC:633	+	259.348	-3.32389	0.310279	-10.7126	8.88261e-27	1.44482e-23	487.644	361.164	565.709	39.4166	51.4142	50.7384
ENSG00000104368.19	PLAT	chr8:42174718-42207709	hgnc_idHGNC:9051	-	20194.1	2.05329	0.197603	10.391	2.72523e-25	4.13726e-22	7145.32	7927.69	8451.96	33161.6	30885.7	33592.1
ENSG00000183317.17	EPHA10	chr1:37713880-37765133	hgnc_idHGNC:19987	-	145.487	3.26884	0.315948	10.3461	4.35803e-25	6.20257e-22	21.279	31.1186	29.8248	282.486	227.535	280.681
ENSG00000162892.16	IL24	chr1:206897443-206904139	hgnc_idHGNC:11346	+	280.399	3.89736	0.378817	10.2882	7.96279e-25	1.06664e-21	26.5988	21.6887	57.7254	519.924	543.677	512.782
ENSG00000162692.12	VCAM1	chr1:100719742-100739045	hgnc_idHGNC:12663	+	932.242	3.20808	0.314047	10.2153	1.69376e-24	2.14279e-21	238.502	115.044	192.418	1640.48	1558.83	1848.17
ENSG00000259974.3	LINC00261	chr20:22547671-22578642	hgnc_idHGNC:16189	-	110.967	-6.74195	0.662021	-10.1839	2.33996e-24	2.8045e-21	222.543	211.229	226.091	3.75396	2.18784	0
ENSG00000163359.17	COL6A3	chr2:237324003-237414328	hgnc_idHGNC:2213	-	660.612	-3.09089	0.307397	-10.055	8.7302e-24	9.9402e-21	1061.29	1616.28	869.729	137.02	145.491	133.863
ENSG00000137440.5	FGFBP1	chr4:15935577-15938740	hgnc_idHGNC:19695	-	75.4966	4.54643	0.453491	10.0254	1.17869e-23	1.27815e-20	7.09301	3.77195	7.69672	125.758	157.524	151.136
ENSG00000151623.15	NR3C2	chr4:148078762-148444698	hgnc_idHGNC:7979	-	156.642	-3.09207	0.311877	-9.91441	3.6038e-23	3.73026e-20	326.278	242.348	272.271	27.2162	37.1932	34.5453
ENSG00000137699.17	TRIM29	chr11:120111286-120185529	hgnc_idHGNC:17274	-	423.846	2.46362	0.253909	9.70279	2.93378e-22	2.90469e-19	117.035	135.79	137.579	713.253	604.937	834.485
ENSG00000138131.4	LOXL4	chr10:98247690-98268194	hgnc_idHGNC:17171	-	5753.46	1.78593	0.185522	9.62648	6.18077e-22	5.86452e-19	2510.04	2556.44	2693.85	8876.25	8825.73	9058.43
ENSG00000112655.16	PTK7	chr6:43076307-43161719	hgnc_idHGNC:9618	+	707.155	-2.17162	0.227542	-9.54383	1.37659e-21	1.2539e-18	1059.52	1332.44	1080.43	267.47	247.226	255.851
ENSG00000138675.17	FGF5	chr4:80266639-80336680	hgnc_idHGNC:3683	+	138.749	-2.79375	0.293825	-9.50821	1.93974e-21	1.69891e-18	268.648	229.146	229.939	38.4781	32.8176	33.4658
ENSG00000136689.19	IL1RN	chr2:113107214-113134016	hgnc_idHGNC:6000	+	73.0138	3.68995	0.390779	9.44255	3.63801e-21	3.06833e-18	13.2994	8.48688	9.6209	142.651	129.082	134.943
ENSG00000106714.17	CNTNAP3	chr9:39072767-39288315	hgnc_idHGNC:13834	-	74.8042	-5.93977	0.631086	-9.41199	4.8684e-21	3.9594e-18	140.973	157.479	143.351	3.75396	2.18784	1.07954
ENSG00000131773.14	KHDRBS3	chr8:135457456-135656722	hgnc_idHGNC:18117	+	224.371	-3.91017	0.415811	-9.40374	5.26592e-21	4.13502e-18	477.005	312.128	473.348	32.8472	12.0331	38.8635
ENSG00000163083.6	INHBB	chr2:120346136-120351803	hgnc_idHGNC:6067	+	70.042	-5.03825	0.536433	-9.39214	5.87912e-21	4.46265e-18	109.942	162.194	135.655	3.75396	5.46959	3.23862
ENSG00000074410.14	CA12	chr15:63321378-63381846	hgnc_idHGNC:1371	-	458.693	-2.3648	0.254507	-9.2917	1.51841e-20	1.1154e-17	719.053	904.324	681.159	137.02	141.115	169.488
ENSG00000111885.7	MAN1A1	chr6:119177205-119349761	hgnc_idHGNC:6821	-	91.2307	-4.66381	0.505762	-9.22135	2.93375e-20	2.08773e-17	193.284	128.246	204.925	4.69245	3.28176	12.9545
ENSG00000117069.15	ST6GALNAC5	chr1:76867480-77067546	hgnc_idHGNC:19342	+	101.942	3.16753	0.344229	9.2018	3.52017e-20	2.42913e-17	23.9389	14.1448	23.0902	168.928	200.187	181.363
ENSG00000155962.13	CLIC2	chrX:155276211-155334657	hgnc_idHGNC:2063	-	83.9555	3.73454	0.407197	9.17134	4.67192e-20	3.12909e-17	15.9593	5.65792	13.4693	149.22	155.336	164.09
ENSG00000272398.6	CD24	chr6:106969831-106975627	hgnc_idHGNC:1645	-	115.295	-4.58294	0.502924	-9.1126	8.04314e-20	5.23309e-17	285.493	113.158	265.537	11.2619	9.84527	6.47725
ENSG00000154734.16	ADAMTS1	chr21:26835755-26845409	hgnc_idHGNC:217	-	199.423	-11.0328	1.21122	-9.10886	8.32557e-20	5.26639e-17	363.517	434.717	398.305	0	0	0
ENSG00000187134.14	AKR1C1	chr10:4963253-4983283	hgnc_idHGNC:384	+	3164.58	2.39772	0.270412	8.8669	7.52128e-19	4.62904e-16	999.227	747.788	1281.5	4992.77	5682.91	5283.27
ENSG00000103534.17	TMC5	chr16:19410496-19499113	hgnc_idHGNC:22999	+	335.397	2.09641	0.236686	8.85735	8.19404e-19	4.91039e-16	120.581	138.619	122.185	506.785	523.987	600.225
ENSG00000153944.12	MSI2	chr17:57255851-57684689	hgnc_idHGNC:18585	+	57.1229	-4.31342	0.487996	-8.83904	9.65451e-19	5.63724e-16	117.035	106.557	102.944	7.50793	4.37567	4.31816
ENSG00000158528.12	PPP1R9A	chr7:94907202-95296415	hgnc_idHGNC:14946	+	722.698	2.0393	0.23113	8.82319	1.11245e-18	6.33316e-16	328.938	248.948	270.347	1081.14	1189.09	1217.72
ENSG00000106066.15	CPVL	chr7:28995235-29195451	hgnc_idHGNC:14399	-	112.676	-4.28348	0.487019	-8.7953	1.42664e-18	7.92375e-16	241.162	108.443	293.437	11.2619	12.0331	9.71587
ENSG00000151715.8	TMEM45B	chr11:129815848-129860003	hgnc_idHGNC:25194	+	322.868	2.42876	0.277319	8.75801	1.98721e-18	1.07745e-15	114.375	73.5529	115.451	563.095	562.274	508.464
ENSG00000144821.10	MYH15	chr3:108380368-108529322	hgnc_idHGNC:31073	-	1244.75	1.84301	0.211161	8.72801	2.59182e-18	1.37258e-15	486.757	555.419	585.913	1811.29	1993.12	2036.01
ENSG00000167191.12	GPRC5B	chr16:19856691-19886167	hgnc_idHGNC:13308	-	412.629	1.85877	0.21852	8.50618	1.79765e-17	9.30364e-15	167.572	186.711	180.873	645.682	618.064	676.872
ENSG00000185339.9	TCN2	chr22:30607003-30627271	hgnc_idHGNC:11653	+	319.877	2.12625	0.250555	8.48616	2.13583e-17	1.08083e-14	124.128	110.329	123.147	487.077	608.219	466.362
ENSG00000214049.8	UCA1	chr19:15828206-15836328	hgnc_idHGNC:37126	+	216.544	2.55712	0.302897	8.44222	3.11354e-17	1.54134e-14	66.4969	45.2633	76.9672	381.966	319.424	409.146
ENSG00000176842.15	IRX5	chr16:54930865-54934485	hgnc_idHGNC:14361	+	90.4209	-3.52383	0.417796	-8.43434	3.33086e-17	1.56075e-14	139.2	232.918	126.996	14.0774	14.2209	15.1136
ENSG00000188707.6	ZBED6CL	chr7:150322639-150332721	hgnc_idHGNC:21720	+	3928	1.60598	0.190431	8.43338	3.35836e-17	1.56075e-14	1845.07	2051.94	1930.91	5803.63	5828.4	6108.04
ENSG00000231924.10	PSG1	chr19:42866464-42879822	hgnc_idHGNC:9514	-	59.1568	4.02075	0.476551	8.43717	3.2511e-17	1.56075e-14	2.65988	8.48688	9.6209	100.419	125.801	107.954
ENSG00000188738.15	FSIP2	chr2:185738804-185833290	hgnc_idHGNC:21675	+	90.6127	-4.73992	0.562235	-8.4305	3.44182e-17	1.56754e-14	265.988	83.9258	174.138	6.56944	7.65743	5.39771
ENSG00000184226.15	PCDH9	chr13:66302834-67230445	hgnc_idHGNC:8661	-	81.8508	-4.20014	0.499346	-8.41129	4.05539e-17	1.81077e-14	182.645	108.443	175.1	14.0774	3.28176	7.55679
ENSG00000196611.6	MMP1	chr11:102789401-102798160	hgnc_idHGNC:7155	-	77.9456	-4.04209	0.481948	-8.38699	4.98751e-17	2.18415e-14	138.314	114.101	188.57	10.3234	13.127	3.23862
ENSG00000115112.8	TFCP2L1	chr2:121216587-121285202	hgnc_idHGNC:17925	-	72.3882	-3.50389	0.419581	-8.35092	6.77356e-17	2.91033e-14	123.241	156.536	119.299	10.3234	7.65743	17.2727
ENSG00000178773.15	CPNE7	chr16:89575758-89597246	hgnc_idHGNC:2320	+	477.948	2.56884	0.308189	8.33527	7.7323e-17	3.26074e-14	112.601	190.483	110.64	900.013	694.638	859.315
ENSG00000113494.17	PRLR	chr5:35048756-35230487	hgnc_idHGNC:9446	-	424.022	2.07082	0.249334	8.3054	9.94806e-17	4.11886e-14	179.985	133.904	175.1	611.896	731.831	711.418
ENSG00000163347.6	CLDN1	chr3:190305707-190322446	hgnc_idHGNC:2032	-	125.866	2.39157	0.288264	8.29646	1.07263e-16	4.36177e-14	40.7848	36.7765	43.294	193.329	206.751	234.26
ENSG00000255346.10	NOX5	chr15:68930525-69062762	hgnc_idHGNC:14874	+	165.15	-2.24623	0.271604	-8.27025	1.33676e-16	5.34049e-14	279.287	253.663	285.741	65.6944	54.6959	51.818
ENSG00000225206.10	MIR137HG	chr1:97933474-98049863	hgnc_idHGNC:42871	-	108.985	-3.00138	0.36395	-8.24667	1.62873e-16	6.39473e-14	166.686	246.119	168.366	20.6468	20.7844	31.3067
ENSG00000081052.14	COL4A4	chr2:227002714-227164453	hgnc_idHGNC:2206	-	176.06	2.84658	0.345442	8.24039	1.71652e-16	6.62518e-14	42.558	60.3511	25.9764	326.595	296.452	304.431
ENSG00000000971.16	CFH	chr1:196652043-196747504	hgnc_idHGNC:4883	+	80.6933	-6.04707	0.737322	-8.20139	2.37625e-16	8.95793e-14	222.543	73.5529	180.873	2.81547	4.37567	0
ENSG00000188910.8	GJB3	chr1:34781214-34786369	hgnc_idHGNC:4285	+	305.692	2.57101	0.31353	8.20021	2.39959e-16	8.95793e-14	60.2905	82.9828	121.223	541.509	525.081	503.066
ENSG00000139998.16	RAB15	chr14:64945814-64973226	hgnc_idHGNC:20150	-	376.65	2.42586	0.297235	8.16141	3.31149e-16	1.21628e-13	116.148	149.935	88.5122	736.715	532.738	635.85
ENSG00000206190.12	ATP10A	chr15:25677271-25865184	hgnc_idHGNC:13542	-	201.26	-10.083	1.2392	-8.13667	4.06301e-16	1.46862e-13	312.092	587.481	306.907	0	0	1.07954
ENSG00000243137.8	PSG4	chr19:43192702-43207299	hgnc_idHGNC:9521	-	141.039	2.32054	0.285532	8.12707	4.39809e-16	1.56489e-13	50.5377	38.6624	51.9528	247.762	215.502	241.817
ENSG00000101938.15	CHRDL1	chrX:110673856-110795819	hgnc_idHGNC:29861	-	53.3061	-4.02651	0.498666	-8.07456	6.77205e-16	2.36027e-13	101.075	80.1538	120.261	7.50793	3.28176	7.55679
ENSG00000227234.2	SPANXB1	chrX:141002594-141003706	hgnc_idHGNC:14329	+	69.1588	-4.38786	0.543501	-8.07333	6.84076e-16	2.36027e-13	145.407	89.5837	160.669	1.87698	10.9392	6.47725
ENSG00000169760.17	NLGN1	chr3:173396284-174286644	hgnc_idHGNC:14291	+	59.0992	-5.22818	0.64982	-8.04559	8.58334e-16	2.91731e-13	151.613	67.895	126.034	4.69245	3.28176	1.07954
ENSG00000026751.17	SLAMF7	chr1:160739057-160754821	hgnc_idHGNC:21394	+	81.4675	-3.53719	0.440958	-8.0216	1.04376e-15	3.49537e-13	154.273	106.557	189.532	17.8313	7.65743	12.9545
ENSG00000196730.13	DAPK1	chr9:87497228-87708634	hgnc_idHGNC:2674	+	81.7541	-9.74631	1.22112	-7.98143	1.44642e-15	4.7736e-13	150.726	181.053	158.745	0	0	0
ENSG00000120885.22	CLU	chr8:27596917-27614700	hgnc_idHGNC:2095	-	2480.81	1.57584	0.197614	7.97434	1.53197e-15	4.98372e-13	1166.8	1253.23	1319.02	3805.58	3484.13	3856.12
ENSG00000113657.13	DPYSL3	chr5:147390808-147510068	hgnc_idHGNC:3015	-	53.5046	-4.22216	0.529878	-7.96816	1.61051e-15	5.16542e-13	86.0027	112.215	106.792	8.44642	1.09392	6.47725
ENSG00000164684.13	ZNF704	chr8:80628451-80874781	hgnc_idHGNC:32291	-	90.6283	-3.73869	0.469654	-7.96052	1.71322e-15	5.41852e-13	187.965	191.426	126.034	4.69245	14.2209	19.4317
ENSG00000161798.7	AQP5	chr12:49961872-49965682	hgnc_idHGNC:638	+	122.645	-2.39524	0.303564	-7.89042	3.01177e-15	9.39509e-13	211.017	189.54	217.432	30.9702	41.5689	45.3407
ENSG00000125637.16	PSD4	chr2:113157325-113209396	hgnc_idHGNC:19096	+	596.626	1.69586	0.217632	7.79234	6.57788e-15	2.02421e-12	256.235	314.957	273.233	899.074	900.295	935.962
ENSG00000149418.11	ST14	chr11:130159782-130210362	hgnc_idHGNC:11344	+	284.55	2.85453	0.367958	7.75774	8.64531e-15	2.59041e-12	45.2179	109.386	52.9149	520.862	475.854	503.066
ENSG00000169855.20	ROBO1	chr3:78597239-79767998	hgnc_idHGNC:10249	-	126.209	-9.40909	1.21274	-7.75856	8.58974e-15	2.59041e-12	255.348	258.378	242.447	0	0	1.07954
ENSG00000253649.5	PRSS51	chr8:10482878-10547585	hgnc_idHGNC:37321	-	52.1238	-6.2208	0.807535	-7.70345	1.32441e-14	3.9168e-12	111.715	115.044	81.7776	0.938491	2.18784	1.07954
ENSG00000189056.15	RELN	chr7:103471381-103989658	hgnc_idHGNC:9957	-	41.0442	-4.51133	0.58937	-7.6545	1.94064e-14	5.66567e-12	84.2294	66.009	85.626	2.81547	2.18784	5.39771
ENSG00000170571.12	EMB	chr5:50396192-50443248	hgnc_idHGNC:30465	-	301.929	3.35321	0.442887	7.57124	3.69664e-14	1.06557e-11	65.6103	18.8597	76.9672	504.908	562.274	582.952
ENSG00000152661.9	GJA1	chr6:121435595-121449727	hgnc_idHGNC:4274	+	68.3991	-9.48904	1.25572	-7.55663	4.13662e-14	1.17749e-11	143.633	82.0398	184.721	0	0	0
ENSG00000197261.11	C6orf141	chr6:49550646-49561907	hgnc_idHGNC:21351	+	58.9568	-3.27128	0.433568	-7.54501	4.52238e-14	1.2714e-11	114.375	88.6407	117.375	9.38491	16.4088	7.55679
ENSG00000139946.10	PELI2	chr14:56117814-56301524	hgnc_idHGNC:8828	+	42.7037	-5.59828	0.747532	-7.48901	6.93967e-14	1.9272e-11	87.7759	66.952	96.209	0.938491	2.18784	2.15908
ENSG00000154678.18	PDE1C	chr7:31751179-32428131	hgnc_idHGNC:8776	-	57.3571	-9.23505	1.24407	-7.42326	1.1427e-13	3.13512e-11	119.694	81.0968	143.351	0	0	0
ENSG00000134755.18	DSC2	chr18:31058840-31102522	hgnc_idHGNC:3036	-	61.0174	-6.88785	0.928615	-7.41734	1.195e-13	3.23959e-11	131.221	84.8688	147.2	2.81547	0	0
ENSG00000135299.17	ANKRD6	chr6:89433152-89633834	hgnc_idHGNC:17280	+	163.446	1.94596	0.263229	7.39267	1.43912e-13	3.85549e-11	59.4039	76.3819	66.3842	258.085	252.695	267.726
ENSG00000106538.10	RARRES2	chr7:150338317-150341662	hgnc_idHGNC:9868	-	2257.49	2.09893	0.284836	7.36889	1.72057e-13	4.5559e-11	607.339	1069.35	887.047	4168.78	3324.42	3488
ENSG00000144908.14	ALDH1L1	chr3:126103562-126197994	hgnc_idHGNC:3978	-	142.055	1.99574	0.273592	7.2946	2.99549e-13	7.84061e-11	58.5173	56.5792	55.8012	248.7	234.099	198.636
ENSG00000283646.2	LINC02009	chr3:46416524-46423591	hgnc_idHGNC:52845	-	1277.8	2.263	0.310418	7.29017	3.09564e-13	8.01068e-11	477.005	276.295	568.595	2114.42	2198.78	2031.7
ENSG00000106780.9	MEGF9	chr9:120600811-120714470	hgnc_idHGNC:3234	-	2805.99	1.54443	0.211985	7.28557	3.20316e-13	8.19577e-11	1577.31	1232.48	1488.35	4058.03	4267.38	4212.37
ENSG00000127129.10	EDN2	chr1:41478775-41484683	hgnc_idHGNC:3177	-	244.88	2.17793	0.29905	7.28283	3.26889e-13	8.27102e-11	67.3835	114.101	84.6639	460.799	380.684	361.646
ENSG00000108551.5	RASD1	chr17:17494437-17496395	hgnc_idHGNC:15828	-	79.0903	-2.64354	0.3649	-7.24458	4.33775e-13	1.08549e-10	126.787	154.65	127.958	28.1547	21.8784	15.1136
ENSG00000136244.12	IL6	chr7:22725884-22732002	hgnc_idHGNC:6018	+	523.042	2.18337	0.301497	7.24178	4.42834e-13	1.09227e-10	234.956	134.847	196.266	793.025	744.958	1034.2
ENSG00000145242.14	EPHA5	chr4:65319563-65670495	hgnc_idHGNC:3389	-	45.0951	-3.74836	0.517673	-7.24079	4.46077e-13	1.09227e-10	71.8167	99.0136	80.8155	3.75396	4.37567	10.7954
ENSG00000276170.4	AC124789.1	chr17:38450394-38452444	havana_geneOTTHUMG00000188548.1	-	139.737	2.09677	0.290183	7.22567	4.9863e-13	1.20796e-10	53.1975	55.6362	50.0287	234.623	259.259	185.681
ENSG00000140937.14	CDH11	chr16:64943753-65126112	hgnc_idHGNC:1750	-	4109.43	-1.5302	0.212595	-7.19771	6.12341e-13	1.46781e-10	6146.98	5659.8	6508.54	2103.16	1877.16	2360.96
ENSG00000140835.10	CHST4	chr16:71525233-71538748	hgnc_idHGNC:1972	+	89.9567	2.44018	0.339129	7.19545	6.22541e-13	1.47672e-10	20.3924	34.8905	28.8627	164.236	155.336	136.022
ENSG00000103811.18	CTSH	chr15:78921058-78949574	hgnc_idHGNC:2535	-	1171.69	1.70613	0.240365	7.09808	1.26504e-12	2.96984e-10	458.385	570.507	620.548	1879.8	1558.83	1942.09
ENSG00000117594.10	HSD11B1	chr1:209686178-209734949	hgnc_idHGNC:5208	+	84.8318	2.76711	0.391715	7.06408	1.61679e-12	3.75689e-10	22.1656	12.2588	30.7869	127.635	152.055	164.09
ENSG00000184735.7	DDX53	chrX:22999960-23003589	hgnc_idHGNC:20083	+	34.3996	5.76863	0.824546	6.99612	2.63142e-12	6.05279e-10	1.77325	0	1.92418	58.1864	71.1047	73.4088
ENSG00000106541.12	AGR2	chr7:16791811-16833433	hgnc_idHGNC:328	-	85.0901	-8.83984	1.26748	-6.97434	3.07321e-12	6.9983e-10	210.13	82.0398	217.432	0.938491	0	0
ENSG00000171033.13	PKIA	chr8:78516340-78605267	hgnc_idHGNC:9017	+	40.0071	-5.22713	0.752985	-6.94188	3.86903e-12	8.72331e-10	93.0957	42.4344	98.1331	0.938491	3.28176	2.15908
ENSG00000105929.16	ATP6V0A4	chr7:138706294-138799560	hgnc_idHGNC:866	-	733.247	1.48237	0.213585	6.94041	3.90958e-12	8.72833e-10	423.807	349.848	385.798	1079.26	1031.57	1129.2
ENSG00000203857.10	HSD3B1	chr1:119507198-119515054	hgnc_idHGNC:5217	+	67.4841	-2.97058	0.429425	-6.91759	4.59407e-12	1.01569e-09	141.86	87.6977	129.882	21.5853	9.84527	14.034
ENSG00000175130.7	MARCKSL1	chr1:32333839-32336233	hgnc_idHGNC:7142	-	875.399	-2.30691	0.335105	-6.88413	5.81419e-12	1.27308e-09	1070.16	2173.58	1125.64	291.871	294.264	296.874
ENSG00000013297.12	CLDN11	chr3:170418868-170454733	hgnc_idHGNC:8514	+	153.104	2.81756	0.410402	6.86536	6.63236e-12	1.4384e-09	46.1045	16.0308	51.9528	274.039	280.043	250.454
ENSG00000134769.23	DTNA	chr18:34493291-34891844	hgnc_idHGNC:3057	+	65.0473	-8.45189	1.2345	-6.84641	7.57275e-12	1.62686e-09	150.726	141.448	97.1711	0.938491	0	0
ENSG00000138795.10	LEF1	chr4:108047545-108168956	hgnc_idHGNC:6551	-	33.8249	-3.50273	0.514842	-6.80351	1.02099e-11	2.17289e-09	65.6103	59.4081	61.5737	6.56944	5.46959	4.31816
ENSG00000130707.18	ASS1	chr9:130444961-130501274	hgnc_idHGNC:758	+	366.542	1.68699	0.249327	6.76619	1.32214e-11	2.78776e-09	151.613	172.567	197.228	608.142	483.512	586.191
ENSG00000132561.14	MATN2	chr8:97868840-98036724	hgnc_idHGNC:6908	+	3805.02	1.33613	0.199032	6.71316	1.90451e-11	3.97886e-09	1987.81	2313.15	2176.25	5340.95	5223.46	5788.5
ENSG00000249550.7	LINC01234	chr12:113583886-113773726	hgnc_idHGNC:49757	-	60.7807	2.38154	0.356538	6.67963	2.39554e-11	4.9592e-09	15.9593	22.6317	20.2039	100.419	109.392	96.0792
ENSG00000164056.11	SPRY1	chr4:123396795-123403760	hgnc_idHGNC:11269	+	361.871	-1.55481	0.234349	-6.63461	3.25352e-11	6.67471e-09	494.737	588.424	536.846	189.575	164.088	197.556
ENSG00000135925.9	WNT10A	chr2:218880852-218899581	hgnc_idHGNC:13829	+	46.9036	2.79823	0.422851	6.61754	3.65228e-11	7.42586e-09	9.75288	13.2018	12.5072	92.9106	63.4473	89.6019
ENSG00000204131.9	NHSL2	chrX:71910818-72161750	hgnc_idHGNC:33737	+	56.0873	-4.07875	0.616585	-6.61506	3.71393e-11	7.48439e-09	79.7963	183.882	53.877	3.75396	7.65743	7.55679
ENSG00000144749.14	LRIG1	chr3:66378797-66501263	hgnc_idHGNC:17360	-	1349.75	1.49405	0.226467	6.59719	4.19034e-11	8.37038e-09	630.391	839.258	652.297	2064.68	1941.71	1970.16
ENSG00000172137.19	CALB2	chr16:71358713-71390436	hgnc_idHGNC:1435	+	2299.19	1.53161	0.232244	6.59482	4.25781e-11	8.43121e-09	1020.51	1301.32	1223.78	3825.29	2947.02	3477.2
ENSG00000166387.14	PPFIBP2	chr11:7513298-7657127	hgnc_idHGNC:9250	+	220.849	-1.75544	0.267839	-6.55409	5.59823e-11	1.09899e-08	316.525	384.738	321.338	113.557	83.1378	105.795
ENSG00000074211.14	PPP2R2C	chr4:6320578-6563600	hgnc_idHGNC:9306	-	49.08	-7.14809	1.0925	-6.54288	6.03468e-11	1.17454e-08	83.3428	125.417	83.7018	0.938491	0	1.07954
ENSG00000164690.8	SHH	chr7:155799980-155812463	hgnc_idHGNC:10848	-	88.9205	-2.42595	0.373246	-6.49961	8.05293e-11	1.55408e-08	125.014	191.426	133.73	36.6011	25.1601	21.5908
ENSG00000170786.13	SDR16C5	chr8:56300005-56320776	hgnc_idHGNC:30311	-	44.8978	-6.41335	0.988271	-6.48947	8.61396e-11	1.64838e-08	95.7556	42.4344	127.958	0	0	3.23862
ENSG00000129757.15	CDKN1C	chr11:2883213-2885775	hgnc_idHGNC:1786	-	317.694	1.60358	0.247173	6.48768	8.71701e-11	1.6542e-08	148.066	148.992	175.1	544.325	421.159	468.521
ENSG00000138061.12	CYP1B1	chr2:38066973-38109902	hgnc_idHGNC:2597	-	4667.99	-1.42659	0.220526	-6.46904	9.86304e-11	1.85621e-08	7010.55	5878.58	7524.5	2349.04	2449.28	2796.01
ENSG00000096696.15	DSP	chr6:7541617-7586714	hgnc_idHGNC:3052	+	4393.82	-1.54831	0.239827	-6.45593	1.07554e-10	2.00756e-08	6330.51	7894.68	5420.41	2081.57	2231.59	2404.14
ENSG00000100311.17	PDGFB	chr22:39223359-39244982	hgnc_idHGNC:8800	-	93.661	2.91979	0.454405	6.42553	1.31415e-10	2.43299e-08	9.75288	37.7195	18.2797	173.621	149.867	172.727
ENSG00000273812.3	WI2-87327B8.2	chr20:62596732-62603355	havana_geneOTTHUMG00000186990.3	-	43.414	-6.96232	1.08725	-6.40362	1.51737e-10	2.78658e-08	73.5899	94.2986	90.4364	0	0	2.15908
ENSG00000183287.14	CCBE1	chr18:59430939-59697662	hgnc_idHGNC:29426	-	1194.33	1.2482	0.195001	6.40098	1.54383e-10	2.81248e-08	677.382	727.985	717.719	1726.82	1620.09	1695.96
ENSG00000144476.6	ACKR3	chr2:236567787-236582354	hgnc_idHGNC:23692	+	90.4037	1.94024	0.303243	6.3983	1.57117e-10	2.83959e-08	43.4447	34.8905	33.6731	143.589	138.928	147.897
ENSG00000122861.16	PLAU	chr10:73909177-73917496	hgnc_idHGNC:9052	+	14412.4	1.3629	0.214284	6.36023	2.01452e-10	3.61218e-08	7883.88	7100.69	9224.52	21601.2	19475	21189.2
ENSG00000188015.10	S100A3	chr1:153547329-153549258	hgnc_idHGNC:10493	-	930.231	1.50396	0.236992	6.34606	2.20904e-10	3.93002e-08	464.592	448.862	541.656	1506.28	1146.43	1473.57
ENSG00000183691.6	NOG	chr17:56593699-56595611	hgnc_idHGNC:7866	+	1762.34	1.62701	0.257487	6.31882	2.63563e-10	4.6526e-08	685.362	1047.66	853.374	2873.66	2316.92	2797.09
ENSG00000198795.11	ZNF521	chr18:25061924-25352190	hgnc_idHGNC:24605	-	41.1711	-7.78825	1.23591	-6.30165	2.94491e-10	5.15857e-08	73.5899	88.6407	83.7018	0	1.09392	0
ENSG00000134955.12	SLC37A2	chr11:125063302-125090516	hgnc_idHGNC:20644	+	4059.44	1.22087	0.194031	6.29213	3.13142e-10	5.44342e-08	2291.93	2541.35	2479.31	5983.82	5365.67	5694.58
ENSG00000154217.15	PITPNC1	chr17:67377281-67697261	hgnc_idHGNC:21045	+	169.665	-1.71233	0.27225	-6.28955	3.1839e-10	5.4852e-08	246.482	303.642	229.939	82.5872	73.2925	82.0451
ENSG00000180287.17	PLD5	chr1:242082986-242524697	hgnc_idHGNC:26879	-	24.2949	-7.995	1.27135	-6.28859	3.20363e-10	5.4852e-08	36.3517	60.3511	49.0666	0	0	0
ENSG00000127324.9	TSPAN8	chr12:71125085-71441898	hgnc_idHGNC:11855	-	29.8898	-8.29481	1.32532	-6.25874	3.88098e-10	6.59534e-08	69.1568	22.6317	87.5502	0	0	0
ENSG00000135439.12	AGAP2	chr12:57723761-57742157	hgnc_idHGNC:16921	-	56.7221	2.46693	0.395687	6.23453	4.53134e-10	7.64354e-08	15.9593	18.8597	17.3176	90.0951	123.613	74.4883
ENSG00000214357.9	NEURL1B	chr5:172641263-172691540	hgnc_idHGNC:35422	+	321.254	-1.52402	0.244941	-6.22199	4.90879e-10	8.21934e-08	426.467	546.932	456.993	176.436	169.557	151.136
ENSG00000272505.1	RP11-981G7.6	chr8:10486807-10489666	havana_geneOTTHUMG00000185404.1	+	30.809	-4.09969	0.659333	-6.21793	5.03748e-10	8.37324e-08	82.4562	45.2633	47.1424	5.63095	3.28176	1.07954
ENSG00000182795.13	C1orf116	chr1:207018522-207032756	hgnc_idHGNC:28667	-	110.462	1.91179	0.307742	6.21231	5.22123e-10	8.61579e-08	35.465	48.0923	55.8012	182.067	180.497	160.852
ENSG00000272620.2	AFAP1-AS1	chr4:7754077-7778928	hgnc_idHGNC:28141	+	397.513	-2.00791	0.324702	-6.18387	6.25487e-10	1.02472e-07	530.202	896.78	482.969	136.081	169.557	169.488
ENSG00000162511.8	LAPTM5	chr1:30732469-30757774	hgnc_idHGNC:29612	-	311.045	-1.39451	0.22617	-6.16577	7.01395e-10	1.14087e-07	414.054	478.094	459.879	170.805	175.027	168.408
ENSG00000181634.8	TNFSF15	chr9:114784652-114806039	hgnc_idHGNC:11931	-	1644.32	2.02479	0.328612	6.16165	7.19898e-10	1.16266e-07	782.89	378.138	785.065	2426.94	2642.91	2849.99
ENSG00000169851.15	PCDH7	chr4:30720415-31146805	hgnc_idHGNC:8659	+	37.9596	-6.78377	1.1031	-6.14974	7.76099e-10	1.2446e-07	84.2294	83.9258	57.7254	1.87698	0	0
ENSG00000169169.15	CPT1C	chr19:49690898-49713731	hgnc_idHGNC:18540	+	143.906	-2.02596	0.330172	-6.13608	8.45826e-10	1.34693e-07	190.625	311.186	191.456	58.1864	60.1655	51.818
ENSG00000156140.10	ADAMTS3	chr4:72280969-72569221	hgnc_idHGNC:219	-	22.0104	-7.85323	1.28024	-6.1342	8.55864e-10	1.35345e-07	46.1045	31.1186	54.8391	0	0	0
ENSG00000133026.13	MYH10	chr17:8474207-8630761	hgnc_idHGNC:7568	-	2683.36	-1.83944	0.301165	-6.10775	1.01044e-09	1.58688e-07	3353.22	5920.07	3310.55	1140.27	1148.61	1227.44
ENSG00000166278.15	C2	chr6:31897785-31945672	hgnc_idHGNC:1248	+	120.689	1.71695	0.281915	6.09032	1.12688e-09	1.75762e-07	62.0638	49.9783	56.7633	177.375	172.839	205.113
ENSG00000124615.20	MOCS1	chr6:39899578-39934551	hgnc_idHGNC:7190	-	213.501	-1.63481	0.268573	-6.08702	1.15029e-09	1.78194e-07	266.874	333.817	368.48	109.803	94.077	107.954
ENSG00000139044.12	B4GALNT3	chr12:459939-563509	hgnc_idHGNC:24137	+	38.457	-3.52168	0.579795	-6.07401	1.24755e-09	1.91292e-07	44.3313	111.272	56.7633	7.50793	5.46959	5.39771
ENSG00000158966.16	CACHD1	chr1:64470129-64693058	hgnc_idHGNC:29314	+	58.0861	-2.50254	0.412044	-6.07348	1.25165e-09	1.91292e-07	89.5492	118.816	87.5502	11.2619	24.0662	17.2727
ENSG00000112559.15	MDFI	chr6:41636882-41654244	hgnc_idHGNC:6967	+	33.4553	-4.71498	0.776567	-6.07157	1.26666e-09	1.92296e-07	46.1045	102.786	44.2561	0	2.18784	5.39771
ENSG00000012779.11	ALOX5	chr10:45374176-45446119	hgnc_idHGNC:435	+	226.112	1.88724	0.311045	6.06743	1.29977e-09	1.96016e-07	68.2702	126.36	94.2848	385.72	310.673	371.362
ENSG00000134569.10	LRP4	chr11:46856717-46918642	hgnc_idHGNC:6696	-	115.692	-2.03338	0.336581	-6.04129	1.5289e-09	2.29054e-07	157.819	245.176	154.896	45.0476	40.475	50.7384
ENSG00000198624.13	CCDC69	chr5:151181052-151224093	hgnc_idHGNC:24487	-	3273.99	1.36237	0.226064	6.02648	1.67568e-09	2.49403e-07	1557.8	2155.67	1787.56	4832.29	4485.07	4825.55
ENSG00000175745.14	NR2F1	chr5:93583222-93594611	hgnc_idHGNC:7975	+	50.0016	-2.5778	0.42965	-5.99977	1.97595e-09	2.92184e-07	62.0638	103.729	91.3985	17.8313	12.0331	12.9545
ENSG00000253641.6	LINCR-0001	chr8:10474565-10482388	tagncRNA_host	+	23.7667	-4.23248	0.705674	-5.99779	2.00027e-09	2.93872e-07	46.1045	53.7502	35.5973	2.81547	1.09392	3.23862
ENSG00000257588.1	RP11-469H8.6	chr12:49951512-49962924	tagoverlapping_locus	-	107.626	1.74654	0.291587	5.98977	2.10134e-09	3.06742e-07	40.7848	52.8072	54.8391	174.559	162.994	159.772
ENSG00000129946.11	SHC2	chr19:416589-461033	hgnc_idHGNC:29869	-	67.3993	2.45518	0.412563	5.95105	2.66434e-09	3.86448e-07	15.9593	32.0615	14.4313	132.327	96.2648	113.352
ENSG00000104998.4	IL27RA	chr19:14031762-14053218	hgnc_idHGNC:17290	+	459.768	1.31304	0.221035	5.94042	2.84288e-09	4.09735e-07	242.049	262.15	287.665	702.93	632.285	631.532
ENSG00000166033.13	HTRA1	chr10:122458551-122514907	hgnc_idHGNC:9476	+	3350.54	1.17583	0.198171	5.93341	2.967e-09	4.24935e-07	1880.53	2056.65	2231.09	4680.25	4502.57	4752.14
ENSG00000170175.11	CHRNB1	chr17:7445061-7457710	hgnc_idHGNC:1961	+	1017.79	1.32094	0.222674	5.93218	2.98939e-09	4.25465e-07	506.263	643.117	596.496	1548.51	1325.83	1486.53
ENSG00000039139.11	DNAH5	chr5:13690328-14011818	hgnc_idHGNC:2950	-	377.318	1.37378	0.231793	5.92676	3.08978e-09	4.37021e-07	231.409	214.058	184.721	531.186	517.423	585.111
ENSG00000180914.11	OXTR	chr3:8750381-8769628	hgnc_idHGNC:8529	-	692.944	1.36817	0.231057	5.92135	3.1931e-09	4.48847e-07	414.054	320.615	426.206	1009.82	950.615	1036.36
ENSG00000146674.16	IGFBP3	chr7:45912245-45921874	hgnc_idHGNC:5472	-	1813.96	1.30656	0.221539	5.89766	3.68692e-09	5.15084e-07	954.009	977.877	1201.65	2618.39	2358.49	2773.34
ENSG00000131746.13	TNS4	chr17:40475828-40501623	hgnc_idHGNC:24352	-	161.563	-3.70875	0.629383	-5.89268	3.79986e-09	5.27624e-07	149.84	650.661	100.057	25.3393	22.9723	20.5113
ENSG00000100739.11	BDKRB1	chr14:96256210-96268967	hgnc_idHGNC:1029	+	33.2693	3.7553	0.638281	5.88346	4.0178e-09	5.54506e-07	8.86626	4.71493	0	54.4325	74.3864	57.2157
ENSG00000107159.13	CA9	chr9:35673918-35681159	hgnc_idHGNC:1383	+	26.1596	-4.58237	0.779637	-5.87757	4.16336e-09	5.71132e-07	37.2383	62.2371	50.9908	0	1.09392	5.39771
ENSG00000179799.9	OR7E22P	chr3:75356437-75362268	hgnc_idHGNC:8394	-	33.4004	2.63361	0.448326	5.87432	4.24571e-09	5.78942e-07	10.6395	8.48688	8.65881	62.8789	53.602	56.1361
ENSG00000110002.16	VWA5A	chr11:124115404-124147721	hgnc_idHGNC:6658	+	18.8918	-7.63296	1.29982	-5.87232	4.29726e-09	5.82483e-07	41.6714	23.5747	48.1045	0	0	0
ENSG00000185436.12	IFNLR1	chr1:24154168-24187959	hgnc_idHGNC:18584	-	67.3907	-2.15593	0.367416	-5.86783	4.41536e-09	5.9495e-07	112.601	128.246	89.4743	26.2777	18.5966	29.1476
ENSG00000177283.8	FZD8	chr10:35638247-35642296	hgnc_idHGNC:4046	-	65.0545	-2.8853	0.49198	-5.86466	4.50048e-09	6.02853e-07	86.8893	169.738	87.5502	24.4008	12.0331	9.71587
ENSG00000172893.17	DHCR7	chr11:71428193-71452868	hgnc_idHGNC:2860	-	2086.62	1.26162	0.21543	5.8563	4.73302e-09	6.30294e-07	1264.33	1094.81	1325.76	3118.61	2630.87	3085.33
ENSG00000120708.17	TGFBI	chr5:136028988-136063818	hgnc_idHGNC:11771	+	1818.69	-1.10876	0.190443	-5.822	5.81467e-09	7.69835e-07	2392.12	2581.9	2481.23	1153.41	1130.02	1173.46
ENSG00000137834.15	SMAD6	chr15:66702236-66782849	hgnc_idHGNC:6772	+	88.172	-2.18038	0.374642	-5.8199	5.8882e-09	7.75065e-07	117.035	190.483	126.034	34.7242	22.9723	37.7839
ENSG00000123572.17	NRK	chrX:105822539-105958610	hgnc_idHGNC:25391	+	17.2504	-7.5012	1.29022	-5.81389	6.10387e-09	7.98835e-07	31.9185	28.2896	43.294	0	0	0
ENSG00000140015.20	KCNH5	chr14:62699464-63102037	hgnc_idHGNC:6254	-	26.9611	6.43252	1.10748	5.80827	6.31231e-09	8.21394e-07	1.77325	0	0	53.494	53.602	52.8975
ENSG00000163072.16	NOSTRIN	chr2:168786539-168865514	hgnc_idHGNC:20203	+	108.115	-1.80809	0.311757	-5.79967	6.64459e-09	8.5972e-07	177.325	191.426	135.655	43.1706	54.6959	46.4203
ENSG00000185352.9	HS6ST3	chr13:96090107-96839562	hgnc_idHGNC:19134	+	16.8131	-7.46382	1.28864	-5.79202	6.95429e-09	8.94707e-07	27.4854	33.9475	39.4457	0	0	0
ENSG00000069667.16	RORA	chr15:60488284-61229302	hgnc_idHGNC:10258	-	31.198	-3.0951	0.535563	-5.77914	7.50822e-09	9.57651e-07	68.2702	37.7195	61.5737	6.56944	7.65743	5.39771
ENSG00000160181.9	TFF2	chr21:42346357-42350997	hgnc_idHGNC:11756	-	34.6524	-3.28404	0.5683	-5.77871	7.52765e-09	9.57651e-07	66.4969	42.4344	79.8534	9.38491	2.18784	7.55679
ENSG00000149328.15	GLB1L2	chr11:134331874-134378341	hgnc_idHGNC:25129	+	28.6457	-5.76702	1.00081	-5.76232	8.29633e-09	1.04958e-06	30.1453	90.5267	48.1045	0.938491	0	2.15908
ENSG00000196104.11	SPOCK3	chr4:166733384-167234796	hgnc_idHGNC:13565	-	20.9421	-7.7814	1.35196	-5.75565	8.63068e-09	1.08584e-06	46.1045	15.0878	64.46	0	0	0
ENSG00000179046.9	TRIML2	chr4:188091272-188109603	hgnc_idHGNC:26378	-	16.5964	-7.44742	1.29936	-5.73161	9.948e-09	1.2447e-06	44.3313	27.3466	27.9006	0	0	0
ENSG00000140470.15	ADAMTS17	chr15:99971437-100342005	hgnc_idHGNC:17109	-	159.76	1.95709	0.34243	5.7153	1.09508e-08	1.36269e-06	43.4447	92.4127	60.6116	250.577	231.911	279.601
ENSG00000206195.11	DUXAP8	chr22:15784959-15829984	hgnc_idHGNC:32187	+	33.5758	-4.19342	0.735144	-5.70422	1.16878e-08	1.4465e-06	80.6829	21.6887	88.5122	1.87698	4.37567	4.31816
ENSG00000102349.18	KLF8	chrX:56232356-56291531	hgnc_idHGNC:6351	+	46.9608	2.17415	0.381624	5.69709	1.21867e-08	1.50009e-06	16.8459	19.8027	14.4313	73.2023	72.1986	85.2838
ENSG00000025039.15	RRAGD	chr6:89364616-89412273	hgnc_idHGNC:19903	-	659.84	1.68452	0.296791	5.67579	1.38052e-08	1.68454e-06	341.351	207.457	390.608	1002.31	959.366	1057.95
ENSG00000197301.7	HMGA2-AS1	chr12:65851340-65882167	hgnc_idHGNC:53973	-	408.668	-2.20739	0.388937	-5.67544	1.38332e-08	1.68454e-06	722.6	956.188	336.731	139.835	147.679	148.977
ENSG00000137142.5	IGFBPL1	chr9:38406528-38424454	hgnc_idHGNC:20081	-	272.304	-1.72533	0.304122	-5.67315	1.40194e-08	1.69813e-06	398.982	325.33	530.111	124.819	149.867	104.715
ENSG00000092853.14	CLSPN	chr1:35720218-35769978	hgnc_idHGNC:19715	-	2461.9	-1.2077	0.212936	-5.67166	1.41423e-08	1.70396e-06	3185.65	3882.27	3240.32	1431.2	1609.15	1422.84
ENSG00000198133.9	TMEM229B	chr14:67447084-67533739	hgnc_idHGNC:20130	-	340.526	1.24596	0.21983	5.66786	1.4459e-08	1.73295e-06	202.151	203.685	200.115	480.507	509.766	446.93
ENSG00000102109.9	PCSK1N	chrX:48831096-48835610	hgnc_idHGNC:17301	-	34.1756	-5.27658	0.931314	-5.66573	1.46396e-08	1.74541e-06	25.7121	139.562	34.6352	1.87698	2.18784	1.07954
ENSG00000173918.15	C1QTNF1	chr17:79022814-79049788	hgnc_idHGNC:14324	+	87.9985	2.15553	0.381064	5.65659	1.54407e-08	1.83134e-06	26.5988	49.0353	21.166	138.897	144.397	147.897
ENSG00000165300.8	SLITRK5	chr13:87671371-87696272	hgnc_idHGNC:20295	+	15.0181	-7.30197	1.29152	-5.65379	1.56946e-08	1.8518e-06	31.0319	28.2896	30.7869	0	0	0
ENSG00000178150.10	ZNF114	chr19:48270081-48287608	hgnc_idHGNC:12894	+	1394.23	1.20997	0.214046	5.65286	1.57797e-08	1.85224e-06	749.199	870.376	905.326	1903.26	1817	2120.22
ENSG00000126785.13	RHOJ	chr14:63204114-63293508	hgnc_idHGNC:688	+	65.1014	-1.96045	0.346981	-5.65002	1.60433e-08	1.87353e-06	114.375	98.0706	98.1331	23.4623	32.8176	23.7499
ENSG00000153823.19	PID1	chr2:228850526-229271287	hgnc_idHGNC:26084	-	51.0826	-2.36768	0.41954	-5.64352	1.66607e-08	1.9357e-06	60.2905	87.6977	108.716	15.0159	17.5027	17.2727
ENSG00000113209.9	PCDHB5	chr5:141135206-141138615	hgnc_idHGNC:8690	+	23.2341	3.38904	0.600944	5.63953	1.70513e-08	1.97103e-06	1.77325	4.71493	5.77254	47.863	36.0993	43.1816
ENSG00000180071.20	ANKRD18A	chr9:38571358-38620596	hgnc_idHGNC:23643	-	42.5026	-3.14173	0.557318	-5.63722	1.72813e-08	1.98752e-06	78.9097	96.1846	53.877	6.56944	3.28176	16.1931
ENSG00000013016.16	EHD3	chr2:31234152-31269451	hgnc_idHGNC:3244	+	68.7671	-2.57405	0.45726	-5.6293	1.8094e-08	2.07054e-06	84.2294	165.966	102.944	15.0159	14.2209	30.2272
ENSG00000075213.11	SEMA3A	chr7:83955777-84492724	hgnc_idHGNC:10723	-	420.898	-1.72927	0.307293	-5.62743	1.82912e-08	2.08263e-06	725.26	435.66	779.293	194.268	172.839	218.067
ENSG00000134247.10	PTGFRN	chr1:116909916-116990353	hgnc_idHGNC:9601	+	25.2906	-3.6538	0.650059	-5.62071	1.90171e-08	2.15451e-06	49.651	58.4652	32.711	6.56944	2.18784	2.15908
ENSG00000154529.15	CNTNAP3B	chr9:41890314-42129510	hgnc_idHGNC:32035	-	14.9171	-7.29156	1.30043	-5.60703	2.05824e-08	2.32031e-06	24.8255	36.7765	27.9006	0	0	0
ENSG00000023171.19	GRAMD1B	chr11:123358428-123627774	hgnc_idHGNC:29214	+	26.4939	-6.26152	1.12436	-5.56897	2.56255e-08	2.8746e-06	48.7644	66.952	41.3699	1.87698	0	0
ENSG00000002587.10	HS3ST1	chr4:11393150-11429564	hgnc_idHGNC:5194	-	954.295	1.15421	0.207694	5.55725	2.74063e-08	3.05929e-06	553.254	563.906	658.069	1323.27	1288.64	1338.63
ENSG00000233103.1	RP11-524P6.1	chrX:42047883-42054836	havana_geneOTTHUMG00000021379.1	-	19.7097	5.37037	0.969088	5.54168	2.9959e-08	3.32793e-06	0.886626	0	1.92418	40.3551	45.9446	29.1476
ENSG00000176826.15	FKBP9P1	chr7:55681074-55713252	hgnc_idHGNC:23568	-	22.4872	-5.39975	0.976197	-5.53141	3.17663e-08	3.51156e-06	50.5377	31.1186	50.0287	0	0	3.23862
ENSG00000198948.12	MFAP3L	chr4:169986597-170033031	hgnc_idHGNC:29083	-	93.4709	-1.77916	0.321938	-5.52639	3.26881e-08	3.596e-06	148.066	126.36	159.707	36.6011	37.1932	52.8975
ENSG00000173273.16	TNKS	chr8:9555912-9782346	hgnc_idHGNC:11941	+	669.166	-1.23625	0.223911	-5.52119	3.36706e-08	3.68628e-06	982.381	926.956	909.175	387.597	352.242	456.646
ENSG00000125730.17	C3	chr19:6677704-6730562	hgnc_idHGNC:1318	-	162.798	-2.45612	0.445475	-5.51348	3.51797e-08	3.83307e-06	221.656	455.462	149.124	50.6785	41.5689	58.2952
ENSG00000125845.7	BMP2	chr20:6767686-6780246	hgnc_idHGNC:1069	+	25.5794	-6.2114	1.1273	-5.50996	3.58919e-08	3.89205e-06	59.4039	55.6362	36.5594	1.87698	0	0
ENSG00000106852.15	LHX6	chr9:122202577-122229626	hgnc_idHGNC:21735	-	66.0601	-1.8681	0.339171	-5.50785	3.63246e-08	3.9203e-06	92.2091	105.614	113.527	32.8472	26.254	25.909
ENSG00000169213.7	RAB3B	chr1:51907956-51990700	hgnc_idHGNC:9778	-	20.858	-4.55435	0.828065	-5.49999	3.79811e-08	4.07975e-06	46.1045	48.0923	25.9764	2.81547	0	2.15908
ENSG00000100592.16	DAAM1	chr14:59188646-59371405	hgnc_idHGNC:18142	+	1789.47	1.21342	0.220673	5.49872	3.82565e-08	4.09003e-06	1147.29	901.495	1186.26	2456.03	2463.5	2582.26
ENSG00000170498.9	KISS1	chr1:204190341-204196491	hgnc_idHGNC:6341	-	30.4214	-2.7614	0.504278	-5.47594	4.35185e-08	4.61455e-06	47.8778	54.6932	56.7633	11.2619	4.37567	7.55679
ENSG00000267121.6	FMNL1-DT	chr17:45190931-45222222	hgnc_idHGNC:55311	-	256.06	1.29159	0.235875	5.47574	4.35679e-08	4.61455e-06	139.2	166.909	139.503	360.38	374.12	356.249
ENSG00000128833.13	MYO5C	chr15:52192322-52295804	hgnc_idHGNC:7604	-	370.794	-1.21782	0.22279	-5.46622	4.59744e-08	4.8469e-06	494.737	572.393	488.742	223.361	222.065	223.465
ENSG00000100906.11	NFKBIA	chr14:35401513-35404749	hgnc_idHGNC:7797	-	3614.08	1.12015	0.205893	5.44044	5.31499e-08	5.57755e-06	2110.17	2249.97	2472.57	4906.43	4566.02	5379.35
ENSG00000237187.9	NR2F1-AS1	chr5:93360779-93585649	hgnc_idHGNC:48622	-	160.448	-1.53059	0.281889	-5.42977	5.64268e-08	5.89427e-06	266.874	192.369	255.916	83.5257	75.4804	88.5224
ENSG00000138135.7	CH25H	chr10:89205629-89207317	hgnc_idHGNC:1907	-	102.713	1.56197	0.287851	5.42633	5.75235e-08	5.9814e-06	56.744	44.3204	54.8391	160.482	147.679	152.215
ENSG00000088756.13	ARHGAP28	chr18:6729716-6915716	hgnc_idHGNC:25509	+	22.9379	-6.93967	1.28151	-5.41524	6.12076e-08	6.33554e-06	50.5377	29.2326	56.7633	0	1.09392	0
ENSG00000168679.18	SLC16A4	chr1:110362851-110391082	hgnc_idHGNC:10925	-	291.4	1.45813	0.269602	5.40847	6.35663e-08	6.54991e-06	177.325	121.645	167.404	378.212	428.816	474.998
ENSG00000117122.14	MFAP2	chr1:16974502-16980632	hgnc_idHGNC:7033	-	65.6923	-1.8317	0.338801	-5.4064	6.43029e-08	6.59597e-06	101.962	96.1846	109.678	30.9702	22.9723	32.3862
ENSG00000110195.14	FOLR1	chr11:72189558-72196323	hgnc_idHGNC:3791	+	81.8569	1.76241	0.326145	5.40377	6.52532e-08	6.66344e-06	31.0319	44.3204	36.5594	129.512	108.298	141.42
ENSG00000120306.11	CYSTM1	chr5:140175156-140282052	hgnc_idHGNC:30239	+	320.373	1.43482	0.265753	5.39908	6.69821e-08	6.80945e-06	161.366	145.22	212.622	498.339	413.501	491.191
ENSG00000133317.16	LGALS12	chr11:63506052-63516774	hgnc_idHGNC:15788	+	464.055	-1.29763	0.241666	-5.3695	7.89538e-08	7.99083e-06	662.309	706.297	610.927	303.133	222.065	279.601
ENSG00000135048.14	CEMIP2	chr9:71683366-71816690	hgnc_idHGNC:11869	-	935.377	-1.21584	0.226653	-5.36435	8.12435e-08	8.18618e-06	1407.07	1124.98	1391.18	564.971	511.954	612.1
ENSG00000080493.18	SLC4A4	chr4:71062667-71572087	hgnc_idHGNC:11030	+	27.0551	-4.00771	0.748276	-5.35593	8.51185e-08	8.52953e-06	53.1975	33.0045	66.3842	0	2.18784	7.55679
ENSG00000160180.17	TFF3	chr21:42311667-42315409	hgnc_idHGNC:11757	-	25.1781	-6.19028	1.15591	-5.35533	8.54001e-08	8.52953e-06	48.7644	29.2326	71.1946	1.87698	0	0
ENSG00000185532.20	PRKG1	chr10:50990888-52298423	hgnc_idHGNC:9414	+	65.5109	-2.17108	0.405656	-5.35203	8.69734e-08	8.64872e-06	122.354	74.4959	125.072	30.9702	17.5027	22.6704
ENSG00000121966.7	CXCR4	chr2:136114349-136118149	hgnc_idHGNC:2561	-	311.198	-1.95069	0.365041	-5.34374	9.10466e-08	9.0144e-06	511.583	286.668	685.008	107.926	136.74	139.261
ENSG00000239039.1	SNORD13	chr8:33513475-33513578	hgnc_idHGNC:32711	+	119.088	-2.70813	0.507023	-5.34125	9.23075e-08	9.09968e-06	252.688	71.667	295.362	32.8472	32.8176	29.1476
ENSG00000081189.16	MEF2C	chr5:88717117-88904257	hgnc_idHGNC:6996	-	84.3472	-2.37845	0.446377	-5.32835	9.91091e-08	9.72808e-06	163.139	79.2109	181.835	17.8313	28.4419	35.6249
ENSG00000189223.15	PAX8-AS1	chr2:113211421-113276581	hgnc_idHGNC:49271	+	3357.16	1.01754	0.191133	5.3237	1.01679e-07	9.93745e-06	2259.12	2073.63	2327.29	4517.89	4394.27	4570.78
ENSG00000108984.15	MAP2K6	chr17:69414697-69553865	hgnc_idHGNC:6846	+	46.1682	-2.05073	0.385295	-5.32249	1.02355e-07	9.96076e-06	76.2498	66.952	79.8534	15.9543	16.4088	21.5908
ENSG00000163817.16	SLC6A20	chr3:45755449-45796536	hgnc_idHGNC:30927	-	25.6042	2.71017	0.509279	5.32158	1.0287e-07	9.96836e-06	8.86626	6.6009	4.81045	43.1706	43.7567	46.4203
ENSG00000174600.14	CMKLR1	chr12:108288044-108339317	hgnc_idHGNC:2121	-	37.3097	-2.40761	0.452548	-5.32013	1.03696e-07	1.00058e-05	69.1568	66.009	52.9149	7.50793	15.3149	12.9545
ENSG00000275896.6	PRSS2	chr7:142760398-142774564	hgnc_idHGNC:9483	+	119.699	-1.8983	0.356898	-5.31887	1.04412e-07	1.00324e-05	213.677	120.702	231.864	49.74	55.7898	46.4203
ENSG00000174370.11	C11orf45	chr11:128899565-128906035	hgnc_idHGNC:28584	-	187.698	1.32556	0.249659	5.30949	1.0993e-07	1.05182e-05	101.962	99.9566	119.299	255.27	262.54	287.158
ENSG00000115226.10	FNDC4	chr2:27491883-27495200	hgnc_idHGNC:20239	-	218.467	1.44052	0.272246	5.29123	1.21495e-07	1.15387e-05	108.168	111.272	133.73	382.904	277.855	296.874
ENSG00000168209.6	DDIT4	chr10:72273919-72276036	hgnc_idHGNC:24944	+	2511.58	1.06817	0.201882	5.29106	1.2161e-07	1.15387e-05	1523.22	1574.79	1768.32	3489.31	3543.2	3170.61
ENSG00000223485.4	LINC01615	chr6:169157162-169162992	hgnc_idHGNC:51898	-	12.5442	-7.04221	1.33214	-5.28637	1.24765e-07	1.1789e-05	27.4854	16.0308	31.749	0	0	0
ENSG00000003147.19	ICA1	chr7:8113184-8262687	hgnc_idHGNC:5343	-	92.7651	1.66122	0.314387	5.284	1.26394e-07	1.18936e-05	46.1045	44.3204	43.294	148.282	111.58	163.011
ENSG00000196660.11	SLC30A10	chr1:219685427-219958647	hgnc_idHGNC:25355	-	17.2698	-4.58578	0.868171	-5.28211	1.27703e-07	1.19672e-05	34.5784	28.2896	36.5594	0.938491	1.09392	2.15908
ENSG00000196782.12	MAML3	chr4:139716753-140154184	hgnc_idHGNC:16272	-	76.7348	-2.2324	0.423033	-5.27713	1.31222e-07	1.22467e-05	85.1161	186.711	107.754	25.3393	32.8176	22.6704
ENSG00000138193.16	PLCE1	chr10:93993931-94332823	hgnc_idHGNC:17175	+	761.661	-1.10916	0.21073	-5.26342	1.414e-07	1.31427e-05	1088.78	1104.24	929.379	473.938	484.606	489.032
ENSG00000158639.13	PAGE5	chrX:55220346-55224108	hgnc_idHGNC:29992	+	12.0065	-6.98016	1.32837	-5.2547	1.48268e-07	1.3725e-05	31.0319	17.9167	23.0902	0	0	0
ENSG00000198108.4	CHSY3	chr5:129904465-130186634	hgnc_idHGNC:24293	+	23.114	-3.24716	0.619683	-5.24005	1.60537e-07	1.48006e-05	39.0115	41.4914	45.2182	7.50793	4.37567	1.07954
ENSG00000250786.2	SNHG18	chr5:9546200-9550609	hgnc_idHGNC:49007	+	280.788	1.45347	0.277431	5.23904	1.61413e-07	1.48214e-05	173.779	109.386	167.404	427.952	394.905	411.305
ENSG00000177337.8	DLGAP1-AS1	chr18:3593732-3598363	hgnc_idHGNC:31676	+	244.653	1.23138	0.235246	5.23443	1.65497e-07	1.51353e-05	152.5	132.018	153.934	347.242	324.894	357.328
ENSG00000147697.9	GSDMC	chr8:129748196-129786624	hgnc_idHGNC:7151	-	27.8111	2.56934	0.491089	5.23193	1.67753e-07	1.52802e-05	10.6395	7.54389	5.77254	45.0476	53.602	44.2612
ENSG00000165259.14	HDX	chrX:84317874-84502479	hgnc_idHGNC:26411	-	91.566	1.59925	0.306161	5.22357	1.75505e-07	1.59227e-05	52.3109	35.8335	48.1045	136.081	135.646	141.42
ENSG00000159399.10	HK2	chr2:74834127-74893359	hgnc_idHGNC:4923	+	1807.14	-1.47998	0.283475	-5.22087	1.78086e-07	1.60928e-05	2291.93	3532.43	2157.01	866.227	1088.45	906.815
ENSG00000273540.5	AGBL1	chr15:86079871-87049169	hgnc_idHGNC:26504	+	11.5688	7.07895	1.35669	5.21782	1.81044e-07	1.62954e-05	0	0	0	20.6468	14.2209	34.5453
ENSG00000163898.10	LIPH	chr3:185506262-185552588	hgnc_idHGNC:18483	-	374.537	1.29539	0.2483	5.21704	1.81807e-07	1.62997e-05	251.802	175.395	223.205	532.124	513.048	551.646
ENSG00000166228.9	PCBD1	chr10:70882280-70888565	hgnc_idHGNC:8646	-	814.771	1.40235	0.269004	5.21314	1.8567e-07	1.65807e-05	438.88	347.019	556.088	1334.53	1077.51	1134.6
ENSG00000112299.8	VNN1	chr6:132680849-132714055	hgnc_idHGNC:12705	-	38.1256	2.2507	0.432315	5.20617	1.92783e-07	1.71486e-05	18.6191	10.3729	10.583	61.0019	60.1655	68.0111
ENSG00000135931.19	ARMC9	chr2:231198546-231376848	hgnc_idHGNC:20730	+	1128.86	1.28446	0.246784	5.2048	1.94207e-07	1.72081e-05	566.554	801.538	603.23	1497.83	1522.73	1781.24
ENSG00000135750.15	KCNK1	chr1:233614106-233672514	hgnc_idHGNC:6272	+	18.3132	-6.61192	1.27428	-5.18875	2.11705e-07	1.86858e-05	34.5784	40.5484	33.6731	0	0	1.07954
ENSG00000151702.17	FLI1	chr11:128686535-128813267	hgnc_idHGNC:3749	+	46.7605	2.00301	0.386375	5.18412	2.17042e-07	1.90829e-05	14.186	19.8027	22.1281	71.3253	68.9169	84.2042
ENSG00000101441.5	CST4	chr20:23685640-23689038	hgnc_idHGNC:2476	-	587.391	-1.3181	0.254297	-5.1833	2.17997e-07	1.90932e-05	846.727	676.121	992.877	369.765	310.673	328.181
ENSG00000164530.15	PI16	chr6:36948263-36964837	hgnc_idHGNC:21245	+	279.055	1.29048	0.2492	5.17848	2.23698e-07	1.95175e-05	148.066	186.711	151.048	362.257	440.849	385.396
ENSG00000090376.11	IRAK3	chr12:66189195-66254622	hgnc_idHGNC:17020	+	50.33	-2.52229	0.490084	-5.14665	2.65175e-07	2.3048e-05	93.9823	50.9213	112.564	20.6468	8.75135	15.1136
ENSG00000166750.10	SLFN5	chr17:35243071-35273655	hgnc_idHGNC:28286	+	450.965	1.19575	0.232407	5.14506	2.67438e-07	2.31562e-05	311.206	234.804	276.12	621.281	604.937	657.441
ENSG00000101850.13	GPR143	chrX:9725346-9786297	hgnc_idHGNC:20145	-	27.8433	2.50562	0.487542	5.1393	2.7577e-07	2.37872e-05	10.6395	7.54389	6.73463	43.1706	55.7898	43.1816
ENSG00000204860.5	FAM201A	chr9:38620474-38624990	hgnc_idHGNC:27239	+	24.184	-3.19217	0.621747	-5.1342	2.83353e-07	2.42576e-05	31.9185	49.9783	49.0666	6.56944	1.09392	6.47725
ENSG00000236453.5	AC003092.1	chr7:94022833-94066661	havana_geneOTTHUMG00000155746.2	+	15.889	4.004	0.779808	5.1346	2.82751e-07	2.42576e-05	1.77325	0.942986	2.88627	23.4623	31.7236	34.5453
ENSG00000138696.11	BMPR1B	chr4:94757955-95158448	hgnc_idHGNC:1077	+	17.515	-6.54723	1.27614	-5.13051	2.88957e-07	2.46447e-05	36.3517	32.0615	35.5973	0	0	1.07954
ENSG00000276386.1	CNTNAP3P2	chr9:67059560-67293468	hgnc_idHGNC:49589	+	17.8279	-5.05495	0.989638	-5.10788	3.25801e-07	2.76834e-05	40.7848	27.3466	35.5973	0	0	3.23862
ENSG00000139329.5	LUM	chr12:91102629-91111494	hgnc_idHGNC:6724	-	64.8158	2.49627	0.490778	5.08635	3.65023e-07	3.09008e-05	23.0523	6.6009	28.8627	88.2181	108.298	133.863
ENSG00000228065.11	LINC01515	chr10:65570338-65880289	hgnc_idHGNC:51210	+	20.5122	3.20047	0.629474	5.08436	3.68864e-07	3.11102e-05	5.31975	1.88597	4.81045	26.2777	43.7567	41.0226
ENSG00000004468.13	CD38	chr4:15778275-15853232	hgnc_idHGNC:1667	+	27.5183	2.75357	0.542405	5.0766	3.84248e-07	3.22882e-05	9.75288	2.82896	8.65881	38.4781	51.4142	53.9771
ENSG00000111799.22	COL12A1	chr6:75084326-75206267	hgnc_idHGNC:2188	-	13661.1	1.04382	0.205726	5.07386	3.89827e-07	3.26365e-05	9088.8	9517.56	8165.26	16887.2	18107.6	20200.4
ENSG00000168685.15	IL7R	chr5:35852695-35879603	hgnc_idHGNC:6024	+	558.034	1.61655	0.31935	5.06202	4.14847e-07	3.4604e-05	312.979	166.909	343.466	847.457	805.124	872.269
ENSG00000022267.19	FHL1	chrX:136146702-136211359	hgnc_idHGNC:3702	+	518.122	1.10469	0.218283	5.06083	4.17446e-07	3.46937e-05	342.237	294.212	350.201	673.836	701.202	747.043
ENSG00000145536.15	ADAMTS16	chr5:5140330-5320304	hgnc_idHGNC:17108	+	1197.02	0.997486	0.197739	5.04447	4.54785e-07	3.76595e-05	797.076	775.135	824.511	1489.38	1656.19	1639.82
ENSG00000169031.21	COL4A3	chr2:227164624-227314792	hgnc_idHGNC:2204	+	36.9753	2.27739	0.451656	5.04232	4.59926e-07	3.79473e-05	15.0726	10.3729	12.5072	80.7102	48.1324	55.0566
ENSG00000119547.6	ONECUT2	chr18:57435374-57491298	hgnc_idHGNC:8139	+	63.7428	-1.8224	0.361783	-5.03728	4.7219e-07	3.88184e-05	94.8689	122.588	80.8155	30.9702	24.0662	29.1476
ENSG00000181577.16	C6orf223	chr6:44000580-44007612	hgnc_idHGNC:28692	+	24.3252	-2.79323	0.55472	-5.03538	4.76897e-07	3.90644e-05	50.5377	37.7195	39.4457	8.44642	6.56351	3.23862
ENSG00000129538.14	RNASE1	chr14:20801228-20802855	hgnc_idHGNC:10044	-	10.5541	-6.79258	1.34999	-5.03156	4.86501e-07	3.97083e-05	21.279	14.1448	27.9006	0	0	0
ENSG00000112137.18	PHACTR1	chr6:12716554-13287843	hgnc_idHGNC:20990	+	17.6153	-3.37385	0.672294	-5.01842	5.20993e-07	4.23717e-05	35.465	33.0045	27.9006	2.81547	2.18784	4.31816
ENSG00000156011.17	PSD3	chr8:18527303-19084730	hgnc_idHGNC:19093	-	2251.56	-1.05899	0.211185	-5.01453	5.31631e-07	4.30829e-05	3268.99	2757.29	3101.78	1421.81	1349.9	1609.6
ENSG00000240694.9	PNMA2	chr8:26504701-26514092	hgnc_idHGNC:9159	-	1495.66	1.01903	0.203327	5.0118	5.39236e-07	4.35443e-05	956.669	919.412	1089.09	2021.51	1928.58	2058.69
ENSG00000101384.12	JAG1	chr20:10637684-10673999	hgnc_idHGNC:6188	-	4101.92	-0.963538	0.192425	-5.00736	5.51827e-07	4.44035e-05	5380.04	5082.7	5806.21	2824.86	2805.9	2711.81
ENSG00000105877.18	DNAH11	chr7:21543039-21901839	hgnc_idHGNC:2942	+	306.539	-1.40134	0.2805	-4.99586	5.8575e-07	4.69672e-05	522.222	451.69	359.822	136.081	180.497	188.92
ENSG00000068878.15	PSME4	chr2:53864069-53970993	hgnc_idHGNC:20635	-	1901.21	-1.17646	0.23556	-4.99429	5.90517e-07	4.71833e-05	2690.91	3007.18	2209.92	1043.6	1290.82	1164.82
ENSG00000141441.16	GAREM1	chr18:32124877-32470882	hgnc_idHGNC:26136	-	47.0425	-2.2468	0.449943	-4.99351	5.9291e-07	4.72089e-05	91.3224	67.895	74.0809	19.7083	7.65743	21.5908
ENSG00000203727.4	SAMD5	chr6:147508690-147737547	hgnc_idHGNC:21180	+	25.646	-3.79959	0.762354	-4.98402	6.22753e-07	4.94123e-05	61.1772	16.9738	65.4221	3.75396	5.46959	1.07954
ENSG00000162894.12	FCMR	chr1:206903317-206923247	hgnc_idHGNC:14315	-	89.0728	1.63262	0.327637	4.98302	6.26003e-07	4.94977e-05	37.2383	57.5222	35.5973	131.389	131.27	141.42
ENSG00000237115.2	RP1-131F15.2	chr6:131825981-131828413	tagpseudo_consens	-	29.0741	-2.46864	0.495814	-4.97896	6.39266e-07	5.03715e-05	59.4039	51.8643	36.5594	10.3234	7.65743	8.63633
ENSG00000049323.16	LTBP1	chr2:32946953-33399509	hgnc_idHGNC:6714	+	830.023	-0.995537	0.200003	-4.97761	6.43754e-07	5.05502e-05	1102.96	1045.77	1167.98	559.341	553.523	550.566
ENSG00000135549.15	PKIB	chr6:122471917-122726373	hgnc_idHGNC:9018	+	20.011	-5.82462	1.17052	-4.97608	6.48838e-07	5.07744e-05	56.744	21.6887	39.4457	0	2.18784	0
ENSG00000126878.13	AIF1L	chr9:131096476-131123152	hgnc_idHGNC:28904	+	142.866	1.52187	0.305891	4.9752	6.51792e-07	5.08308e-05	60.2905	63.1801	98.1331	221.484	213.314	200.795
ENSG00000164124.11	TMEM144	chr4:158201604-158255416	hgnc_idHGNC:25633	+	154.187	2.08973	0.422282	4.94866	7.47269e-07	5.80779e-05	74.4766	24.5176	76.9672	278.732	227.535	242.897
ENSG00000130768.15	SMPDL3B	chr1:27935000-27959157	hgnc_idHGNC:21416	+	37.6944	1.99022	0.402243	4.94781	7.50533e-07	5.81331e-05	15.9593	16.9738	12.5072	60.0634	63.4473	57.2157
ENSG00000187172.15	BAGE2	chr21:10413477-10516431	hgnc_idHGNC:15723	+	9.43147	-6.63113	1.3429	-4.93791	7.89663e-07	6.09566e-05	20.3924	17.9167	18.2797	0	0	0
ENSG00000137968.16	SLC44A5	chr1:75202131-75611116	hgnc_idHGNC:28524	-	13.0823	-7.10338	1.43959	-4.93431	8.04343e-07	6.188e-05	37.2383	5.65792	35.5973	0	0	0
ENSG00000076641.4	PAG1	chr8:80967810-81112068	hgnc_idHGNC:30043	-	2309.14	1.14063	0.231443	4.92831	8.29423e-07	6.35947e-05	1595.04	1161.76	1566.28	3097.96	3346.3	3087.49
ENSG00000146250.7	PRSS35	chr6:83512534-83525704	hgnc_idHGNC:21387	+	47.1387	2.40545	0.488633	4.9228	8.53136e-07	6.51933e-05	12.4128	7.54389	25.0143	61.9404	78.7621	97.1587
ENSG00000120594.17	PLXDC2	chr10:19816239-20289856	hgnc_idHGNC:21013	+	17.3367	-5.61777	1.14133	-4.92214	8.56026e-07	6.51954e-05	39.8982	28.2896	33.6731	0	0	2.15908
ENSG00000112297.18	CRYBG1	chr6:106360717-106572017	hgnc_idHGNC:356	+	1228.68	-0.982797	0.199904	-4.91634	8.81762e-07	6.69317e-05	1722.71	1502.18	1670.19	814.61	813.875	848.519
ENSG00000149212.12	SESN3	chr11:95165513-95232541	hgnc_idHGNC:23060	-	213.281	-1.63885	0.333831	-4.90922	9.14396e-07	6.91782e-05	403.415	207.457	357.897	116.373	99.5466	94.9996
ENSG00000105655.19	ISYNA1	chr19:18434388-18438167	hgnc_idHGNC:29821	-	269.046	1.74893	0.356975	4.89931	9.61737e-07	7.25188e-05	80.6829	187.654	101.982	449.537	401.468	392.953
ENSG00000162817.7	C1orf115	chr1:220690363-220699153	hgnc_idHGNC:25873	+	16.2772	-4.13825	0.84608	-4.89109	1.00278e-06	7.53644e-05	30.1453	22.6317	39.4457	0	3.28176	2.15908
ENSG00000072133.11	RPS6KA6	chrX:84058346-84188199	hgnc_idHGNC:10435	-	10.831	-6.83046	1.39756	-4.88743	1.02159e-06	7.6525e-05	25.7121	8.48688	30.7869	0	0	0
ENSG00000158089.15	GALNT14	chr2:30910467-31155202	hgnc_idHGNC:22946	-	14.7577	-6.2969	1.28909	-4.88476	1.03556e-06	7.73173e-05	27.4854	31.1186	28.8627	0	0	1.07954
ENSG00000172824.16	CES4A	chr16:66988589-67009758	hgnc_idHGNC:26741	+	23.0018	-2.59308	0.531217	-4.88139	1.05341e-06	7.83928e-05	33.6918	45.2633	39.4457	6.56944	6.56351	6.47725
ENSG00000148175.13	STOM	chr9:121338987-121370304	hgnc_idHGNC:3383	-	235.518	-1.70289	0.348951	-4.88003	1.06067e-06	7.86762e-05	405.188	213.115	462.765	113.557	113.768	104.715
ENSG00000171044.11	XKR6	chr8:10896045-11201833	hgnc_idHGNC:27806	-	83.573	-1.63348	0.334946	-4.87686	1.07788e-06	7.96931e-05	117.035	157.479	104.868	45.9861	38.2871	37.7839
ENSG00000171793.16	CTPS1	chr1:40979688-41012565	hgnc_idHGNC:2519	+	2086.51	-0.995559	0.204279	-4.87354	1.09619e-06	8.0286e-05	2598.7	3052.45	2686.15	1309.19	1471.32	1401.24
ENSG00000180543.5	TSPYL5	chr8:97273488-97277928	hgnc_idHGNC:29367	-	755.973	1.0275	0.210835	4.87348	1.09648e-06	8.0286e-05	466.365	477.151	549.353	992.923	1067.66	982.382
ENSG00000198515.16	CNGA1	chr4:47935977-48016681	hgnc_idHGNC:2148	-	114.171	1.42549	0.29243	4.87463	1.09015e-06	8.0286e-05	64.7237	57.5222	63.4979	146.405	154.242	198.636
ENSG00000277496.1	RP11-93B14.9	chr20:62648961-62650767	havana_geneOTTHUMG00000186991.1	-	226.435	1.2035	0.247171	4.86908	1.12118e-06	8.18318e-05	130.334	142.391	138.541	286.24	360.993	300.112
ENSG00000153029.16	MR1	chr1:181033374-181061938	hgnc_idHGNC:4975	+	369.482	1.27759	0.262642	4.86437	1.14822e-06	8.35377e-05	232.296	167.852	247.257	537.755	469.291	562.441
ENSG00000107738.20	VSIR	chr10:71747556-71773520	hgnc_idHGNC:30085	-	644.899	1.43914	0.296251	4.85783	1.18678e-06	8.60683e-05	274.854	472.436	295.362	980.723	821.533	1024.48
ENSG00000227674.3	LINC00355	chr13:63851197-64076044	hgnc_idHGNC:27061	-	21.09	3.50167	0.721118	4.85589	1.19848e-06	8.66408e-05	3.5465	0	6.73463	28.1547	50.3202	37.7839
ENSG00000121895.8	TMEM156	chr4:38966744-39032922	hgnc_idHGNC:26260	-	97.7277	-1.82251	0.375908	-4.84831	1.2452e-06	8.94502e-05	165.799	96.1846	195.304	49.74	40.475	38.8635
ENSG00000171848.16	RRM2	chr2:10120698-10211725	hgnc_idHGNC:10452	+	4106.74	-1.18619	0.244652	-4.84847	1.24415e-06	8.94502e-05	5709.87	4541.42	6866.43	2400.66	2682.29	2439.76
ENSG00000178662.16	CSRNP3	chr2:165469647-165689407	hgnc_idHGNC:30729	+	14.7266	-6.29424	1.29926	-4.84446	1.26954e-06	9.09119e-05	31.9185	21.6887	33.6731	0	0	1.07954
ENSG00000147852.17	VLDLR	chr9:2621182-2660056	hgnc_idHGNC:12698	+	174.158	-1.4267	0.294834	-4.83899	1.30498e-06	9.3157e-05	262.441	302.699	196.266	83.5257	105.016	94.9996
ENSG00000008086.13	CDKL5	chrX:18425583-18653629	hgnc_idHGNC:11411	+	83.1708	-1.70612	0.353393	-4.82784	1.38025e-06	9.82222e-05	158.706	99.9566	123.147	34.7242	33.9115	48.5794
ENSG00000155465.20	SLC7A7	chr14:22773222-22829820	hgnc_idHGNC:11065	-	149.341	1.33804	0.278108	4.81124	1.49997e-06	0.000106409	97.5288	72.61	83.7018	204.591	194.717	242.897
ENSG00000115252.18	PDE1A	chr2:182140036-182523192	hgnc_idHGNC:8774	-	25.7774	2.63045	0.547118	4.80784	1.52569e-06	0.000107897	5.31975	3.77195	12.5072	45.0476	43.7567	44.2612
ENSG00000047597.7	XK	chrX:37685791-37732130	hgnc_idHGNC:12811	+	242.277	1.68556	0.350847	4.80426	1.55322e-06	0.000109504	115.261	66.952	162.593	368.827	369.744	370.283
ENSG00000126759.14	CFP	chrX:47623172-47630305	hgnc_idHGNC:8864	-	111.695	1.40431	0.292408	4.80258	1.56635e-06	0.000110089	50.5377	62.2371	71.1946	175.498	148.773	161.931
ENSG00000244306.11	DUXAP10	chr14:19268853-19337730	tagpseudo_consens	-	15.1819	-4.41818	0.920983	-4.79724	1.60866e-06	0.000112715	29.2586	37.7195	20.2039	2.81547	1.09392	0
ENSG00000170369.4	CST2	chr20:23823769-23826729	hgnc_idHGNC:2474	-	141.48	-1.36605	0.285059	-4.79216	1.64996e-06	0.000115254	203.924	191.426	216.47	87.2796	61.2594	88.5224
ENSG00000167895.15	TMC8	chr17:78130770-78142968	hgnc_idHGNC:20474	+	78.7352	1.75037	0.365419	4.79004	1.66747e-06	0.000116121	25.7121	49.9783	32.711	137.02	103.922	123.068
ENSG00000164400.6	CSF2	chr5:132073789-132076170	hgnc_idHGNC:2434	+	188.581	1.28473	0.268408	4.78647	1.69744e-06	0.000117768	133.88	100.9	94.2848	264.654	258.165	279.601
ENSG00000241749.4	RPSAP52	chr12:65758020-65826997	hgnc_idHGNC:35752	-	100.311	-1.71808	0.358982	-4.78599	1.70146e-06	0.000117768	143.633	204.628	113.527	55.371	38.2871	46.4203
ENSG00000108639.8	SYNGR2	chr17:78168581-78173527	hgnc_idHGNC:11499	+	3796.09	1.19236	0.249471	4.77955	1.75688e-06	0.000121235	1861.03	2847.82	2224.35	5721.04	4968.58	5153.73
ENSG00000137460.10	FHDC1	chr4:152936323-152979671	hgnc_idHGNC:29363	+	62.2516	-2.72786	0.571129	-4.77626	1.78589e-06	0.000122865	62.9504	200.856	60.6116	12.2004	14.2209	22.6704
ENSG00000181773.7	GPR3	chr1:27392622-27395814	hgnc_idHGNC:4484	+	55.1018	-2.06963	0.434059	-4.76809	1.8598e-06	0.000127564	75.3632	126.36	65.4221	24.4008	15.3149	23.7499
ENSG00000108239.9	TBC1D12	chr10:94402541-94536332	hgnc_idHGNC:29082	+	1913.58	1.22058	0.256247	4.76328	1.90473e-06	0.000129865	1179.21	868.49	1399.84	2751.66	2634.16	2648.11
ENSG00000182195.9	LDOC1	chrX:141111605-141177129	hgnc_idHGNC:6548	-	18.1777	-5.07574	1.0656	-4.76328	1.90474e-06	0.000129865	18.6191	65.0661	22.1281	0	1.09392	2.15908
ENSG00000074590.14	NUAK1	chr12:106063345-106138954	hgnc_idHGNC:14311	-	2461.35	0.905568	0.190142	4.76259	1.91127e-06	0.00012992	1678.38	1721.89	1739.46	3036.02	3254.41	3337.94
ENSG00000055732.13	MCOLN3	chr1:85018082-85048500	hgnc_idHGNC:13358	-	165.029	1.77534	0.373771	4.74982	2.03602e-06	0.000137989	85.1161	38.6624	100.057	246.823	265.822	253.692
ENSG00000152527.14	PLEKHH2	chr2:43637260-43767987	hgnc_idHGNC:30506	+	114.6	-1.35847	0.286465	-4.74218	2.11425e-06	0.000142482	185.305	153.707	155.859	73.2023	59.0716	60.4543
ENSG00000197043.14	ANXA6	chr5:151100706-151157785	hgnc_idHGNC:544	-	9524.46	0.964622	0.203415	4.74213	2.11482e-06	0.000142482	6139	6038.88	7183.92	13370.7	11943.4	12470.9
ENSG00000143153.13	ATP1B1	chr1:169105697-169132722	hgnc_idHGNC:804	+	9784.82	1.08487	0.22983	4.72033	2.35468e-06	0.000158173	6215.25	5232.63	7361.91	12417.2	13395	14086.9
ENSG00000172159.16	FRMD3	chr9:83242990-83538546	hgnc_idHGNC:24125	-	302.655	1.15906	0.245854	4.71442	2.42395e-06	0.000162348	203.924	156.536	201.077	388.535	415.689	450.169
ENSG00000124491.16	F13A1	chr6:6144084-6321013	hgnc_idHGNC:3531	-	18.8313	-2.76856	0.587792	-4.71009	2.47606e-06	0.000165351	33.6918	29.2326	35.5973	4.69245	4.37567	5.39771
ENSG00000108622.11	ICAM2	chr17:64002594-64020634	hgnc_idHGNC:5345	-	181.506	1.76021	0.375377	4.68917	2.74313e-06	0.000182651	63.837	54.6932	129.882	297.502	254.883	288.238
ENSG00000054523.19	KIF1B	chr1:10210570-10381603	hgnc_idHGNC:16636	+	1767.66	-1.06872	0.228317	-4.68087	2.85658e-06	0.00018965	2377.04	2751.63	2053.1	1050.17	1241.6	1132.44
ENSG00000127329.16	PTPRB	chr12:70515870-70637440	hgnc_idHGNC:9665	-	145.195	1.26242	0.270057	4.67466	2.94446e-06	0.000194917	76.2498	86.7547	93.3227	185.821	197.999	231.022
ENSG00000115363.14	EVA1A	chr2:75469302-75569722	hgnc_idHGNC:25816	-	323.82	-1.08685	0.232948	-4.66563	3.07676e-06	0.000203084	422.034	417.743	481.045	190.514	228.629	202.954
ENSG00000197249.14	SERPINA1	chr14:94376747-94390693	hgnc_idHGNC:8941	-	1057.71	1.11715	0.239786	4.65896	3.17816e-06	0.000209171	578.08	775.135	649.411	1449.97	1271.13	1622.55
ENSG00000169122.11	FAM110B	chr8:57994509-58204279	hgnc_idHGNC:28587	+	8.45041	-6.47037	1.38932	-4.65721	3.20523e-06	0.000210345	9.75288	20.7457	20.2039	0	0	0
ENSG00000079337.16	RAPGEF3	chr12:47734363-47771040	hgnc_idHGNC:16629	-	89.8839	-1.9005	0.408653	-4.65066	3.30877e-06	0.000216516	99.3021	205.571	120.261	27.2162	44.8507	42.1021
ENSG00000256043.5	CTSO	chr4:155921580-155953912	hgnc_idHGNC:2542	-	214.631	1.38775	0.29854	4.64845	3.34439e-06	0.000218219	125.014	90.5267	140.465	274.978	280.043	376.76
ENSG00000008513.16	ST3GAL1	chr8:133454848-133571940	hgnc_idHGNC:10862	-	1167.22	-1.38905	0.298891	-4.64734	3.36239e-06	0.000218767	1327.28	2353.69	1387.33	674.775	604.937	655.282
ENSG00000124171.9	PARD6B	chr20:50731580-50756795	hgnc_idHGNC:16245	+	4962.52	1.59035	0.342343	4.64547	3.39297e-06	0.000220127	2812.38	1366.39	3244.17	7166.32	7718.69	7467.19
ENSG00000105825.14	TFPI2	chr7:93885396-93890753	hgnc_idHGNC:11761	-	2570.7	1.80733	0.389195	4.64375	3.42142e-06	0.000220716	1229.75	543.16	1654.79	4232.59	3684.32	4079.59
ENSG00000134874.18	DZIP1	chr13:95578202-95644706	hgnc_idHGNC:20908	-	7.92542	-6.37906	1.37366	-4.64385	3.41969e-06	0.000220716	13.2994	18.8597	15.3934	0	0	0
ENSG00000116991.11	SIPA1L2	chr1:232397965-232630571	hgnc_idHGNC:23800	-	23.7956	-3.64189	0.785563	-4.63602	3.5518e-06	0.000227846	43.4447	47.1493	41.3699	0	1.09392	9.71587
ENSG00000132329.11	RAMP1	chr2:237858893-237912106	hgnc_idHGNC:9843	+	785.035	1.25774	0.271299	4.63601	3.55196e-06	0.000227846	351.104	569.564	468.538	1203.15	970.306	1147.55
ENSG00000109819.9	PPARGC1A	chr4:23755041-23904089	hgnc_idHGNC:9237	-	164.627	1.37724	0.29725	4.63327	3.59934e-06	0.000230237	111.715	89.5837	73.1188	248.7	197.999	266.647
ENSG00000143858.12	SYT2	chr1:202590596-202710454	hgnc_idHGNC:11510	-	119.401	-1.66636	0.360044	-4.6282	3.68851e-06	0.00023528	149.84	254.606	140.465	63.8174	61.2594	46.4203
ENSG00000176170.14	SPHK1	chr17:76376584-76387860	hgnc_idHGNC:11240	+	159.047	-1.63258	0.35369	-4.61583	3.91523e-06	0.000249044	165.799	336.646	219.356	90.0951	73.2925	69.0906
ENSG00000166415.15	WDR72	chr15:53513741-53762878	hgnc_idHGNC:26790	-	15.1875	-5.43479	1.18038	-4.60427	4.13909e-06	0.00026255	34.5784	16.0308	38.4836	0.938491	1.09392	0
ENSG00000261040.7	WFDC21P	chr17:60083566-60091885	hgnc_idHGNC:50357	-	39.2919	2.67281	0.581567	4.59586	4.30958e-06	0.000272605	6.20638	4.71493	21.166	67.5713	87.5135	48.5794
ENSG00000149948.14	HMGA2	chr12:65824460-65966291	hgnc_idHGNC:5009	+	1197.06	-1.08657	0.236546	-4.59351	4.35859e-06	0.000274941	1677.5	1865.23	1340.19	738.592	725.268	835.565
ENSG00000182580.3	EPHB3	chr3:184561785-184582408	hgnc_idHGNC:3394	+	68.9965	-1.8658	0.406525	-4.58964	4.44005e-06	0.000279306	92.2091	155.593	76.9672	27.2162	35.0054	26.9885
ENSG00000254166.3	CASC19	chr8:127072694-127227541	hgnc_idHGNC:49476	-	20.6764	-2.82413	0.615752	-4.58648	4.50788e-06	0.000282792	34.5784	38.6624	35.5973	6.56944	1.09392	7.55679
ENSG00000213626.13	LBH	chr2:30231534-30323730	hgnc_idHGNC:29532	+	909.02	0.929146	0.202664	4.58467	4.54711e-06	0.000284243	577.193	651.604	649.411	1229.42	1198.93	1147.55
ENSG00000251257.2	CTD-2263F21.1	chr5:38460925-38468339	havana_geneOTTHUMG00000162102.2	-	154.927	1.2878	0.280917	4.58426	4.55598e-06	0.000284243	100.189	69.781	100.057	214.914	235.192	209.431
ENSG00000162545.6	CAMK2N1	chr1:20482391-20486210	hgnc_idHGNC:24190	-	52.2452	-2.00239	0.437259	-4.57941	4.6629e-06	0.000290119	62.9504	120.702	67.3463	24.4008	21.8784	16.1931
ENSG00000165633.13	VSTM4	chr10:49014236-49115522	hgnc_idHGNC:26470	-	20.2748	-2.90148	0.634016	-4.57635	4.7315e-06	0.000293585	40.7848	37.7195	28.8627	5.63095	1.09392	7.55679
ENSG00000136235.17	GPNMB	chr7:23235967-23275108	hgnc_idHGNC:4462	+	43.5082	2.25521	0.492943	4.57499	4.76236e-06	0.000294047	22.1656	5.65792	17.3176	84.4642	62.3533	69.0906
ENSG00000231389.7	HLA-DPA1	chr6:33064569-33080775	hgnc_idHGNC:4938	-	1059.53	1.54142	0.336932	4.57489	4.76477e-06	0.000294047	596.699	314.014	714.833	1589.8	1423.19	1718.63
ENSG00000084070.12	SMAP2	chr1:40344850-40423326	hgnc_idHGNC:25082	+	434.148	-1.06899	0.234109	-4.56621	4.96625e-06	0.000305652	510.696	672.349	581.102	285.301	288.794	266.647
ENSG00000121797.10	CCRL2	chr3:46407166-46412997	hgnc_idHGNC:1612	+	2005.97	1.53336	0.336007	4.56347	5.03151e-06	0.000308835	1143.75	599.739	1346.93	3091.39	2601.34	3252.66
ENSG00000135919.14	SERPINE2	chr2:223975045-224039318	hgnc_idHGNC:8951	-	240.924	-1.0914	0.239321	-4.56041	5.10531e-06	0.000312522	328.938	294.212	360.784	159.543	148.773	153.295
ENSG00000152270.9	PDE3B	chr11:14643804-14872044	hgnc_idHGNC:8779	+	55.1364	-1.61018	0.353161	-4.55934	5.13136e-06	0.000313274	96.6422	71.667	80.8155	26.2777	27.348	28.0681
ENSG00000165140.12	FBP1	chr9:94603133-94640249	hgnc_idHGNC:3606	-	759.692	1.00428	0.22085	4.54733	5.43297e-06	0.000330801	449.519	512.985	554.164	1107.42	949.521	984.542
ENSG00000072201.14	LNX1	chr4:53459301-53701405	hgnc_idHGNC:6657	-	254.053	1.41032	0.310486	4.54231	5.56418e-06	0.000337887	158.706	90.5267	167.404	347.242	362.087	398.351
ENSG00000271936.1	RP11-443B20.1	chr2:24825610-24826717	havana_geneOTTHUMG00000185752.1	+	138.892	-1.30329	0.287405	-4.53467	5.76939e-06	0.000349416	195.058	220.659	177.024	66.6329	95.1709	78.8065
ENSG00000160469.17	BRSK1	chr19:55282072-55312562	hgnc_idHGNC:18994	+	53.9683	-1.89516	0.418106	-4.53273	5.82263e-06	0.000351705	69.1568	115.044	71.1946	28.1547	24.0662	16.1931
ENSG00000131095.14	GFAP	chr17:44903159-44916937	hgnc_idHGNC:4235	-	101.044	-1.39418	0.307746	-4.5303	5.89012e-06	0.000352047	123.241	156.536	159.707	65.6944	52.5081	48.5794
ENSG00000168542.16	COL3A1	chr2:188974373-189012746	hgnc_idHGNC:2201	+	31.8773	2.08494	0.46013	4.5312	5.86483e-06	0.000352047	7.97963	11.3158	17.3176	52.5555	47.0385	55.0566
ENSG00000230615.7	RP5-1198O20.4	chr1:44030437-44115913	havana_geneOTTHUMG00000008300.9	+	134.635	-1.2183	0.268895	-4.53076	5.87721e-06	0.000352047	173.779	208.4	182.797	78.8332	75.4804	88.5224
ENSG00000254726.3	MEX3A	chr1:156072013-156082465	hgnc_idHGNC:33482	-	37.0461	-2.50037	0.551845	-4.53093	5.8726e-06	0.000352047	50.5377	89.5837	49.0666	17.8313	10.9392	4.31816
ENSG00000261371.6	PECAM1	chr17:64319415-64413776	hgnc_idHGNC:8823	-	76.9343	-1.39192	0.307407	-4.52793	5.95648e-06	0.000355081	112.601	115.987	105.83	47.863	39.3811	39.943
ENSG00000117984.15	CTSD	chr11:1752752-1764573	hgnc_idHGNC:2529	-	10467.9	1.17895	0.26041	4.5273	5.97434e-06	0.000355216	4926.98	7827.73	6487.37	15739.4	12799.9	15026.1
ENSG00000134138.20	MEIS2	chr15:36889204-37101299	hgnc_idHGNC:7001	-	168.121	-1.27578	0.282191	-4.52099	6.15507e-06	0.000365009	262.441	225.374	226.091	99.48	77.6682	117.67
ENSG00000233338.1	TLR8-AS1	chrX:12902817-12908333	hgnc_idHGNC:40720	-	151.363	1.28369	0.284125	4.51805	6.24103e-06	0.000369145	99.3021	67.895	97.1711	215.853	199.093	228.863
ENSG00000173698.18	ADGRG2	chrX:18989307-19122637	hgnc_idHGNC:4516	-	28.2634	-2.21831	0.492404	-4.50506	6.63553e-06	0.000391462	58.5173	38.6624	42.3319	9.38491	13.127	7.55679
ENSG00000106123.12	EPHB6	chr7:142855061-142871094	hgnc_idHGNC:3396	+	16.2866	-3.62488	0.806471	-4.49474	6.96536e-06	0.000408802	15.0726	39.6054	35.5973	0.938491	2.18784	4.31816
ENSG00000171864.5	PRND	chr20:4721909-4728460	hgnc_idHGNC:15748	+	18.1248	2.76616	0.615375	4.49508	6.95425e-06	0.000408802	4.43313	5.65792	3.84836	31.9087	21.8784	41.0226
ENSG00000267505.1	CTC-296K1.3	chr17:44793199-44794474	havana_geneOTTHUMG00000179859.1	+	7.84359	-6.36605	1.41678	-4.49333	7.01179e-06	0.000410469	18.6191	20.7457	7.69672	0	0	0
ENSG00000148737.17	TCF7L2	chr10:112950247-113167678	hgnc_idHGNC:11641	+	212.225	-1.49718	0.333383	-4.49086	7.0937e-06	0.000414199	304.999	421.515	213.584	99.48	126.895	106.875
ENSG00000171867.18	PRNP	chr20:4686350-4701590	hgnc_idHGNC:9449	+	32767.4	1.51753	0.338045	4.48915	7.15096e-06	0.00041625	18694.5	9568.48	22631.2	49666.8	46910.5	49133.2
ENSG00000172794.20	RAB37	chr17:74670578-74747335	hgnc_idHGNC:30268	+	43.9945	-1.79999	0.401004	-4.48872	7.16539e-06	0.00041625	62.9504	60.3511	81.7776	19.7083	24.0662	15.1136
ENSG00000073756.13	PTGS2	chr1:186671791-186680922	hgnc_idHGNC:9605	-	12.652	-6.07297	1.35563	-4.47981	7.47097e-06	0.000432898	33.6918	11.3158	29.8248	0	0	1.07954
ENSG00000139737.22	SLAIN1	chr13:77697687-77764242	hgnc_idHGNC:26387	+	282.613	1.71983	0.384086	4.47773	7.54415e-06	0.000434925	161.366	63.1801	170.29	417.628	422.252	460.964
ENSG00000204941.14	PSG5	chr19:43166256-43186536	hgnc_idHGNC:9522	-	64.6709	1.75994	0.393026	4.47792	7.53736e-06	0.000434925	30.1453	16.9738	41.3699	98.5415	97.3587	103.636
ENSG00000175040.6	CHST2	chr3:143119771-143124014	hgnc_idHGNC:1970	+	488.731	-1.51339	0.338072	-4.47653	7.58677e-06	0.000436278	479.664	1053.32	638.828	269.347	249.413	241.817
ENSG00000213468.7	FIRRE	chrX:131688779-131830862	hgnc_idHGNC:49627	-	31.874	-2.00047	0.447212	-4.47319	7.70599e-06	0.000442017	58.5173	39.6054	54.8391	12.2004	13.127	12.9545
ENSG00000201098.1	RNY1	chr7:148987136-148987248	hgnc_idHGNC:10242	-	186.644	-2.42214	0.541641	-4.47187	7.75404e-06	0.000443656	396.322	96.1846	451.22	56.3095	82.0439	37.7839
ENSG00000155974.13	GRIP1	chr12:66347431-67069162	hgnc_idHGNC:18708	-	47.9134	-1.76808	0.395657	-4.46872	7.86898e-06	0.000449104	67.3835	81.0968	74.0809	29.0932	15.3149	20.5113
ENSG00000182752.10	PAPPA	chr9:116153791-116402321	hgnc_idHGNC:8602	+	28.7536	-2.19746	0.491835	-4.46789	7.8995e-06	0.000449719	38.1249	63.1801	40.4078	11.2619	8.75135	10.7954
ENSG00000178462.12	TUBAL3	chr10:5393101-5404828	hgnc_idHGNC:23534	-	23.1617	2.30748	0.517594	4.45808	8.26974e-06	0.000469622	6.20638	6.6009	10.583	31.9087	41.5689	42.1021
ENSG00000158352.17	SHROOM4	chrX:50591642-50814302	hgnc_idHGNC:29215	-	7.39407	-6.28071	1.40934	-4.4565	8.33073e-06	0.000471909	16.8459	18.8597	8.65881	0	0	0
ENSG00000149809.17	TM7SF2	chr11:65111845-65116384	hgnc_idHGNC:11863	+	365.055	1.16457	0.261588	4.45193	8.51032e-06	0.000480886	187.965	278.181	209.736	552.771	478.042	483.634
ENSG00000103381.12	CPPED1	chr16:12659799-12803887	hgnc_idHGNC:25632	-	868.453	0.947628	0.213276	4.4432	8.86299e-06	0.000499574	567.44	541.274	670.577	1145.9	1160.65	1124.88
ENSG00000186472.20	PCLO	chr7:82754012-83162930	hgnc_idHGNC:13406	-	80.0767	-2.11583	0.476399	-4.4413	8.94173e-06	0.000502768	149.84	182.939	57.7254	35.6627	24.0662	30.2272
ENSG00000145685.14	LHFPL2	chr5:78485215-78770021	hgnc_idHGNC:6588	-	2802.31	0.99243	0.223622	4.43798	9.08051e-06	0.000509314	2028.6	1556.87	2038.67	3590.67	3625.25	3973.79
ENSG00000165949.12	IFI27	chr14:94104836-94116698	hgnc_idHGNC:5397	+	1698.83	1.39403	0.314317	4.43511	9.20266e-06	0.000514897	1008.09	600.682	1200.69	2528.29	2751.2	2104.03
ENSG00000113578.18	FGF1	chr5:142592178-142698070	hgnc_idHGNC:3665	-	164.335	1.5219	0.344338	4.41979	9.87977e-06	0.000551426	78.9097	55.6362	120.261	260.9	217.69	252.613
ENSG00000059804.16	SLC2A3	chr12:7919230-7936187	hgnc_idHGNC:11007	-	1144.42	1.32951	0.301028	4.41656	1.00285e-05	0.000557976	730.58	420.572	803.345	1642.36	1542.42	1727.27
ENSG00000183098.11	GPC6	chr13:93226807-94408020	hgnc_idHGNC:4454	+	194.456	-1.09354	0.247621	-4.41618	1.00461e-05	0.000557976	281.06	254.606	258.802	125.758	110.486	136.022
ENSG00000117707.16	PROX1	chr1:213983181-214041510	hgnc_idHGNC:9459	+	7.36271	-6.27531	1.42121	-4.41548	1.00788e-05	0.000558427	19.5058	16.9738	7.69672	0	0	0
ENSG00000124145.6	SDC4	chr20:45325288-45348424	hgnc_idHGNC:10661	-	5416.98	0.997992	0.226382	4.40845	1.04115e-05	0.000575462	3448.09	3115.63	4280.34	6873.51	7637.74	7146.56
ENSG00000230928.1	RP11-34A14.3	chr10:98252023-98256575	havana_geneOTTHUMG00000018875.1	+	87.3828	1.42396	0.323111	4.40705	1.0479e-05	0.000577793	43.4447	59.4081	39.4457	112.619	125.801	143.579
ENSG00000204442.4	FAM155A	chr13:107163510-107867496	hgnc_idHGNC:33877	-	10.6834	-5.82488	1.3221	-4.40577	1.05407e-05	0.000579788	23.0523	21.6887	18.2797	0	0	1.07954
ENSG00000180353.11	HCLS1	chr3:121631399-121660927	hgnc_idHGNC:4844	-	12.0156	-4.04934	0.919725	-4.40277	1.06878e-05	0.000586466	20.3924	21.6887	25.9764	1.87698	0	2.15908
ENSG00000170373.9	CST1	chr20:23747562-23751268	hgnc_idHGNC:2473	-	1679.71	-1.05873	0.240527	-4.40173	1.0739e-05	0.000587857	2273.31	1855.8	2680.38	1114.93	997.654	1156.19
ENSG00000222032.1	AC112721.2	chr2:237428920-237434822	havana_geneOTTHUMG00000152980.2	-	25.3203	-2.20057	0.500385	-4.39777	1.0937e-05	0.000597262	41.6714	39.6054	43.294	5.63095	9.84527	11.875
ENSG00000275993.3	SIK1B	chr21:6111131-6123778	hgnc_idHGNC:52389	+	168.085	1.22075	0.277631	4.39703	1.09744e-05	0.00059787	85.1161	125.417	92.3606	239.315	241.756	224.545
ENSG00000155629.15	PIK3AP1	chr10:96593315-96720514	hgnc_idHGNC:30034	-	58.6889	1.5656	0.356576	4.39066	1.13008e-05	0.00061418	36.3517	26.4036	25.9764	73.2023	97.3587	92.8405
ENSG00000170745.12	KCNS3	chr2:17877847-18361616	hgnc_idHGNC:6302	+	101.51	-1.46577	0.333905	-4.38978	1.13464e-05	0.000615193	171.119	107.5	168.366	46.9245	54.6959	60.4543
ENSG00000197635.11	DPP4	chr2:161992245-162074394	hgnc_idHGNC:3009	-	157.381	1.59299	0.363099	4.3872	1.14818e-05	0.000621056	87.7759	45.2633	101.982	199.899	233.005	276.363
ENSG00000118523.6	CCN2	chr6:131948176-131951372	hgnc_idHGNC:2500	-	2484.94	-0.938965	0.214185	-4.3839	1.16575e-05	0.000629065	2957.78	3692.73	3147.96	1600.13	1835.59	1675.45
ENSG00000162599.17	NFIA	chr1:60865259-61462788	hgnc_idHGNC:7784	+	1082.12	-1.14397	0.261311	-4.37782	1.19872e-05	0.000645325	1751.09	1581.39	1137.19	603.45	738.395	681.19
ENSG00000165474.8	GJB2	chr13:20187463-20192938	hgnc_idHGNC:4284	-	652.097	1.46201	0.334206	4.37457	1.21673e-05	0.000653474	391.889	206.514	443.523	878.427	1103.76	888.462
ENSG00000109511.12	ANXA10	chr4:168092537-168187736	hgnc_idHGNC:534	+	33.7005	-2.37983	0.544623	-4.36969	1.24422e-05	0.00066667	54.0842	33.0045	82.7397	15.0159	6.56351	10.7954
ENSG00000172201.12	ID4	chr6:19837370-19842197	hgnc_idHGNC:5363	+	7.099	-6.22153	1.42494	-4.36618	1.2644e-05	0.00067589	17.7325	7.54389	17.3176	0	0	0
ENSG00000167779.9	IGFBP6	chr12:53097436-53102345	hgnc_idHGNC:5475	+	1578.28	1.06241	0.243652	4.36035	1.29854e-05	0.000692513	813.922	1173.08	1079.46	2298.36	2167.05	1937.78
ENSG00000146122.17	DAAM2	chr6:39792298-39904877	hgnc_idHGNC:18143	+	8.75471	-6.52226	1.49639	-4.35865	1.30865e-05	0.000693039	7.09301	36.7765	8.65881	0	0	0
ENSG00000165071.15	TMEM71	chr8:132685007-132760712	hgnc_idHGNC:26572	-	268.042	1.55195	0.356007	4.35934	1.30455e-05	0.000693039	149.84	76.3819	182.797	405.428	354.43	439.373
ENSG00000176920.13	FUT2	chr19:48695971-48705951	hgnc_idHGNC:4013	+	68.0257	1.4745	0.338282	4.35879	1.30784e-05	0.000693039	31.0319	46.2063	30.7869	94.7876	99.5466	105.795
ENSG00000225345.3	SNX18P3	chr9:38566260-38568211	hgnc_idHGNC:39611	-	11.153	-5.89049	1.35184	-4.35737	1.31632e-05	0.000695481	19.5058	33.0045	13.4693	0.938491	0	0
ENSG00000117713.20	ARID1A	chr1:26693236-26782104	hgnc_idHGNC:11110	+	1230.52	-2.27893	0.523575	-4.35263	1.34516e-05	0.000707436	1204.92	4105.76	811.042	399.797	421.159	440.453
ENSG00000166741.8	NNMT	chr11:114257787-114313536	hgnc_idHGNC:7861	+	1411.4	0.924664	0.212419	4.35302	1.34272e-05	0.000707436	910.565	915.64	1095.82	1828.18	1744.8	1973.4
ENSG00000174951.12	FUT1	chr19:48748011-48755390	hgnc_idHGNC:4012	-	72.6593	1.44109	0.331207	4.35103	1.35502e-05	0.00071098	33.6918	46.2063	37.5215	107.926	89.7013	120.909
ENSG00000114790.13	ARHGEF26	chr3:154121003-154257827	hgnc_idHGNC:24490	+	301.625	-1.1415	0.262461	-4.34924	1.36612e-05	0.000715158	365.29	499.783	380.025	167.051	189.248	208.351
ENSG00000130477.16	UNC13A	chr19:17601336-17688365	hgnc_idHGNC:23150	-	28.236	2.16847	0.499334	4.34272	1.40728e-05	0.000735013	8.86626	6.6009	15.3934	37.5396	47.0385	53.9771
ENSG00000177675.9	CD163L1	chr12:7346685-7479897	hgnc_idHGNC:30375	-	581.246	1.08534	0.250253	4.33697	1.44459e-05	0.000752772	352.877	308.357	456.031	822.118	741.677	806.417
ENSG00000147082.18	CCNB3	chrX:50202713-50351914	hgnc_idHGNC:18709	+	62.7925	1.46433	0.338048	4.33174	1.47938e-05	0.000769141	37.2383	33.0045	29.8248	77.8947	94.077	104.715
ENSG00000255028.5	RP11-708B6.2	chr11:109355085-109583907	tagoverlapping_locus	-	23.1435	2.46705	0.569806	4.32963	1.49357e-05	0.00077475	10.6395	2.82896	7.69672	31.9087	38.2871	47.4998
ENSG00000168389.18	MFSD2A	chr1:39955112-39969968	hgnc_idHGNC:25897	+	152.906	-1.31138	0.303267	-4.32416	1.53112e-05	0.000792424	167.572	257.435	228.977	85.4027	76.5743	101.477
ENSG00000137819.14	PAQR5	chr15:69298912-69407780	hgnc_idHGNC:29645	+	1091.98	1.17642	0.272519	4.31685	1.5827e-05	0.00081726	735.899	479.98	793.724	1417.12	1635.41	1489.77
ENSG00000073849.16	ST6GAL1	chr3:186930325-187078553	hgnc_idHGNC:10860	+	19.5813	-2.51692	0.58322	-4.31556	1.592e-05	0.000820205	35.465	40.5484	24.0522	6.56944	4.37567	6.47725
ENSG00000149573.9	MPZL2	chr11:118253416-118264536	hgnc_idHGNC:3496	-	55.179	1.7101	0.396898	4.30866	1.64248e-05	0.000844303	23.0523	18.8597	35.5973	66.6329	95.1709	91.761
ENSG00000234456.9	MAGI2-AS3	chr7:79452877-79471208	hgnc_idHGNC:40862	+	437.963	1.23391	0.286501	4.30683	1.65613e-05	0.000849402	298.793	180.11	304.982	623.158	639.942	580.793
ENSG00000132321.17	IQCA1	chr2:236324147-236507535	hgnc_idHGNC:26195	-	51.4993	1.56581	0.363814	4.30389	1.67826e-05	0.000858817	24.8255	31.1186	22.1281	85.4027	65.6351	79.886
ENSG00000084710.14	EFR3B	chr2:25042076-25159135	hgnc_idHGNC:29155	+	165.046	1.51839	0.353001	4.30138	1.6974e-05	0.000866662	54.9708	125.417	76.0051	252.454	242.85	238.579
ENSG00000149970.16	CNKSR2	chrX:21372801-21654695	hgnc_idHGNC:19701	+	6.95442	-6.19156	1.44012	-4.29935	1.71303e-05	0.000872606	16.8459	6.6009	18.2797	0	0	0
ENSG00000226742.4	HSBP1L1	chr18:79964582-79970822	hgnc_idHGNC:37243	+	341.295	0.93321	0.217082	4.29887	1.7167e-05	0.000872606	242.935	236.69	224.167	454.23	426.628	463.123
ENSG00000183439.9	TRIM61	chr4:164954446-164977668	hgnc_idHGNC:24339	-	245.086	1.8641	0.434443	4.29078	1.78046e-05	0.000902998	121.468	41.4914	153.934	380.089	373.026	400.51
ENSG00000123080.12	CDKN2C	chr1:50960745-50974634	hgnc_idHGNC:1789	+	978.061	-1.11163	0.260073	-4.27432	1.91723e-05	0.000970202	1142.86	1493.69	1375.79	753.608	508.672	593.748
ENSG00000123836.15	PFKFB2	chr1:207034366-207081024	hgnc_idHGNC:8873	+	1455.21	1.36799	0.3202	4.2723	1.93471e-05	0.00097688	874.213	496.954	1066.96	1965.2	2221.75	2106.18
ENSG00000128610.12	FEZF1	chr7:122301303-122310691	hgnc_idHGNC:22788	-	22.9928	-2.70766	0.633897	-4.27145	1.94206e-05	0.000978421	28.372	44.3204	47.1424	9.38491	7.65743	1.07954
ENSG00000178343.5	SHISA3	chr4:42397488-42402487	hgnc_idHGNC:25159	+	13.8572	-3.17925	0.744938	-4.26781	1.97405e-05	0.000992339	19.5058	20.7457	34.6352	2.81547	3.28176	2.15908
ENSG00000115977.21	AAK1	chr2:69457997-69674349	hgnc_idHGNC:19679	-	1234.61	-1.62537	0.381215	-4.26365	2.01115e-05	0.00100876	1689.91	2887.42	1016.93	546.202	643.224	623.975
ENSG00000197312.12	DDI2	chr1:15617458-15669044	hgnc_idHGNC:24578	+	724.154	-0.864358	0.202756	-4.26304	2.01664e-05	0.0010093	965.535	892.065	946.696	491.769	540.396	508.464
ENSG00000224975.1	INE1	chrX:47204921-47205865	hgnc_idHGNC:6060	+	43.5078	-1.68589	0.396319	-4.25388	2.10101e-05	0.00104922	72.7033	75.4389	50.9908	20.6468	18.5966	22.6704
ENSG00000185860.13	CCDC190	chr1:162824458-162868815	hgnc_idHGNC:28736	-	659.768	1.00353	0.236243	4.24786	2.1582e-05	0.00107541	474.345	368.708	474.31	890.628	790.903	959.712
ENSG00000175445.17	LPL	chr8:19901717-19967259	hgnc_idHGNC:6677	+	11.5345	-5.00821	1.17913	-4.24737	2.16295e-05	0.00107543	20.3924	25.4606	21.166	0	2.18784	0
ENSG00000017483.15	SLC38A5	chrX:48458537-48470260	hgnc_idHGNC:18070	-	31.0933	2.31036	0.544321	4.24448	2.19103e-05	0.00108466	15.0726	13.2018	2.88627	47.863	50.3202	57.2157
ENSG00000109436.8	TBC1D9	chr4:140620782-140756385	hgnc_idHGNC:21710	-	3640.67	0.828762	0.195248	4.24466	2.18925e-05	0.00108466	2561.46	2463.08	2843.94	4601.42	4552.89	4821.23
ENSG00000130340.17	SNX9	chr6:157700387-157945077	hgnc_idHGNC:14973	+	2133.58	0.851119	0.200649	4.24183	2.21705e-05	0.00109516	1385.8	1600.25	1579.75	2827.67	2592.59	2815.44
ENSG00000174059.17	CD34	chr1:207880972-207911402	hgnc_idHGNC:1662	-	70.7397	1.46782	0.346276	4.23886	2.24655e-05	0.00110733	36.3517	27.3466	49.0666	104.172	99.5466	107.954
ENSG00000143995.20	MEIS1	chr2:66433452-66573869	hgnc_idHGNC:7000	+	9.97317	-5.72251	1.35036	-4.23777	2.25754e-05	0.00111034	18.6191	13.2018	26.9385	0	0	1.07954
ENSG00000174808.12	BTC	chr4:74744759-74794523	hgnc_idHGNC:1121	-	104.806	1.46671	0.347439	4.2215	2.42677e-05	0.001191	63.837	33.9475	69.2705	158.605	150.961	152.215
ENSG00000170412.18	GPRC5C	chr17:74424851-74451653	hgnc_idHGNC:13309	+	234.368	-1.20068	0.284516	-4.22007	2.44226e-05	0.00119603	258.895	391.339	329.997	165.174	130.176	130.624
ENSG00000235852.1	AC005540.3	chr2:190880797-190882059	havana_geneOTTHUMG00000154511.1	-	82.9894	1.40811	0.333744	4.21913	2.45246e-05	0.00119844	52.3109	36.7765	47.1424	122.942	96.2648	142.499
ENSG00000188042.8	ARL4C	chr2:234493041-234497081	hgnc_idHGNC:698	-	3407.17	0.812275	0.192583	4.21779	2.46713e-05	0.00120303	2322.07	2540.41	2555.31	4343.34	4534.29	4147.6
ENSG00000167618.10	LAIR2	chr19:54497879-54510687	hgnc_idHGNC:6478	+	6.1557	-6.01655	1.42664	-4.21729	2.4726e-05	0.00120312	15.9593	9.42986	11.5451	0	0	0
ENSG00000170396.9	ZNF804A	chr2:184598529-184939492	hgnc_idHGNC:21711	+	9.57622	-5.66441	1.34515	-4.21099	2.54258e-05	0.00123454	23.9389	14.1448	18.2797	0	1.09392	0
ENSG00000104970.11	KIR3DX1	chr19:54532692-54545771	hgnc_idHGNC:25043	+	6.02974	-5.98577	1.424	-4.20348	2.62842e-05	0.0012735	12.4128	14.1448	9.6209	0	0	0
ENSG00000081818.4	PCDHB4	chr5:141121818-141125623	hgnc_idHGNC:8689	+	10.118	4.98583	1.18658	4.20186	2.6473e-05	0.00127992	0.886626	0	0.96209	19.7083	21.8784	17.2727
ENSG00000019549.13	SNAI2	chr8:48917598-48921740	hgnc_idHGNC:11094	-	1068.59	1.14731	0.273083	4.20132	2.65358e-05	0.00128024	713.734	475.265	805.269	1501.59	1382.71	1532.95
ENSG00000184261.5	KCNK12	chr2:47509290-47570985	hgnc_idHGNC:6274	-	30.6177	-2.47176	0.588577	-4.19956	2.67439e-05	0.00128755	39.0115	87.6977	28.8627	7.50793	8.75135	11.875
ENSG00000177335.11	C8orf31	chr8:143039209-143060684	hgnc_idHGNC:26731	+	33.6304	2.0456	0.487239	4.19835	2.68868e-05	0.0012917	6.20638	18.8597	14.4313	59.1249	45.9446	57.2157
ENSG00000271605.6	MILR1	chr17:64449037-64468643	hgnc_idHGNC:27570	+	855.795	1.58814	0.378419	4.19677	2.70746e-05	0.00129799	516.016	205.571	559.936	1256.64	1337.86	1258.75
ENSG00000136869.16	TLR4	chr9:117704175-117724735	hgnc_idHGNC:11850	+	684.651	1.50029	0.357559	4.19591	2.71775e-05	0.00130018	463.705	189.54	419.471	957.261	971.399	1106.53
ENSG00000184156.17	KCNQ3	chr8:132120859-132481095	hgnc_idHGNC:6297	-	6.27513	-6.04526	1.44125	-4.19445	2.73531e-05	0.00130584	18.6191	10.3729	8.65881	0	0	0
ENSG00000106078.19	COBL	chr7:51016212-51316818	hgnc_idHGNC:22199	-	11.6994	-5.06776	1.20876	-4.19252	2.75871e-05	0.00131425	15.0726	31.1186	22.1281	1.87698	0	0
ENSG00000076351.13	SLC46A1	chr17:28394642-28407197	hgnc_idHGNC:30521	-	262.034	1.27248	0.303825	4.18818	2.81199e-05	0.00133684	163.139	104.671	192.418	335.041	385.059	391.873
ENSG00000072071.16	ADGRL1	chr19:14147743-14206187	hgnc_idHGNC:20973	-	404.763	-2.30345	0.550353	-4.1854	2.84665e-05	0.0013505	321.845	1396.56	301.134	147.343	115.955	145.738
ENSG00000111199.12	TRPV4	chr12:109783087-109833406	hgnc_idHGNC:18083	-	9.86735	-5.712	1.36503	-4.18453	2.85754e-05	0.00135285	21.279	26.4036	10.583	0.938491	0	0
ENSG00000041982.16	TNC	chr9:115019575-115118257	hgnc_idHGNC:5318	-	2116.6	-1.21135	0.290405	-4.17124	3.02948e-05	0.00143127	2420.49	4086.9	2361.93	1280.1	1255.82	1294.37
ENSG00000016391.11	CHDH	chr3:53812335-53846419	hgnc_idHGNC:24288	-	14.823	-2.77399	0.666021	-4.16501	3.11336e-05	0.00146482	32.8051	21.6887	23.0902	3.75396	3.28176	4.31816
ENSG00000164951.16	PDP1	chr8:93857807-93926068	hgnc_idHGNC:9279	+	7978.25	1.49405	0.358703	4.16514	3.11157e-05	0.00146482	5083.91	2150.01	5307.85	11359.5	11850.4	12117.9
ENSG00000185862.7	EVI2B	chr17:31303770-31314105	hgnc_idHGNC:3500	-	173.102	1.15547	0.277539	4.16328	3.13702e-05	0.00147291	103.735	117.873	100.057	198.96	231.911	286.078
ENSG00000256988.2	RP11-234B24.4	chr12:4804499-4830747	havana_geneOTTHUMG00000168228.2	-	5.86016	-5.94515	1.43079	-4.15516	3.25065e-05	0.00152312	14.186	9.42986	11.5451	0	0	0
ENSG00000103490.14	PYCARD	chr16:31201486-31203450	hgnc_idHGNC:16608	-	133.449	1.17239	0.282329	4.15258	3.28746e-05	0.00153721	83.3428	81.0968	81.7776	219.607	180.497	154.374
ENSG00000078900.15	TP73	chr1:3652516-3736201	hgnc_idHGNC:12003	+	136.665	-2.18635	0.526701	-4.15103	3.30982e-05	0.00154449	104.622	425.287	142.389	49.74	60.1655	37.7839
ENSG00000225313.5	RP11-415J8.3	chr1:33307348-33349245	havana_geneOTTHUMG00000004126.5	+	142.874	-1.87735	0.452426	-4.14952	3.33173e-05	0.00155154	205.697	360.221	107.754	48.8015	68.9169	65.852
ENSG00000133135.14	RNF128	chrX:106693794-106797016	hgnc_idHGNC:21153	+	378.67	1.11872	0.269669	4.14849	3.34668e-05	0.00155532	256.235	177.281	282.854	517.108	494.451	544.089
ENSG00000136826.15	KLF4	chr9:107484852-107490482	hgnc_idHGNC:6348	-	857.934	0.926396	0.223455	4.14579	3.3864e-05	0.00157057	500.057	661.033	613.813	1135.57	1091.73	1145.39
ENSG00000197448.14	GSTK1	chr7:143244093-143270854	hgnc_idHGNC:16906	+	2038.43	0.863441	0.208296	4.14527	3.39417e-05	0.00157098	1333.48	1560.64	1444.1	2751.66	2374.9	2765.78
ENSG00000105499.14	PLA2G4C	chr19:48047843-48110817	hgnc_idHGNC:9037	-	73.3743	1.69721	0.409847	4.14107	3.4569e-05	0.00159676	35.465	49.9783	18.2797	120.127	119.237	97.1587
ENSG00000007237.19	GAS7	chr17:9910606-10198606	hgnc_idHGNC:4169	-	5.91334	-5.95628	1.43919	-4.13864	3.49369e-05	0.00161049	8.86626	16.0308	10.583	0	0	0
ENSG00000140022.13	STON2	chr14:81260656-81436465	hgnc_idHGNC:30652	-	16.3914	-3.04803	0.737179	-4.13473	3.55372e-05	0.00163486	27.4854	31.1186	28.8627	0	6.56351	4.31816
ENSG00000099953.10	MMP11	chr22:23768226-23784316	hgnc_idHGNC:7157	+	92.0847	1.17791	0.285043	4.13239	3.59007e-05	0.00164825	52.3109	62.2371	54.8391	126.696	125.801	130.624
ENSG00000171060.11	C8orf74	chr8:10672628-10700590	hgnc_idHGNC:32296	+	14.4956	-2.89548	0.702153	-4.12372	3.72797e-05	0.00170811	17.7325	33.0045	25.9764	3.75396	2.18784	4.31816
ENSG00000184500.16	PROS1	chr3:93873051-93980003	hgnc_idHGNC:9456	-	641.081	1.4908	0.362157	4.11645	3.8476e-05	0.00175939	397.208	173.509	438.713	956.322	916.704	964.03
ENSG00000164161.10	HHIP	chr4:144646156-144745271	hgnc_idHGNC:14866	+	150.457	-1.30397	0.316937	-4.11427	3.88402e-05	0.00177248	223.43	264.979	153.934	78.8332	97.3587	84.2042
ENSG00000148773.14	MKI67	chr10:128096659-128126423	hgnc_idHGNC:7107	-	13321.1	-1.8445	0.448596	-4.11172	3.92716e-05	0.00178859	15719	37218.7	9580.49	5453.57	5908.25	6046.51
ENSG00000185215.11	TNFAIP2	chr14:103121476-103137439	hgnc_idHGNC:11895	+	6074.09	1.13883	0.277182	4.1086	3.9807e-05	0.00180935	3087.23	5107.21	3187.4	8728.9	7909.03	8424.74
ENSG00000150782.12	IL18	chr11:112143253-112164096	hgnc_idHGNC:5986	-	530.335	1.07612	0.26219	4.10434	4.05466e-05	0.0018393	342.237	264.036	417.547	770.501	693.544	694.145
ENSG00000119899.13	SLC17A5	chr6:73593379-73653992	hgnc_idHGNC:10933	-	2242.64	1.39919	0.340998	4.10321	4.0745e-05	0.00184462	1420.37	687.437	1591.3	3040.71	3464.44	3251.58
ENSG00000171488.15	LRRC8C	chr1:89633072-89769903	hgnc_idHGNC:25075	+	535.95	-1.08451	0.26508	-4.09126	4.29043e-05	0.00193852	851.161	545.989	787.951	328.472	360.993	341.135
ENSG00000100600.15	LGMN	chr14:92703807-92748679	hgnc_idHGNC:9472	-	1497.6	0.853352	0.208627	4.09032	4.30774e-05	0.00194249	1001	1029.74	1170.86	1931.41	1781.99	2070.56
ENSG00000099960.13	SLC7A4	chr22:21028718-21032840	hgnc_idHGNC:11062	-	23.2189	-2.4024	0.587718	-4.08767	4.35728e-05	0.00196095	32.8051	46.2063	38.4836	13.1389	3.28176	5.39771
ENSG00000104081.14	BMF	chr15:40087890-40108892	hgnc_idHGNC:24132	-	201.534	1.13481	0.277709	4.08634	4.38225e-05	0.0019683	117.035	152.764	108.716	320.025	249.413	261.249
ENSG00000046774.10	MAGEC2	chrX:142202342-142205290	hgnc_idHGNC:13574	-	6.33197	-6.05636	1.48313	-4.08351	4.43611e-05	0.00198243	15.9593	4.71493	17.3176	0	0	0
ENSG00000104177.18	MYEF2	chr15:48134632-48178353	hgnc_idHGNC:17940	-	810.37	1.05474	0.258305	4.08331	4.43983e-05	0.00198243	605.565	395.111	579.178	1030.46	1148.61	1103.29
ENSG00000254682.1	RP11-660L16.2	chr11:71448674-71452157	havana_geneOTTHUMG00000167347.1	+	90.4087	1.48077	0.36258	4.08397	4.42727e-05	0.00198243	37.2383	38.6624	67.3463	133.266	110.486	155.454
ENSG00000117399.14	CDC20	chr1:43358981-43363203	hgnc_idHGNC:1723	+	4047.6	-0.91632	0.224432	-4.08285	4.44874e-05	0.00198252	4378.16	5913.47	5583.01	2915.89	2645.09	2849.99
ENSG00000164251.5	F2RL1	chr5:76818933-76835315	hgnc_idHGNC:3538	+	2335.8	-1.27082	0.312334	-4.06879	4.72578e-05	0.00210187	3589.06	2075.51	4243.78	1255.7	1452.72	1398.01
ENSG00000076864.20	RAP1GAP	chr1:21596215-21669363	hgnc_idHGNC:9858	-	27.5327	-1.84721	0.454885	-4.06083	4.88995e-05	0.002168	39.8982	46.2063	43.294	14.0774	9.84527	11.875
ENSG00000171790.15	SLFNL1	chr1:41015597-41023237	hgnc_idHGNC:26313	-	75.8087	-2.0646	0.508441	-4.06066	4.89352e-05	0.002168	88.6626	217.83	60.6116	29.0932	27.348	31.3067
ENSG00000115355.17	CCDC88A	chr2:55287842-55419895	hgnc_idHGNC:25523	-	2597.07	-0.855969	0.211027	-4.05621	4.98748e-05	0.00220534	3745.11	2960.03	3331.72	1808.47	1948.27	1788.8
ENSG00000185760.17	KCNQ5	chr6:72621792-73198853	hgnc_idHGNC:6299	+	606.972	-0.852504	0.21026	-4.05453	5.02345e-05	0.00221694	797.963	822.284	723.491	431.706	456.164	410.226
ENSG00000106617.15	PRKAG2	chr7:151556124-151877125	hgnc_idHGNC:9386	-	1958.67	0.922277	0.227574	4.05265	5.06416e-05	0.00222628	1343.24	1132.53	1583.6	2595.87	2486.48	2610.33
ENSG00000198478.8	SH3BGRL2	chr6:79631329-79703655	hgnc_idHGNC:15567	+	14.1625	-3.23161	0.797366	-4.05285	5.05968e-05	0.00222628	31.9185	12.2588	32.711	3.75396	1.09392	3.23862
ENSG00000151690.15	MFSD6	chr2:190408355-190509205	hgnc_idHGNC:24711	+	1505.98	0.863377	0.213267	4.04834	5.15824e-05	0.00226327	1134.88	920.355	1149.7	1877.92	1953.74	1999.31
ENSG00000081923.15	ATP8B1	chr18:57646426-57803315	hgnc_idHGNC:3706	-	1809.99	0.912794	0.225684	4.04457	5.24193e-05	0.00229061	1314.87	1043.89	1408.5	2283.35	2299.42	2509.93
ENSG00000223409.1	RPL17P17	chr3:65843890-65844446	hgnc_idHGNC:35515	+	17.7484	-2.68677	0.66428	-4.04463	5.2406e-05	0.00229061	23.9389	45.2633	23.0902	6.56944	5.46959	2.15908
ENSG00000280347.1	AC000123.2	chr7:127359785-127364759	tagoverlapping_locus	-	115.457	-1.24893	0.308821	-4.04418	5.25074e-05	0.00229061	184.418	177.281	126.034	77.8947	61.2594	65.852
ENSG00000232973.13	CYP1B1-AS1	chr2:38073447-38231651	hgnc_idHGNC:28543	+	70.9455	-1.23966	0.306718	-4.0417	5.30642e-05	0.00231047	101.962	98.0706	99.0952	45.0476	40.475	41.0226
ENSG00000214595.12	EML6	chr2:54723499-54972025	hgnc_idHGNC:35412	+	166.746	-1.22028	0.302123	-4.03901	5.3678e-05	0.00233274	255.348	241.405	203.001	82.5872	87.5135	130.624
ENSG00000237807.4	RP11-400K9.4	chr8:53493523-53524336	havana_geneOTTHUMG00000164264.7	-	277.776	-1.03274	0.256171	-4.03145	5.54342e-05	0.00240447	353.764	327.216	438.713	196.145	161.9	188.92
ENSG00000141480.18	ARRB2	chr17:4710596-4721499	hgnc_idHGNC:712	+	706.974	1.14631	0.284426	4.03026	5.57145e-05	0.00240765	345.784	579.937	394.457	1012.63	852.162	1056.87
ENSG00000158825.6	CDA	chr1:20589086-20618903	hgnc_idHGNC:1712	+	709.675	0.92985	0.230718	4.03024	5.5719e-05	0.00240765	426.467	502.612	536.846	952.568	822.627	1016.93
ENSG00000116711.10	PLA2G4A	chr1:186828949-186988981	hgnc_idHGNC:9035	+	6.03643	-5.98703	1.4887	-4.02166	5.77893e-05	0.00249139	14.186	4.71493	17.3176	0	0	0
ENSG00000164463.12	CREBRF	chr5:173056352-173139284	hgnc_idHGNC:24050	+	802.965	1.30558	0.324665	4.02131	5.78756e-05	0.00249139	620.638	281.01	485.855	1129.94	1137.68	1162.67
ENSG00000104870.13	FCGRT	chr19:49506816-49526428	hgnc_idHGNC:3621	+	752.008	1.05191	0.262304	4.01028	6.06467e-05	0.00260084	402.528	628.029	437.751	1059.56	984.527	999.655
ENSG00000174792.11	ODAPH	chr4:75556048-75565871	hgnc_idHGNC:26300	+	40.4608	2.06706	0.515416	4.01048	6.05965e-05	0.00260084	27.4854	6.6009	12.5072	64.7559	60.1655	71.2497
ENSG00000103089.9	FA2H	chr16:74712955-74774831	hgnc_idHGNC:21197	-	9.01092	4.20208	1.04904	4.00563	6.18516e-05	0.00263268	0.886626	0.942986	0.96209	19.7083	19.6905	11.875
ENSG00000137393.10	RNF144B	chr6:18387350-18468870	hgnc_idHGNC:21578	+	229.098	-1.19505	0.298323	-4.00591	6.1778e-05	0.00263268	337.804	230.089	388.684	126.696	152.055	139.261
ENSG00000139973.17	SYT16	chr14:61811974-62112550	hgnc_idHGNC:23142	+	12.7818	-4.1441	1.03434	-4.0065	6.1624e-05	0.00263268	26.5988	7.54389	38.4836	1.87698	2.18784	0
ENSG00000187801.15	ZFP69B	chr1:40450102-40463718	hgnc_idHGNC:28053	+	76.0867	-1.29895	0.324195	-4.0067	6.15734e-05	0.00263268	103.735	125.417	95.2469	37.5396	50.3202	44.2612
ENSG00000157399.17	ARSL	chrX:2934045-2968475	hgnc_idHGNC:719	-	225.314	0.950959	0.23754	4.00337	6.24476e-05	0.00265309	157.819	140.505	162.593	305.01	310.673	275.283
ENSG00000153404.14	PLEKHG4B	chr5:92151-189972	hgnc_idHGNC:29399	+	48.5121	-2.22222	0.555377	-4.00129	6.29981e-05	0.0026715	54.9708	138.619	46.1803	19.7083	21.8784	9.71587
ENSG00000183638.6	RP1L1	chr8:10606349-10712187	hgnc_idHGNC:15946	-	26.3483	-2.81926	0.70604	-3.99306	6.5226e-05	0.00276083	23.9389	92.4127	22.1281	6.56944	6.56351	6.47725
ENSG00000277778.2	PGM5P2	chr9:41006999-41074617	hgnc_idHGNC:18965	-	142.02	-1.35842	0.340293	-3.9919	6.55461e-05	0.00276923	192.398	279.124	141.427	75.0793	82.0439	82.0451
ENSG00000117461.15	PIK3R3	chr1:46040140-46133036	hgnc_idHGNC:8981	-	174.371	-1.11832	0.280622	-3.98516	6.7434e-05	0.00284372	243.822	195.198	277.082	98.5415	124.707	106.875
ENSG00000203797.12	DDO	chr6:110391771-110415575	hgnc_idHGNC:2727	-	52.276	1.56335	0.392349	3.9846	6.75947e-05	0.00284522	22.1656	20.7457	36.5594	92.9106	71.1047	70.1702
ENSG00000204542.3	C6orf15	chr6:31111223-31112575	hgnc_idHGNC:13927	-	9.03502	4.19521	1.0536	3.98178	6.84021e-05	0.0028739	0	0.942986	1.92418	18.7698	14.2209	18.3522
ENSG00000050344.9	NFE2L3	chr7:26152198-26187137	hgnc_idHGNC:7783	+	3742.93	0.996635	0.250409	3.98003	6.8906e-05	0.00288974	2690.91	1900.12	2906.47	5029.37	4681.97	5248.73
ENSG00000103196.12	CRISPLD2	chr16:84819985-84920768	hgnc_idHGNC:25248	+	969.227	0.803035	0.201826	3.97886	6.92474e-05	0.00289872	739.446	687.437	691.742	1212.53	1163.93	1320.28
ENSG00000235821.1	IFITM4P	chr6:29750729-29751148	hgnc_idHGNC:21669	-	38.1189	1.66069	0.417712	3.97568	7.01799e-05	0.00293236	16.8459	14.1448	24.0522	63.8174	62.3533	47.4998
ENSG00000177426.22	TGIF1	chr18:3411608-3459978	hgnc_idHGNC:11776	+	1777.69	0.976065	0.245567	3.97474	7.04565e-05	0.00293852	1289.15	925.07	1380.6	2428.81	2252.38	2390.1
ENSG00000146197.9	SCUBE3	chr6:35213956-35253079	hgnc_idHGNC:13655	+	331.745	-1.47438	0.371064	-3.97339	7.08563e-05	0.0029498	431.787	737.415	294.399	158.605	175.027	193.238
ENSG00000028137.19	TNFRSF1B	chr1:12166991-12209228	hgnc_idHGNC:11917	+	902.854	1.09262	0.275079	3.97202	7.12646e-05	0.00295794	456.612	760.99	511.832	1297.93	1205.5	1184.26
ENSG00000223552.1	CCR5AS	chr3:46364955-46407059	hgnc_idHGNC:54398	-	95.5431	1.435	0.36129	3.97187	7.13117e-05	0.00295794	47.8778	41.4914	65.4221	120.127	111.58	186.761
ENSG00000156804.7	FBXO32	chr8:123497889-123541206	hgnc_idHGNC:16731	-	775.313	0.923163	0.232596	3.96896	7.21879e-05	0.00298884	578.08	446.033	582.064	1055.8	926.549	1063.35
ENSG00000183378.13	OVCH2	chr11:7689437-7706477	hgnc_idHGNC:29970	-	5.23755	-5.78336	1.4589	-3.96419	7.36455e-05	0.00304366	12.4128	11.3158	7.69672	0	0	0
ENSG00000119986.7	AVPI1	chr10:97677424-97687241	hgnc_idHGNC:30898	-	523.057	0.966587	0.244082	3.96009	7.49225e-05	0.00309082	314.752	423.401	324.224	673.836	642.13	759.997
ENSG00000064300.9	NGFR	chr17:49495293-49515008	hgnc_idHGNC:7809	+	445.012	-1.34076	0.338886	-3.95639	7.60913e-05	0.00313337	458.385	924.127	532.036	292.809	215.502	247.215
ENSG00000204588.5	LINC01123	chr2:109987063-109996140	hgnc_idHGNC:49269	+	38.5237	1.77721	0.449647	3.95246	7.73522e-05	0.00317954	15.9593	11.3158	25.0143	63.8174	45.9446	69.0906
ENSG00000146555.19	SDK1	chr7:3301252-4269000	hgnc_idHGNC:19307	+	251.516	-1.66131	0.420616	-3.94971	7.82447e-05	0.00321043	268.648	638.402	239.56	118.25	101.734	142.499
ENSG00000189143.10	CLDN4	chr7:73799542-73832690	hgnc_idHGNC:2046	+	4008.58	0.875895	0.221806	3.94892	7.8506e-05	0.00321536	2488.76	2752.58	3242.24	5492.99	5386.45	4688.45
ENSG00000135047.16	CTSL	chr9:87724051-87731469	hgnc_idHGNC:2537	+	3442.54	1.18989	0.301448	3.94727	7.90474e-05	0.00323172	2282.17	1345.64	2666.91	4874.52	4685.25	4800.72
ENSG00000079691.18	CARMIL1	chr6:25279078-25620530	hgnc_idHGNC:21581	+	1044.45	0.818101	0.207426	3.94407	8.01104e-05	0.00326931	751.859	714.784	801.421	1342.04	1219.72	1436.87
ENSG00000124225.16	PMEPA1	chr20:57648392-57711536	hgnc_idHGNC:14107	-	1298.47	-0.993521	0.252177	-3.93977	8.15594e-05	0.00332249	1468.25	2113.23	1604.77	901.89	756.992	945.678
ENSG00000198963.11	RORB	chr9:74497335-74693177	hgnc_idHGNC:10259	+	5.38835	-5.82433	1.47905	-3.93789	8.22005e-05	0.00334263	12.4128	14.1448	5.77254	0	0	0
ENSG00000058056.10	USP13	chr3:179653032-179804366	hgnc_idHGNC:12611	+	494.355	-1.02066	0.259371	-3.93514	8.31481e-05	0.00337513	788.21	591.252	607.079	296.563	386.153	296.874
ENSG00000144455.14	SUMF1	chr3:3700814-4467273	hgnc_idHGNC:20376	-	823.857	1.03419	0.263307	3.92769	8.5766e-05	0.0034752	548.821	411.142	661.918	1155.28	1017.34	1148.63
ENSG00000158292.7	GPR153	chr1:6247353-6261098	hgnc_idHGNC:23618	-	343.645	-1.52362	0.387985	-3.92701	8.60087e-05	0.00347884	323.618	820.398	385.798	173.621	166.276	192.158
ENSG00000011332.21	DPF1	chr19:38211006-38229714	hgnc_idHGNC:20225	-	75.8555	-1.73486	0.442146	-3.92372	8.71937e-05	0.00352052	80.6829	182.939	86.5881	44.1091	27.348	33.4658
ENSG00000137727.13	ARHGAP20	chr11:110577042-110713189	hgnc_idHGNC:18357	-	11.0502	-3.27696	0.835289	-3.92315	8.74e-05	0.0035226	23.0523	24.5176	12.5072	1.87698	2.18784	2.15908
ENSG00000180425.11	C11orf71	chr11:114391443-114400511	hgnc_idHGNC:25937	-	115.595	1.54117	0.393237	3.91918	8.88512e-05	0.00357477	68.2702	29.2326	79.8534	170.805	160.806	184.602
ENSG00000138772.13	ANXA3	chr4:78551747-78610451	hgnc_idHGNC:541	+	6315.24	1.08423	0.276767	3.91747	8.94828e-05	0.00359383	4237.18	2888.37	5018.26	8824.63	7727.44	9195.53
ENSG00000182197.13	EXT1	chr8:117794490-118111826	hgnc_idHGNC:3512	-	10716.3	0.775615	0.198028	3.9167	8.97699e-05	0.00359554	8150.75	7233.65	8324.96	13968.5	12607.4	14012.4
ENSG00000256083.1	RP11-366L20.3	chr12:65934777-65948479	havana_geneOTTHUMG00000168957.1	-	47.1624	-1.52623	0.389691	-3.91651	8.98412e-05	0.00359554	78.0231	80.1538	51.9528	27.2162	21.8784	23.7499
ENSG00000243649.9	CFB	chr6:31945650-31952084	hgnc_idHGNC:1037	+	186.744	1.02744	0.262414	3.91533	9.0279e-05	0.00360673	140.973	114.101	113.527	244.008	282.231	225.624
ENSG00000089177.19	KIF16B	chr20:16272104-16573448	hgnc_idHGNC:15869	-	193.562	-0.951619	0.243102	-3.91448	9.06001e-05	0.00361321	262.441	237.633	265.537	137.02	137.834	120.909
ENSG00000127920.6	GNG11	chr7:93921735-93928610	hgnc_idHGNC:4403	+	2511.06	1.44391	0.369226	3.91063	9.20544e-05	0.00366479	1413.28	704.411	1931.88	4061.79	3496.16	3458.85
ENSG00000254951.7	RP11-494M8.4	chr11:7754393-7905955	tagncRNA_host	-	13.4559	-2.77624	0.710142	-3.90942	9.25168e-05	0.00367678	24.8255	25.4606	20.2039	3.75396	1.09392	5.39771
ENSG00000126091.21	ST3GAL3	chr1:43705824-43931165	hgnc_idHGNC:10866	+	242.276	-1.69527	0.434041	-3.90579	9.39178e-05	0.00372595	286.38	628.029	196.266	113.557	124.707	104.715
ENSG00000279476.1	RP11-391L3.3	chr16:81517824-81520617	tagoverlapping_locus	+	49.1748	-1.98969	0.509501	-3.90517	9.41577e-05	0.00372897	74.4766	121.645	39.4457	15.9543	26.254	17.2727
ENSG00000120833.14	SOCS2	chr12:93569814-93583487	hgnc_idHGNC:19382	+	506.193	0.949643	0.243546	3.89923	9.64982e-05	0.00381503	350.217	289.497	396.381	652.251	610.406	738.406
ENSG00000165323.16	FAT3	chr11:92224818-92896473	hgnc_idHGNC:23112	+	66.4035	-1.47457	0.378414	-3.89671	9.7509e-05	0.00384831	101.962	69.781	121.223	34.7242	42.6628	28.0681
ENSG00000176595.4	KBTBD11	chr8:1973677-2006936	hgnc_idHGNC:29104	+	30.9341	-1.99922	0.513541	-3.89301	9.90086e-05	0.00390073	56.744	31.1186	60.6116	12.2004	7.65743	17.2727
ENSG00000099377.14	HSD3B7	chr16:30985207-30989147	hgnc_idHGNC:18324	+	438.96	0.947903	0.243577	3.89159	9.95893e-05	0.00391684	253.575	315.9	329.997	637.235	510.86	586.191
ENSG00000153233.13	PTPRR	chr12:70638073-70920738	hgnc_idHGNC:9680	-	49.0677	2.10427	0.541203	3.88813	0.00010102	0.00396625	24.8255	4.71493	25.9764	82.5872	64.5412	91.761
ENSG00000143507.18	DUSP10	chr1:221701424-221742089	hgnc_idHGNC:3065	-	1485.6	1.13196	0.291243	3.88665	0.000101638	0.00398364	968.195	636.516	1188.18	2007.43	1906.7	2206.58
ENSG00000090273.14	NUDC	chr1:26900238-26946871	hgnc_idHGNC:8045	+	2013.77	-1.13356	0.292752	-3.87209	0.000107908	0.00420768	2018.85	3776.66	2504.32	1295.12	1264.57	1223.12
ENSG00000166900.17	STX3	chr11:59713456-59805882	hgnc_idHGNC:11438	+	3108.95	0.975695	0.251977	3.87215	0.000107878	0.00420768	2186.42	1606.85	2494.7	4180.04	3824.34	4361.35
ENSG00000188613.7	NANOS1	chr10:119029714-119033730	hgnc_idHGNC:23044	+	523.685	1.17326	0.303	3.87214	0.000107886	0.00420768	341.351	214.058	409.85	712.315	790.903	673.634
ENSG00000152465.18	NMT2	chr10:15102584-15168693	hgnc_idHGNC:7858	-	2559.33	1.04039	0.269556	3.85963	0.00011356	0.0044205	1836.2	1188.16	1999.22	3540.93	3373.64	3417.83
ENSG00000144824.21	PHLDB2	chr3:111732497-111976517	hgnc_idHGNC:29573	+	3616.35	0.918151	0.238087	3.85636	0.000115087	0.00447228	2843.41	1991.59	2673.65	4508.51	4571.48	5109.47
ENSG00000139292.13	LGR5	chr12:71439798-71586310	hgnc_idHGNC:4504	+	4.80061	-5.65652	1.4681	-3.85295	0.000116706	0.00452746	9.75288	9.42986	9.6209	0	0	0
ENSG00000122378.14	PRXL2A	chr10:80407829-80437115	hgnc_idHGNC:28651	+	1857.13	0.819507	0.212726	3.85241	0.00011696	0.00452961	1180.1	1345.64	1504.71	2436.32	2255.66	2420.33
ENSG00000047365.12	ARAP2	chr4:35948221-36244514	hgnc_idHGNC:16924	-	605.538	1.21756	0.316232	3.85021	0.000118015	0.00456272	403.415	228.203	460.841	773.316	922.173	845.281
ENSG00000134690.11	CDCA8	chr1:37692481-37709719	hgnc_idHGNC:14629	+	1874.03	-0.913886	0.237418	-3.84927	0.000118469	0.00457252	2467.48	1978.39	2899.74	1331.72	1291.92	1274.94
ENSG00000108821.14	COL1A1	chr17:50184101-50201632	hgnc_idHGNC:2197	-	95.9844	-2.66574	0.693379	-3.84455	0.000120771	0.00465348	67.3835	380.967	49.0666	18.7698	26.254	33.4658
ENSG00000120738.8	EGR1	chr5:138465479-138469303	hgnc_idHGNC:3238	+	54.5669	-2.96688	0.772053	-3.84284	0.000121618	0.00467069	38.1249	223.488	28.8627	20.6468	6.56351	9.71587
ENSG00000132688.11	NES	chr1:156668763-156677407	hgnc_idHGNC:7756	-	1061.05	-0.89168	0.232038	-3.84282	0.000121628	0.00467069	1241.28	1643.63	1251.68	704.807	784.339	740.565
ENSG00000238117.1	AP004372.1	chr11:131877680-131897108	havana_geneOTTHUMG00000150050.1	-	5.22211	-5.77943	1.50592	-3.83781	0.000124137	0.00475899	15.0726	4.71493	11.5451	0	0	0
ENSG00000136859.10	ANGPTL2	chr9:127087348-127122635	hgnc_idHGNC:490	-	836.493	1.21775	0.317601	3.83422	0.000125962	0.00480471	373.269	727.043	408.888	1192.82	1086.26	1230.68
ENSG00000147324.11	MFHAS1	chr8:8783354-8893630	hgnc_idHGNC:16982	-	681.045	-1.01112	0.263688	-3.83453	0.000125805	0.00480471	755.405	1156.1	819.7	444.845	423.346	486.873
ENSG00000154328.16	NEIL2	chr8:11769639-11787345	hgnc_idHGNC:18956	+	210.325	-0.960264	0.250409	-3.83478	0.000125677	0.00480471	282.834	265.922	284.779	144.528	161.9	121.988
ENSG00000153093.20	ACOXL	chr2:110732539-111120610	hgnc_idHGNC:25621	+	81.3819	1.653	0.431303	3.83257	0.000126811	0.00482093	23.0523	65.0661	29.8248	138.897	114.861	116.59
ENSG00000179051.14	RCC2	chr1:17406760-17439677	hgnc_idHGNC:30297	-	2964.61	-0.79346	0.207013	-3.8329	0.000126639	0.00482093	3436.56	4260.41	3582.82	2179.18	2198.78	2129.93
ENSG00000260265.1	LINC02562	chr4:75081702-75084717	hgnc_idHGNC:53602	-	5.18419	-5.76471	1.50506	-3.83021	0.000128032	0.00485925	5.31975	9.42986	16.3555	0	0	0
ENSG00000198715.13	GLMP	chr1:156290089-156295689	hgnc_idHGNC:29436	-	795.683	0.950507	0.248368	3.827	0.000129712	0.00491482	461.045	561.077	606.116	1138.39	867.477	1140
ENSG00000184584.13	STING1	chr5:139475533-139482935	hgnc_idHGNC:27962	-	618.772	1.01794	0.266299	3.82255	0.000132076	0.00499609	402.528	510.156	314.603	848.396	766.837	870.11
ENSG00000243716.10	NPIPB5	chr16:22479121-22536521	hgnc_idHGNC:37233	+	30.6277	-3.81268	0.997659	-3.82162	0.000132577	0.0050067	16.8459	148.049	6.73463	5.63095	2.18784	4.31816
ENSG00000148908.15	RGS10	chr10:119499817-119542719	hgnc_idHGNC:9992	-	1871.1	0.950553	0.248997	3.81753	0.000134794	0.00507359	1257.24	1023.14	1548	2693.47	2310.36	2394.42
ENSG00000279652.1	RP1-78B3.1	chr22:35992321-36000469	havana_geneOTTHUMG00000189270.1	+	47.0746	-2.11896	0.555036	-3.81769	0.000134707	0.00507359	77.1364	123.531	28.8627	15.9543	19.6905	17.2727
ENSG00000104643.10	MTMR9	chr8:11284816-11328146	hgnc_idHGNC:14596	+	440.293	-1.13299	0.29699	-3.81491	0.000136233	0.00511932	741.219	409.256	663.842	265.593	283.325	278.522
ENSG00000168702.18	LRP1B	chr2:140231423-142131016	hgnc_idHGNC:6693	-	13.3831	-2.58991	0.679306	-3.81258	0.000137524	0.00515931	23.9389	18.8597	25.9764	2.81547	5.46959	3.23862
ENSG00000079308.20	TNS1	chr2:217799588-218033982	hgnc_idHGNC:11973	-	9.37004	-5.6343	1.47822	-3.81155	0.000138099	0.00517236	7.97963	39.6054	7.69672	0.938491	0	0
ENSG00000071073.13	MGAT4A	chr2:98619106-98731132	hgnc_idHGNC:7047	-	994.838	1.20603	0.316506	3.81045	0.000138712	0.00518677	738.559	365.879	700.401	1338.29	1452.72	1373.18
ENSG00000003989.18	SLC7A2	chr8:17497088-17570573	hgnc_idHGNC:11060	+	542.908	-1.1484	0.301542	-3.80844	0.000139845	0.00521204	805.943	496.954	941.886	338.795	346.772	327.101
ENSG00000116701.15	NCF2	chr1:183555562-183590876	hgnc_idHGNC:7661	-	460.524	1.02729	0.269738	3.80847	0.000139832	0.00521204	287.267	242.348	380.025	658.821	546.959	647.725
ENSG00000261634.4	PAQR5-DT	chr15:69278328-69298795	hgnc_idHGNC:55353	-	52.1052	1.38292	0.363189	3.80771	0.000140258	0.00521886	26.5988	30.1756	29.8248	62.8789	92.9831	70.1702
ENSG00000100997.20	ABHD12	chr20:25294742-25390835	hgnc_idHGNC:15868	-	2525.17	0.7628	0.200436	3.80569	0.000141407	0.00525306	1722.71	1936.89	1958.81	3353.23	2963.42	3215.95
ENSG00000001167.15	NFYA	chr6:41072974-41102403	hgnc_idHGNC:7804	+	1412.35	-0.810139	0.212981	-3.80381	0.000142486	0.0052845	1830	1915.21	1650.95	961.015	1145.33	971.587
ENSG00000065361.17	ERBB3	chr12:56076799-56103505	hgnc_idHGNC:3431	+	204.568	0.946588	0.249007	3.80146	0.000143846	0.00532628	134.767	155.593	128.92	261.839	249.413	296.874
ENSG00000064309.16	CDON	chr11:125955796-126063335	hgnc_idHGNC:17104	-	1681.57	0.792195	0.208509	3.79933	0.00014509	0.0053513	1253.69	1340.93	1098.71	2050.6	2078.44	2267.04
ENSG00000146411.6	SLC2A12	chr6:133987581-134052624	hgnc_idHGNC:18067	-	492.391	1.29741	0.34147	3.79947	0.000145005	0.0053513	346.671	159.365	348.276	689.791	684.793	725.452
ENSG00000151883.19	PARP8	chr5:50665899-50846519	hgnc_idHGNC:26124	+	187.754	1.36046	0.358102	3.79909	0.000145227	0.0053513	143.633	59.4081	112.564	265.593	258.165	287.158
ENSG00000184669.9	OR7E14P	chr11:17013998-17053024	hgnc_idHGNC:8385	+	43.9961	1.42722	0.375809	3.79771	0.000146037	0.00537247	25.7121	21.6887	24.0522	53.494	64.5412	74.4883
ENSG00000088280.19	ASAP3	chr1:23428563-23484568	hgnc_idHGNC:14987	-	1268.66	-0.982767	0.258936	-3.79541	0.000147399	0.00541384	1470.91	2144.35	1439.29	901.89	783.246	872.269
ENSG00000051108.15	HERPUD1	chr16:56932142-56944864	hgnc_idHGNC:13744	+	1163.73	0.966248	0.254665	3.7942	0.000148122	0.00543101	777.571	624.257	962.09	1463.11	1465.85	1689.48
ENSG00000135678.12	CPM	chr12:68842197-68971570	hgnc_idHGNC:2311	-	172.94	1.05777	0.278844	3.79343	0.000148582	0.00543101	115.261	86.7547	134.693	227.115	238.474	235.34
ENSG00000180861.9	LINC01559	chr12:13371089-13387167	hgnc_idHGNC:26598	-	9.36954	-4.09947	1.08063	-3.7936	0.00014848	0.00543101	17.7325	10.3729	25.0143	0.938491	0	2.15908
ENSG00000206120.11	EGFEM1P	chr3:168249522-168830599	hgnc_idHGNC:25149	+	8.89663	-4.64122	1.22448	-3.79037	0.000150426	0.00548957	12.4128	24.5176	14.4313	0.938491	0	1.07954
ENSG00000157111.13	TMEM171	chr5:73120569-73131809	hgnc_idHGNC:27031	+	324.32	0.926079	0.244451	3.78841	0.000151615	0.00552413	187.965	228.203	254.954	410.121	408.032	456.646
ENSG00000227038.3	GTF2IP7	chr7:76090431-76108779	hgnc_idHGNC:51720	-	11.7781	-2.73096	0.720986	-3.78782	0.000151977	0.00552846	18.6191	21.6887	21.166	3.75396	3.28176	2.15908
ENSG00000177181.15	RIMKLA	chr1:42380792-42424232	hgnc_idHGNC:28725	+	15.9767	-2.47384	0.653334	-3.78649	0.000152792	0.00554924	25.7121	19.8027	35.5973	2.81547	4.37567	7.55679
ENSG00000127252.7	PLAAT1	chr3:193241128-193277738	hgnc_idHGNC:14922	+	7.08854	-5.22605	1.3808	-3.7848	0.000153835	0.00557823	16.8459	13.2018	11.5451	0.938491	0	0
ENSG00000116731.22	PRDM2	chr1:13700198-13825079	hgnc_idHGNC:9347	+	354.651	-1.55515	0.411185	-3.78211	0.000155505	0.0056157	424.694	869.433	293.437	162.359	175.027	202.954
ENSG00000237973.1	MTCO1P12	chr1:631074-632616	hgnc_idHGNC:52014	+	1092.69	1.32247	0.34968	3.78194	0.000155608	0.0056157	654.33	547.875	670.577	1854.46	860.914	1968
ENSG00000283199.3	C13orf46	chr13:113953705-113974076	hgnc_idHGNC:53786	-	46.246	-2.74087	0.724607	-3.78256	0.000155223	0.0056157	37.2383	181.053	23.0902	12.2004	10.9392	12.9545
ENSG00000126432.14	PRDX5	chr11:64318121-64321811	hgnc_idHGNC:9355	+	2350.91	0.972662	0.257388	3.77897	0.000157481	0.00567428	1533.86	1286.23	1941.5	3413.29	2676.82	3253.74
ENSG00000280138.1	RP11-463O12.5	chr12:122870059-122888720	tagoverlapping_locus	-	236.259	-1.13754	0.301056	-3.7785	0.000157774	0.00567589	366.176	373.423	234.75	133.266	172.839	137.102
ENSG00000003249.15	DBNDD1	chr16:90004871-90019890	hgnc_idHGNC:28455	-	139.442	1.40438	0.371805	3.77719	0.000158609	0.00568795	56.744	113.158	59.6496	233.684	156.43	216.988
ENSG00000285523.1	RP11-429A20.5	chr12:5088002-5092742	havana_geneOTTHUMG00000192989.1	+	4.80077	-5.65653	1.49754	-3.7772	0.0001586	0.00568795	10.6395	5.65792	12.5072	0	0	0
ENSG00000175806.15	MSRA	chr8:10054292-10428891	hgnc_idHGNC:7377	+	249.201	-0.929581	0.246149	-3.7765	0.000159047	0.00569469	304.999	363.993	311.717	188.637	152.055	173.806
ENSG00000085662.14	AKR1B1	chr7:134442356-134459284	hgnc_idHGNC:381	-	9324.08	1.25551	0.332695	3.77375	0.000160811	0.00574725	5960.78	3325.91	7228.18	11653.2	15590.5	12185.9
ENSG00000118515.12	SGK1	chr6:134169248-134318112	hgnc_idHGNC:10810	-	1000.58	1.30803	0.346643	3.77343	0.00016102	0.00574725	594.926	340.418	791.8	1383.34	1219.72	1673.29
ENSG00000172318.5	B3GALT1	chr2:167868948-167874041	hgnc_idHGNC:916	+	4.89823	-5.68783	1.5079	-3.77203	0.000161925	0.0057705	15.0726	5.65792	8.65881	0	0	0
ENSG00000023445.16	BIRC3	chr11:102317450-102339403	hgnc_idHGNC:591	+	3573.14	1.38771	0.367939	3.77157	0.000162221	0.00577203	2303.45	988.25	2636.13	5144.81	5044.06	5322.14
ENSG00000170961.7	HAS2	chr8:121612116-121641440	hgnc_idHGNC:4819	-	87.3972	-1.68708	0.447615	-3.76905	0.000163872	0.00582169	165.799	65.0661	169.328	46.9245	47.0385	30.2272
ENSG00000158806.14	NPM2	chr8:22024125-22036897	hgnc_idHGNC:7930	+	31.1922	1.79772	0.477609	3.764	0.000167214	0.00593114	15.0726	7.54389	19.2418	57.2479	45.9446	42.1021
ENSG00000092421.17	SEMA6A	chr5:116443555-116574823	hgnc_idHGNC:10738	-	55.1396	-1.42778	0.37945	-3.76277	0.000168042	0.00594202	80.6829	101.843	58.6875	30.9702	27.348	31.3067
ENSG00000183255.12	PTTG1IP	chr21:44849585-44873903	hgnc_idHGNC:13524	-	17613.9	0.943572	0.250743	3.7631	0.000167819	0.00594202	12385.3	9190.35	14576.6	23420	22454.9	23656
ENSG00000182389.20	CACNB4	chr2:151832771-152099167	hgnc_idHGNC:1404	-	98.8915	1.50814	0.40111	3.75991	0.000169973	0.00600096	69.1568	25.4606	59.6496	158.605	148.773	131.704
ENSG00000059377.18	TBXAS1	chr7:139777051-140020325	hgnc_idHGNC:11609	+	218.412	-0.911002	0.242468	-3.75721	0.000171821	0.00605684	261.555	306.471	287.665	162.359	154.242	138.181
ENSG00000166347.19	CYB5A	chr18:74250846-74291973	hgnc_idHGNC:2570	-	1024.69	0.995561	0.265089	3.75558	0.000172943	0.00608696	697.774	508.27	847.601	1385.21	1368.49	1340.79
ENSG00000256115.6	LINC02443	chr12:5226196-5244199	hgnc_idHGNC:53375	-	5.1178	-5.7486	1.53095	-3.75493	0.000173388	0.00609319	7.97963	17.9167	4.81045	0	0	0
ENSG00000286696.1	CTD-2311M21.6	chr15:74429445-74431449	havana_geneOTTHUMG00000195874.1	+	83.5757	-1.34241	0.357894	-3.75085	0.000176236	0.00618375	111.715	161.251	86.5881	44.1091	48.1324	49.6589
ENSG00000092847.13	AGO1	chr1:35869808-35930532	hgnc_idHGNC:3262	+	1071.89	-0.967099	0.258165	-3.74605	0.000179639	0.00626575	1230.64	1793.56	1230.51	659.759	749.334	767.554
ENSG00000127083.8	OMD	chr9:92412380-92424471	hgnc_idHGNC:8134	-	28.6521	-1.84831	0.493351	-3.74644	0.000179362	0.00626575	62.0638	38.6624	33.6731	10.3234	15.3149	11.875
ENSG00000157827.20	FMNL2	chr2:152335174-152649826	hgnc_idHGNC:18267	+	2629.37	0.71143	0.189917	3.746	0.000179674	0.00626575	2048.11	1975.56	1957.85	3102.65	3281.76	3410.27
ENSG00000168772.11	CXXC4	chr4:104468308-104494901	hgnc_idHGNC:24593	-	9.43559	-3.69735	0.98674	-3.74703	0.000178937	0.00626575	22.1656	12.2588	18.2797	2.81547	1.09392	0
ENSG00000102996.5	MMP15	chr16:58025754-58046901	hgnc_idHGNC:7161	+	251.917	1.52425	0.408354	3.73266	0.00018947	0.00653826	103.735	214.058	72.1567	374.458	332.551	414.544
ENSG00000128683.14	GAD1	chr2:170813213-170861151	hgnc_idHGNC:4092	+	161.917	1.04434	0.279787	3.73262	0.000189498	0.00653826	118.808	96.1846	101.982	176.436	235.192	242.897
ENSG00000133226.17	SRRM1	chr1:24631716-24673281	hgnc_idHGNC:16638	+	1343.08	-1.18472	0.317305	-3.73368	0.0001887	0.00653826	1577.31	2683.74	1335.38	766.747	853.256	842.042
ENSG00000197496.6	SLC2A10	chr20:46709649-46736347	hgnc_idHGNC:13444	+	101.39	1.13682	0.304418	3.73442	0.00018815	0.00653826	72.7033	52.8072	64.46	117.311	154.242	146.818
ENSG00000250305.9	TRMT9B	chr8:12945642-13031503	hgnc_idHGNC:26725	+	4.47991	-5.55734	1.4888	-3.73277	0.000189382	0.00653826	9.75288	9.42986	7.69672	0	0	0
ENSG00000250486.5	FAM218A	chr4:164956948-164959122	hgnc_idHGNC:26466	+	47.3387	1.5022	0.402399	3.73312	0.000189121	0.00653826	31.0319	15.0878	27.9006	67.5713	77.6682	64.7725
ENSG00000255690.3	TRIL	chr7:28953358-28958330	hgnc_idHGNC:22200	-	4.4893	-5.55989	1.48941	-3.73294	0.000189258	0.00653826	8.86626	10.3729	7.69672	0	0	0
ENSG00000162407.9	PLPP3	chr1:56494761-56645301	hgnc_idHGNC:9229	-	828.14	0.889459	0.238765	3.72525	0.000195119	0.00672201	593.153	473.379	675.387	1039.85	1144.24	1042.84
ENSG00000162639.16	HENMT1	chr1:108648290-108661526	hgnc_idHGNC:26400	-	9.41667	-3.65555	0.981408	-3.7248	0.00019547	0.00672392	15.9593	10.3729	25.9764	0.938491	1.09392	2.15908
ENSG00000175928.6	LRRN1	chr3:3799431-3849834	hgnc_idHGNC:20980	+	8.5364	-4.55762	1.22376	-3.72427	0.000195879	0.00672782	20.3924	10.3729	18.2797	0	1.09392	1.07954
ENSG00000222022.1	AC112721.1	chr2:237421420-237425276	havana_geneOTTHUMG00000152981.1	-	22.298	-2.68252	0.720353	-3.72389	0.000196174	0.00672782	33.6918	44.3204	37.5215	0.938491	3.28176	14.034
ENSG00000185888.5	PRSS38	chr1:227815693-227846470	hgnc_idHGNC:29625	+	4.61526	-5.60107	1.506	-3.71918	0.00019987	0.00684426	12.4128	5.65792	9.6209	0	0	0
ENSG00000082126.18	MPP4	chr2:201644870-201698694	hgnc_idHGNC:13680	-	33.2214	-1.81214	0.48749	-3.71729	0.000201372	0.00688534	58.5173	42.4344	53.877	7.50793	21.8784	15.1136
ENSG00000119950.21	MXI1	chr10:110207605-110287365	hgnc_idHGNC:7534	+	683.389	1.0665	0.286931	3.71691	0.000201677	0.00688543	524.882	299.87	500.287	947.876	884.98	942.439
ENSG00000214796.8	TUBA5P	chr1:202851828-202861620	hgnc_idHGNC:54799	-	29.9123	-1.60987	0.433409	-3.71444	0.000203653	0.0069425	38.1249	49.0353	48.1045	15.9543	14.2209	14.034
ENSG00000239911.2	PRKAG2-AS1	chr7:151877042-151879223	hgnc_idHGNC:40468	+	33.9136	1.50048	0.404472	3.70971	0.000207493	0.00706282	15.0726	19.8027	18.2797	45.9861	53.602	50.7384
ENSG00000153558.16	FBXL2	chr3:33277025-33403662	hgnc_idHGNC:13598	+	658.792	0.911628	0.245941	3.7067	0.000209978	0.00713674	526.656	358.335	486.817	852.15	855.444	873.349
ENSG00000189350.13	TOGARAM2	chr2:28956611-29052230	hgnc_idHGNC:33715	+	271.711	-1.50769	0.406933	-3.70502	0.000211375	0.00717354	287.267	665.748	253.03	128.573	153.149	142.499
ENSG00000184060.11	ADAP2	chr17:30906344-30959322	hgnc_idHGNC:16487	+	118.643	1.56498	0.422582	3.70337	0.000212755	0.00720961	44.3313	100.9	34.6352	182.067	176.121	173.806
ENSG00000153246.13	PLA2R1	chr2:159932006-160062615	hgnc_idHGNC:9042	-	417.261	0.950028	0.256666	3.70141	0.000214401	0.00724384	327.165	218.773	307.869	550.894	566.65	532.214
ENSG00000186591.13	UBE2H	chr7:129830732-129952960	hgnc_idHGNC:12484	-	4584.26	0.713945	0.192865	3.70179	0.000214087	0.00724384	3604.13	3184.47	3629	5627.19	5694.94	5765.83
ENSG00000285730.1	RP1-167A14.3	chr6:166995735-166999511	tagncRNA_host	-	64.8823	-1.31577	0.355723	-3.69886	0.000216568	0.00730621	103.735	105.614	68.3084	36.6011	41.5689	33.4658
ENSG00000158296.14	SLC13A3	chr20:46557823-46684467	hgnc_idHGNC:14430	-	52.733	1.28872	0.348714	3.69564	0.000219338	0.0073887	33.6918	27.3466	30.7869	70.3868	67.8229	86.3633
ENSG00000188959.10	C9orf152	chr9:110190048-110208159	hgnc_idHGNC:31455	-	17.6442	-2.53429	0.686979	-3.68903	0.000225109	0.00757191	30.1453	26.4036	33.6731	3.75396	1.09392	10.7954
ENSG00000268941.2	LINC01711	chr20:58634772-58635738	hgnc_idHGNC:28663	+	12.4989	-2.67411	0.725285	-3.68698	0.000226928	0.00762183	22.1656	22.6317	20.2039	5.63095	3.28176	1.07954
ENSG00000128604.20	IRF5	chr7:128937457-128950038	hgnc_idHGNC:6120	+	73.6752	1.25886	0.341544	3.68581	0.000227979	0.00764586	37.2383	57.5222	35.5973	110.742	94.077	106.875
ENSG00000104972.16	LILRB1	chr19:54617158-54638022	hgnc_idHGNC:6605	+	8.70327	-4.58716	1.24512	-3.68412	0.000229493	0.00767404	16.8459	22.6317	10.583	0	0	2.15908
ENSG00000116127.20	ALMS1	chr2:73385758-73625166	hgnc_idHGNC:428	+	1776.94	-0.788747	0.214075	-3.68444	0.000229206	0.00767404	2587.17	2108.52	2056.95	1282.92	1278.79	1347.27
ENSG00000156103.16	MMP16	chr8:88032011-88328025	hgnc_idHGNC:7162	-	274.311	0.966181	0.262303	3.68345	0.000230094	0.00768285	213.677	143.334	200.115	358.504	364.275	365.964
ENSG00000164744.13	SUN3	chr7:47987148-48029119	hgnc_idHGNC:22429	-	45.2286	1.76027	0.478063	3.68208	0.000231341	0.00771317	30.1453	8.48688	23.0902	61.9404	67.8229	79.886
ENSG00000112852.7	PCDHB2	chr5:141094606-141098703	hgnc_idHGNC:8687	+	13.002	2.4461	0.664988	3.67841	0.00023469	0.00781338	4.43313	3.77195	3.84836	15.9543	26.254	23.7499
ENSG00000118263.15	KLF7	chr2:207074137-207167267	hgnc_idHGNC:6350	-	110.238	-1.06511	0.289618	-3.67765	0.000235396	0.00782331	149.84	172.567	125.072	69.4483	70.0108	74.4883
ENSG00000197746.14	PSAP	chr10:71816298-71851325	hgnc_idHGNC:9498	-	22877.9	0.738058	0.200704	3.67734	0.000235675	0.00782331	15486.7	17788.5	18175.8	27188.1	30608.9	28019.5
ENSG00000277631.5	PGM5P3-AS1	chr9:72670-89850	hgnc_idHGNC:51194	+	5.19074	-5.77141	1.5697	-3.67675	0.000236226	0.00783019	17.7325	2.82896	10.583	0	0	0
ENSG00000069702.11	TGFBR3	chr1:91680343-91906335	hgnc_idHGNC:11774	-	1515.06	0.843333	0.229632	3.67255	0.000240144	0.00794847	1162.37	893.008	1197.8	1815.04	1952.64	2069.48
ENSG00000146530.14	VWDE	chr7:12330885-12403941	hgnc_idHGNC:21897	-	57.9326	-1.58527	0.43216	-3.66826	0.000244209	0.00807129	110.828	49.9783	100.057	35.6627	25.1601	25.909
ENSG00000117643.15	MAN1C1	chr1:25616791-25786206	hgnc_idHGNC:19080	+	18.6788	-2.24716	0.613017	-3.66574	0.000246622	0.00813923	31.9185	42.4344	18.2797	7.50793	4.37567	7.55679
ENSG00000109738.11	GLRB	chr4:157076125-157172090	hgnc_idHGNC:4329	+	1290.35	1.34257	0.366474	3.66349	0.000248803	0.00819935	876.873	366.822	945.734	1807.53	1903.42	1841.7
ENSG00000283162.1	RP11-403F21.4	chr9:38433696-38543880	havana_geneOTTHUMG00000191640.1	+	12.9327	-2.55456	0.698391	-3.65778	0.000254408	0.00837192	17.7325	19.8027	28.8627	4.69245	2.18784	4.31816
ENSG00000184254.17	ALDH1A3	chr15:100877714-100916626	hgnc_idHGNC:409	+	211.157	0.955008	0.261184	3.65645	0.000255733	0.00839128	136.54	131.075	163.555	264.654	249.413	321.703
ENSG00000204128.6	C2orf72	chr2:231037523-231049719	hgnc_idHGNC:27418	+	16.7772	-2.24287	0.613356	-3.65671	0.000255474	0.00839128	33.6918	32.0615	17.3176	5.63095	6.56351	5.39771
ENSG00000165272.16	AQP3	chr9:33441156-33447596	hgnc_idHGNC:636	-	422.597	0.804872	0.220446	3.65111	0.00026111	0.00855538	285.493	295.155	342.504	539.632	554.617	518.18
ENSG00000049192.15	ADAMTS6	chr5:65148738-65481920	hgnc_idHGNC:222	-	629.63	1.08812	0.298192	3.64906	0.0002632	0.00861025	467.252	266.865	474.31	817.426	808.406	943.519
ENSG00000105612.9	DNASE2	chr19:12875209-12881466	hgnc_idHGNC:2960	-	836.11	0.931744	0.255365	3.64868	0.000263595	0.00861025	565.667	450.747	709.06	1121.5	1053.44	1116.25
ENSG00000143367.16	TUFT1	chr1:151540305-151583583	hgnc_idHGNC:12422	+	2237.97	0.764144	0.209449	3.64836	0.000263919	0.00861025	1565.78	1518.21	1892.43	2859.58	2775.27	2816.52
ENSG00000135953.11	MFSD9	chr2:102714630-102736888	hgnc_idHGNC:28158	-	250.594	0.929634	0.255129	3.64377	0.000268671	0.00874025	193.284	138.619	185.683	341.611	319.424	324.942
ENSG00000177854.8	TMEM187	chrX:153972754-153983194	hgnc_idHGNC:13705	+	165.393	1.13483	0.311438	3.64385	0.000268595	0.00874025	78.9097	96.1846	135.655	244.008	193.624	243.976
ENSG00000137462.9	TLR2	chr4:153684070-153706260	hgnc_idHGNC:11848	+	644.681	1.10875	0.304377	3.64269	0.000269799	0.00876442	473.458	263.093	488.742	810.856	900.295	931.644
ENSG00000196205.8	EEF1A1P5	chr9:133019486-133020874	hgnc_idHGNC:3200	+	539.122	1.33961	0.367837	3.64185	0.000270685	0.00878069	328.938	171.624	415.623	801.471	599.467	917.61
ENSG00000125965.9	GDF5	chr20:35433347-35454746	hgnc_idHGNC:4220	-	153.536	-0.989633	0.27183	-3.64063	0.000271972	0.00880989	174.665	227.26	210.698	95.7261	97.3587	115.511
ENSG00000196208.14	GREB1	chr2:11482341-11642788	hgnc_idHGNC:24885	+	17.0876	-2.51232	0.690175	-3.64012	0.000272514	0.00881491	15.0726	39.6054	32.711	7.50793	5.46959	2.15908
ENSG00000159082.18	SYNJ1	chr21:32628759-32728040	hgnc_idHGNC:11503	-	327.74	-0.856516	0.235387	-3.63875	0.000273961	0.00884914	424.694	468.664	373.291	221.484	251.601	226.704
ENSG00000204257.15	HLA-DMA	chr6:32948613-32969094	hgnc_idHGNC:4934	-	562.294	0.838562	0.230515	3.63778	0.000275	0.00887012	421.147	340.418	448.334	678.529	730.737	754.599
ENSG00000100292.18	HMOX1	chr22:35380361-35394214	hgnc_idHGNC:5013	+	323.192	0.918716	0.252846	3.6335	0.0002796	0.00900574	203.037	210.286	257.84	480.507	366.463	421.021
ENSG00000196420.7	S100A5	chr1:153537147-153541765	hgnc_idHGNC:10495	-	166.9	1.10761	0.304911	3.63257	0.000280616	0.00902568	118.808	73.5529	125.072	244.008	208.938	231.022
ENSG00000109255.11	NMU	chr4:55595229-55636698	hgnc_idHGNC:7859	-	203.594	1.12867	0.311012	3.62901	0.000284506	0.00907798	118.808	94.2986	170.29	261.839	317.236	259.09
ENSG00000142494.13	SLC47A1	chr17:19495385-19579034	hgnc_idHGNC:25588	+	257.25	0.866205	0.238673	3.62925	0.000284241	0.00907798	196.831	156.536	193.38	335.041	324.894	336.817
ENSG00000159167.12	STC1	chr8:23841929-23854806	hgnc_idHGNC:11373	-	1276.78	0.718837	0.198107	3.62854	0.000285032	0.00907798	1001.89	897.723	995.763	1632.97	1521.64	1610.68
ENSG00000217128.12	FNIP1	chr5:131641714-131797063	hgnc_idHGNC:29418	-	2907.57	0.895988	0.246806	3.63033	0.000283059	0.00907798	2338.92	1568.19	2190.68	3646.98	3638.37	4062.31
ENSG00000272913.1	RP11-440D17.3	chr2:95525109-95526702	havana_geneOTTHUMG00000186024.1	-	182.562	0.937915	0.258476	3.62863	0.000284926	0.00907798	124.128	121.645	129.882	228.992	211.126	279.601
ENSG00000276216.1	CH17-373J23.1	chr1:145281116-145281462	tagncRNA_host	+	86.3255	-1.46583	0.403796	-3.63012	0.000283293	0.00907798	148.953	69.781	161.631	50.6785	41.5689	45.3407
ENSG00000287778.1	RP11-281P23.3	chr4:11426874-11467802	havana_geneOTTHUMG00000195191.1	+	63.7136	1.2357	0.340515	3.62891	0.000284626	0.00907798	46.1045	30.1756	37.5215	81.6487	87.5135	99.3178
ENSG00000157557.13	ETS2	chr21:38805183-38824955	hgnc_idHGNC:3489	+	2337.47	0.736283	0.202944	3.62802	0.000285607	0.00908358	1588.83	1902.95	1769.28	3043.53	2773.08	2947.15
ENSG00000204381.12	LAYN	chr11:111540280-111561745	hgnc_idHGNC:29471	+	2284.07	0.94332	0.260384	3.62281	0.000291422	0.00925561	1528.54	1207.02	1953.04	2883.98	2878.1	3253.74
ENSG00000102048.16	ASB9	chrX:15235288-15270467	hgnc_idHGNC:17184	-	139.208	1.21201	0.334711	3.62107	0.000293387	0.00930503	78.9097	57.5222	115.451	181.129	213.314	188.92
ENSG00000139132.16	FGD4	chr12:32399558-32646050	hgnc_idHGNC:19125	+	197.173	1.29489	0.357705	3.61999	0.000294618	0.00933106	143.633	63.1801	135.655	280.609	304.109	255.851
ENSG00000149639.15	SOGA1	chr20:36777447-36863538	hgnc_idHGNC:16111	-	2533.84	-2.32973	0.64379	-3.61878	0.000295999	0.00936178	1697	9859.87	1123.72	823.056	834.66	864.713
ENSG00000119866.22	BCL11A	chr2:60450520-60554467	hgnc_idHGNC:13221	-	6.79587	-5.16319	1.42692	-3.61841	0.00029642	0.0093621	13.2994	19.8027	6.73463	0.938491	0	0
ENSG00000278893.1	RP11-229O3.1	chr16:64981123-64983227	tagoverlapping_locus	-	12.4187	-2.77939	0.768207	-3.61802	0.000296862	0.00936309	24.8255	18.8597	21.166	0.938491	6.56351	2.15908
ENSG00000164128.7	NPY1R	chr4:163323962-163344832	hgnc_idHGNC:7956	-	12.7135	2.543	0.703368	3.61546	0.00029981	0.00944297	3.5465	2.82896	4.81045	20.6468	14.2209	30.2272
ENSG00000281344.1	HELLPAR	chr12:102197585-102402596	hgnc_idHGNC:43984	+	359.745	-1.19265	0.329981	-3.61429	0.000301168	0.00947266	712.847	405.484	382.912	188.637	251.601	216.988
ENSG00000259581.3	TYRO3P	chr15:76258986-76261690	hgnc_idHGNC:12447	-	17.0957	-3.53127	0.977217	-3.6136	0.000301974	0.00948491	14.186	73.5529	6.73463	3.75396	2.18784	2.15908
ENSG00000106571.15	GLI3	chr7:41960949-42264100	hgnc_idHGNC:4319	-	235.351	-1.84442	0.510731	-3.61133	0.000304627	0.00955505	265.101	692.152	147.2	88.2181	103.922	115.511
ENSG00000161381.14	PLXDC1	chr17:39063313-39154394	hgnc_idHGNC:20945	-	72.1567	1.31681	0.364777	3.60991	0.000306304	0.00959444	31.0319	57.5222	35.5973	116.373	101.734	90.6815
ENSG00000133710.16	SPINK5	chr5:148025683-148137382	hgnc_idHGNC:15464	+	4.1624	-5.45174	1.51222	-3.60514	0.000311987	0.00975903	9.75288	8.48688	6.73463	0	0	0
ENSG00000134369.15	NAV1	chr1:201622885-201826969	hgnc_idHGNC:15989	+	1074.49	-1.9731	0.547527	-3.60365	0.00031378	0.00980164	1019.62	3522.05	596.496	408.244	423.346	477.157
ENSG00000211772.11	TRBC2	chr7:142801041-142802748	hgnc_idHGNC:12157	+	248.357	1.03235	0.286613	3.6019	0.000315904	0.00985447	149.84	136.733	203.001	392.289	284.419	323.862
ENSG00000219481.10	NBPF1	chr1:16562319-16613562	hgnc_idHGNC:26088	-	964.545	-0.731871	0.203445	-3.59739	0.000321421	0.0100129	1164.14	1262.66	1185.29	686.975	784.339	703.861
ENSG00000167996.16	FTH1	chr11:61959718-61967634	hgnc_idHGNC:3976	-	1076.18	1.09118	0.30343	3.59613	0.000322982	0.0100477	462.819	844.916	755.24	1686.47	1243.79	1463.86
ENSG00000233850.1	AC103563.8	chr2:95025193-95026709	havana_geneOTTHUMG00000155157.1	-	4.13295	5.59429	1.55596	3.59541	0.000323886	0.0100621	0	0	0	8.44642	12.0331	4.31816
ENSG00000117318.9	ID3	chr1:23557926-23559501	hgnc_idHGNC:5362	-	176.331	-1.34475	0.374148	-3.59416	0.000325445	0.0100968	141.86	347.019	270.347	103.234	91.8891	103.636
ENSG00000210082.2	MT-RNR2	chrM:1671-3229	hgnc_idHGNC:7471	+	12814.6	-1.76863	0.492192	-3.59336	0.000326437	0.0101138	12662.8	37204.6	9574.72	4559.19	7970.29	4916.23
ENSG00000265828.1	MIR3939	chr6:166997807-166997912	hgnc_idHGNC:38931	-	13.2085	-2.89628	0.806237	-3.59234	0.000327716	0.0101396	18.6191	38.6624	12.5072	1.87698	2.18784	5.39771
ENSG00000187672.14	ERC2	chr3:55508311-56468467	hgnc_idHGNC:31922	-	8.07001	-4.46947	1.24554	-3.58839	0.000332732	0.0102808	17.7325	17.9167	10.583	0	2.18784	0
ENSG00000168071.22	CCDC88B	chr11:64340204-64357534	hgnc_idHGNC:26757	+	227.917	1.4088	0.393068	3.58412	0.000338218	0.0104362	76.2498	199.913	98.1331	380.089	323.8	289.317
ENSG00000198815.9	FOXJ3	chr1:42176539-42335877	hgnc_idHGNC:29178	-	1073.88	-0.714302	0.199415	-3.58199	0.000340985	0.0105073	1330.83	1246.63	1425.82	810.856	829.19	799.94
ENSG00000100612.14	DHRS7	chr14:60144119-60169856	hgnc_idHGNC:21524	-	597.996	1.02379	0.285957	3.58023	0.000343289	0.010564	426.467	272.523	483.931	843.703	764.649	796.701
ENSG00000197142.11	ACSL5	chr10:112374116-112428379	hgnc_idHGNC:16526	+	4940.03	0.798331	0.223015	3.57973	0.000343956	0.0105703	3582.85	3058.1	4180.28	6239.09	5991.39	6588.44
ENSG00000163131.12	CTSS	chr1:150730079-150765957	hgnc_idHGNC:2545	-	738.852	1.15257	0.322333	3.57572	0.000349271	0.0107032	503.603	279.124	592.647	945.999	1079.7	1032.04
ENSG00000164442.10	CITED2	chr6:139371807-139374648	hgnc_idHGNC:1987	-	3028.09	1.10122	0.307979	3.57563	0.000349383	0.0107032	1300.68	2650.73	1825.08	4205.38	3817.78	4368.9
ENSG00000261535.1	CTA-305I2.1	chr7:102153355-102154463	havana_geneOTTHUMG00000174510.1	-	5.58914	-5.87564	1.64335	-3.5754	0.000349693	0.0107032	7.09301	24.5176	1.92418	0	0	0
ENSG00000136999.5	CCN3	chr8:119416446-119424434	hgnc_idHGNC:7885	+	262.737	1.19017	0.332974	3.57438	0.000351061	0.0107307	164.912	99.9566	215.508	350.996	341.303	403.748
ENSG00000185864.17	NPIPB4	chr16:21834569-21880827	hgnc_idHGNC:41985	-	44.2014	-2.49915	0.699275	-3.57391	0.000351686	0.0107354	50.5377	152.764	22.1281	16.8928	16.4088	6.47725
ENSG00000189369.9	GSPT2	chrX:51743442-51746232	hgnc_idHGNC:4622	+	460.945	0.937465	0.262346	3.5734	0.000352381	0.0107422	324.505	244.233	380.025	609.081	561.18	646.645
ENSG00000112096.19	SOD2	chr6:159669069-159762529	hgnc_idHGNC:11180	-	3196.66	1.17339	0.328634	3.5705	0.000356305	0.0108377	2251.14	1141.01	2499.51	4163.15	4500.38	4624.75
ENSG00000168405.17	CMAHP	chr6:25061626-25452263	hgnc_idHGNC:2098	-	38.5936	-1.82465	0.511051	-3.57038	0.000356466	0.0108377	76.2498	33.0045	71.1946	14.0774	25.1601	11.875
ENSG00000135604.10	STX11	chr6:144150517-144191939	hgnc_idHGNC:11429	+	62.2126	1.14193	0.319869	3.57001	0.000356973	0.0108387	36.3517	37.7195	42.3319	79.7717	86.4195	90.6815
ENSG00000087086.15	FTL	chr19:48965309-48966879	hgnc_idHGNC:3999	+	44914.4	0.84424	0.236535	3.56919	0.000358081	0.0108578	28735.5	32211.5	35459.7	67458.7	48037.2	57583.8
ENSG00000043355.12	ZIC2	chr13:99981784-99986765	hgnc_idHGNC:12873	+	65.6929	-1.47434	0.413159	-3.56846	0.00035908	0.0108736	75.3632	145.22	69.2705	34.7242	37.1932	32.3862
ENSG00000003402.20	CFLAR	chr2:201116154-201176687	hgnc_idHGNC:1876	+	2725.24	0.691408	0.194072	3.56264	0.000367148	0.0111032	2059.63	1951.98	2241.67	3302.55	3358.33	3437.26
ENSG00000130038.10	CRACR2A	chr12:3606633-3764819	hgnc_idHGNC:28657	-	316.176	-1.18886	0.333826	-3.56132	0.00036899	0.0111441	361.743	638.402	318.452	183.006	190.342	205.113
ENSG00000161544.10	CYGB	chr17:76527356-76551175	hgnc_idHGNC:16505	-	29.0935	-1.73076	0.486342	-3.55872	0.000372663	0.0112401	37.2383	63.1801	33.6731	12.2004	15.3149	12.9545
ENSG00000259571.2	BLID	chr11:122115340-122116215	hgnc_idHGNC:33495	-	71.9271	-1.21811	0.342378	-3.55779	0.000373983	0.011265	115.261	109.386	76.9672	37.5396	49.2263	43.1816
ENSG00000184305.15	CCSER1	chr4:90127535-91601913	hgnc_idHGNC:29349	+	4.43613	-5.54484	1.55951	-3.55551	0.000377243	0.0113482	14.186	3.77195	8.65881	0	0	0
ENSG00000087510.7	TFAP2C	chr20:56629306-56639283	hgnc_idHGNC:11744	+	106.012	-0.977355	0.275152	-3.55206	0.000382232	0.0114572	130.334	147.106	144.313	67.5713	76.5743	70.1702
ENSG00000182600.9	SNORC	chr2:232857270-232878708	hgnc_idHGNC:33763	+	140.761	1.18396	0.333326	3.55196	0.000382377	0.0114572	68.2702	122.588	67.3463	201.776	184.872	199.715
ENSG00000285108.1	RP11-419K12.2	chr8:129685401-129723023	havana_geneOTTHUMG00000192613.1	-	104.602	1.0112	0.284672	3.55215	0.000382098	0.0114572	71.8167	69.781	66.3842	123.881	160.806	134.943
ENSG00000065526.12	SPEN	chr1:15836095-15940456	hgnc_idHGNC:17575	+	2025.02	-1.8589	0.523575	-3.55041	0.000384636	0.0115098	2012.64	6328.38	1183.37	844.642	810.594	970.508
ENSG00000223865.11	HLA-DPB1	chr6:33075990-33089696	hgnc_idHGNC:4940	+	317.246	0.802673	0.226147	3.54934	0.000386203	0.0115415	225.203	243.29	225.129	400.736	369.744	439.373
ENSG00000001561.7	ENPP4	chr6:46129989-46146688	hgnc_idHGNC:3359	+	769.584	1.70158	0.479597	3.54793	0.000388275	0.0115882	464.592	111.272	509.908	1130.88	1228.47	1172.38
ENSG00000259342.1	RP11-519G16.5	chr15:45430652-45441808	havana_geneOTTHUMG00000172024.1	-	18.1545	2.03846	0.574872	3.54594	0.000391212	0.0116606	8.86626	6.6009	5.77254	23.4623	40.475	23.7499
ENSG00000132109.10	TRIM21	chr11:4384897-4393702	hgnc_idHGNC:11312	-	548.343	0.825558	0.233032	3.54268	0.000396079	0.0117725	356.424	365.879	464.689	724.515	655.257	723.293
ENSG00000137501.17	SYTL2	chr11:85694224-85811159	hgnc_idHGNC:15585	-	487.489	-0.903293	0.255017	-3.54208	0.000396978	0.0117725	671.176	514.871	719.643	301.256	335.833	382.158
ENSG00000166920.13	C15orf48	chr15:45430579-45448761	hgnc_idHGNC:29898	+	1054.42	1.7964	0.507171	3.542	0.000397109	0.0117725	534.635	130.132	749.468	1663.94	1561.02	1687.32
ENSG00000186340.17	THBS2	chr6:169215780-169254050	hgnc_idHGNC:11786	-	5.19948	-5.7694	1.62899	-3.5417	0.00039755	0.0117725	1.77325	19.8027	9.6209	0	0	0
ENSG00000204103.4	MAFB	chr20:40685848-40689236	hgnc_idHGNC:6408	-	10.0584	-4.82511	1.36235	-3.54177	0.000397454	0.0117725	5.31975	43.3774	9.6209	0.938491	1.09392	0
ENSG00000154589.7	LY96	chr8:73991392-74029079	hgnc_idHGNC:17156	+	67.7211	2.02281	0.571413	3.54001	0.000400109	0.0118328	27.4854	5.65792	47.1424	109.803	107.204	109.034
ENSG00000152689.18	RASGRP3	chr2:33436324-33564750	hgnc_idHGNC:14545	+	220.628	0.92628	0.261856	3.53737	0.000404139	0.011921	145.407	127.303	183.759	280.609	284.419	302.272
ENSG00000197956.10	S100A6	chr1:153534599-153536244	hgnc_idHGNC:10496	-	136061	1.146	0.32396	3.53746	0.000403991	0.011921	86074.5	52332.9	115676	206086	182358	173839
ENSG00000220515.2	PGAM1P10	chr6:73055097-73055857	hgnc_idHGNC:42457	+	4.63055	-5.60506	1.58537	-3.53548	0.000407033	0.0119909	8.86626	16.0308	2.88627	0	0	0
ENSG00000140443.15	IGF1R	chr15:98648539-98964530	hgnc_idHGNC:5465	+	789.196	-1.54491	0.437086	-3.53456	0.000408457	0.0120148	833.428	2074.57	618.624	423.259	364.275	421.021
ENSG00000238273.3	AC012360.6	chr2:105363038-105378839	havana_geneOTTHUMG00000153109.2	+	50.6617	-1.81453	0.513411	-3.53427	0.000408901	0.0120148	69.1568	128.246	39.4457	29.0932	18.5966	19.4317
ENSG00000161912.18	ADCY10P1	chr6:41101022-41140835	hgnc_idHGNC:44143	+	82.8642	-1.25593	0.355453	-3.53332	0.00041038	0.0120366	136.54	121.645	92.3606	54.4325	33.9115	58.2952
ENSG00000197471.12	SPN	chr16:29662979-29670876	hgnc_idHGNC:11249	+	5.09886	-5.7438	1.62571	-3.53311	0.0004107	0.0120366	8.86626	19.8027	1.92418	0	0	0
ENSG00000003137.9	CYP26B1	chr2:72129238-72147862	hgnc_idHGNC:20581	-	202.032	-1.31457	0.37224	-3.53151	0.000413202	0.0120789	213.677	446.033	204.925	118.25	115.955	113.352
ENSG00000184647.11	PRSS55	chr8:10525532-10554166	hgnc_idHGNC:30824	+	4.35077	-5.51398	1.56127	-3.53172	0.000412873	0.0120789	6.20638	15.0878	4.81045	0	0	0
ENSG00000180525.14	DIP2C-AS1	chr10:649948-669581	hgnc_idHGNC:30724	+	83.1911	-1.80716	0.512712	-3.52471	0.000423939	0.0123768	111.715	221.602	54.8391	32.8472	31.7236	46.4203
ENSG00000162772.17	ATF3	chr1:212565334-212620777	hgnc_idHGNC:785	+	206.461	1.08887	0.309022	3.5236	0.000425731	0.0124132	126.787	97.1276	172.214	246.823	321.612	274.203
ENSG00000249852.1	AC145676.2	chr7:227554-229557	havana_geneOTTHUMG00000160234.1	-	28.4461	-2.27765	0.647179	-3.51935	0.000432613	0.0125978	36.3517	85.8118	19.2418	7.50793	13.127	8.63633
ENSG00000011007.12	ELOA	chr1:23743155-23762059	hgnc_idHGNC:11620	+	1680.27	-0.771072	0.219139	-3.51864	0.000433757	0.0125989	1834.43	2442.33	2080.04	1247.25	1233.94	1243.63
ENSG00000158195.11	WASF2	chr1:27404230-27490167	hgnc_idHGNC:12733	-	1698.46	-1.50882	0.428773	-3.51893	0.000433299	0.0125989	1628.73	4458.44	1453.72	861.535	866.383	921.928
ENSG00000161921.17	CXCL16	chr17:4733533-4739928	hgnc_idHGNC:16642	-	105.607	1.30694	0.37248	3.50874	0.000450237	0.0130609	38.1249	87.6977	56.7633	171.744	142.209	137.102
ENSG00000135124.15	P2RX4	chr12:121209861-121234106	hgnc_idHGNC:8535	+	181.782	0.901052	0.257312	3.50179	0.00046215	0.0133894	134.767	129.189	116.413	247.762	203.469	259.09
ENSG00000129595.14	EPB41L4A	chr5:112142441-112419313	hgnc_idHGNC:13278	-	22.8851	-1.73378	0.495269	-3.50069	0.000464054	0.0134002	39.8982	29.2326	36.5594	13.1389	9.84527	8.63633
ENSG00000165061.15	ZMAT4	chr8:40530590-40897833	hgnc_idHGNC:25844	-	4.23611	5.62552	1.60689	3.50087	0.00046374	0.0134002	0	0	0	3.75396	5.46959	16.1931
ENSG00000213420.8	GPC2	chr7:100169606-100177381	hgnc_idHGNC:4450	-	9.07969	-3.63898	1.03954	-3.50056	0.000464287	0.0134002	9.75288	27.3466	13.4693	2.81547	1.09392	0
ENSG00000069122.19	ADGRF5	chr6:46852522-46954943	hgnc_idHGNC:19030	-	9054.19	1.01888	0.291154	3.49945	0.000466223	0.013439	6955.58	3923.77	7071.36	12226.7	11625.1	12522.7
ENSG00000078114.19	NEBL	chr10:20779973-21293011	hgnc_idHGNC:16932	-	104.461	-1.2473	0.356764	-3.49616	0.000472006	0.0135885	188.851	93.3557	158.745	61.9404	61.2594	62.6134
ENSG00000133019.12	CHRM3	chr1:239386565-239915452	hgnc_idHGNC:1952	+	4.0522	-5.41071	1.54866	-3.49381	0.000476177	0.0136913	5.31975	12.2588	6.73463	0	0	0
ENSG00000285420.1	PDGFRL2P	chr5:151173981-151180617	hgnc_idHGNC:54778	+	31.3534	1.86315	0.533483	3.49242	0.000478664	0.0137454	18.6191	16.0308	5.77254	43.1706	67.8229	36.7044
ENSG00000232762.1	RP4-784A16.4	chr1:53304536-53307462	havana_geneOTTHUMG00000008935.1	+	22.1434	-2.19121	0.62766	-3.49108	0.000481075	0.0137973	28.372	59.4081	21.166	6.56944	5.46959	11.875
ENSG00000160932.11	LY6E	chr8:143017982-143023832	hgnc_idHGNC:6727	+	2960.83	1.00767	0.288701	3.49038	0.000482339	0.0138161	1461.16	2676.2	1763.51	4152.82	3789.33	3921.97
ENSG00000018408.15	WWTR1	chr3:149517235-149736714	hgnc_idHGNC:24042	-	1654.72	-0.709922	0.203645	-3.48608	0.000490155	0.0140224	2166.03	1917.09	2078.11	1178.74	1365.21	1223.12
ENSG00000099194.6	SCD	chr10:100347233-100364826	hgnc_idHGNC:10571	+	11692.3	0.826748	0.237276	3.48434	0.000493358	0.0140963	9928.43	7724	7639.95	14042.6	13552.6	17266.2
ENSG00000184307.17	ZDHHC23	chr3:113947901-113965401	hgnc_idHGNC:28654	+	209.821	0.88965	0.25568	3.47955	0.000502266	0.0143328	156.046	122.588	162.593	257.146	266.916	293.635
ENSG00000023892.11	DEF6	chr6:35297818-35321771	hgnc_idHGNC:2760	+	244.921	-1.20312	0.345869	-3.47855	0.000504137	0.0143597	232.296	489.41	303.058	169.867	134.552	140.34
ENSG00000150893.11	FREM2	chr13:38687077-38887131	hgnc_idHGNC:25396	+	8.96608	-2.93785	0.844739	-3.47782	0.000505517	0.0143597	14.186	14.1448	19.2418	1.87698	2.18784	2.15908
ENSG00000165912.16	PACSIN3	chr11:47177522-47186443	hgnc_idHGNC:8572	-	801.394	-1.09546	0.315006	-3.47757	0.000505983	0.0143597	808.603	1556.87	910.137	542.448	520.705	469.6
ENSG00000170266.16	GLB1	chr3:32996609-33097202	hgnc_idHGNC:4298	-	2263.16	0.909736	0.261543	3.47834	0.000504529	0.0143597	1658.88	1155.16	1903.01	2905.57	2998.43	2957.94
ENSG00000181222.19	POLR2A	chr17:7484366-7514616	hgnc_idHGNC:9187	+	2647.81	-1.92302	0.553114	-3.47672	0.000507587	0.0143597	2279.51	8799.01	1493.16	1103.67	1112.51	1098.97
ENSG00000183625.16	CCR3	chr3:46130890-46266706	hgnc_idHGNC:1604	+	40.7484	1.44376	0.415227	3.47704	0.000506987	0.0143597	26.5988	20.7457	18.2797	59.1249	75.4804	44.2612
ENSG00000286232.1	RP11-723K16.1	chr20:61267525-61271827	havana_geneOTTHUMG00000192924.1	-	93.786	-2.1926	0.630654	-3.4767	0.000507622	0.0143597	82.4562	321.558	57.7254	33.7857	19.6905	47.4998
ENSG00000224324.1	THAP5P1	chr7:158623188-158623449	hgnc_idHGNC:22340	-	9.36144	-4.09611	1.17851	-3.47567	0.000509583	0.0143973	12.4128	35.8335	4.81045	0.938491	1.09392	1.07954
ENSG00000048052.23	HDAC9	chr7:18086949-19002416	hgnc_idHGNC:14065	+	1524.45	0.794165	0.22854	3.47495	0.000510944	0.0144179	1250.14	914.697	1180.48	1895.75	1876.07	2029.54
ENSG00000255112.3	CHMP1B	chr18:11851413-11854444	hgnc_idHGNC:24287	+	1060.58	0.72598	0.208987	3.47381	0.000513124	0.0144615	713.734	880.749	803.345	1347.67	1321.45	1296.53
ENSG00000072954.7	TMEM38A	chr19:16661139-16690023	hgnc_idHGNC:28462	+	493.114	0.830458	0.239092	3.47339	0.000513931	0.0144663	320.958	365.879	378.101	587.495	739.489	566.759
ENSG00000134668.12	SPOCD1	chr1:31790422-31816051	hgnc_idHGNC:26338	-	182.239	-0.982174	0.283374	-3.466	0.000528254	0.0148511	197.718	289.497	238.598	108.865	138.928	119.829
ENSG00000147536.12	GINS4	chr8:41529218-41545030	hgnc_idHGNC:28226	+	613.062	-0.934451	0.269834	-3.46306	0.000534075	0.0149962	789.097	625.2	1000.57	425.136	459.446	378.919
ENSG00000170581.14	STAT2	chr12:56341597-56360167	hgnc_idHGNC:11363	-	2602.04	0.653368	0.188706	3.46235	0.000535474	0.015017	2018.85	2099.09	1950.16	3152.39	3107.82	3283.96
ENSG00000049246.15	PER3	chr1:7784291-7845177	hgnc_idHGNC:8847	+	462.044	-0.981657	0.283588	-3.46155	0.000537066	0.0150247	531.975	811.911	496.438	304.071	296.452	331.419
ENSG00000128849.11	CGNL1	chr15:57375967-57550717	hgnc_idHGNC:25931	+	284.689	0.923959	0.266904	3.46177	0.000536636	0.0150247	168.459	248.948	172.214	369.765	376.308	372.442
ENSG00000126860.12	EVI2A	chr17:31316410-31321749	hgnc_idHGNC:3499	-	1362.55	1.93953	0.560417	3.46087	0.000538429	0.0150443	671.176	115.044	904.364	2225.16	2030.31	2229.25
ENSG00000120322.4	PCDHB8	chr5:141177790-141180539	hgnc_idHGNC:8693	+	17.8798	-1.89562	0.548382	-3.45676	0.000546721	0.0152573	27.4854	33.0045	24.0522	7.50793	8.75135	6.47725
ENSG00000140254.13	DUOXA1	chr15:45117366-45129938	hgnc_idHGNC:26507	-	19.5751	1.9451	0.56304	3.45464	0.000551038	0.0153589	6.20638	13.2018	4.81045	29.0932	33.9115	30.2272
ENSG00000109265.15	CRACD	chr4:56049098-56330609	hgnc_idHGNC:29219	+	54.0008	-1.47144	0.426454	-3.45041	0.00055974	0.0155645	66.4969	114.101	57.7254	35.6627	27.348	22.6704
ENSG00000126561.18	STAT5A	chr17:42287547-42311943	hgnc_idHGNC:11366	+	569.899	0.917591	0.265939	3.45039	0.000559782	0.0155645	329.825	500.726	353.087	694.483	715.423	825.849
ENSG00000259430.2	CERS3-AS1	chr15:100372936-100437914	hgnc_idHGNC:51431	+	22.1816	1.74255	0.505151	3.44956	0.000561503	0.0155933	11.5261	9.42986	9.6209	32.8472	43.7567	25.909
ENSG00000101955.15	SRPX	chrX:38149336-38220924	hgnc_idHGNC:11309	-	1444.01	0.867035	0.251559	3.44664	0.000567604	0.0157436	1080.8	777.964	1209.35	1864.78	1909.98	1821.19
ENSG00000149256.16	TENM4	chr11:78652829-79441030	hgnc_idHGNC:29945	-	3.88246	-5.3497	1.55235	-3.4462	0.000568527	0.01575	6.20638	11.3158	5.77254	0	0	0
ENSG00000214193.11	SH3D21	chr1:36306368-36329340	hgnc_idHGNC:26236	+	482.637	-1.45787	0.423501	-3.44243	0.000576523	0.0159521	492.964	1215.51	414.661	294.686	228.629	249.374
ENSG00000169252.6	ADRB2	chr5:148826611-148828623	hgnc_idHGNC:286	+	1312.81	0.723587	0.210255	3.44148	0.000578551	0.0159888	926.524	938.271	1106.4	1735.27	1545.71	1624.71
ENSG00000179869.15	ABCA13	chr7:48171458-48647497	hgnc_idHGNC:14638	+	4.57448	-5.58406	1.62311	-3.44034	0.000580994	0.0160369	4.43313	3.77195	19.2418	0	0	0
ENSG00000180730.5	SHISA2	chr13:26044597-26052016	hgnc_idHGNC:20366	-	950.114	-0.786814	0.228888	-3.43755	0.000587008	0.0161441	1060.4	1174.96	1373.86	763.932	633.379	694.145
ENSG00000183742.13	MACC1	chr7:20134655-20217404	hgnc_idHGNC:30215	-	14.7465	-2.22579	0.647467	-3.43769	0.000586696	0.0161441	32.8051	20.7457	19.2418	3.75396	4.37567	7.55679
ENSG00000246477.3	AF131216.6	chr8:11315859-11325429	havana_geneOTTHUMG00000165413.2	-	36.7461	-1.62411	0.472386	-3.43809	0.000585832	0.0161441	72.7033	32.0615	61.5737	15.0159	19.6905	19.4317
ENSG00000173083.16	HPSE	chr4:83292461-83335153	hgnc_idHGNC:5164	-	747.242	0.914646	0.26621	3.4358	0.000590807	0.0162254	550.595	383.795	619.586	945.999	930.925	1052.55
ENSG00000265121.1	RP11-285E9.5	chr17:77264180-77264776	tagoverlapping_locus	-	6.72478	-5.14094	1.4964	-3.43553	0.000591389	0.0162254	7.09301	26.4036	5.77254	0	0	1.07954
ENSG00000143195.13	ILDR2	chr1:166895711-166975540	hgnc_idHGNC:18131	-	1588.99	0.669677	0.194947	3.43518	0.000592171	0.0162273	1287.38	1149.5	1243.02	1886.37	1996.4	1971.24
ENSG00000132481.7	TRIM47	chr17:75874164-75878581	hgnc_idHGNC:19020	-	746.553	0.821188	0.239191	3.43319	0.00059652	0.0163269	479.664	649.718	489.704	1022.96	895.919	941.36
ENSG00000178966.17	RMI1	chr9:83980798-84004074	hgnc_idHGNC:25764	+	430.713	-0.747285	0.217706	-3.43254	0.000597966	0.0163468	547.935	534.673	536.846	320.025	352.242	292.556
ENSG00000125864.14	BFSP1	chr20:17493905-17569220	hgnc_idHGNC:1040	-	207.114	0.797606	0.232529	3.43014	0.000603264	0.0164719	147.18	151.821	154.896	268.408	249.413	270.965
ENSG00000267383.7	CTC-260E6.6	chr19:20122569-20321305	tagoverlapping_locus	-	138.43	-1.01463	0.295876	-3.42924	0.000605281	0.0165071	191.511	221.602	142.389	88.2181	89.7013	97.1587
ENSG00000283031.2	RP11-557N21.1	chr2:23667208-23685453	havana_geneOTTHUMG00000191610.2	-	22.1438	-2.64485	0.771965	-3.42613	0.000612246	0.0166771	24.8255	77.3249	12.5072	8.44642	3.28176	6.47725
ENSG00000077549.19	CAPZB	chr1:19338775-19485539	hgnc_idHGNC:1491	-	2777.79	-0.869957	0.253964	-3.42551	0.000613644	0.0166846	3053.54	4556.51	3162.39	1901.38	2114.54	1878.4
ENSG00000287274.1	RP11-363P13.2	chr13:33285866-33290561	havana_geneOTTHUMG00000195004.1	+	15.6116	-2.12203	0.619505	-3.42536	0.000613986	0.0166846	23.9389	32.0615	20.2039	6.56944	7.65743	3.23862
ENSG00000131737.7	KRT34	chr17:41377669-41382306	hgnc_idHGNC:6452	-	15.9873	2.05601	0.600421	3.42428	0.000616425	0.0167309	7.09301	4.71493	6.73463	18.7698	24.0662	34.5453
ENSG00000197457.10	STMN3	chr20:63639705-63657682	hgnc_idHGNC:15926	-	1451.63	1.10519	0.32289	3.4228	0.0006198	0.0168025	642.804	1336.21	785.065	2136.94	1983.27	1825.5
ENSG00000119431.10	HDHD3	chr9:113373419-113376986	hgnc_idHGNC:28171	-	345.916	0.758186	0.221583	3.42168	0.000622346	0.0168136	236.729	256.492	278.044	433.583	451.788	418.862
ENSG00000172348.15	RCAN2	chr6:46220736-46491972	hgnc_idHGNC:3041	-	12.5341	-2.35964	0.689622	-3.42165	0.000622424	0.0168136	22.1656	24.5176	16.3555	5.63095	4.37567	2.15908
ENSG00000228526.7	MIR34AHG	chr1:9148011-9198906	hgnc_idHGNC:51913	-	47.5947	-1.42169	0.415476	-3.42184	0.000621999	0.0168136	67.3835	93.3557	47.1424	24.4008	29.5358	23.7499
ENSG00000116771.6	AGMAT	chr1:15571699-15585051	hgnc_idHGNC:18407	-	96.5081	-1.07724	0.31486	-3.42132	0.000623189	0.0168143	119.694	130.132	143.351	76.0178	62.3533	47.4998
ENSG00000253368.4	TRNP1	chr1:26993692-27000886	hgnc_idHGNC:34348	+	42.5216	-1.32879	0.388543	-3.41993	0.000626384	0.0168805	52.3109	68.838	61.5737	30.0317	20.7844	21.5908
ENSG00000123411.15	IKZF4	chr12:56007659-56038435	hgnc_idHGNC:13179	+	36.2739	-2.61721	0.765511	-3.41891	0.000628732	0.0169237	30.1453	139.562	17.3176	5.63095	12.0331	12.9545
ENSG00000198185.11	ZNF334	chr20:46499630-46513559	hgnc_idHGNC:15806	-	249.821	0.848572	0.248321	3.41724	0.000632587	0.0170074	200.377	149.935	184.721	302.194	323.8	337.896
ENSG00000204138.13	PHACTR4	chr1:28369582-28500364	hgnc_idHGNC:25793	+	498.263	-1.32079	0.387168	-3.4114	0.000646291	0.0173553	516.903	1153.27	464.689	256.208	280.043	318.465
ENSG00000186088.16	GSAP	chr7:77310751-77416349	hgnc_idHGNC:28042	-	400.43	1.15301	0.338255	3.4087	0.000652726	0.0175075	310.319	142.391	292.475	553.71	522.893	580.793
ENSG00000114698.15	PLSCR4	chr3:146192335-146251179	hgnc_idHGNC:16497	-	638.119	1.28957	0.378561	3.4065	0.00065802	0.0176287	485.871	179.167	446.41	930.983	876.229	910.053
ENSG00000224251.6	RP11-499O7.7	chr10:4995488-4997380	havana_geneOTTHUMG00000017586.2	+	10.614	2.90566	0.853387	3.40486	0.000661973	0.0177138	1.77325	1.88597	3.84836	8.44642	17.5027	30.2272
ENSG00000139971.15	ARMH4	chr14:57999735-58298139	hgnc_idHGNC:19846	-	95.5051	-0.990997	0.291086	-3.40448	0.000662901	0.0177178	130.334	113.158	137.579	57.2479	64.5412	70.1702
ENSG00000135414.10	GDF11	chr12:55743122-55757264	hgnc_idHGNC:4216	+	266.415	-0.903243	0.265555	-3.40134	0.000670571	0.0179018	344.897	416.8	279.968	197.083	183.778	175.965
ENSG00000103642.12	LACTB	chr15:63121833-63142061	hgnc_idHGNC:16468	+	1323.81	1.22923	0.361585	3.39957	0.000674909	0.0179965	925.637	407.37	1041.94	1919.21	1796.21	1852.49
ENSG00000107954.10	NEURL1	chr10:103493979-103592552	hgnc_idHGNC:7761	+	56.8041	1.83315	0.539345	3.39885	0.000676699	0.0180231	14.186	48.0923	12.5072	111.68	80.95	73.4088
ENSG00000171723.16	GPHN	chr14:66507407-67181803	hgnc_idHGNC:15465	+	254.972	-0.869002	0.255727	-3.39816	0.000678401	0.0180474	341.351	361.164	285.741	156.728	204.563	180.283
ENSG00000147316.14	MCPH1	chr8:6406592-6648508	hgnc_idHGNC:6954	+	396.116	-0.989343	0.291426	-3.39484	0.000686698	0.0182468	602.905	381.909	595.534	232.746	252.695	310.908
ENSG00000137878.17	GCOM1	chr15:57591908-57714745	hgnc_idHGNC:26424	+	29.7718	1.66852	0.491738	3.3931	0.000691075	0.0183417	15.9593	6.6009	20.2039	47.863	42.6628	45.3407
ENSG00000178409.14	BEND3	chr6:107065182-107115515	hgnc_idHGNC:23040	-	327.904	-1.08756	0.320638	-3.39188	0.000694151	0.018392	352.877	630.858	354.049	190.514	227.535	211.59
ENSG00000227745.1	AC098826.5	chr2:132132856-132139429	havana_geneOTTHUMG00000153492.3	-	5.12373	4.90129	1.44508	3.39171	0.000694588	0.018392	0.886626	0	0	10.3234	7.65743	11.875
ENSG00000204386.12	NEU1	chr6:31857659-31862905	hgnc_idHGNC:7758	-	2580.06	0.717328	0.21168	3.38874	0.000702148	0.0185706	1712.07	2042.51	2100.24	3316.63	2960.14	3348.74
ENSG00000168350.8	DEGS2	chr14:100143957-100159645	hgnc_idHGNC:20113	-	9.39393	3.17268	0.936546	3.38764	0.000704962	0.0186234	0	4.71493	0.96209	15.9543	14.2209	20.5113
ENSG00000005249.13	PRKAR2B	chr7:107044705-107161811	hgnc_idHGNC:9392	+	75.8124	-1.08632	0.32075	-3.38681	0.000707096	0.0186582	111.715	82.0398	115.451	47.863	49.2263	48.5794
ENSG00000019186.10	CYP24A1	chr20:54153446-54173986	hgnc_idHGNC:2602	-	31.5193	-1.58934	0.469338	-3.38634	0.000708327	0.018669	53.1975	49.9783	38.4836	9.38491	21.8784	16.1931
ENSG00000108175.18	ZMIZ1	chr10:79068966-79316519	hgnc_idHGNC:16493	+	2157	-2.14942	0.635443	-3.38255	0.000718168	0.0188629	1446.09	8143.63	971.711	814.61	785.433	780.508
ENSG00000127533.4	F2RL3	chr19:16888999-16892606	hgnc_idHGNC:3540	+	116.702	1.0259	0.303258	3.38292	0.000717198	0.0188629	60.2905	83.9258	86.5881	167.051	170.651	131.704
ENSG00000226919.4	RP11-80B9.1	chr1:240763334-240776824	havana_geneOTTHUMG00000039932.9	+	5.40654	-4.82459	1.42627	-3.38266	0.000717862	0.0188629	11.5261	11.3158	8.65881	0.938491	0	0
ENSG00000147251.16	DOCK11	chrX:118495815-118686163	hgnc_idHGNC:23483	+	870.108	1.01871	0.301223	3.38192	0.000719822	0.0188845	701.321	374.366	649.411	1150.59	1082.98	1261.98
ENSG00000158161.16	EYA3	chr1:27970344-28088637	hgnc_idHGNC:3521	-	468.728	-0.795848	0.235432	-3.38038	0.000723864	0.0189469	602.905	644.06	537.808	389.474	336.927	301.192
ENSG00000177694.16	NAALADL2	chr3:174438573-175810548	hgnc_idHGNC:23219	+	9.54705	-3.06247	0.905948	-3.38041	0.000723784	0.0189469	28.372	12.2588	10.583	2.81547	1.09392	2.15908
ENSG00000198807.13	PAX9	chr14:36657568-36679362	hgnc_idHGNC:8623	+	3.75045	-5.29847	1.56772	-3.37973	0.000725569	0.0189698	4.43313	10.3729	7.69672	0	0	0
ENSG00000119969.15	HELLS	chr10:94501434-94613905	hgnc_idHGNC:4861	+	2303.51	-0.690432	0.204465	-3.37677	0.000733427	0.0191313	3149.29	2613.02	2770.82	1739.96	1852	1695.96
ENSG00000183688.4	RFLNB	chr17:439978-445939	hgnc_idHGNC:28705	-	11.6931	-2.38196	0.705363	-3.37692	0.000733012	0.0191313	14.186	22.6317	22.1281	4.69245	3.28176	3.23862
ENSG00000196352.16	CD55	chr1:207321532-207386804	hgnc_idHGNC:2665	+	4410.23	1.2255	0.363159	3.37454	0.000739387	0.0192427	3046.45	1362.62	3517.4	6146.18	5664.31	6724.46
ENSG00000234465.11	PINLYP	chr19:43575801-43583964	hgnc_idHGNC:44206	+	25.737	-1.82239	0.540008	-3.37475	0.000738839	0.0192427	31.0319	51.8643	37.5215	11.2619	5.46959	17.2727
ENSG00000155016.18	CYP2U1	chr4:107931549-107953461	hgnc_idHGNC:20582	+	1261.67	1.19356	0.353886	3.37274	0.000744255	0.0193472	902.585	406.427	993.839	1690.22	1757.93	1819.03
ENSG00000130695.16	CEP85	chr1:26234200-26278808	hgnc_idHGNC:25309	+	1361.78	-0.695121	0.206247	-3.37033	0.000750794	0.019495	1523.22	1860.51	1667.3	1055.8	1049.07	1014.77
ENSG00000186480.13	INSIG1	chr7:155297776-155310235	hgnc_idHGNC:6083	+	3486.81	1.17084	0.347527	3.36906	0.000754246	0.0195623	2684.7	1171.19	2578.4	4852.94	4339.57	5294.07
ENSG00000264448.5	MIR378D2HG	chr8:93915734-93916682	hgnc_idHGNC:54166	-	24.4701	1.75361	0.520575	3.36861	0.000755477	0.0195719	10.6395	6.6009	16.3555	33.7857	48.1324	31.3067
ENSG00000109854.14	HTATIP2	chr11:20363685-20383782	hgnc_idHGNC:16637	+	1266.02	0.930483	0.276337	3.36721	0.000759338	0.0196496	947.803	621.428	1044.83	1724.95	1491.01	1766.13
ENSG00000215712.11	TMEM242	chr6:157289025-157323601	hgnc_idHGNC:17206	-	203.281	1.0145	0.301757	3.36196	0.000773908	0.0200039	150.726	91.4697	161.631	276.855	270.198	268.806
ENSG00000129951.19	PLPPR3	chr19:812488-821955	hgnc_idHGNC:23497	-	17.112	-3.75514	1.11745	-3.36045	0.000778142	0.0200451	9.75288	80.1538	5.77254	3.75396	0	3.23862
ENSG00000147036.12	LANCL3	chrX:37571569-37684463	hgnc_idHGNC:24767	+	11.1605	-2.44773	0.728342	-3.36069	0.000777484	0.0200451	22.1656	13.2018	21.166	2.81547	4.37567	3.23862
ENSG00000176209.12	SMIM19	chr8:42541155-42555195	hgnc_idHGNC:25166	+	160.774	1.16697	0.347232	3.36077	0.000777247	0.0200451	110.828	58.4652	127.958	231.807	204.563	231.022
ENSG00000134463.15	ECHDC3	chr10:11742366-11764070	hgnc_idHGNC:23489	+	635.067	0.702192	0.20903	3.35928	0.00078145	0.0201076	484.098	447.919	518.566	812.733	747.146	799.94
ENSG00000104140.7	RHOV	chr15:40872214-40874234	hgnc_idHGNC:18313	-	15.3847	-2.10964	0.628254	-3.35794	0.000785245	0.0201596	28.372	22.6317	24.0522	7.50793	2.18784	7.55679
ENSG00000254911.3	SCARNA9	chr11:93721513-93721865	hgnc_idHGNC:32566	+	53.2239	-2.92174	0.870028	-3.35821	0.000784485	0.0201596	143.633	3.77195	134.693	12.2004	16.4088	8.63633
ENSG00000089280.19	FUS	chr16:31180138-31191605	hgnc_idHGNC:4010	+	1480	-1.38735	0.413622	-3.35415	0.000796092	0.0204151	1534.75	3608.81	1280.54	684.16	1002.03	769.713
ENSG00000054983.17	GALC	chr14:87837820-87993665	hgnc_idHGNC:4115	-	921.457	1.05944	0.316333	3.34912	0.000810679	0.0207425	690.681	363.993	737.923	1220.98	1219.72	1295.45
ENSG00000253522.6	MIR3142HG	chr5:160438594-160487426	hgnc_idHGNC:51944	+	113.393	1.39269	0.415803	3.34939	0.000809901	0.0207425	71.8167	28.2896	87.5502	168.928	157.524	166.249
ENSG00000288718.1	RP11-509I21.4	chr3:46558540-46562495		+	33.0757	1.64724	0.491903	3.34871	0.000811884	0.02075	22.1656	7.54389	18.2797	58.1864	39.3811	52.8975
ENSG00000169071.15	ROR2	chr9:91563091-91950228	hgnc_idHGNC:10257	-	3.76621	-5.30376	1.58406	-3.3482	0.000813384	0.020765	3.5465	9.42986	9.6209	0	0	0
ENSG00000174844.14	DNAH12	chr3:57293699-57544344	hgnc_idHGNC:2943	-	136.042	0.89002	0.265915	3.34701	0.000816871	0.0208307	101.075	85.8118	99.0952	164.236	169.557	196.476
ENSG00000141682.12	PMAIP1	chr18:59899996-59904305	hgnc_idHGNC:9108	+	4666.57	1.19676	0.357817	3.34462	0.000823949	0.0209877	3222.88	1477.66	3804.1	6526.27	6485.84	6482.64
ENSG00000157933.10	SKI	chr1:2228319-2310213	hgnc_idHGNC:10896	+	1200.75	-2.10722	0.630093	-3.34431	0.000824878	0.0209878	649.897	4497.1	700.401	451.414	408.032	497.668
ENSG00000071967.12	CYBRD1	chr2:171522247-171558129	hgnc_idHGNC:20797	+	5642.36	1.20171	0.359448	3.34322	0.000828127	0.021047	4013.75	1770.93	4473.72	7786.66	7413.48	8395.59
ENSG00000152785.8	BMP3	chr4:81030708-81057627	hgnc_idHGNC:1070	+	3.59026	-5.23562	1.56642	-3.34242	0.000830513	0.0210841	5.31975	6.6009	9.6209	0	0	0
ENSG00000088305.18	DNMT3B	chr20:32762385-32809356	hgnc_idHGNC:2979	+	227.461	-0.878231	0.262827	-3.34147	0.000833347	0.0211325	285.493	341.361	256.878	148.282	183.778	148.977
ENSG00000035664.11	DAPK2	chr15:63907036-64072033	hgnc_idHGNC:2675	-	177.471	0.907314	0.271686	3.33957	0.000839074	0.0212304	125.014	147.106	98.1331	232.746	229.723	232.101
ENSG00000105605.8	CACNG7	chr19:53909278-53943950	hgnc_idHGNC:13626	+	6.12957	-6.00793	1.79886	-3.33985	0.000838233	0.0212304	0.886626	33.0045	2.88627	0	0	0
ENSG00000004799.8	PDK4	chr7:95583499-95596516	hgnc_idHGNC:8812	-	97.3538	1.38048	0.413432	3.33907	0.000840603	0.0212333	79.7963	27.3466	54.8391	153.913	120.331	147.897
ENSG00000111452.13	ADGRD1	chr12:130953907-131141469	hgnc_idHGNC:19893	+	209.117	0.81162	0.243079	3.33892	0.000841054	0.0212333	148.953	167.852	138.541	256.208	257.071	286.078
ENSG00000058404.20	CAMK2B	chr7:44217150-44334577	hgnc_idHGNC:1461	-	57.4577	1.33161	0.39921	3.3356	0.000851151	0.0214645	22.1656	46.2063	29.8248	97.603	79.856	69.0906
ENSG00000110723.12	EXPH5	chr11:108505435-108593768	hgnc_idHGNC:30578	-	416.708	0.815545	0.24454	3.33501	0.000852964	0.0214864	354.65	295.155	255.916	531.186	492.263	571.077
ENSG00000114796.16	KLHL24	chr3:183635610-183684519	hgnc_idHGNC:25947	+	950.333	1.2229	0.366786	3.33409	0.000855776	0.0215334	740.332	287.611	682.122	1275.41	1344.43	1372.1
ENSG00000276672.1	RP11-142E9.1	chr13:33846190-33850825	tagoverlapping_locus	+	157.302	-0.940231	0.282207	-3.3317	0.000863161	0.0216952	215.45	242.348	162.593	106.049	111.58	105.795
ENSG00000133134.12	BEX2	chrX:103309346-103311007	hgnc_idHGNC:30933	-	67.0927	1.52661	0.458602	3.32883	0.000872131	0.0218724	45.2179	14.1448	44.2561	81.6487	105.016	112.272
ENSG00000135525.19	MAP7	chr6:136342281-136550819	hgnc_idHGNC:6869	-	37.5293	1.5591	0.468329	3.32906	0.000871385	0.0218724	29.2586	10.3729	17.3176	62.8789	48.1324	57.2157
ENSG00000171502.15	COL24A1	chr1:85729233-86156943	hgnc_idHGNC:20821	-	20.118	1.93805	0.582403	3.32768	0.000875723	0.0219384	11.5261	7.54389	5.77254	19.7083	44.8507	31.3067
ENSG00000174132.9	FAM174A	chr5:100535374-100586741	hgnc_idHGNC:24943	+	378.195	0.83012	0.249545	3.32654	0.000879312	0.0220041	255.348	242.348	319.414	532.124	423.346	496.589
ENSG00000115267.9	IFIH1	chr2:162267074-162318684	hgnc_idHGNC:18873	-	713.574	0.753656	0.226643	3.32531	0.00088321	0.0220773	547.048	461.12	585.913	966.646	816.063	904.656
ENSG00000206647.1	ENSG10010139025.1	chr2:10155072-10155206		-	7.76162	-3.80957	1.14772	-3.31925	0.000902581	0.0225368	15.0726	23.5747	4.81045	0.938491	1.09392	1.07954
ENSG00000131941.8	RHPN2	chr19:32978592-33064888	hgnc_idHGNC:19974	-	903.471	0.684605	0.206569	3.31416	0.000919173	0.022926	639.257	680.836	759.089	1073.63	1142.05	1125.96
ENSG00000011638.11	TMEM159	chr16:21158377-21180616	hgnc_idHGNC:30136	+	673.183	1.11427	0.336248	3.31384	0.000920226	0.0229271	466.365	247.062	562.822	944.122	962.648	856.076
ENSG00000263731.1	RP11-498C9.15	chr17:81878425-81881106	havana_geneOTTHUMG00000178529.2	-	166.07	-0.832993	0.251408	-3.31332	0.000921964	0.0229453	206.584	215.001	216.47	112.619	134.552	111.193
ENSG00000090686.16	USP48	chr1:21678298-21783606	hgnc_idHGNC:18533	-	1637.06	-0.636983	0.192268	-3.31299	0.000923049	0.0229472	2076.48	1984.04	1917.44	1242.56	1326.92	1274.94
ENSG00000155975.10	VPS37A	chr8:17246931-17302427	hgnc_idHGNC:24928	+	571.533	-0.793333	0.239489	-3.31261	0.000924296	0.0229532	772.251	593.138	809.117	420.444	392.717	441.532
ENSG00000286502.1	RP13-129E14.1	chr9:134770651-134775671	havana_geneOTTHUMG00000194689.1	-	142.576	-1.10083	0.332444	-3.31132	0.000928556	0.0230339	186.191	250.834	146.238	80.7102	112.674	78.8065
ENSG00000138411.13	HECW2	chr2:196189099-196593684	hgnc_idHGNC:29853	-	186.918	0.816118	0.246551	3.31014	0.000932483	0.0230941	148.953	126.36	130.844	240.254	253.789	221.306
ENSG00000196586.16	MYO6	chr6:75749192-75919537	hgnc_idHGNC:7605	+	1934.03	-0.787984	0.238063	-3.30998	0.000933014	0.0230941	2581.85	2754.46	2011.73	1259.45	1552.27	1444.43
ENSG00000184465.16	WDR27	chr6:169457212-169702067	hgnc_idHGNC:21248	-	534.707	-0.768651	0.232291	-3.309	0.00093629	0.02315	687.135	763.819	570.519	378.212	409.125	399.43
ENSG00000140598.15	EFL1	chr15:82130233-82262734	hgnc_idHGNC:25789	-	952.189	0.727778	0.220095	3.30666	0.000944162	0.0233194	707.527	643.117	800.459	1246.32	1075.32	1240.39
ENSG00000074416.15	MGLL	chr3:127689062-128052190	hgnc_idHGNC:17038	-	1133.56	0.938289	0.284104	3.30263	0.000957823	0.0235882	586.06	1037.29	709.06	1567.28	1384.9	1516.76
ENSG00000162366.8	PDZK1IP1	chr1:47183582-47191044	hgnc_idHGNC:16887	-	29.2668	1.52339	0.46128	3.30253	0.000958155	0.0235882	18.6191	13.2018	13.4693	47.863	30.6297	51.818
ENSG00000181031.16	RPH3AL	chr17:212389-386254	hgnc_idHGNC:10296	-	381.088	-1.28751	0.389842	-3.30265	0.000957746	0.0235882	359.083	859.061	404.078	249.639	173.933	240.738
ENSG00000169641.13	LUZP1	chr1:23084023-23177808	hgnc_idHGNC:14985	-	1955.91	-0.784379	0.237602	-3.30123	0.000962606	0.0236722	2228.98	3023.21	2172.4	1356.12	1483.35	1471.41
ENSG00000163393.13	SLC22A15	chr1:115976513-116070054	hgnc_idHGNC:20301	+	122.109	1.20687	0.365657	3.30055	0.000964971	0.0237048	102.849	45.2633	73.1188	148.282	195.811	167.329
ENSG00000147526.20	TACC1	chr8:38728186-38853028	hgnc_idHGNC:11522	+	3576.95	-0.615798	0.186639	-3.2994	0.000968909	0.0237759	4313.43	4458.44	4214.91	2761.98	2791.68	2921.24
ENSG00000204252.14	HLA-DOA	chr6:33004182-33009591	hgnc_idHGNC:4936	-	44.0582	1.17944	0.357545	3.29871	0.000971294	0.0237831	24.8255	27.3466	28.8627	63.8174	56.8838	62.6134
ENSG00000269473.1	ZNF132-DT	chr19:58440448-58445849	hgnc_idHGNC:55273	+	86.0441	-1.17069	0.354889	-3.29875	0.000971151	0.0237831	102.849	156.536	98.1331	55.371	62.3533	41.0226
ENSG00000137842.7	TMEM62	chr15:43123279-43185144	hgnc_idHGNC:26269	+	367.414	0.949452	0.287938	3.29742	0.000975777	0.0238672	253.575	181.053	317.49	468.307	456.164	527.896
ENSG00000215915.10	ATAD3C	chr1:1449689-1470163	hgnc_idHGNC:32151	+	11.4907	-2.70615	0.82113	-3.29564	0.00098199	0.0239934	11.5261	33.9475	14.4313	4.69245	2.18784	2.15908
ENSG00000111907.21	TPD52L1	chr6:125119049-125264407	hgnc_idHGNC:12006	+	191.913	0.986841	0.299657	3.29324	0.000990408	0.0241732	101.075	115.044	170.29	274.039	234.099	256.931
ENSG00000267405.1	CTC-296K1.4	chr17:44794747-44797783	havana_geneOTTHUMG00000179860.1	-	6.36942	-4.13849	1.2574	-3.29131	0.000997228	0.0243136	13.2994	9.42986	13.4693	0.938491	0	1.07954
ENSG00000264230.9	ANXA8L1	chr10:46375627-46391784	hgnc_idHGNC:23334	+	221.521	0.815614	0.247839	3.29091	0.000998642	0.024322	149.84	152.764	178.949	259.962	272.386	315.226
ENSG00000183963.19	SMTN	chr22:31064105-31104757	hgnc_idHGNC:11126	+	1713.58	-1.28346	0.390281	-3.28855	0.00100706	0.0245009	1514.36	3991.66	1781.79	1101.79	863.102	1028.8
ENSG00000143847.15	PPFIA4	chr1:203026498-203078740	hgnc_idHGNC:9248	+	240.034	-1.17993	0.358889	-3.28774	0.00100997	0.0245453	270.421	501.669	227.053	137.958	145.491	157.613
ENSG00000067141.17	NEO1	chr15:73051710-73305205	hgnc_idHGNC:7754	+	193.785	-0.910046	0.276901	-3.28654	0.00101426	0.0246233	237.616	295.155	226.091	131.389	113.768	158.693
ENSG00000136938.9	ANP32B	chr9:97983341-98015943	hgnc_idHGNC:16677	+	793.488	-1.51582	0.461374	-3.28544	0.00101824	0.0246674	709.301	2178.3	639.79	394.166	453.976	385.396
ENSG00000142599.19	RERE	chr1:8352397-8848921	hgnc_idHGNC:9965	-	725.391	-1.81476	0.552341	-3.28558	0.00101772	0.0246674	645.463	2343.32	400.229	311.579	306.297	345.453
ENSG00000171951.5	SCG2	chr2:223596940-223602361	hgnc_idHGNC:10575	-	358.433	0.892749	0.27181	3.28445	0.0010218	0.0247273	275.741	195.198	281.892	481.446	394.905	521.418
ENSG00000107957.16	SH3PXD2A	chr10:103594027-103855543	hgnc_idHGNC:23664	-	2379.28	-1.32705	0.404107	-3.2839	0.00102379	0.0247493	2403.64	5787.11	2016.54	1403.04	1309.42	1355.9
ENSG00000157601.15	MX1	chr21:41420020-41470071	hgnc_idHGNC:7532	+	630.676	0.700616	0.213377	3.28347	0.00102537	0.024761	503.603	434.717	503.173	818.364	730.737	793.463
ENSG00000146021.15	KLHL3	chr5:137617500-137736089	hgnc_idHGNC:6354	-	22.4315	-1.80852	0.550951	-3.28254	0.00102878	0.0248025	35.465	49.0353	20.2039	10.3234	9.84527	9.71587
ENSG00000149527.18	PLCH2	chr1:2425980-2505532	hgnc_idHGNC:29037	+	30.2876	-2.08905	0.636496	-3.28211	0.00103035	0.0248025	33.6918	91.4697	22.1281	15.9543	9.84527	8.63633
ENSG00000234614.1	C2CD4D-AS1	chr1:151841877-151850385	hgnc_idHGNC:54045	+	79.9756	1.04213	0.317519	3.28211	0.00103035	0.0248025	42.558	49.9783	64.46	108.865	100.64	113.352
ENSG00000104237.11	RP1	chr8:54509422-54871720	hgnc_idHGNC:10263	+	11.8358	2.43199	0.741391	3.28031	0.00103694	0.0249348	4.43313	2.82896	3.84836	27.2162	22.9723	9.71587
ENSG00000233215.6	LINC01687	chr21:22008756-22098518	hgnc_idHGNC:52474	-	3.39536	-5.15764	1.57325	-3.27833	0.00104421	0.0250832	7.97963	5.65792	6.73463	0	0	0
ENSG00000237649.8	KIFC1	chr6:33391823-33409896	hgnc_idHGNC:6389	+	3708.7	-0.769446	0.234791	-3.27715	0.00104862	0.0251626	3966.76	5576.82	4481.41	2994.72	2624.31	2608.17
ENSG00000287169.1	RP11-182A9.1	chr4:186701579-186704086	havana_geneOTTHUMG00000194883.1	+	22.3303	-1.66532	0.508377	-3.27575	0.00105382	0.0252606	38.1249	39.6054	24.0522	9.38491	10.9392	11.875
ENSG00000276317.1	RP11-93B14.10	chr20:62651272-62652186	havana_geneOTTHUMG00000186999.1	-	77.3174	1.19562	0.365104	3.27474	0.00105758	0.0253241	55.8574	30.1756	54.8391	95.7261	127.988	99.3178
ENSG00000006534.16	ALDH3B1	chr11:68008578-68029282	hgnc_idHGNC:410	+	819.916	1.04305	0.318555	3.27433	0.00105913	0.0253346	383.909	765.705	457.955	1224.73	1019.53	1067.67
ENSG00000101474.12	APMAP	chr20:24962925-24992751	hgnc_idHGNC:13238	-	5234.59	0.858727	0.26248	3.27159	0.00106945	0.0255545	3658.22	2801.61	4703.66	6690.5	6730.88	6822.7
ENSG00000132359.15	RAP1GAP2	chr17:2755705-3037741	hgnc_idHGNC:29176	+	102.794	-1.3421	0.410559	-3.26897	0.00107941	0.0257655	116.148	231.032	95.2469	65.6944	52.5081	56.1361
ENSG00000110057.8	UNC93B1	chr11:67991100-68004982	hgnc_idHGNC:13481	-	1144.29	0.873441	0.267421	3.26617	0.00109013	0.0259487	613.545	1027.86	783.141	1555.08	1436.31	1449.82
ENSG00000141449.15	GREB1L	chr18:21242242-21525417	hgnc_idHGNC:31042	+	385.829	0.845943	0.259016	3.26598	0.00109086	0.0259487	299.679	303.642	224.167	518.985	422.252	546.248
ENSG00000145113.22	MUC4	chr3:195746765-195811973	hgnc_idHGNC:7514	-	57.9403	-4.69452	1.43744	-3.26588	0.00109123	0.0259487	54.9708	252.72	26.9385	0	4.37567	8.63633
ENSG00000152377.14	SPOCK1	chr5:136975298-137598379	hgnc_idHGNC:11251	-	11.701	-2.67485	0.819128	-3.26548	0.00109278	0.0259487	18.6191	20.7457	21.166	0.938491	7.65743	1.07954
ENSG00000232913.8	PLCE1-AS2	chr10:94081950-94108814	hgnc_idHGNC:51206	-	6.37469	-4.13754	1.26694	-3.26577	0.00109166	0.0259487	11.5261	16.0308	8.65881	0.938491	1.09392	0
ENSG00000141384.13	TAF4B	chr18:26226445-26391685	hgnc_idHGNC:11538	+	386.643	0.783206	0.240032	3.26292	0.00110271	0.0261573	304.113	232.918	315.565	501.154	486.794	479.316
ENSG00000231881.2	RP5-1120P11.3	chr6:44058792-44089288	havana_geneOTTHUMG00000014754.2	+	152.884	-1.08108	0.331403	-3.26214	0.00110575	0.026202	175.552	272.523	175.1	118.25	75.4804	100.397
ENSG00000188710.3	QRFP	chr9:130892707-130896812	hgnc_idHGNC:29982	-	54.897	-1.9134	0.586661	-3.2615	0.00110823	0.0262334	54.9708	169.738	35.5973	23.4623	20.7844	24.8294
ENSG00000143614.10	GATAD2B	chr1:153789030-153923360	hgnc_idHGNC:30778	-	549.651	-1.82628	0.560113	-3.26056	0.00111193	0.0262938	531.975	1763.38	277.082	214.914	240.662	269.885
ENSG00000184489.13	PTP4A3	chr8:141391995-141432454	hgnc_idHGNC:9636	+	70.8821	1.24142	0.380774	3.26024	0.00111317	0.0262957	25.7121	54.6932	46.1803	105.111	109.392	84.2042
ENSG00000167182.15	SP2	chr17:47896150-47928957	hgnc_idHGNC:11207	+	189.355	-2.37779	0.729504	-3.25947	0.00111622	0.0263405	104.622	780.793	67.3463	49.74	64.5412	69.0906
ENSG00000070031.4	SCT	chr11:626309-627181	hgnc_idHGNC:10607	-	9.28304	-5.61702	1.72379	-3.25854	0.00111988	0.0263996	1.77325	50.9213	1.92418	0	0	1.07954
ENSG00000262209.3	PCDHGB3	chr5:141370242-141512975	hgnc_idHGNC:8710	+	93.1872	-1.42859	0.4385	-3.25791	0.00112238	0.026431	107.282	218.773	81.7776	60.0634	41.5689	49.6589
ENSG00000077713.19	SLC25A43	chrX:119399336-119454478	hgnc_idHGNC:30557	+	991.559	0.730604	0.224326	3.25688	0.00112642	0.026486	756.292	654.433	826.435	1207.84	1136.58	1367.78
ENSG00000273387.1	RP3-412A9.16	chr22:31082156-31083565	havana_geneOTTHUMG00000186126.1	-	24.8435	-1.63993	0.503551	-3.25673	0.00112704	0.026486	35.465	27.3466	50.0287	11.2619	9.84527	15.1136
ENSG00000013619.15	MAMLD1	chrX:150361422-150514178	hgnc_idHGNC:2568	+	691.036	-1.74827	0.537053	-3.25531	0.00113269	0.026564	600.246	2178.3	416.585	294.686	331.457	324.942
ENSG00000136237.19	RAPGEF5	chr7:22118236-22357154	hgnc_idHGNC:16862	-	5.94567	-4.9623	1.52433	-3.25539	0.00113237	0.026564	20.3924	11.3158	2.88627	0	0	1.07954
ENSG00000150687.12	PRSS23	chr11:86791059-86952910	hgnc_idHGNC:14370	+	15607.5	1.02338	0.314462	3.25438	0.00113641	0.0266237	11326.6	6293.49	13258.6	21059.7	20257.2	21449.4
ENSG00000036448.10	MYOM2	chr8:2045046-2165552	hgnc_idHGNC:7614	+	11.1157	-2.59292	0.796897	-3.25377	0.00113885	0.0266536	15.9593	13.2018	27.9006	0.938491	4.37567	4.31816
ENSG00000177674.16	AGTRAP	chr1:11736084-11754802	hgnc_idHGNC:13539	+	492.27	0.734031	0.225722	3.25193	0.00114624	0.0267989	353.764	365.879	389.646	699.176	556.804	588.35
ENSG00000114861.23	FOXP1	chr3:70954708-71583989	hgnc_idHGNC:3823	-	746.926	-0.822933	0.253094	-3.25149	0.00114803	0.0268133	1080.8	798.709	983.256	475.815	637.754	505.225
ENSG00000133392.18	MYH11	chr16:15703135-15857028	hgnc_idHGNC:7569	-	62.1579	-2.0157	0.620064	-3.25079	0.00115083	0.0268237	54.9708	203.685	40.4078	28.1547	29.5358	16.1931
ENSG00000281207.1	SLFNL1-AS1	chr1:41014590-41043890	hgnc_idHGNC:44126	+	80.5739	-1.25984	0.387517	-3.25106	0.00114977	0.0268237	105.508	159.365	76.0051	40.3551	55.7898	46.4203
ENSG00000106302.10	HYAL4	chr7:123828983-123877481	hgnc_idHGNC:5323	+	14.4803	2.07489	0.63842	3.25004	0.0011539	0.0268678	7.97963	3.77195	4.81045	15.9543	29.5358	24.8294
ENSG00000107819.13	SFXN3	chr10:101031234-101041244	hgnc_idHGNC:16087	+	2094.54	0.626228	0.193106	3.24293	0.00118307	0.0275187	1556.91	1736.98	1647.1	2607.13	2570.71	2448.4
ENSG00000184923.12	NUTM2A	chr10:87225448-87236908	hgnc_idHGNC:23438	+	31.7293	-1.986	0.612539	-3.24225	0.00118592	0.0275568	34.5784	94.2986	23.0902	11.2619	12.0331	15.1136
ENSG00000064692.20	SNCAIP	chr5:122311354-122464219	hgnc_idHGNC:11139	+	5.33408	-4.80118	1.48205	-3.23954	0.00119721	0.0277062	4.43313	15.0878	11.5451	0.938491	0	0
ENSG00000078674.18	PCM1	chr8:17922840-18027975	hgnc_idHGNC:8727	+	3159.3	-0.856897	0.264496	-3.23974	0.00119639	0.0277062	4580.31	2940.23	4692.11	2212.02	2158.3	2372.83
ENSG00000106868.17	SUSD1	chr9:112040783-112175297	hgnc_idHGNC:25413	-	1605.78	0.670892	0.20708	3.23976	0.00119628	0.0277062	1269.65	1100.47	1346.93	1992.42	1891.38	2033.86
ENSG00000184867.14	ARMCX2	chrX:101655281-101659850	hgnc_idHGNC:16869	-	1242.86	0.785733	0.242487	3.24031	0.001194	0.0277062	965.535	720.442	1051.56	1495.02	1561.02	1663.57
ENSG00000148541.13	FAM13C	chr10:59246130-59363181	hgnc_idHGNC:19371	-	11.4123	-2.31672	0.715271	-3.23894	0.00119975	0.0277367	14.186	25.4606	17.3176	2.81547	4.37567	4.31816
ENSG00000185070.12	FLRT2	chr14:85530144-85654428	hgnc_idHGNC:3761	+	609.174	-0.703675	0.217289	-3.23842	0.00120192	0.0277587	835.201	732.7	696.553	454.23	440.849	495.509
ENSG00000185803.12	SLC52A2	chr8:144333957-144361286	hgnc_idHGNC:30224	+	1640.3	0.707291	0.218646	3.23487	0.00121699	0.0280784	1083.46	1346.58	1308.44	2154.78	2104.7	1843.86
ENSG00000253636.1	RP11-531A24.5	chr8:73052178-73063061	havana_geneOTTHUMG00000164580.1	+	8.48698	-3.97788	1.23006	-3.23389	0.00122115	0.0281457	17.7325	27.3466	2.88627	1.87698	0	1.07954
ENSG00000175874.10	CREG2	chr2:101345550-101387503	hgnc_idHGNC:14272	-	24.9274	-1.62317	0.502271	-3.23165	0.00123078	0.0283389	36.3517	30.1756	46.1803	7.50793	15.3149	14.034
ENSG00000153898.13	MCOLN2	chr1:84925583-84997113	hgnc_idHGNC:13357	-	128.459	1.3449	0.416308	3.23055	0.00123553	0.0284196	78.9097	33.0045	105.83	186.76	185.966	180.283
ENSG00000127481.15	UBR4	chr1:19074510-19210266	hgnc_idHGNC:30313	-	8898.33	-1.11261	0.344467	-3.22994	0.00123817	0.0284516	10324.8	18383.5	7798.7	5247.1	5879.81	5756.11
ENSG00000007968.7	E2F2	chr1:23506438-23531233	hgnc_idHGNC:3114	-	320.394	-0.903876	0.280072	-3.2273	0.00124965	0.0286422	358.197	520.528	374.253	238.377	184.872	246.135
ENSG00000167653.5	PSCA	chr8:142670308-142682725	hgnc_idHGNC:9500	+	11.5233	2.38408	0.738683	3.22747	0.0012489	0.0286422	4.43313	1.88597	4.81045	24.4008	10.9392	22.6704
ENSG00000231172.2	EVA1A-AS	chr2:75524068-75542706	hgnc_idHGNC:55283	+	10.5218	-2.76306	0.856187	-3.22716	0.00125024	0.0286422	11.5261	30.1756	13.4693	4.69245	2.18784	1.07954
ENSG00000085999.13	RAD54L	chr1:46246461-46278480	hgnc_idHGNC:9826	+	463.546	-0.961797	0.298127	-3.22613	0.00125475	0.0287068	513.356	832.657	491.628	288.117	346.772	308.749
ENSG00000245275.8	SAP30L-AS1	chr5:154325568-154445850	hgnc_idHGNC:26760	-	307.269	-0.996154	0.308795	-3.22594	0.00125558	0.0287068	398.095	541.274	288.627	208.345	185.966	221.306
ENSG00000232533.1	AC093673.5	chr7:143379692-143380495	havana_geneOTTHUMG00000152694.1	-	212.479	0.85102	0.264077	3.22263	0.00127021	0.0290122	142.747	128.246	183.759	264.654	290.982	264.488
ENSG00000287454.1	RP11-394J1.3	chr12:96229563-96235650	havana_geneOTTHUMG00000195053.1	-	42.4027	-1.47857	0.458941	-3.2217	0.00127434	0.0290774	62.9504	88.6407	35.5973	21.5853	22.9723	22.6704
ENSG00000138092.11	CENPO	chr2:24793136-24822376	hgnc_idHGNC:28152	+	843.389	-0.672936	0.208977	-3.22015	0.00128125	0.0292058	1052.42	990.136	1066.96	593.126	711.047	646.645
ENSG00000196139.14	AKR1C3	chr10:5035354-5107686	hgnc_idHGNC:386	+	5938.6	1.22997	0.382059	3.21931	0.00128499	0.0292618	3731.81	1754.9	5163.54	7700.32	9095.93	8185.08
ENSG00000173705.9	SUSD5	chr3:33150043-33218810	hgnc_idHGNC:29061	-	154.434	-0.971575	0.301858	-3.21866	0.00128793	0.0292995	187.078	174.452	252.067	97.603	125.801	89.6019
ENSG00000147234.11	FRMPD3	chrX:107449652-107605255	hgnc_idHGNC:29382	+	14.0923	-2.8232	0.877624	-3.21686	0.001296	0.0294535	11.5261	49.9783	12.5072	1.87698	2.18784	6.47725
ENSG00000124839.13	RAB17	chr2:237574322-237601614	hgnc_idHGNC:16523	-	307.013	0.970611	0.301756	3.21654	0.00129747	0.0294576	157.819	284.782	179.911	410.121	394.905	414.544
ENSG00000214029.6	ZNF891	chr12:133104779-133130274	hgnc_idHGNC:38709	-	164.963	-0.789636	0.24579	-3.21264	0.00131522	0.029831	209.244	221.602	196.266	125.758	119.237	117.67
ENSG00000116649.10	SRM	chr1:11054584-11060020	hgnc_idHGNC:11296	-	1287.57	-1.62955	0.507292	-3.21224	0.00131704	0.0298423	925.637	3871.9	1040.98	661.636	654.163	571.077
ENSG00000204767.4	INSYN2B	chr5:169861303-169980495	hgnc_idHGNC:37271	-	265.025	-0.794704	0.247589	-3.20978	0.00132839	0.0300696	367.95	284.782	355.973	198.022	178.309	205.113
ENSG00000111752.11	PHC1	chr12:8913896-8941467	hgnc_idHGNC:3182	+	58.4031	-1.38843	0.432749	-3.20841	0.00133473	0.0301833	80.6829	117.873	54.8391	26.2777	43.7567	26.9885
ENSG00000181585.7	TMIE	chr3:46694528-46710886	hgnc_idHGNC:30800	+	16.7825	1.74034	0.542621	3.20728	0.00133997	0.0302717	8.86626	6.6009	7.69672	25.3393	28.4419	23.7499
ENSG00000269981.1	RP11-34P13.16	chr1:137682-137965	havana_geneOTTHUMG00000182738.2	-	9.68649	-4.81464	1.50216	-3.20514	0.00134996	0.0304671	6.20638	47.1493	2.88627	1.87698	0	0
ENSG00000228594.4	FNDC10	chr1:1598012-1600135	hgnc_idHGNC:42951	-	102.364	-1.61917	0.50541	-3.20367	0.00135687	0.0305625	82.4562	288.554	92.3606	49.74	51.4142	49.6589
ENSG00000231298.7	MANCR	chr10:4650158-4678185	hgnc_idHGNC:44678	-	1150.98	-0.965012	0.301195	-3.20394	0.00135561	0.0305625	1774.14	978.82	1813.54	760.178	810.594	768.633
ENSG00000078401.7	EDN1	chr6:12290361-12297194	hgnc_idHGNC:3176	+	778.436	0.759641	0.237193	3.20263	0.00136179	0.0306127	577.193	483.752	673.463	1006.06	898.107	1032.04
ENSG00000128596.17	CCDC136	chr7:128790757-128822132	hgnc_idHGNC:22225	+	82.0634	-1.39675	0.436087	-3.20291	0.00136045	0.0306127	78.0231	192.369	86.5881	50.6785	39.3811	45.3407
ENSG00000010292.13	NCAPD2	chr12:6493356-6531955	hgnc_idHGNC:24305	+	5488.77	-0.771594	0.24102	-3.20137	0.00136773	0.030714	5784.35	8469.9	6513.35	3981.08	4347.23	3836.69
ENSG00000250384.1	UBE2CP3	chr4:57072683-57073132	hgnc_idHGNC:43552	+	16.6851	-2.67998	0.837203	-3.20111	0.001369	0.030714	20.3924	58.4652	7.69672	3.75396	6.56351	3.23862
ENSG00000173320.12	STOX2	chr4:183797692-184023526	hgnc_idHGNC:25450	+	15.8833	-2.43272	0.760436	-3.19911	0.00137851	0.0308972	21.279	36.7765	22.1281	0.938491	10.9392	3.23862
ENSG00000136206.4	SPDYE1	chr7:43997897-44010122	hgnc_idHGNC:16408	+	18.1338	-1.99212	0.62326	-3.19629	0.00139205	0.0311699	19.5058	46.2063	21.166	5.63095	7.65743	8.63633
ENSG00000104313.20	EYA1	chr8:71197433-71592025	hgnc_idHGNC:3519	-	9.77631	-2.404	0.752397	-3.19512	0.00139773	0.0312663	15.9593	16.0308	17.3176	2.81547	4.37567	2.15908
ENSG00000148848.15	ADAM12	chr10:126012381-126388477	hgnc_idHGNC:190	-	71.2589	-1.12667	0.352815	-3.19338	0.00140619	0.0314246	84.2294	130.132	78.8914	44.1091	44.8507	45.3407
ENSG00000242795.2	RP11-3K16.2	chr3:169613510-169623951	tagoverlapping_locus	-	4.85076	-4.6533	1.45798	-3.19161	0.00141484	0.031587	7.09301	12.2588	8.65881	0	1.09392	0
ENSG00000120915.14	EPHX2	chr8:27490781-27545564	hgnc_idHGNC:3402	+	79.5844	0.963125	0.302004	3.18911	0.00142711	0.0317831	50.5377	53.7502	57.7254	115.434	108.298	91.761
ENSG00000123609.11	NMI	chr2:151270470-151289894	hgnc_idHGNC:7854	-	687.41	0.73143	0.229363	3.18897	0.00142781	0.0317831	547.935	430.002	572.443	866.227	822.627	885.224
ENSG00000244119.1	PDCL3P4	chr3:101712472-101713191	hgnc_idHGNC:44505	+	31.4566	1.45077	0.454923	3.18904	0.00142745	0.0317831	11.5261	14.1448	25.0143	47.863	44.8507	45.3407
ENSG00000158483.17	FAM86C1P	chr11:71787510-71801237	hgnc_idHGNC:25561	+	271.776	0.755964	0.237151	3.18769	0.00143416	0.0318933	196.831	192.369	217.432	366.95	300.828	356.249
ENSG00000215817.7	ZC3H11B	chr1:219608010-219613145	hgnc_idHGNC:25659	-	6.5414	-3.54134	1.11105	-3.18738	0.00143566	0.0318956	13.2994	13.2018	9.6209	0.938491	2.18784	0
ENSG00000262516.1	RP11-95J11.1	chr16:3840528-3841010	tagpseudo_consens	+	3.68438	-5.27626	1.65567	-3.18677	0.0014387	0.0319318	8.86626	11.3158	1.92418	0	0	0
ENSG00000172031.7	EPHX4	chr1:92029985-92063538	hgnc_idHGNC:23758	+	290.271	1.143	0.358759	3.18598	0.00144264	0.0319882	211.904	97.1276	233.788	412.936	408.032	377.839
ENSG00000006756.16	ARSD	chrX:2903972-2929349	hgnc_idHGNC:717	-	461.478	0.734595	0.230628	3.18519	0.0014466	0.0320136	344.897	380.967	313.641	626.912	510.86	591.589
ENSG00000254093.9	PINX1	chr8:10764961-10839884	hgnc_idHGNC:30046	-	149.899	-0.817559	0.256661	-3.18536	0.00144572	0.0320136	174.665	188.597	210.698	113.557	103.922	107.954
ENSG00000227619.3	RP11-492E3.2	chr9:129575117-129584556	havana_geneOTTHUMG00000020784.9	+	12.3103	2.37512	0.745916	3.18416	0.00145173	0.0320959	7.09301	0.942986	3.84836	27.2162	16.4088	18.3522
ENSG00000171724.3	VAT1L	chr16:77788564-77980107	hgnc_idHGNC:29315	+	5.19998	-4.76219	1.49588	-3.18353	0.00145491	0.0321351	17.7325	6.6009	5.77254	0	1.09392	0
ENSG00000121774.18	KHDRBS1	chr1:32013868-32060850	hgnc_idHGNC:18116	+	3108.5	-0.786183	0.24705	-3.18229	0.00146118	0.0322422	3404.64	4905.42	3495.27	2225.16	2468.97	2151.53
ENSG00000248019.3	FAM13A-AS1	chr4:88709298-88730103	hgnc_idHGNC:19370	+	50.2907	-1.16268	0.365736	-3.17902	0.00147772	0.0325755	77.1364	70.724	60.6116	28.1547	26.254	38.8635
ENSG00000181449.4	SOX2	chr3:181711925-181714436	hgnc_idHGNC:11195	+	3.35763	-5.14375	1.61918	-3.17676	0.00148931	0.0327994	10.6395	5.65792	3.84836	0	0	0
ENSG00000137331.12	IER3	chr6:30743199-30744548	hgnc_idHGNC:5392	-	2769.1	0.787617	0.247967	3.1763	0.00149167	0.0328196	1826.45	1835.99	2432.16	3769.92	2932.8	3817.26
ENSG00000135074.16	ADAM19	chr5:157395534-157575775	hgnc_idHGNC:197	-	1144.8	-1.02357	0.32251	-3.17376	0.00150476	0.0330437	1176.55	2249.97	1177.6	747.039	726.362	791.304
ENSG00000254530.2	LINC02755	chr11:29335878-29989328	hgnc_idHGNC:54275	-	21.3957	-1.70699	0.537844	-3.17377	0.00150475	0.0330437	34.5784	42.4344	21.166	8.44642	12.0331	9.71587
ENSG00000123595.8	RAB9A	chrX:13689128-13710504	hgnc_idHGNC:9792	+	1062.44	1.05994	0.334788	3.16601	0.00154545	0.0339046	742.106	400.769	923.606	1508.15	1370.68	1429.31
ENSG00000113552.16	GNPDA1	chr5:141991749-142013041	hgnc_idHGNC:4417	-	1612.9	1.19879	0.378914	3.16375	0.00155753	0.0341368	1092.32	477.151	1367.13	2309.63	2274.26	2156.92
ENSG00000106976.21	DNM1	chr9:128191655-128255248	hgnc_idHGNC:2972	+	173.211	-1.65819	0.524218	-3.16317	0.0015606	0.0341711	143.633	518.643	126.996	89.1566	80.95	79.886
ENSG00000060749.16	QSER1	chr11:32892811-32993316	hgnc_idHGNC:26154	+	2067.28	-0.846965	0.267964	-3.16074	0.00157367	0.0343911	3307.11	2697.88	1966.51	1376.77	1501.95	1553.46
ENSG00000259335.1	HNRNPMP1	chr15:44447577-44449344	hgnc_idHGNC:48745	-	4.98504	-4.70193	1.48755	-3.16085	0.0015731	0.0343911	6.20638	16.0308	6.73463	0.938491	0	0
ENSG00000135617.4	PRADC1	chr2:73228010-73233239	hgnc_idHGNC:16047	-	219.012	-0.898746	0.284502	-3.15901	0.00158304	0.0345629	211.904	335.703	307.869	157.666	144.397	156.533
ENSG00000142347.19	MYO1F	chr19:8520778-8577577	hgnc_idHGNC:7600	-	50.6639	-1.6448	0.520835	-3.158	0.00158853	0.0346227	46.9912	126.36	56.7633	14.0774	31.7236	28.0681
ENSG00000166592.12	RRAD	chr16:66921679-66925536	hgnc_idHGNC:10446	-	219.182	0.907855	0.287482	3.15795	0.00158882	0.0346227	129.447	197.084	130.844	315.333	281.137	261.249
ENSG00000004777.18	ARHGAP33	chr19:35774532-35788822	hgnc_idHGNC:23085	+	167.625	-1.91878	0.607994	-3.15592	0.00159994	0.0348316	114.375	578.051	102.944	65.6944	84.2317	60.4543
ENSG00000279021.1	RP11-391L3.4	chr16:81463892-81464859	havana_geneOTTHUMG00000176521.1	-	39.6042	-1.89861	0.60175	-3.15515	0.00160414	0.0348897	41.6714	117.873	27.9006	19.7083	18.5966	11.875
ENSG00000145632.15	PLK2	chr5:58453982-58460139	hgnc_idHGNC:19699	-	12344.2	0.882697	0.279825	3.15447	0.00160793	0.0349386	9149.09	6033.23	10862	15974.1	15247	16799.8
ENSG00000136003.16	ISCU	chr12:108562582-108569368	hgnc_idHGNC:29882	+	1633.16	0.802902	0.254553	3.15416	0.0016096	0.0349417	1178.33	935.442	1456.6	2157.59	1891.38	2179.59
ENSG00000285812.1	RP11-465B22.9	chr1:1097585-1104598	havana_geneOTTHUMG00000193099.1	+	16.216	-2.47955	0.786343	-3.15326	0.00161456	0.0350159	15.0726	50.9213	16.3555	1.87698	8.75135	4.31816
ENSG00000164199.18	ADGRV1	chr5:90529344-91164437	hgnc_idHGNC:17416	+	149.747	-0.88345	0.280247	-3.1524	0.00161934	0.0350559	211.904	181.053	189.532	99.48	127.988	88.5224
ENSG00000204706.14	MAMDC2-AS1	chr9:70033921-70175888	hgnc_idHGNC:48719	-	59.013	-1.1501	0.364837	-3.15238	0.00161948	0.0350559	98.4154	84.8688	60.6116	31.9087	41.5689	36.7044
ENSG00000183508.5	TENT5C	chr1:117606048-117628389	hgnc_idHGNC:24712	+	1146.84	-0.657938	0.208771	-3.15148	0.00162443	0.0351298	1429.24	1327.72	1454.68	870.92	984.527	813.974
ENSG00000197444.10	OGDHL	chr10:49734641-49762379	hgnc_idHGNC:25590	-	29.0806	1.39141	0.441691	3.15018	0.0016317	0.0352533	17.7325	18.8597	11.5451	45.9861	36.0993	44.2612
ENSG00000168003.18	SLC3A2	chr11:62856004-62888880	hgnc_idHGNC:11026	+	5657.6	0.671956	0.213409	3.14867	0.00164015	0.0354023	3704.32	4760.2	4625.73	6921.37	7171.73	6762.25
ENSG00000111348.9	ARHGDIB	chr12:14942031-14961728	hgnc_idHGNC:679	-	744.068	-0.938243	0.298021	-3.14824	0.00164257	0.035421	986.814	725.157	1221.85	604.388	406.938	519.259
ENSG00000181284.3	TMEM102	chr17:7435435-7437679	hgnc_idHGNC:26722	+	70.7768	0.948842	0.30162	3.14582	0.00165621	0.0356814	49.651	47.1493	48.1045	92.9106	88.6074	98.2382
ENSG00000262920.5	RP11-1260E13.1	chr17:321392-322453	havana_geneOTTHUMG00000177416.1	+	8.50489	-3.13479	0.996696	-3.14518	0.00165982	0.0357254	9.75288	27.3466	8.65881	0.938491	1.09392	3.23862
ENSG00000133083.15	DCLK1	chr13:35768652-36131382	hgnc_idHGNC:2700	-	106.585	1.20095	0.381958	3.1442	0.00166544	0.0358125	88.6626	37.7195	67.3463	152.036	172.839	120.909
ENSG00000212443.1	SNORA53	chr12:98599635-98599883	hgnc_idHGNC:32646	+	69.1869	1.6158	0.514258	3.14201	0.00167793	0.036013	64.7237	17.9167	19.2418	93.8491	100.64	118.75
ENSG00000228925.1	AC016722.4	chr2:46899275-46908678	havana_geneOTTHUMG00000153091.2	+	44.7502	-1.33295	0.424235	-3.14201	0.00167791	0.036013	47.8778	91.4697	52.9149	26.2777	22.9723	26.9885
ENSG00000144036.16	EXOC6B	chr2:72175984-72826041	hgnc_idHGNC:17085	-	730.894	-0.643952	0.204972	-3.14166	0.00167994	0.0360222	937.163	848.688	888.009	535.878	575.401	600.225
ENSG00000285781.1	RP11-192P3.5	chr10:31362799-31364049	havana_geneOTTHUMG00000193394.2	-	44.2517	-1.92849	0.614133	-3.14018	0.00168847	0.036171	41.6714	134.847	33.6731	15.0159	27.348	12.9545
ENSG00000148426.13	PROSER2	chr10:11823339-11872277	hgnc_idHGNC:23728	+	969.457	0.826597	0.263256	3.1399	0.00169006	0.0361711	545.275	885.464	666.728	1309.19	1191.28	1218.8
ENSG00000175155.11	YPEL2	chr17:59331655-59401729	hgnc_idHGNC:18326	+	147.749	0.857695	0.27339	3.13726	0.00170538	0.0364646	120.581	86.7547	107.754	181.129	206.751	183.522
ENSG00000160570.14	DEDD2	chr19:42198598-42220140	hgnc_idHGNC:24450	-	486.276	0.710057	0.226379	3.13659	0.00170927	0.0365136	330.711	376.252	400.229	667.267	572.119	571.077
ENSG00000234338.1	RP11-797H7.1	chr7:64835280-64836882	havana_geneOTTHUMG00000156601.1	-	15.516	-2.1026	0.67048	-3.13597	0.00171289	0.0365566	18.6191	41.4914	15.3934	5.63095	6.56351	5.39771
ENSG00000106034.18	CPED1	chr7:120988697-121297442	hgnc_idHGNC:26159	+	499.709	1.14162	0.364346	3.13334	0.00172826	0.0367921	369.723	160.308	405.04	670.082	694.638	698.463
ENSG00000129484.14	PARP2	chr14:20343615-20357904	hgnc_idHGNC:272	+	672.675	-0.658003	0.210024	-3.13298	0.00173039	0.0367921	789.983	777.021	903.402	509.601	511.954	544.089
ENSG00000230638.4	RP11-486B10.4	chr1:41542069-41544310	tagpseudo_consens	+	19.322	-2.54677	0.812847	-3.13315	0.0017294	0.0367921	16.8459	65.0661	17.3176	11.2619	3.28176	2.15908
ENSG00000248415.1	GAPDHP61	chr15:64528667-64529671	hgnc_idHGNC:4155	-	11.7042	-3.38444	1.08012	-3.13339	0.00172803	0.0367921	15.9593	44.3204	3.84836	2.81547	3.28176	0
ENSG00000090889.12	KIF4A	chrX:70290104-70420886	hgnc_idHGNC:13339	+	3280.44	-0.65735	0.20994	-3.13113	0.00174135	0.0369562	3642.26	4592.34	3810.84	2563.02	2488.66	2585.5
ENSG00000132326.12	PER2	chr2:238244044-238290102	hgnc_idHGNC:8846	-	156.773	-1.05436	0.336734	-3.13114	0.00174132	0.0369562	177.325	297.984	159.707	107.926	92.9831	104.715
ENSG00000277945.1	RP11-677M24.1	chr12:65830750-65831050	tagoverlapping_locus	+	31.2819	-1.86793	0.596696	-3.13046	0.00174535	0.0370066	85.1161	19.8027	42.3319	12.2004	13.127	15.1136
ENSG00000166313.19	APBB1	chr11:6395124-6419414	hgnc_idHGNC:581	-	1093.45	0.728076	0.232629	3.12977	0.00174942	0.0370584	696.001	954.302	819.7	1473.43	1350.99	1266.3
ENSG00000164054.16	SHISA5	chr3:48467798-48504826	hgnc_idHGNC:30376	-	3231.85	0.65205	0.208368	3.12932	0.00175211	0.0370808	2439.11	2316.92	2785.25	4227.9	3640.56	3981.35
ENSG00000278864.1	RP11-45M22.2	chr17:17181504-17183257	tagoverlapping_locus	+	139.356	-1.38342	0.442296	-3.12781	0.00176114	0.0372373	166.686	330.045	107.754	82.5872	88.6074	60.4543
ENSG00000137872.17	SEMA6D	chr15:47184101-47774228	hgnc_idHGNC:16770	+	6.3412	-4.09987	1.31101	-3.12726	0.00176441	0.0372719	17.7325	7.54389	10.583	0	2.18784	0
ENSG00000113389.16	NPR3	chr5:32689070-32791724	hgnc_idHGNC:7945	+	47.3245	-1.39446	0.446194	-3.12522	0.00177671	0.0374969	70.0434	44.3204	91.3985	27.2162	17.5027	33.4658
ENSG00000143190.23	POU2F1	chr1:167220876-167427345	hgnc_idHGNC:9212	+	896.922	-0.701029	0.224478	-3.12293	0.00179058	0.0377197	1279.4	1082.55	969.786	660.698	718.704	670.395
ENSG00000284691.1	RP11-511P7.5	chr7:150400702-150412470	tagoverlapping_locus	+	56.2521	1.24906	0.399964	3.12294	0.00179055	0.0377197	22.1656	48.0923	29.8248	85.4027	67.8229	84.2042
ENSG00000284966.3	RP11-272L14.3	chr13:106491147-106521630	havana_geneOTTHUMG00000192540.3	+	119.159	-1.02042	0.3268	-3.12246	0.00179346	0.0377456	196.831	148.992	132.768	66.6329	100.64	69.0906
ENSG00000213563.7	C8orf82	chr8:144525733-144529132	hgnc_idHGNC:33826	-	655.122	0.808664	0.259091	3.12115	0.00180144	0.0378237	406.075	567.678	455.068	970.4	712.141	819.372
ENSG00000228386.2	RP5-1125A11.4	chr20:34014969-34017749	havana_geneOTTHUMG00000032284.2	-	11.4975	-2.37193	0.75997	-3.12109	0.00180184	0.0378237	26.5988	20.7457	10.583	5.63095	2.18784	3.23862
ENSG00000288076.1	RP11-16G12.1	chr8:6572571-6576219	havana_geneOTTHUMG00000195518.1	-	11.9622	-2.55395	0.818301	-3.12104	0.00180216	0.0378237	19.5058	29.2326	12.5072	1.87698	1.09392	7.55679
ENSG00000125740.14	FOSB	chr19:45467995-45475179	hgnc_idHGNC:3797	+	25.9715	-1.72417	0.552879	-3.11852	0.0018176	0.0381127	26.5988	62.2371	30.7869	11.2619	8.75135	16.1931
ENSG00000197776.8	KLHDC1	chr14:49693105-49753150	hgnc_idHGNC:19836	+	118.719	1.08806	0.348934	3.11823	0.00181938	0.038115	80.6829	47.1493	100.057	158.605	148.773	177.045
ENSG00000164418.22	GRIK2	chr6:100962701-102081622	hgnc_idHGNC:4580	+	107.635	-1.04412	0.334889	-3.1178	0.00182206	0.0381361	165.799	167.852	101.019	60.0634	77.6682	73.4088
ENSG00000081059.20	TCF7	chr5:134114681-134151865	hgnc_idHGNC:11639	+	184.307	-1.38762	0.445237	-3.11658	0.00182962	0.0382591	218.11	438.489	143.351	88.2181	134.552	83.1247
ENSG00000174684.7	B4GAT1	chr11:66345374-66347629	hgnc_idHGNC:15685	-	640.51	0.812244	0.260693	3.11571	0.00183501	0.0383366	474.345	356.449	563.785	871.858	776.682	799.94
ENSG00000221968.9	FADS3	chr11:61873519-61892051	hgnc_idHGNC:3576	-	1607.87	0.937771	0.301133	3.11415	0.00184478	0.0385053	826.335	1491.8	990.952	2380.01	1763.4	2194.71
ENSG00000176697.20	BDNF	chr11:27654893-27722058	hgnc_idHGNC:1033	-	1284.56	0.870675	0.279647	3.11348	0.00184893	0.0385567	976.175	636.516	1112.18	1642.36	1562.12	1778
ENSG00000123124.14	WWP1	chr8:86342547-86478420	hgnc_idHGNC:17004	+	1509.2	0.632268	0.203132	3.1126	0.00185449	0.0386371	1293.59	1130.64	1126.61	1743.72	1936.24	1824.42
ENSG00000145703.16	IQGAP2	chr5:76403285-76708132	hgnc_idHGNC:6111	+	8.82804	-2.97327	0.955417	-3.11201	0.00185816	0.0386784	19.5058	10.3729	17.3176	4.69245	0	1.07954
ENSG00000179455.10	MKRN3	chr15:23565674-23630075	hgnc_idHGNC:7114	+	4.49174	-4.5477	1.46157	-3.11153	0.00186122	0.0387067	8.86626	8.48688	8.65881	0.938491	0	0
ENSG00000164841.5	TMEM74	chr8:108606850-108787594	hgnc_idHGNC:26409	-	6.85837	-3.59151	1.15463	-3.11052	0.00186759	0.0388037	16.8459	5.65792	15.3934	0	1.09392	2.15908
ENSG00000099290.17	WASHC2A	chr10:50067888-50133509	hgnc_idHGNC:23416	+	1938.82	0.714257	0.229993	3.10556	0.00189917	0.0394238	1345.01	1711.52	1348.85	2366.87	2177.99	2682.66
ENSG00000120337.10	TNFSF18	chr1:173039202-173050941	hgnc_idHGNC:11932	-	29.0039	2.33273	0.751291	3.10496	0.00190305	0.0394452	11.5261	0	17.3176	57.2479	37.1932	50.7384
ENSG00000169429.11	CXCL8	chr4:73740541-73743716	hgnc_idHGNC:6025	+	417.641	1.48515	0.47833	3.10486	0.00190367	0.0394452	258.895	76.3819	324.224	544.325	499.921	802.099
ENSG00000096060.15	FKBP5	chr6:35573585-35728583	hgnc_idHGNC:3721	-	1215.82	-0.745546	0.240211	-3.10371	0.00191113	0.039564	1288.27	1786.02	1495.09	845.58	1020.63	859.315
ENSG00000138769.11	CDKL2	chr4:75576496-75630716	hgnc_idHGNC:1782	-	57.7018	1.24255	0.400393	3.10332	0.00191364	0.0395799	28.372	23.5747	50.9908	76.0178	76.5743	90.6815
ENSG00000108784.10	NAGLU	chr17:42536241-42544449	hgnc_idHGNC:7632	+	729.997	0.705799	0.227497	3.10245	0.00191927	0.0396602	497.397	641.231	526.263	948.814	832.472	933.803
ENSG00000260920.2	RP1-228H13.5	chr1:40464319-40466767	havana_geneOTTHUMG00000175830.2	+	26.8427	-1.45151	0.46795	-3.10184	0.00192322	0.0397058	39.0115	41.4914	37.5215	16.8928	17.5027	8.63633
ENSG00000129355.7	CDKN2D	chr19:10566460-10569059	hgnc_idHGNC:1790	-	555.353	-0.680493	0.219405	-3.10154	0.00192517	0.0397101	603.792	699.696	748.506	434.521	435.38	410.226
ENSG00000280332.1	CTD-2013N17.6	chr19:16356329-16358327	tagoverlapping_locus	-	21.0527	-1.8127	0.585291	-3.09708	0.00195434	0.0402754	19.5058	51.8643	26.9385	8.44642	9.84527	9.71587
ENSG00000196110.8	ZNF699	chr19:9291140-9309838	hgnc_idHGNC:24750	-	387.939	-1.0164	0.32829	-3.09604	0.00196122	0.0403806	567.44	326.273	663.842	245.885	293.17	231.022
ENSG00000182372.10	CLN8	chr8:1755778-1801711	hgnc_idHGNC:2079	+	237.677	-0.767681	0.248034	-3.09506	0.00196774	0.0404782	273.967	294.212	329.997	152.974	188.154	186.761
ENSG00000115687.14	PASK	chr2:241106099-241150264	hgnc_idHGNC:17270	-	254.426	-1.0784	0.348548	-3.09399	0.00197487	0.0405882	264.214	515.814	255.916	154.851	166.276	169.488
ENSG00000250138.4	RP11-848G14.5	chr5:69631963-69636399	tagpseudo_consens	+	29.225	-1.90478	0.615751	-3.09342	0.00197862	0.0406287	38.1249	82.0398	18.2797	14.0774	12.0331	10.7954
ENSG00000155324.10	GRAMD2B	chr5:126360132-126496494	hgnc_idHGNC:24911	+	1084.53	0.660594	0.213614	3.09246	0.00198503	0.0407234	856.48	734.586	930.341	1287.61	1343.33	1354.82
ENSG00000122711.9	SPINK4	chr9:33218365-33248567	hgnc_idHGNC:16646	+	426.854	1.17107	0.378781	3.09169	0.00199023	0.0407934	301.453	130.132	355.973	544.325	630.097	599.145
ENSG00000273245.1	RP11-434P11.2	chr2:73750256-73750786	havana_geneOTTHUMG00000185985.1	-	4.54343	-4.55548	1.47388	-3.09082	0.00199606	0.0408761	6.20638	11.3158	8.65881	0	0	1.07954
ENSG00000126368.6	NR1D1	chr17:40092793-40100589	hgnc_idHGNC:7962	-	82.1309	-1.32068	0.427378	-3.09019	0.00200028	0.040889	81.5696	185.768	84.6639	50.6785	38.2871	51.818
ENSG00000163659.13	TIPARP	chr3:156673235-156706770	hgnc_idHGNC:23696	+	2832.7	1.04527	0.338252	3.0902	0.00200022	0.040889	2067.61	1043.89	2436.01	3720.18	3702.91	4025.61
ENSG00000164188.9	RANBP3L	chr5:36246913-36302114	hgnc_idHGNC:26353	-	58.0237	1.21338	0.392831	3.08881	0.00200962	0.0408997	40.7848	21.6887	42.3319	68.5098	77.6682	97.1587
ENSG00000166394.15	CYB5R2	chr11:7665100-7677222	hgnc_idHGNC:24376	-	21.508	-1.78142	0.57664	-3.0893	0.00200626	0.0408997	38.1249	38.6624	23.0902	7.50793	5.46959	16.1931
ENSG00000168298.7	H1-4	chr6:26156329-26157115	hgnc_idHGNC:4718	+	23700.7	-0.930089	0.301118	-3.08878	0.00200978	0.0408997	20908.4	41700.7	30650.3	17509.4	16102.5	15332.7
ENSG00000170006.12	TMEM154	chr4:152618628-152680012	hgnc_idHGNC:26489	-	187.475	-0.985954	0.31916	-3.08921	0.00200688	0.0408997	290.813	166.909	289.589	113.557	125.801	138.181
ENSG00000187741.15	FANCA	chr16:89737549-89816657	hgnc_idHGNC:3582	-	1255.87	-0.972836	0.314936	-3.089	0.00200835	0.0408997	1275.85	2402.73	1313.25	800.533	858.726	884.144
ENSG00000165168.8	CYBB	chrX:37780059-37813461	hgnc_idHGNC:2578	+	39.3183	1.2535	0.406195	3.08595	0.00202904	0.0412547	25.7121	16.0308	27.9006	47.863	55.7898	62.6134
ENSG00000169248.13	CXCL11	chr4:76033682-76041415	hgnc_idHGNC:10638	-	58.2762	1.43953	0.466531	3.0856	0.00203139	0.0412657	44.3313	12.2588	37.5215	88.2181	82.0439	85.2838
ENSG00000134321.13	RSAD2	chr2:6865557-6898239	hgnc_idHGNC:30908	+	418.106	0.950971	0.308328	3.08428	0.00204044	0.0414126	306.772	184.825	363.67	545.263	530.55	577.555
ENSG00000222112.1	RN7SKP16	chr1:33336566-33336864	hgnc_idHGNC:45740	-	22.5025	-1.92876	0.62572	-3.08246	0.00205297	0.0415955	30.1453	60.3511	16.3555	7.50793	10.9392	9.71587
ENSG00000224185.1	SNX18P9	chr9:64439346-64440180	hgnc_idHGNC:39617	+	3.56479	-5.22702	1.69574	-3.08244	0.00205311	0.0415955	5.31975	14.1448	1.92418	0	0	0
ENSG00000078018.21	MAP2	chr2:209424047-209734118	hgnc_idHGNC:6839	+	171.118	0.758175	0.246029	3.08165	0.00205854	0.0416685	133.88	123.531	124.11	228.053	196.905	220.226
ENSG00000162595.7	DIRAS3	chr1:68045886-68051631	hgnc_idHGNC:687	-	8.07718	-2.74635	0.89134	-3.08115	0.00206204	0.0417024	11.5261	11.3158	19.2418	0.938491	3.28176	2.15908
ENSG00000196345.13	ZKSCAN7	chr3:44555193-44594173	hgnc_idHGNC:12955	+	108.848	0.854929	0.277511	3.0807	0.00206514	0.041728	78.0231	72.61	81.7776	122.942	147.679	150.056
ENSG00000250068.1	RP11-576C12.1	chr9:112581779-112582590	havana_geneOTTHUMG00000020507.1	-	8.46483	-3.14629	1.02177	-3.07926	0.00207512	0.0418925	10.6395	29.2326	5.77254	1.87698	2.18784	1.07954
ENSG00000107796.13	ACTA2	chr10:88935074-88991339	hgnc_idHGNC:130	-	59.3434	-1.03148	0.335172	-3.07745	0.00208777	0.0421105	74.4766	93.3557	71.1946	36.6011	41.5689	38.8635
ENSG00000182983.15	ZNF662	chr3:42906142-42919334	hgnc_idHGNC:31930	+	94.435	1.00038	0.325103	3.0771	0.00209026	0.0421233	65.6103	50.9213	72.1567	97.603	136.74	143.579
ENSG00000196754.13	S100A2	chr1:153561108-153567890	hgnc_idHGNC:10492	-	5209.36	1.26324	0.410639	3.07628	0.00209599	0.0422014	3300.02	1414.48	4477.57	7134.41	9006.23	5923.44
ENSG00000148057.16	IDNK	chr9:83623049-83644130	hgnc_idHGNC:31367	+	174.4	0.759198	0.247109	3.07233	0.00212398	0.0427273	131.221	115.987	141.427	217.73	214.408	225.624
ENSG00000163630.11	SYNPR	chr3:63228315-63616924	hgnc_idHGNC:16507	+	3.09966	-5.02528	1.63599	-3.07171	0.00212835	0.0427773	5.31975	9.42986	3.84836	0	0	0
ENSG00000238120.1	LINC01589	chr22:45604432-45605621	hgnc_idHGNC:51520	-	11.4453	2.70181	0.879665	3.07141	0.00213048	0.0427824	6.20638	0	2.88627	29.0932	19.6905	10.7954
ENSG00000112667.13	DNPH1	chr6:43225629-43229481	hgnc_idHGNC:21218	-	634.107	0.728313	0.237279	3.06943	0.00214465	0.0430291	403.415	496.954	532.036	876.55	778.87	716.815
ENSG00000160767.21	FAM189B	chr1:155247205-155255483	hgnc_idHGNC:1233	-	292.087	-2.03495	0.663205	-3.06835	0.00215243	0.0431472	164.026	1104.24	140.465	101.357	129.082	113.352
ENSG00000067113.17	PLPP1	chr5:55424854-55534969	hgnc_idHGNC:9228	-	391.033	0.725241	0.23646	3.06707	0.00216165	0.0432836	310.319	253.663	320.376	511.478	438.661	511.703
ENSG00000079257.8	LXN	chr3:158645822-158672648	hgnc_idHGNC:13347	-	421.663	0.969084	0.315998	3.06674	0.00216406	0.0432836	317.412	179.167	358.859	582.803	517.423	574.316
ENSG00000130962.18	PRRG1	chrX:37349309-37457292	hgnc_idHGNC:9469	+	569.128	1.21774	0.397096	3.06662	0.00216494	0.0432836	401.641	155.593	469.5	804.287	743.864	839.883
ENSG00000114423.23	CBLB	chr3:105655461-105869552	hgnc_idHGNC:1542	-	519.188	0.786402	0.2565	3.06589	0.00217021	0.0433509	415.827	431.888	295.362	617.527	634.473	720.054
ENSG00000279759.1	CTC-425O23.5	chr19:40355842-40360606	tagoverlapping_locus	+	56.9503	-1.858	0.606088	-3.06556	0.00217263	0.0433612	55.8574	178.224	33.6731	20.6468	30.6297	22.6704
ENSG00000107968.10	MAP3K8	chr10:30434021-30461833	hgnc_idHGNC:6860	+	180.919	0.791499	0.258305	3.06421	0.00218249	0.0435199	138.314	133.904	125.072	196.145	231.911	260.169
ENSG00000115486.12	GGCX	chr2:85544720-85561547	hgnc_idHGNC:4247	-	2292.88	-0.615552	0.201008	-3.06232	0.00219625	0.043756	2760.07	2550.78	3013.26	1720.25	1836.69	1876.24
ENSG00000163293.12	NIPAL1	chr4:47914142-48040173	hgnc_idHGNC:27194	+	1004.19	1.11255	0.363717	3.05884	0.00222195	0.0442292	755.405	325.33	824.511	1295.12	1448.35	1376.42
ENSG00000135749.19	PCNX2	chr1:232983435-233295725	hgnc_idHGNC:8736	-	456.828	-0.868295	0.284159	-3.05566	0.00224563	0.0446493	531.975	773.249	465.651	316.271	299.734	354.09
ENSG00000173482.17	PTPRM	chr18:7566782-8406861	hgnc_idHGNC:9675	+	6726.8	0.614253	0.20105	3.05522	0.00224894	0.0446493	5295.81	5365.59	5286.68	8199.59	7269.09	8944
ENSG00000231579.3	RPL7P21	chr5:143332605-143333239	hgnc_idHGNC:36762	+	10.4843	-2.34132	0.766299	-3.05536	0.00224791	0.0446493	23.0523	19.8027	9.6209	2.81547	4.37567	3.23862
ENSG00000116698.21	SMG7	chr1:183472216-183598246	hgnc_idHGNC:16792	+	731.574	-1.39031	0.455372	-3.05312	0.00226472	0.0449235	798.85	1891.63	486.817	374.458	408.032	429.657
ENSG00000135926.15	TMBIM1	chr2:218274197-218292586	hgnc_idHGNC:23410	-	3711.96	0.768933	0.251894	3.05261	0.00226862	0.0449618	2796.42	2109.46	3330.75	4713.1	4451.15	4870.89
ENSG00000087903.13	RFX2	chr19:5993164-6199572	hgnc_idHGNC:9983	-	181.828	-1.06661	0.349537	-3.05149	0.0022771	0.0450513	190.625	362.107	185.683	113.557	113.768	125.227
ENSG00000185652.12	NTF3	chr12:5432108-5521536	hgnc_idHGNC:8023	+	2.96144	-4.95814	1.62475	-3.05163	0.00227601	0.0450513	4.43313	6.6009	6.73463	0	0	0
ENSG00000234473.1	ZNF101P2	chr1:192993449-192994677	hgnc_idHGNC:44942	-	7.1778	-3.27265	1.07263	-3.05104	0.00228051	0.0450796	9.75288	20.7457	8.65881	2.81547	1.09392	0
ENSG00000140836.17	ZFHX3	chr16:72782885-73891871	hgnc_idHGNC:777	-	691.116	-1.85898	0.609592	-3.04954	0.00229191	0.0452658	603.792	2368.78	278.044	305.948	299.734	290.397
ENSG00000135090.14	TAOK3	chr12:118149801-118372907	hgnc_idHGNC:18133	-	2149.93	0.633748	0.207883	3.04858	0.00229927	0.0453717	1709.41	1521.04	1825.08	2610.88	2430.69	2802.49
ENSG00000145287.11	PLAC8	chr4:83090048-83137075	hgnc_idHGNC:19254	-	2216.87	0.757631	0.248595	3.04765	0.00230635	0.0454721	1682.82	1276.8	1983.83	2857.7	2694.32	2805.73
ENSG00000111879.20	FAM184A	chr6:118959763-119149387	hgnc_idHGNC:20991	-	19.1633	-1.57386	0.516502	-3.04714	0.0023103	0.0454725	33.6918	28.2896	24.0522	9.38491	9.84527	9.71587
ENSG00000135476.12	ESPL1	chr12:53268299-53293638	hgnc_idHGNC:16856	+	1749.38	-0.997794	0.327521	-3.0465	0.00231521	0.0454725	1734.24	3463.59	1796.22	1213.47	1160.65	1128.12
ENSG00000156504.17	PABIR2	chrX:134769566-134797232	hgnc_idHGNC:30490	-	551.897	-0.887236	0.291234	-3.04648	0.00231541	0.0454725	747.425	902.438	499.325	362.257	410.219	389.714
ENSG00000183668.18	PSG9	chr19:43211791-43269530	hgnc_idHGNC:9526	-	22.4283	1.44119	0.473087	3.04635	0.00231636	0.0454725	13.2994	10.3729	12.5072	30.9702	37.1932	30.2272
ENSG00000279039.1	CTC-260E6.3	chr19:20207192-20209789	tagoverlapping_locus	-	17.3516	-1.75912	0.577324	-3.04703	0.00231113	0.0454725	32.8051	28.2896	19.2418	7.50793	5.46959	10.7954
ENSG00000164100.9	NDST3	chr4:118033618-118258634	hgnc_idHGNC:7682	+	27.7601	-1.53682	0.504726	-3.04487	0.00232781	0.045658	53.1975	33.9475	36.5594	11.2619	21.8784	9.71587
ENSG00000273032.3	DGCR5	chr22:18970439-19031242	tagoverlapping_locus	+	311.114	0.756516	0.248509	3.04423	0.0023328	0.0457165	194.171	248.005	252.067	396.043	426.628	349.771
ENSG00000166833.22	NAV2	chr11:19350724-20121601	hgnc_idHGNC:15997	+	1926.46	-1.61554	0.530793	-3.04364	0.00233737	0.0457667	1551.59	5962.5	1200.69	938.491	911.234	994.257
ENSG00000169814.16	BTD	chr3:15601341-15722311	hgnc_idHGNC:1122	+	1445.39	0.613992	0.20175	3.04334	0.00233968	0.0457725	1074.59	1130.64	1221.85	1626.4	1822.47	1796.36
ENSG00000279294.1	RP11-274A11.3	chr16:81618505-81620563	tagoverlapping_locus	+	13.2425	-3.10745	1.02128	-3.04271	0.00234461	0.0458296	8.86626	57.5222	4.81045	2.81547	3.28176	2.15908
ENSG00000266897.1	AC005546.2	chr19:13131571-13132410	tagoverlapping_locus	+	8.85176	-2.65327	0.872286	-3.04175	0.00235208	0.0459362	10.6395	22.6317	12.5072	1.87698	4.37567	1.07954
ENSG00000196743.9	GM2A	chr5:151212150-151270440	hgnc_idHGNC:4367	+	1525.42	0.881236	0.289753	3.04134	0.00235529	0.0459594	1181.87	715.727	1322.87	1948.31	1987.65	1996.07
ENSG00000102359.9	SRPX2	chrX:100644195-100675788	hgnc_idHGNC:30668	+	190.521	-0.927031	0.304872	-3.04072	0.00236013	0.0459794	247.369	314.957	186.645	120.127	150.961	123.068
ENSG00000185621.11	LMLN	chr3:197960200-198043720	hgnc_idHGNC:15991	+	333.485	-0.712529	0.234331	-3.04069	0.00236035	0.0459794	429.127	453.576	359.822	249.639	268.01	240.738
ENSG00000151726.15	ACSL1	chr4:184755595-184826818	hgnc_idHGNC:3569	-	1564.12	0.728278	0.239719	3.03805	0.00238114	0.0463051	1321.96	924.127	1286.31	1884.49	2010.62	1957.21
ENSG00000182324.7	KCNJ14	chr19:48455574-48466980	hgnc_idHGNC:6260	+	40.262	-2.17636	0.716319	-3.03826	0.00237952	0.0463051	24.8255	146.163	26.9385	19.7083	14.2209	9.71587
ENSG00000141934.10	PLPP2	chr19:281040-291403	hgnc_idHGNC:9230	-	1407.79	0.667845	0.22012	3.03401	0.00241328	0.0468901	960.216	1150.44	1152.58	1906.07	1555.55	1721.87
ENSG00000223901.2	AP001469.5	chr21:46220269-46225364	havana_geneOTTHUMG00000090629.2	+	84.242	0.997249	0.3288	3.03299	0.00242142	0.0470081	66.4969	48.0923	53.877	88.2181	118.143	130.624
ENSG00000237094.12	RP4-669L17.4	chr1:365389-522928	havana_geneOTTHUMG00000002857.7	-	31.6348	-1.94656	0.642349	-3.03038	0.00244244	0.0473759	24.8255	99.9566	25.9764	14.0774	10.9392	14.034
ENSG00000025800.14	KPNA6	chr1:32108056-32176563	hgnc_idHGNC:6399	+	3231.58	-0.568366	0.187829	-3.02597	0.00247834	0.0477595	3993.36	3675.76	3910.89	2573.34	2653.85	2582.26
ENSG00000096070.19	BRPF3	chr6:36196744-36232790	hgnc_idHGNC:14256	+	2377.88	-1.59985	0.528691	-3.02607	0.00247757	0.0477595	1837.97	7344.92	1545.12	1159.97	1230.66	1148.63
ENSG00000107758.16	PPP3CB	chr10:73436433-73496024	hgnc_idHGNC:9315	-	1255.42	-0.647066	0.21383	-3.02608	0.00247745	0.0477595	1591.49	1445.6	1559.55	867.166	1091.73	976.985
ENSG00000133687.16	TMTC1	chr12:29500840-29784759	hgnc_idHGNC:24099	-	3.05891	-5.0089	1.65518	-3.02619	0.00247657	0.0477595	8.86626	6.6009	2.88627	0	0	0
ENSG00000196188.12	CTSE	chr1:206008535-206023909	hgnc_idHGNC:2530	-	11.4296	2.08813	0.689909	3.02667	0.00247266	0.0477595	4.43313	2.82896	5.77254	13.1389	22.9723	19.4317
ENSG00000198900.7	TOP1	chr20:41028822-41124487	hgnc_idHGNC:11986	+	2048.45	-0.900875	0.297599	-3.02714	0.00246877	0.0477595	2302.57	3700.28	2001.15	1356.12	1534.77	1395.85
ENSG00000242732.4	RTL5	chrX:72127110-72131901	hgnc_idHGNC:29430	-	168.102	-1.67682	0.554157	-3.02589	0.002479	0.0477595	128.561	525.243	114.489	75.0793	87.5135	77.727
ENSG00000287484.1	RP11-295K3.2	chr11:1773745-1774903	havana_geneOTTHUMG00000194519.1	+	84.9658	1.19617	0.395302	3.02596	0.00247846	0.0477595	46.9912	32.0615	76.0051	140.774	98.4527	115.511
ENSG00000131171.13	SH3BGRL	chrX:81202102-81298547	hgnc_idHGNC:10823	+	1417.99	1.3899	0.459388	3.02554	0.0024819	0.0477714	983.268	264.979	1101.59	2067.5	1987.65	2102.95
ENSG00000170653.19	ATF7	chr12:53507856-53626410	hgnc_idHGNC:792	-	109.986	-1.07676	0.355916	-3.02531	0.00248381	0.0477714	170.232	178.224	99.0952	64.7559	60.1655	87.4428
ENSG00000070540.13	WIPI1	chr17:68420948-68457513	hgnc_idHGNC:25471	-	468.162	0.884617	0.292485	3.02449	0.00249057	0.0478206	361.743	247.062	378.101	625.035	479.136	717.895
ENSG00000235033.7	DAAM2-AS1	chr6:39881804-39900071	hgnc_idHGNC:40830	-	2.97084	-4.96208	1.64063	-3.02449	0.00249052	0.0478206	3.5465	7.54389	6.73463	0	0	0
ENSG00000232815.1	DUX4L50	chr9:63817748-63818462	hgnc_idHGNC:51788	-	24.648	-3.11392	1.03021	-3.0226	0.00250614	0.0480791	7.09301	119.759	5.77254	6.56944	4.37567	4.31816
ENSG00000187951.11	RP5-1086D14.6	chr15:30658717-30772993	tagncRNA_host	+	318.708	-0.812341	0.268834	-3.02172	0.00251344	0.0481418	375.929	461.12	380.988	181.129	269.104	243.976
ENSG00000204789.4	ZNF204P	chr6:27357825-27360221	hgnc_idHGNC:12995	-	36.3433	-1.49807	0.495773	-3.02169	0.00251364	0.0481418	65.6103	29.2326	66.3842	25.3393	14.2209	17.2727
ENSG00000113300.13	CNOT6	chr5:180494379-180578358	hgnc_idHGNC:14099	+	1228.96	-0.662716	0.21939	-3.02072	0.00252171	0.0482558	1711.19	1457.86	1349.81	904.705	1028.28	921.928
ENSG00000107518.18	ATRNL1	chr10:115093365-115948999	hgnc_idHGNC:29063	+	495.853	0.965685	0.319905	3.01867	0.00253891	0.0485441	423.807	209.343	374.253	671.021	587.434	709.259
ENSG00000179909.16	ZNF154	chr19:57696275-57709204	hgnc_idHGNC:12939	-	63.4182	-1.97369	0.654029	-3.01774	0.00254671	0.0486457	60.2905	214.058	28.8627	19.7083	28.4419	29.1476
ENSG00000185499.16	MUC1	chr1:155185824-155192916	hgnc_idHGNC:7508	-	103.81	-2.16767	0.718361	-3.01752	0.00254849	0.0486457	68.2702	401.712	39.4457	30.9702	31.7236	50.7384
ENSG00000180801.14	ARSJ	chr4:113900284-113979727	hgnc_idHGNC:26286	-	1006.85	-0.65659	0.21768	-3.01631	0.0025587	0.0487996	1194.28	1151.39	1350.77	815.549	692.45	836.644
ENSG00000117425.14	PTCH2	chr1:44819844-44843253	hgnc_idHGNC:9586	-	71.43	-1.10651	0.366891	-3.01592	0.00256203	0.0488131	117.921	64.1231	110.64	47.863	44.8507	43.1816
ENSG00000170293.9	CMTM8	chr3:32238679-32370321	hgnc_idHGNC:19179	+	90.8899	1.06158	0.352017	3.01572	0.0025637	0.0488131	75.3632	40.5484	60.6116	122.942	144.397	101.477
ENSG00000100987.15	VSX1	chr20:25070885-25082141	hgnc_idHGNC:12723	-	29.1761	1.31987	0.437815	3.01467	0.00257263	0.0489014	18.6191	13.2018	18.2797	47.863	33.9115	43.1816
ENSG00000119737.6	GPR75	chr2:53852912-53859967	hgnc_idHGNC:4526	-	38.3526	-1.8743	0.621676	-3.01491	0.00257056	0.0489014	43.4447	113.158	24.0522	10.3234	20.7844	18.3522
ENSG00000197769.6	MAP1LC3C	chr1:241995490-241999098	hgnc_idHGNC:13353	-	24.7359	1.48363	0.492222	3.01414	0.00257709	0.0489453	13.2994	7.54389	18.2797	37.5396	38.2871	33.4658
ENSG00000235927.4	NEXN-AS1	chr1:77881348-77889539	hgnc_idHGNC:31983	-	19.7096	-1.64013	0.54434	-3.01306	0.00258629	0.0490793	36.3517	32.0615	21.166	11.2619	10.9392	6.47725
ENSG00000251003.9	ZFPM2-AS1	chr8:105546089-106060524	hgnc_idHGNC:50698	-	490.635	1.065	0.353597	3.01191	0.00259607	0.0492238	395.435	169.738	386.76	646.62	668.384	676.872
ENSG00000186185.14	KIF18B	chr17:44924709-44947773	hgnc_idHGNC:27102	-	1690.71	-1.30516	0.433535	-3.0105	0.00260822	0.0494129	1424.81	4300.96	1496.05	1007.94	1020.63	893.86
ENSG00000196335.13	STK31	chr7:23710203-23832513	hgnc_idHGNC:11407	+	36.6271	1.27117	0.422303	3.01009	0.00261168	0.0494374	19.5058	15.0878	29.8248	48.8015	56.8838	49.6589
ENSG00000124222.22	STX16	chr20:58651253-58679526	hgnc_idHGNC:11431	+	339.546	-1.20764	0.401348	-3.00897	0.00262138	0.0495798	417.601	737.415	266.499	162.359	246.132	207.272
ENSG00000254614.2	AP003068.23	chr11:65177606-65181834	havana_geneOTTHUMG00000165613.2	-	124.83	0.847634	0.281783	3.00811	0.00262875	0.049678	93.0957	74.4959	100.057	179.252	149.867	152.215
ENSG00000173267.14	SNCG	chr10:86958599-86963258	hgnc_idHGNC:11141	+	91.0179	-1.2993	0.432023	-3.00749	0.00263413	0.0497383	78.0231	209.343	101.019	54.4325	55.7898	47.4998
ENSG00000073350.14	LLGL2	chr17:75525080-75575209	hgnc_idHGNC:6629	+	577.894	1.13441	0.377262	3.00696	0.00263878	0.0497436	244.709	585.595	254.954	829.626	747.146	805.338
ENSG00000239218.2	RPS20P22	chr8:38434347-38435664	hgnc_idHGNC:36379	-	18.0448	-2.07323	0.689427	-3.00718	0.00263688	0.0497436	23.0523	51.8643	12.5072	5.63095	7.65743	7.55679
ENSG00000253731.3	PCDHGA6	chr5:141373891-141512975	hgnc_idHGNC:8704	+	142.024	-1.11238	0.369972	-3.00665	0.00264144	0.0497525	187.078	274.409	121.223	97.603	96.2648	75.5679
ENSG00000138081.22	FBXO11	chr2:47789316-47906498	hgnc_idHGNC:13590	-	572.527	-0.635528	0.211456	-3.00549	0.00265157	0.0499021	737.673	700.639	651.335	419.505	474.761	451.248
ENSG00000237813.4	AC002066.1	chr7:116238260-116499465	tagoverlapping_locus	-	166.589	0.836059	0.278207	3.00517	0.0026543	0.0499123	125.014	93.3557	140.465	201.776	212.22	226.704
ENSG00000151468.11	CCDC3	chr10:12896625-13099652	hgnc_idHGNC:23813	-	420.417	0.669103	0.222697	3.00454	0.00265982	0.0499748	309.432	343.247	321.338	533.063	460.54	554.884
ENSG00000134686.19	PHC2	chr1:33323623-33431095	hgnc_idHGNC:3183	-	3808.31	-0.751597	0.250352	-3.00217	0.00268065	0.0503246	3858.59	5993.62	4483.34	2933.72	2825.59	2754.99
ENSG00000091656.19	ZFHX4	chr8:76681239-76867281	hgnc_idHGNC:30939	+	274.597	-1.21595	0.405354	-2.99972	0.0027023	0.0506668	366.176	593.138	192.418	163.297	168.463	164.09
ENSG00000184111.6	RPL11P4	chr10:92596852-92597287	hgnc_idHGNC:36137	-	7.04811	-2.85101	0.950497	-2.99949	0.00270431	0.0506668	11.5261	16.9738	8.65881	1.87698	1.09392	2.15908
ENSG00000215182.8	MUC5AC	chr11:1157953-1201138	hgnc_idHGNC:7515	+	5.63068	-4.87728	1.62611	-2.99935	0.00270555	0.0506668	5.31975	25.4606	1.92418	0	0	1.07954
ENSG00000162783.11	IER5	chr1:181088700-181092900	hgnc_idHGNC:5393	+	4432.24	0.724643	0.241687	2.99827	0.00271513	0.0508043	2723.71	4031.27	3271.1	5950.03	5176.42	5440.89
ENSG00000160229.13	ZNF66	chr19:20776304-20809995	hgnc_idHGNC:13135	+	184.443	-0.918548	0.306416	-2.99772	0.00272012	0.0508559	204.811	319.672	199.153	113.557	132.364	137.102
ENSG00000092969.12	TGFB2	chr1:218345336-218444619	hgnc_idHGNC:11768	+	3579.9	0.816856	0.272528	2.99733	0.00272356	0.0508785	2901.04	1849.2	3027.7	4503.82	4184.24	5013.39
ENSG00000153214.11	TMEM87B	chr2:112055269-112119318	hgnc_idHGNC:25913	+	2748.21	0.928901	0.310025	2.99621	0.00273356	0.0510235	2148.29	1178.73	2351.35	3334.46	3741.2	3735.21
ENSG00000101188.5	NTSR1	chr20:62708836-62762771	hgnc_idHGNC:8039	+	7.51771	-3.78805	1.26455	-2.99557	0.00273936	0.051048	6.20638	31.1186	4.81045	1.87698	1.09392	0
ENSG00000238099.3	LINC01625	chr6:139435636-139474658	hgnc_idHGNC:52052	-	5.31313	3.38047	1.12841	2.99579	0.00273736	0.051048	0.886626	0.942986	0.96209	8.44642	9.84527	10.7954
ENSG00000055917.16	PUM2	chr2:20248691-20352234	hgnc_idHGNC:14958	-	2051.9	-0.671764	0.224552	-2.99158	0.00277536	0.0516345	2914.34	2371.61	2277.27	1486.57	1749.18	1512.44
ENSG00000145414.9	NAF1	chr4:163110073-163166890	hgnc_idHGNC:25126	-	181.966	-1.13495	0.379356	-2.99177	0.00277364	0.0516345	203.924	385.681	160.669	122.004	110.486	109.034
ENSG00000160182.3	TFF1	chr21:42362282-42366535	hgnc_idHGNC:11755	-	7.5831	-3.01407	1.00814	-2.98972	0.00279229	0.0519071	17.7325	8.48688	14.4313	3.75396	1.09392	0
ENSG00000287695.1	CTB-157D17.2	chr5:154346042-154347834	tagncRNA_host	+	7.34192	-3.28441	1.09866	-2.98947	0.00279463	0.0519081	10.6395	23.5747	5.77254	1.87698	2.18784	0
ENSG00000277258.5	PCGF2	chr17:38733898-38749817	hgnc_idHGNC:12929	-	202.563	-2.08023	0.695967	-2.98898	0.00279913	0.0519493	97.5288	791.166	94.2848	83.5257	74.3864	74.4883
ENSG00000080298.16	RFX3	chr9:3218297-3526004	hgnc_idHGNC:9984	-	170.715	-0.800765	0.267958	-2.9884	0.00280442	0.051985	244.709	196.141	209.736	116.373	112.674	144.659
ENSG00000116741.8	RGS2	chr1:192809039-192812275	hgnc_idHGNC:9998	+	36.2115	-1.42716	0.477586	-2.98827	0.00280562	0.051985	65.6103	29.2326	63.4979	18.7698	16.4088	23.7499
ENSG00000253729.8	PRKDC	chr8:47773111-47960178	hgnc_idHGNC:9413	-	14523.8	-0.606416	0.202956	-2.98791	0.00280888	0.0520031	18156.3	18684.3	15755.2	10752.3	12261.7	11532.7
ENSG00000050405.13	LIMA1	chr12:50175788-50283546	hgnc_idHGNC:24636	-	5558.1	0.641823	0.214884	2.98683	0.00281889	0.0520746	4415.4	3742.71	4867.21	6781.53	6407.08	7134.69
ENSG00000171365.17	CLCN5	chrX:49922596-50099235	hgnc_idHGNC:2023	+	254.696	0.711543	0.238233	2.98675	0.0028196	0.0520746	206.584	166.909	205.887	321.902	304.109	322.783
ENSG00000233822.5	H2BC15	chr6:27837760-27855709	hgnc_idHGNC:4749	+	2757.44	-0.744001	0.24907	-2.98711	0.00281624	0.0520746	2893.95	3372.12	4093.69	2403.48	1872.79	1908.63
ENSG00000105852.11	PON3	chr7:95359872-95396375	hgnc_idHGNC:9206	-	78.0195	0.96933	0.324665	2.98563	0.00282994	0.0521809	65.6103	42.4344	50.0287	93.8491	103.922	112.272
ENSG00000285437.1	POLR2J3	chr7:102562133-102572583	hgnc_idHGNC:33853	-	99.0196	-1.65967	0.555868	-2.98573	0.00282899	0.0521809	75.3632	297.984	77.9293	45.9861	59.0716	37.7839
ENSG00000142945.13	KIF2C	chr1:44739818-44767767	hgnc_idHGNC:6393	+	4154.78	-0.608355	0.203781	-2.98534	0.00283266	0.0521889	4582.08	4853.55	5618.6	3360.74	3186.58	3327.15
ENSG00000129521.15	EGLN3	chr14:33924227-34462774	hgnc_idHGNC:14661	-	245.828	-0.750488	0.251589	-2.983	0.00285441	0.052547	296.133	306.471	322.3	166.113	218.784	165.17
ENSG00000225914.3	TSBP1-AS1	chr6:32254640-32407763	hgnc_idHGNC:39756	+	27.8788	1.29614	0.434603	2.98235	0.00286041	0.0526148	14.186	19.8027	14.4313	38.4781	37.1932	43.1816
ENSG00000100473.18	COCH	chr14:30874514-30895065	hgnc_idHGNC:2180	+	25.3076	-1.56806	0.526234	-2.97977	0.00288463	0.0530113	39.8982	22.6317	50.9908	12.2004	16.4088	9.71587
ENSG00000175356.14	SCUBE2	chr11:9019476-9138114	hgnc_idHGNC:30425	-	16.0893	-1.69097	0.567524	-2.97956	0.00288662	0.0530113	20.3924	30.1756	23.0902	6.56944	8.75135	7.55679
ENSG00000123240.17	OPTN	chr10:13099449-13138308	hgnc_idHGNC:17142	+	4788.48	0.562008	0.18871	2.97816	0.00289982	0.0530845	3777.03	3958.66	3866.64	5839.29	5375.51	5913.73
ENSG00000229010.1	RP5-979D14.1	chr1:23140325-23141142	havana_geneOTTHUMG00000154765.1	+	6.74601	-3.58943	1.20513	-2.97846	0.00289698	0.0530845	7.09301	25.4606	4.81045	0.938491	1.09392	1.07954
ENSG00000234997.2	AC016745.3	chr2:113325372-113425548	havana_geneOTTHUMG00000153341.2	+	127.015	0.803825	0.269861	2.97866	0.00289516	0.0530845	97.5288	95.2416	84.6639	150.159	152.055	182.442
ENSG00000276850.5	CH17-360D5.2	chr10:47908064-47991877	havana_geneOTTHUMG00000189091.4	-	475.865	0.726306	0.243878	2.97815	0.00289993	0.0530845	383.909	288.554	403.116	571.541	579.777	628.293
ENSG00000118971.9	CCND2	chr12:4269771-4305353	hgnc_idHGNC:1583	+	46.9632	-1.17194	0.393622	-2.97732	0.00290777	0.0531854	74.4766	62.2371	58.6875	37.5396	19.6905	29.1476
ENSG00000107282.8	APBA1	chr9:69427532-69672371	hgnc_idHGNC:578	-	8.9474	-2.97513	1.00007	-2.97491	0.00293071	0.0535189	7.97963	31.1186	8.65881	3.75396	1.09392	1.07954
ENSG00000116299.17	ELAPOR1	chr1:109113679-109206781	hgnc_idHGNC:29618	+	62.9307	1.04375	0.350844	2.97497	0.00293018	0.0535189	33.6918	36.7765	52.9149	76.9563	97.3587	79.886
ENSG00000162419.13	GMEB1	chr1:28668778-28719353	hgnc_idHGNC:4370	+	573.021	-0.720268	0.242167	-2.97426	0.00293698	0.0535905	604.679	803.424	731.188	377.273	464.915	456.646
ENSG00000112972.15	HMGCS1	chr5:43287470-43313512	hgnc_idHGNC:5007	-	1274.47	1.09704	0.369063	2.97251	0.00295375	0.0538039	1034.69	412.085	989.028	1522.23	1888.1	1800.67
ENSG00000113369.9	ARRDC3	chr5:91368631-91383317	hgnc_idHGNC:29263	-	1156.59	1.09694	0.369061	2.97224	0.00295638	0.0538039	862.687	370.594	977.483	1671.45	1485.54	1571.81
ENSG00000168453.16	HR	chr8:22114419-22133384	hgnc_idHGNC:5172	-	20.0348	-1.95373	0.657219	-2.97273	0.00295168	0.0538039	15.9593	57.5222	22.1281	9.38491	7.65743	7.55679
ENSG00000170088.14	TMEM192	chr4:165070608-165208549	hgnc_idHGNC:26775	-	812.592	0.978057	0.329084	2.97206	0.00295812	0.0538039	643.69	319.672	678.273	1043.6	1144.24	1046.08
ENSG00000080815.19	PSEN1	chr14:73136418-73223691	hgnc_idHGNC:9508	+	2802.91	0.737227	0.248102	2.97147	0.00296378	0.0538494	2306.11	1601.19	2398.49	3461.15	3371.46	3679.08
ENSG00000174705.13	SH3PXD2B	chr5:172325000-172454525	hgnc_idHGNC:29242	-	140.961	-1.23703	0.416325	-2.97131	0.00296536	0.0538494	135.654	319.672	138.541	82.5872	68.9169	100.397
ENSG00000116132.12	PRRX1	chr1:170662728-170739421	hgnc_idHGNC:9142	+	4.86128	-4.66273	1.57025	-2.96942	0.00298365	0.0541383	19.5058	3.77195	4.81045	0	0	1.07954
ENSG00000123213.23	NLN	chr5:65722205-65871725	hgnc_idHGNC:16058	+	1222.75	0.663331	0.223606	2.96652	0.00301194	0.0546082	1029.37	787.394	1022.7	1529.74	1449.44	1517.83
ENSG00000161671.17	EMC10	chr19:50476400-50490871	hgnc_idHGNC:27609	+	647.383	-0.876926	0.295701	-2.96558	0.00302109	0.0546963	623.298	1123.1	768.71	503.97	449.6	415.623
ENSG00000162654.9	GBP4	chr1:89181144-89198942	hgnc_idHGNC:20480	-	359.406	0.644436	0.217309	2.96553	0.0030216	0.0546963	282.834	260.264	298.248	440.152	449.6	425.339
ENSG00000183495.14	EP400	chr12:131949942-132080460	hgnc_idHGNC:11958	+	1157.85	-1.69792	0.572783	-2.96433	0.00303342	0.0548666	874.213	3806.84	629.207	488.954	599.467	548.407
ENSG00000276644.5	DACH1	chr13:71437966-71867204	hgnc_idHGNC:2663	-	5.97064	-3.37059	1.1372	-2.96394	0.00303729	0.054893	9.75288	14.1448	8.65881	0	2.18784	1.07954
ENSG00000113368.12	LMNB1	chr5:126776623-126837020	hgnc_idHGNC:6637	+	3225.05	-0.606304	0.204655	-2.96257	0.00305084	0.0550942	3433.01	4135.94	4110.05	2642.79	2466.79	2561.75
ENSG00000142765.18	SYTL1	chr1:27342020-27353937	hgnc_idHGNC:15584	+	168.784	-1.17624	0.397105	-2.96203	0.00305616	0.0551395	150.726	375.309	176.062	104.172	100.64	105.795
ENSG00000234040.3	RPL10P12	chr12:68626870-68627187	hgnc_idHGNC:52345	-	6.07038	-3.42598	1.15671	-2.96183	0.00305819	0.0551395	11.5261	16.9738	4.81045	0.938491	1.09392	1.07954
ENSG00000115641.19	FHL2	chr2:105357712-105438513	hgnc_idHGNC:3703	-	1049.22	-0.77421	0.261468	-2.96101	0.0030663	0.0552419	1283.83	1162.7	1525.87	724.515	953.897	644.486
ENSG00000217527.1	RPS16P5	chr6:53336943-53337346	hgnc_idHGNC:36183	-	19.6089	-1.80107	0.608405	-2.96032	0.00307319	0.0553222	24.8255	45.2633	21.166	4.69245	8.75135	12.9545
ENSG00000196116.8	TDRD7	chr9:97412096-97496125	hgnc_idHGNC:30831	+	1265.01	0.810582	0.273863	2.95981	0.00307829	0.0553704	1025.83	647.832	1082.35	1526.92	1681.35	1625.79
ENSG00000103066.13	PLA2G15	chr16:68245304-68261058	hgnc_idHGNC:17163	+	488.288	0.63423	0.214311	2.95939	0.00308248	0.055402	362.63	362.107	423.319	595.003	593.998	592.668
ENSG00000184205.14	TSPYL2	chrX:53082367-53088540	hgnc_idHGNC:24358	+	309.396	0.849552	0.287132	2.95875	0.00308886	0.0554729	237.616	157.479	267.461	406.367	364.275	423.18
ENSG00000105971.15	CAV2	chr7:116287380-116508541	hgnc_idHGNC:1528	+	9532.73	1.05494	0.356768	2.95694	0.00310711	0.0557126	7073.5	3245.76	8265.31	13368.8	12247.5	12995.5
ENSG00000198431.16	TXNRD1	chr12:104215779-104350307	hgnc_idHGNC:12437	+	23942.6	0.876203	0.2963	2.95715	0.00310496	0.0557126	18612.9	10945.2	21104.4	30334.8	30851.8	31806.5
ENSG00000119655.11	NPC2	chr14:74476192-74494177	hgnc_idHGNC:14537	-	3240.13	1.01416	0.343295	2.95421	0.00313473	0.0560755	2306.11	1205.14	2926.68	4287.03	4569.3	4146.52
ENSG00000122873.12	CISD1	chr10:58269162-58289586	hgnc_idHGNC:30880	+	1540.32	0.803752	0.272062	2.95429	0.00313386	0.0560755	1143.75	811.911	1410.42	1957.69	1925.3	1992.83
ENSG00000130508.11	PXDN	chr2:1631887-1744852	hgnc_idHGNC:14966	-	3859.05	-1.01538	0.343655	-2.95465	0.00313026	0.0560755	3767.27	7943.72	3780.05	2619.33	2489.76	2554.19
ENSG00000105464.4	GRIN2D	chr19:48393668-48444931	hgnc_idHGNC:4588	+	11.307	-3.07857	1.04249	-2.9531	0.00314599	0.0561007	10.6395	46.2063	3.84836	2.81547	1.09392	3.23862
ENSG00000139438.6	FAM222A	chr12:109713825-109770495	hgnc_idHGNC:25915	+	68.8903	-1.8974	0.642476	-2.95326	0.00314434	0.0561007	37.2383	234.804	53.877	30.9702	24.0662	32.3862
ENSG00000170965.10	PLAC1	chrX:134565838-134764322	hgnc_idHGNC:9044	-	26.4656	1.69707	0.57464	2.95327	0.00314426	0.0561007	10.6395	4.71493	22.1281	37.5396	49.2263	34.5453
ENSG00000198513.14	ATL1	chr14:50532509-50634017	hgnc_idHGNC:11231	+	381.22	0.867904	0.293891	2.95314	0.00314556	0.0561007	289.04	184.825	335.769	468.307	493.357	516.021
ENSG00000111679.17	PTPN6	chr12:6946468-6961316	hgnc_idHGNC:9658	+	50.9606	-1.30857	0.443351	-2.95155	0.00316186	0.0561637	58.5173	96.1846	63.4979	44.1091	20.7844	22.6704
ENSG00000196747.4	H2AC13	chr6:27808199-27808701	hgnc_idHGNC:4725	+	3574.25	-0.905416	0.306674	-2.95238	0.00315338	0.0561637	3151.07	5586.25	5244.35	3047.28	2148.46	2268.12
ENSG00000215386.13	MIR99AHG	chr21:15928296-16645467	hgnc_idHGNC:1274	+	4.18119	-4.43279	1.50164	-2.95196	0.00315763	0.0561637	9.75288	9.42986	4.81045	0	1.09392	0
ENSG00000225096.3	XXbac-BPG55C20.7	chr6:57961438-58438364	havana_geneOTTHUMG00000014930.14	+	5.46157	3.42913	1.16174	2.95172	0.00316013	0.0561637	0.886626	1.88597	0	9.38491	7.65743	12.9545
ENSG00000287190.1	CH17-353B19.2	chr1:146050441-146052244	tagncRNA_host	-	22.011	-1.9018	0.644283	-2.95181	0.00315918	0.0561637	39.0115	12.2588	52.9149	9.38491	10.9392	7.55679
ENSG00000048342.18	CC2D2A	chr4:15469865-15601552	hgnc_idHGNC:29253	+	795.337	0.589855	0.199881	2.95103	0.00316712	0.0562133	642.804	624.257	637.865	956.322	902.483	1008.29
ENSG00000072062.15	PRKACA	chr19:14091688-14118084	hgnc_idHGNC:9380	-	586.131	-1.63403	0.554008	-2.94946	0.00318326	0.0564557	406.961	1869	383.874	276.855	275.667	304.431
ENSG00000113070.8	HBEGF	chr5:140332843-140346603	hgnc_idHGNC:3059	-	2655.84	0.714697	0.242477	2.94748	0.00320375	0.0567749	1873.44	1709.63	2450.44	3253.75	3037.81	3609.99
ENSG00000196867.8	ZFP28	chr19:56538948-56556808	hgnc_idHGNC:17801	+	638.486	0.766522	0.26023	2.94555	0.0032238	0.0570858	569.214	367.765	481.045	743.285	787.621	881.985
ENSG00000144040.13	SFXN5	chr2:72942036-73075619	hgnc_idHGNC:16073	-	398.272	-0.918946	0.312109	-2.94431	0.00323677	0.057271	406.075	735.529	421.395	270.285	275.667	280.681
ENSG00000197355.11	UAP1L1	chr9:137077517-137084539	hgnc_idHGNC:28082	+	912.818	0.92479	0.314162	2.94367	0.00324342	0.057344	471.685	903.381	514.718	1295.12	1160.65	1131.36
ENSG00000116016.14	EPAS1	chr2:46293667-46386697	hgnc_idHGNC:3374	+	873.08	-0.993102	0.337401	-2.94338	0.00324646	0.0573491	896.379	1735.09	855.298	573.418	531.644	646.645
ENSG00000175772.11	LINC01106	chr2:110375138-110384442	hgnc_idHGNC:26769	-	83.3564	1.26654	0.430332	2.94317	0.00324874	0.0573491	66.4969	23.5747	56.7633	142.651	92.9831	117.67
ENSG00000147408.14	CSGALNACT1	chr8:19404161-19758029	hgnc_idHGNC:24290	-	275.974	0.691063	0.234909	2.94183	0.00326277	0.057552	219.883	204.628	208.773	334.103	306.297	382.158
ENSG00000132196.16	HSD17B7	chr1:162790702-162812823	hgnc_idHGNC:5215	+	306.839	0.952093	0.323928	2.93922	0.00329045	0.0579954	252.688	131.075	243.409	350.996	434.286	428.578
ENSG00000131558.15	EXOC4	chr7:133253073-134066589	hgnc_idHGNC:30389	+	2544.1	0.573772	0.195512	2.93472	0.00333852	0.058752	2143.86	1963.3	2027.12	3123.3	2826.69	3180.33
ENSG00000222033.1	LINC01124	chr2:170712451-170714567	hgnc_idHGNC:49270	-	46.9301	1.05735	0.360291	2.93472	0.00333853	0.058752	26.5988	32.0615	32.711	54.4325	63.4473	72.3293
ENSG00000173391.9	OLR1	chr12:10158301-10172138	hgnc_idHGNC:8133	-	3.76187	4.43611	1.51178	2.93437	0.00334224	0.0587718	0	0.942986	0	7.50793	6.56351	7.55679
ENSG00000115525.18	ST3GAL5	chr2:85837120-85905199	hgnc_idHGNC:10872	-	337.098	0.651413	0.222021	2.93402	0.00334608	0.0587939	268.648	267.808	250.143	376.335	436.473	423.18
ENSG00000169174.11	PCSK9	chr1:55039447-55064852	hgnc_idHGNC:20001	+	424.797	-0.854265	0.291341	-2.93219	0.00336585	0.0588688	477.005	723.271	440.637	270.285	296.452	341.135
ENSG00000225194.3	LINC00092	chr9:96019724-96027993	hgnc_idHGNC:31408	-	5.01625	-4.71063	1.60638	-2.93245	0.00336302	0.0588688	2.65988	21.6887	4.81045	0.938491	0	0
ENSG00000226571.2	RP11-445F6.2	chr6:139271362-139667284	havana_geneOTTHUMG00000015689.2	+	21.1295	1.58912	0.541906	2.93247	0.00336274	0.0588688	10.6395	5.65792	15.3934	37.5396	25.1601	32.3862
ENSG00000236383.8	CCDC200	chr17:43216941-43305397	hgnc_idHGNC:43658	-	43.7224	-1.79081	0.610702	-2.93238	0.00336379	0.0588688	40.7848	134.847	27.9006	19.7083	17.5027	21.5908
ENSG00000254109.6	RBPMS-AS1	chr8:30382119-30385401	hgnc_idHGNC:48721	-	8.63034	2.59063	0.883313	2.93285	0.00335861	0.0588688	4.43313	0	2.88627	14.0774	12.0331	18.3522
ENSG00000279432.1	RP11-135N5.3	chr17:2639297-2642418	tagoverlapping_locus	+	31.2185	-1.72343	0.587657	-2.93271	0.00336013	0.0588688	31.0319	87.6977	25.0143	13.1389	15.3149	15.1136
ENSG00000006715.16	VPS41	chr7:38722974-38932394	hgnc_idHGNC:12713	-	1425.59	0.815806	0.27829	2.9315	0.00337328	0.0589521	1188.08	718.556	1192.03	1691.16	1839.97	1923.74
ENSG00000083857.14	FAT1	chr4:186587794-186726722	hgnc_idHGNC:3595	-	23749.8	-0.56328	0.192162	-2.93127	0.00337579	0.0589521	30025.6	28102.9	26855.8	18277.1	18914.9	20322.4
ENSG00000163162.9	RNF149	chr2:101271219-101308701	hgnc_idHGNC:23137	-	2493.79	0.712303	0.243038	2.93083	0.00338057	0.0589816	2018.85	1464.46	2187.79	3087.63	3031.25	3172.77
ENSG00000260213.6	CENPN-AS1	chr16:81016792-81035759	hgnc_idHGNC:55106	-	19.0031	-1.50561	0.51375	-2.93064	0.00338266	0.0589816	30.1453	27.3466	26.9385	12.2004	8.75135	8.63633
ENSG00000264853.1	RP11-16C1.2	chr17:75370947-75373736	tagoverlapping_locus	-	17.1026	-2.24298	0.765693	-2.92934	0.00339683	0.0591833	31.9185	40.5484	12.5072	12.2004	3.28176	2.15908
ENSG00000160886.13	LY6K	chr8:142700111-142705127	hgnc_idHGNC:24225	+	28.3229	1.65115	0.563774	2.92875	0.00340331	0.0592509	8.86626	24.5176	7.69672	43.1706	30.6297	55.0566
ENSG00000080824.19	HSP90AA1	chr14:102080742-102139699	hgnc_idHGNC:5253	-	18369.7	-0.792645	0.270712	-2.928	0.00341145	0.0593472	19450.8	30928.1	19499.6	12645.2	14136.7	13558
ENSG00000196511.14	TPK1	chr7:144451941-144836395	hgnc_idHGNC:17358	-	192.512	1.29562	0.442625	2.92712	0.00342114	0.0594705	142.747	42.4344	149.124	286.24	258.165	276.363
ENSG00000169247.14	SH3TC2	chr5:148923639-149063163	hgnc_idHGNC:29427	-	3384.14	0.571637	0.195379	2.92579	0.00343582	0.05968	2968.42	2552.66	2645.75	4011.11	4113.13	4013.73
ENSG00000186188.11	FFAR4	chr10:93566665-93604480	hgnc_idHGNC:19061	+	12.3727	-1.917	0.655608	-2.92401	0.00345557	0.0599772	16.8459	25.4606	16.3555	4.69245	6.56351	4.31816
ENSG00000091844.8	RGS17	chr6:153004459-153131282	hgnc_idHGNC:14088	-	85.5315	-0.982635	0.336207	-2.92271	0.00347001	0.0601821	137.427	82.0398	121.223	57.2479	62.3533	52.8975
ENSG00000143951.16	WDPCP	chr2:63119559-63827843	hgnc_idHGNC:28027	-	77.5663	-1.00359	0.34345	-2.92208	0.00347707	0.0602586	120.581	85.8118	103.906	44.1091	66.729	44.2612
ENSG00000198740.9	ZNF652	chr17:49289206-49362473	hgnc_idHGNC:29147	-	459.266	-0.727258	0.248958	-2.92121	0.00348672	0.0603798	587.833	651.604	478.159	301.256	366.463	370.283
ENSG00000105711.14	SCN1B	chr19:35030470-35040449	hgnc_idHGNC:10586	+	104.72	0.793151	0.271559	2.92073	0.00349207	0.0603807	71.8167	76.3819	81.7776	134.204	137.834	126.306
ENSG00000181264.9	TLCD5	chr11:120325296-120333686	hgnc_idHGNC:28280	+	433.955	0.971787	0.332718	2.92075	0.0034919	0.0603807	333.371	172.567	373.291	567.787	614.782	541.93
ENSG00000181817.6	LSM10	chr1:36391238-36397908	hgnc_idHGNC:17562	-	214.087	-1.32493	0.453752	-2.91994	0.00350097	0.0604886	151.613	536.559	229.939	122.942	125.801	117.67
ENSG00000135472.9	FAIM2	chr12:49866896-49904217	hgnc_idHGNC:17067	-	15.2667	1.7832	0.611493	2.91615	0.00354383	0.0610902	3.5465	6.6009	10.583	26.2777	25.1601	19.4317
ENSG00000204060.7	FOXO6	chr1:41361922-41383590	hgnc_idHGNC:24814	+	26.9008	-2.44555	0.838574	-2.91632	0.00354184	0.0610902	11.5261	108.443	16.3555	6.56944	12.0331	6.47725
ENSG00000279852.1	RP11-91J19.2	chr8:486117-488512	havana_geneOTTHUMG00000172751.1	-	14.3328	-1.86636	0.639938	-2.91647	0.00354017	0.0610902	25.7121	26.4036	15.3934	6.56944	3.28176	8.63633
ENSG00000141579.7	ZNF750	chr17:82829434-82840022	hgnc_idHGNC:25843	-	18.3821	-2.68803	0.922079	-2.91518	0.00355484	0.0612335	15.0726	73.5529	6.73463	1.87698	7.65743	5.39771
ENSG00000173638.19	SLC19A1	chr21:45493572-45573365	hgnc_idHGNC:10937	-	119.545	-1.0684	0.367084	-2.9105	0.00360845	0.0621102	140.087	233.861	111.602	67.5713	86.4195	77.727
ENSG00000143970.18	ASXL2	chr2:25733753-25878487	hgnc_idHGNC:23805	-	1159.72	-1.03917	0.357142	-2.90968	0.00361801	0.0622275	1369.84	2364.07	946.696	703.868	813.875	759.997
ENSG00000200972.1	RNU5A-8P	chr1:210374154-210374267	hgnc_idHGNC:42530	-	71.2576	-1.70502	0.586363	-2.90779	0.00363997	0.062558	116.148	31.1186	179.911	32.8472	44.8507	22.6704
ENSG00000066135.13	KDM4A	chr1:43650149-43705518	hgnc_idHGNC:22978	+	564.112	-0.656461	0.225915	-2.90578	0.00366334	0.0629053	609.998	787.394	673.463	427.952	459.446	426.419
ENSG00000155097.12	ATP6V1C1	chr8:103021063-103073051	hgnc_idHGNC:856	+	3255.87	0.994112	0.342139	2.90558	0.0036657	0.0629053	2497.62	1203.25	2828.54	4140.62	4515.69	4349.47
ENSG00000223745.8	CCDC18-AS1	chr1:93262186-93346025	hgnc_idHGNC:52262	-	315.567	0.729044	0.251013	2.90441	0.00367946	0.0630939	265.988	196.141	250.143	360.38	433.192	387.555
ENSG00000075223.14	SEMA3C	chr7:80742538-80922359	hgnc_idHGNC:10725	-	7132.06	1.00548	0.346257	2.90385	0.00368609	0.0631601	5561.8	2579.07	6087.14	9230.06	9097.03	10237.3
ENSG00000144481.17	TRPM8	chr2:233917373-234019522	hgnc_idHGNC:17961	+	8.25251	3.00417	1.03465	2.90356	0.00368951	0.0631711	4.43313	0	0.96209	10.3234	25.1601	8.63633
ENSG00000119630.14	PGF	chr14:74941834-74955626	hgnc_idHGNC:8893	-	87.1915	-1.14764	0.395428	-2.90227	0.00370464	0.0633825	67.3835	153.707	139.503	58.1864	55.7898	48.5794
ENSG00000108370.17	RGS9	chr17:65100812-65227703	hgnc_idHGNC:10004	+	413.564	0.901627	0.310829	2.90072	0.0037231	0.0636505	301.453	189.54	374.253	589.372	502.109	524.657
ENSG00000091490.11	SEL1L3	chr4:25747433-25863760	hgnc_idHGNC:29108	-	11.3294	-2.03977	0.703381	-2.89995	0.00373222	0.0637586	20.3924	13.2018	21.166	5.63095	2.18784	5.39771
ENSG00000249853.9	HS3ST5	chr6:114055596-114343023	hgnc_idHGNC:19419	-	53.0666	1.26218	0.435328	2.89937	0.00373913	0.0638286	47.8778	27.3466	18.2797	76.9563	85.3256	62.6134
ENSG00000119632.4	IFI27L2	chr14:94127779-94130253	hgnc_idHGNC:19753	-	880.262	0.716675	0.247246	2.89864	0.00374789	0.0639304	653.443	538.445	806.231	1115.87	1139.86	1027.72
ENSG00000167107.13	ACSF2	chr17:50426158-50474845	hgnc_idHGNC:26101	+	645.406	0.618786	0.213525	2.89796	0.00375604	0.0640214	466.365	525.243	535.884	847.457	751.522	745.963
ENSG00000013810.21	TACC3	chr4:1712858-1745171	hgnc_idHGNC:11524	+	3642.22	-1.36917	0.472534	-2.89751	0.00376136	0.0640641	2847.84	10007	2899.74	1999.92	2122.2	1976.64
ENSG00000282024.1	RP3-467D16.3	chr6:16259101-16264553	havana_geneOTTHUMG00000191399.1	-	3.99812	-4.37517	1.51013	-2.89721	0.00376496	0.0640775	9.75288	8.48688	4.81045	0.938491	0	0
ENSG00000154556.18	SORBS2	chr4:185585444-185956652	hgnc_idHGNC:24098	-	371.049	-0.741502	0.255957	-2.89698	0.0037678	0.0640779	545.275	473.379	374.253	267.47	264.728	301.192
ENSG00000224751.2	SHMT1P1	chr1:43850300-43851611	hgnc_idHGNC:10851	-	11.5311	-2.84456	0.982037	-2.8966	0.00377236	0.0641076	12.4128	42.4344	5.77254	0.938491	5.46959	2.15908
ENSG00000135605.13	TEC	chr4:48135783-48269838	hgnc_idHGNC:11719	-	383.978	0.738658	0.255102	2.89554	0.00378506	0.0642275	299.679	245.176	318.452	471.122	411.313	558.123
ENSG00000198793.13	MTOR	chr1:11106535-11262551	hgnc_idHGNC:3942	-	2934.89	-0.613231	0.211782	-2.89558	0.00378455	0.0642275	3339.03	4076.53	3232.62	2249.56	2335.52	2376.07
ENSG00000114315.4	HES1	chr3:194136148-194138732	hgnc_idHGNC:5192	+	278.752	-0.753002	0.260196	-2.89397	0.00380398	0.0645006	350.217	283.839	415.623	204.591	199.093	219.147
ENSG00000286458.1	RP11-221G19.1	chr7:134816543-134998153	havana_geneOTTHUMG00000194941.1	-	12.9624	-1.78576	0.617179	-2.89342	0.00381073	0.064567	21.279	19.8027	19.2418	6.56944	6.56351	4.31816
ENSG00000173545.5	ZNF622	chr5:16451519-16465800	hgnc_idHGNC:30958	-	1278.34	0.65233	0.225524	2.89251	0.00382183	0.0647068	886.626	919.412	1176.64	1596.37	1582.9	1508.12
ENSG00000249898.8	MCPH1-AS1	chr8:6617310-6708224	hgnc_idHGNC:51655	-	21.5981	-1.86383	0.644559	-2.89164	0.00383236	0.064837	34.5784	45.2633	22.1281	17.8313	5.46959	4.31816
ENSG00000113732.9	ATP6V0E1	chr5:172983771-173035445	hgnc_idHGNC:863	+	4597.61	0.908191	0.314168	2.89078	0.00384288	0.0649667	3377.16	1991.59	4220.69	6280.38	5716.82	5999.01
ENSG00000241359.1	SYNPR-AS1	chr3:63423596-63550051	hgnc_idHGNC:40774	-	8.26527	-2.78352	0.963661	-2.88848	0.00387109	0.0653949	22.1656	6.6009	14.4313	0.938491	4.37567	1.07954
ENSG00000070404.10	FSTL3	chr19:676392-683392	hgnc_idHGNC:3973	+	941.418	0.671233	0.232511	2.88689	0.00389065	0.0656058	621.525	862.833	694.629	1181.56	1181.43	1106.53
ENSG00000150593.18	PDCD4	chr10:110871795-110900006	hgnc_idHGNC:8763	+	845.623	0.825385	0.28592	2.88677	0.00389221	0.0656058	711.074	413.028	706.174	1072.7	1053.44	1117.33
ENSG00000255450.1	CTD-2063L20.1	chr11:29275655-29276565	tagpseudo_consens	+	26.7383	-1.54782	0.536113	-2.88712	0.0038879	0.0656058	44.3313	49.9783	25.0143	8.44642	20.7844	11.875
ENSG00000078804.13	TP53INP2	chr20:34704339-34713439	hgnc_idHGNC:16104	+	220.632	-1.5819	0.548402	-2.88455	0.00391967	0.0660198	197.718	668.577	126.034	108.865	98.4527	124.147
ENSG00000146278.11	PNRC1	chr6:89080751-89085160	hgnc_idHGNC:17278	+	666.925	0.684098	0.237224	2.88376	0.00392954	0.066137	521.336	439.432	574.368	820.241	729.644	916.53
ENSG00000224321.1	RPL12P14	chr1:15792796-15793285	hgnc_idHGNC:36495	+	78.1751	1.02709	0.356223	2.88327	0.00393566	0.0661912	53.1975	34.8905	66.3842	112.619	88.6074	113.352
ENSG00000225952.1	RP11-69E9.1	chr1:22835713-22836849	havana_geneOTTHUMG00000002880.1	-	6.12049	-4.03722	1.40089	-2.8819	0.00395287	0.0664316	7.09301	22.6317	4.81045	0	2.18784	0
ENSG00000139211.7	AMIGO2	chr12:47075707-47079959	hgnc_idHGNC:24073	-	1650.56	0.825037	0.286371	2.88101	0.003964	0.0664714	1251.03	826.056	1496.05	1956.75	2070.79	2302.66
ENSG00000146409.12	SLC18B1	chr6:132769370-132813339	hgnc_idHGNC:21573	-	214.347	0.887703	0.308095	2.88126	0.00396084	0.0664714	156.046	107.5	187.607	243.069	266.916	324.942
ENSG00000215808.4	LINC01139	chr1:238476542-238486060	hgnc_idHGNC:27924	-	7.66284	2.37341	0.823762	2.88118	0.00396192	0.0664714	2.65988	2.82896	1.92418	10.3234	13.127	15.1136
ENSG00000116273.6	PHF13	chr1:6613731-6624030	hgnc_idHGNC:22983	+	593.901	-0.665538	0.231062	-2.88034	0.00397242	0.0665147	683.588	769.477	732.15	393.228	525.081	459.885
ENSG00000134072.11	CAMK1	chr3:9757347-9769992	hgnc_idHGNC:1459	-	172.387	0.762105	0.264577	2.88046	0.0039709	0.0665147	111.715	151.821	120.261	228.992	203.469	218.067
ENSG00000116350.17	SRSF4	chr1:29147743-29181900	hgnc_idHGNC:10786	-	2098.49	-0.573681	0.199214	-2.87972	0.00398028	0.0665973	2601.36	2443.28	2486.04	1587.93	1846.53	1625.79
ENSG00000100393.14	EP300	chr22:41092592-41180077	hgnc_idHGNC:3373	+	1348.41	-1.32444	0.460033	-2.879	0.00398937	0.0666561	1448.75	3478.68	854.336	733.9	804.03	770.792
ENSG00000146267.12	FAXC	chr6:99271168-99350062	hgnc_idHGNC:20742	-	17.8587	-1.70553	0.59253	-2.87838	0.0039972	0.0666561	28.372	19.8027	33.6731	4.69245	7.65743	12.9545
ENSG00000157368.11	IL34	chr16:70579895-70660682	hgnc_idHGNC:28529	+	18.1312	1.73405	0.602375	2.87869	0.00399329	0.0666561	6.20638	14.1448	4.81045	27.2162	20.7844	35.6249
ENSG00000243927.6	MRPS6	chr21:34073224-34143034	hgnc_idHGNC:14051	+	1302.55	0.877845	0.304989	2.87829	0.00399843	0.0666561	1040.9	583.709	1129.49	1588.87	1684.63	1787.72
ENSG00000267481.1	CTC-559E9.5	chr19:19788755-19790531	tagoverlapping_locus	-	40.6344	-1.1242	0.390489	-2.87895	0.00399004	0.0666561	53.1975	64.1231	50.0287	31.9087	21.8784	22.6704
ENSG00000147614.4	ATP6V0D2	chr8:85987323-86154225	hgnc_idHGNC:18266	+	16.7268	1.66046	0.57735	2.87601	0.00402741	0.0670901	9.75288	3.77195	10.583	26.2777	24.0662	25.909
ENSG00000107551.21	RASSF4	chr10:44959407-44995891	hgnc_idHGNC:20793	+	1065.88	0.560732	0.195358	2.87027	0.00410117	0.0679708	880.419	868.49	835.094	1332.66	1231.75	1246.87
ENSG00000158106.14	RHPN1	chr8:143368876-143384221	hgnc_idHGNC:19973	+	522.85	1.24899	0.435123	2.87043	0.00409916	0.0679708	156.046	542.217	230.902	770.501	700.108	737.327
ENSG00000164930.12	FZD6	chr8:103298433-103332866	hgnc_idHGNC:4044	+	3267.71	0.936434	0.326131	2.87134	0.00408732	0.0679708	2418.71	1334.33	2975.74	4176.28	4526.63	4174.59
ENSG00000185567.7	AHNAK2	chr14:104937244-104978374	hgnc_idHGNC:20125	-	9206.51	1.12078	0.390472	2.87031	0.0041007	0.0679708	4224.77	9662.78	3512.59	12206	12751.8	12881.1
ENSG00000188783.6	PRELP	chr1:203475806-203491352	hgnc_idHGNC:9357	+	9.43938	-2.55052	0.888299	-2.87124	0.0040886	0.0679708	12.4128	29.2326	6.73463	2.81547	3.28176	2.15908
ENSG00000198369.10	SPRED2	chr2:65310851-65432637	hgnc_idHGNC:17722	-	537.913	-0.996791	0.347187	-2.87105	0.0040911	0.0679708	544.388	1091.04	514.718	375.396	346.772	355.169
ENSG00000224699.9	LAMTOR5-AS1	chr1:110347116-110443817	hgnc_idHGNC:40823	+	117.368	-0.853041	0.297161	-2.87064	0.00409645	0.0679708	185.305	122.588	145.276	82.5872	85.3256	83.1247
ENSG00000261505.1	LA16c-358B7.3	chr16:1317891-1322845	havana_geneOTTHUMG00000176428.1	-	16.7027	-2.77297	0.966364	-2.86949	0.00411132	0.0680894	9.75288	66.952	10.583	0.938491	8.75135	3.23862
ENSG00000168528.12	SERINC2	chr1:31409565-31434680	hgnc_idHGNC:23231	+	1087.2	-1.0916	0.380474	-2.86905	0.0041171	0.0681355	956.669	2397.07	1086.2	731.084	619.158	733.008
ENSG00000204011.5	COL5A1-AS1	chr9:134649385-134653073	hgnc_idHGNC:31368	-	11.0435	-2.25846	0.787289	-2.86865	0.00412226	0.0681714	16.8459	29.2326	8.65881	2.81547	5.46959	3.23862
ENSG00000164574.16	GALNT10	chr5:154190730-154420984	hgnc_idHGNC:19873	+	5016.37	-0.549825	0.191699	-2.86817	0.00412852	0.0682254	5726.71	6375.53	5780.23	3919.14	4214.87	4081.75
ENSG00000242419.6	PCDHGC4	chr5:141484997-141512975	hgnc_idHGNC:8717	+	16.2967	-1.73166	0.603871	-2.8676	0.00413603	0.0682999	23.9389	34.8905	16.3555	8.44642	8.75135	5.39771
ENSG00000248423.1	RP11-235P11.1	chr8:15688914-15689562	tagpseudo_consens	-	6.62732	-3.52837	1.23053	-2.86735	0.00413923	0.0683032	6.20638	24.5176	5.77254	0	2.18784	1.07954
ENSG00000076382.17	SPAG5	chr17:28577565-28599025	hgnc_idHGNC:13452	-	4053.93	-0.554558	0.193463	-2.86648	0.0041507	0.0683995	4538.64	4718.7	5213.56	3269.7	3360.52	3222.43
ENSG00000157423.18	HYDIN	chr16:70802084-71230722	hgnc_idHGNC:19368	-	98.9069	0.8049	0.2808	2.86645	0.00415107	0.0683995	78.9097	69.781	67.3463	135.143	115.955	126.306
ENSG00000279187.1	RP11-455O6.5	chr17:81262920-81265401	havana_geneOTTHUMG00000177903.1	+	14.1144	-2.27865	0.795059	-2.86601	0.00415678	0.0684441	11.5261	47.1493	11.5451	4.69245	4.37567	5.39771
ENSG00000150722.11	PPP1R1C	chr2:181954241-182131398	hgnc_idHGNC:14940	+	36.2279	1.41644	0.494793	2.86269	0.0042006	0.0690657	11.5261	16.0308	31.749	38.4781	63.4473	56.1361
ENSG00000228340.6	MIR646HG	chr20:60087826-60653784	hgnc_idHGNC:27659	+	215.879	0.707168	0.247013	2.86288	0.0041981	0.0690657	158.706	160.308	173.176	297.502	273.48	232.101
ENSG00000090621.15	PABPC4	chr1:39560709-39576790	hgnc_idHGNC:8557	-	2886.02	-0.568108	0.198577	-2.8609	0.00422436	0.0694064	3245.94	3724.8	3370.2	2185.75	2429.59	2359.88
ENSG00000139083.11	ETV6	chr12:11649674-11895377	hgnc_idHGNC:3495	+	671.157	-0.918183	0.321102	-2.85948	0.00424339	0.0696687	786.437	1248.51	598.42	450.476	460.54	482.555
ENSG00000207344.1	SNORA22C	chr7:65065999-65066132	hgnc_idHGNC:52197	+	45.1529	1.17101	0.409633	2.85867	0.00425416	0.0697673	19.5058	24.5176	39.4457	64.7559	53.602	69.0906
ENSG00000259768.6	RP5-991G20.1	chr16:72665123-72822781	tagncRNA_host	+	129.417	-0.781161	0.27327	-2.85857	0.00425553	0.0697673	155.159	190.483	145.276	97.603	92.9831	94.9996
ENSG00000188766.12	SPRED3	chr19:38388421-38399587	hgnc_idHGNC:31041	+	169.203	-1.29068	0.451631	-2.85782	0.00426568	0.0698835	157.819	424.344	138.541	103.234	97.3587	93.9201
ENSG00000167595.15	PROSER3	chr19:35758143-35771028	hgnc_idHGNC:25204	+	238.442	-1.61365	0.565162	-2.8552	0.00430102	0.0703612	151.613	752.503	174.138	100.419	115.955	136.022
ENSG00000228784.9	LINC00954	chr2:19868860-19885047	hgnc_idHGNC:48668	+	10.1847	-2.10416	0.736909	-2.85539	0.00429836	0.0703612	13.2994	19.8027	16.3555	1.87698	4.37567	5.39771
ENSG00000153815.17	CMIP	chr16:81444808-81711762	hgnc_idHGNC:24319	+	1149.28	-1.72389	0.603861	-2.85478	0.00430668	0.0703708	720.827	3961.49	610.927	525.555	534.926	541.93
ENSG00000261471.1	RP11-61F12.1	chr16:84594393-84596826	havana_geneOTTHUMG00000176769.1	+	21.0168	-2.11046	0.739294	-2.8547	0.00430779	0.0703708	39.0115	53.7502	9.6209	8.44642	12.0331	3.23862
ENSG00000143515.19	ATP8B2	chr1:154325525-154351304	hgnc_idHGNC:13534	+	346.166	-0.684097	0.2398	-2.85278	0.00433383	0.0707101	370.61	497.897	411.774	267.47	266.916	262.329
ENSG00000280543.1	ASAP1-IT2	chr8:130082738-130084768	hgnc_idHGNC:48917	-	18.3722	-2.53993	0.890355	-2.85271	0.00433477	0.0707101	18.6191	69.781	5.77254	8.44642	4.37567	3.23862
ENSG00000221869.5	CEBPD	chr8:47736913-47738164	hgnc_idHGNC:1835	-	249.036	0.907072	0.317995	2.85247	0.00433803	0.0707126	122.354	231.032	166.442	321.902	280.043	372.442
ENSG00000119917.15	IFIT3	chr10:89327307-89377473	hgnc_idHGNC:5411	+	5503.05	0.818227	0.287015	2.85082	0.00436066	0.0709468	4312.55	2682.8	4953.8	7012.4	6739.63	7317.13
ENSG00000144026.12	ZNF514	chr2:95145000-95165413	hgnc_idHGNC:25894	-	1199.29	0.585801	0.205491	2.85074	0.00436179	0.0709468	1053.31	869.433	954.393	1408.67	1438.5	1471.41
ENSG00000188807.13	TMEM201	chr1:9588911-9614877	hgnc_idHGNC:33719	+	552.405	-1.31711	0.462016	-2.85079	0.00436104	0.0709468	449.519	1460.69	455.068	340.672	299.734	308.749
ENSG00000268362.6	CTD-2017D11.1	chr19:24033401-24077377	havana_geneOTTHUMG00000183392.37	+	516.258	-0.822009	0.288372	-2.85051	0.00436485	0.0709468	724.373	793.995	459.879	345.365	403.656	370.283
ENSG00000147649.10	MTDH	chr8:97644184-97730260	hgnc_idHGNC:29608	+	10759.6	0.701084	0.246054	2.84931	0.00438142	0.0711652	8652.58	6282.18	9651.68	12917.4	13404.9	13648.6
ENSG00000211943.2	IGHV3-15	chr14:106153624-106154163	hgnc_idHGNC:5582	-	7.01251	-3.62247	1.27162	-2.84871	0.00438972	0.0712493	13.2994	21.6887	3.84836	0	0	3.23862
ENSG00000175573.7	C11orf68	chr11:65916810-65919062	hgnc_idHGNC:28801	-	1669.12	0.640925	0.225046	2.84797	0.00439992	0.0713639	1118.03	1356.96	1438.32	2194.19	2081.73	1825.5
ENSG00000273344.1	PAXIP1-DT	chr7:155003448-155005703	hgnc_idHGNC:27328	+	195.233	0.818275	0.287609	2.8451	0.00443979	0.0719594	119.694	131.075	173.176	224.299	296.452	226.704
ENSG00000139645.11	ANKRD52	chr12:56237807-56258384	hgnc_idHGNC:26614	-	1935.63	-1.43817	0.505605	-2.84444	0.00444893	0.0720562	1573.76	5619.26	1290.16	1044.54	1095.01	991.019
ENSG00000111962.8	UST	chr6:148747030-149076990	hgnc_idHGNC:17223	+	68.8796	-1.13619	0.399744	-2.8423	0.00447899	0.0724915	108.168	83.9258	92.3606	64.7559	28.4419	35.6249
ENSG00000099834.19	CDHR5	chr11:616577-626078	hgnc_idHGNC:7521	-	112.584	-1.62364	0.571358	-2.84173	0.00448694	0.0725253	84.2294	350.791	75.043	60.0634	50.3202	55.0566
ENSG00000143845.15	ETNK2	chr1:204131062-204152044	hgnc_idHGNC:25575	-	199.397	-0.826661	0.290904	-2.84169	0.00448745	0.0725253	204.811	310.243	250.143	151.097	119.237	160.852
ENSG00000179546.5	HTR1D	chr1:23191895-23217502	hgnc_idHGNC:5289	-	207.074	0.90919	0.320005	2.84117	0.00449479	0.0725922	113.488	200.856	117.375	245.885	264.728	300.112
ENSG00000204514.10	ZNF814	chr19:57848731-57889074	hgnc_idHGNC:33258	-	293.662	-1.00321	0.353125	-2.84095	0.00449796	0.0725922	336.918	582.766	255.916	209.283	189.248	187.84
ENSG00000178021.11	TSPYL6	chr2:54253178-54256229	hgnc_idHGNC:14521	-	5.43548	-3.85943	1.35876	-2.84041	0.0045055	0.0726624	12.4128	13.2018	4.81045	0	2.18784	0
ENSG00000240731.1	RP5-890O3.9	chr1:1317581-1318689	tagoverlapping_locus	-	54.6441	-1.22129	0.430011	-2.84013	0.00450947	0.0726749	57.6307	115.987	55.8012	30.0317	30.6297	37.7839
ENSG00000164746.14	C7orf57	chr7:48035511-48061304	hgnc_idHGNC:22247	+	23.5504	1.40482	0.494922	2.83847	0.00453306	0.0730034	18.6191	11.3158	8.65881	30.9702	37.1932	34.5453
ENSG00000261455.1	LINC01003	chr7:152463786-152465549	hgnc_idHGNC:48957	+	117.554	0.838834	0.295744	2.83635	0.00456326	0.0734379	66.4969	101.843	84.6639	143.589	162.994	145.738
ENSG00000103005.12	USB1	chr16:57999546-58021618	hgnc_idHGNC:25792	+	496.549	-1.48307	0.523025	-2.83556	0.00457449	0.0735472	362.63	1475.77	355.973	274.978	276.761	233.181
ENSG00000148082.10	SHC3	chr9:89005771-89178818	hgnc_idHGNC:18181	-	1175.37	-0.62251	0.219583	-2.83497	0.00458298	0.0735472	1303.34	1659.66	1312.29	919.721	934.206	923.008
ENSG00000178038.17	ALS2CL	chr3:46668995-46693704	hgnc_idHGNC:20605	-	1662.47	0.835118	0.294542	2.83531	0.0045781	0.0735472	924.751	1661.54	996.725	2152.9	2184.55	2054.37
ENSG00000187601.5	MAGEH1	chrX:55452127-55453566	hgnc_idHGNC:24092	+	155.108	0.928481	0.327497	2.83508	0.00458138	0.0735472	103.735	74.4959	142.389	201.776	178.309	229.942
ENSG00000115353.11	TACR1	chr2:75046463-75199520	hgnc_idHGNC:11526	-	9.19306	-2.67559	0.943992	-2.83434	0.00459209	0.0735592	14.186	16.9738	16.3555	0	6.56351	1.07954
ENSG00000175318.12	GRAMD2A	chr15:72159806-72197787	hgnc_idHGNC:27287	-	9.80049	-2.05128	0.723749	-2.83424	0.00459341	0.0735592	16.8459	16.0308	14.4313	2.81547	3.28176	5.39771
ENSG00000205362.11	MT1A	chr16:56638666-56640087	hgnc_idHGNC:7393	+	54.4514	1.23878	0.437007	2.83469	0.00458705	0.0735592	40.7848	16.9738	39.4457	82.5872	89.7013	57.2157
ENSG00000123843.13	C4BPB	chr1:207088860-207099993	hgnc_idHGNC:1328	+	1190.01	0.980206	0.345943	2.83343	0.00460517	0.0736956	871.553	447.919	1082.35	1491.26	1704.32	1542.66
ENSG00000226928.1	RPS14P4	chr2:111295629-111296046	hgnc_idHGNC:36419	-	18.0794	-1.70936	0.603496	-2.83244	0.00461948	0.0738728	31.0319	35.8335	16.3555	12.2004	7.65743	5.39771
ENSG00000167468.18	GPX4	chr19:1103926-1106791	hgnc_idHGNC:4556	+	4800.77	0.702189	0.247958	2.83189	0.00462737	0.0739471	3061.52	3834.18	4069.64	6927	4951.07	5961.23
ENSG00000080603.17	SRCAP	chr16:30698209-30741409	hgnc_idHGNC:16974	+	107.847	-1.68101	0.59423	-2.82889	0.00467099	0.0745394	78.9097	347.019	67.3463	50.6785	43.7567	59.3748
ENSG00000130830.15	MPP1	chrX:154778684-154821007	hgnc_idHGNC:7219	-	1078.63	0.659643	0.233167	2.82905	0.00466861	0.0745394	883.966	676.121	948.62	1294.18	1335.67	1333.23
ENSG00000172661.19	WASHC2C	chr10:45727200-45792964	hgnc_idHGNC:23414	+	1816.11	0.633592	0.223991	2.82865	0.00467448	0.0745428	1320.19	1665.31	1285.35	2201.7	2063.13	2360.96
ENSG00000168497.5	CAVIN2	chr2:191834310-191847088	hgnc_idHGNC:10690	-	1799.85	0.637969	0.225561	2.82836	0.00467865	0.0745571	1423.92	1174.96	1625.93	2185.75	2234.88	2153.68
ENSG00000109079.10	TNFAIP1	chr17:28335602-28347009	hgnc_idHGNC:11894	+	2038.68	0.587034	0.207603	2.82768	0.00468872	0.0746132	1505.49	1629.48	1753.89	2591.17	2211.9	2540.16
ENSG00000152894.15	PTPRK	chr6:127968785-128520616	hgnc_idHGNC:9674	-	3632.79	0.700846	0.247845	2.82776	0.00468752	0.0746132	3044.67	2114.18	3143.15	4322.69	4375.67	4796.4
ENSG00000137474.22	MYO7A	chr11:77128246-77215241	hgnc_idHGNC:7606	+	46.6022	1.06452	0.376619	2.82651	0.00470585	0.0748336	24.8255	38.6624	26.9385	54.4325	67.8229	66.9316
ENSG00000126947.13	ARMCX1	chrX:101550547-101554700	hgnc_idHGNC:18073	+	1110.34	0.93679	0.331465	2.82621	0.00471025	0.0748512	876.873	444.147	964.976	1495.95	1551.18	1328.92
ENSG00000246898.1	LINC00920	chr16:66408524-66412135	hgnc_idHGNC:48611	+	9.92157	2.26743	0.802978	2.82377	0.00474625	0.0753707	3.5465	0.942986	5.77254	17.8313	9.84527	21.5908
ENSG00000145087.13	STXBP5L	chr3:120908072-121424761	hgnc_idHGNC:30757	+	42.8056	-1.38088	0.489061	-2.82354	0.00474965	0.0753722	94.8689	48.0923	42.3319	15.0159	29.5358	26.9885
ENSG00000115884.11	SDC1	chr2:20200797-20225433	hgnc_idHGNC:10658	-	2091.38	-0.633111	0.224306	-2.82253	0.00476456	0.0755562	2143.86	2815.76	2669.8	1756.85	1646.35	1515.68
ENSG00000072864.16	NDE1	chr16:15643267-15734691	hgnc_idHGNC:17619	+	744.123	-0.877083	0.310888	-2.82122	0.00478412	0.0758135	718.167	1366.39	806.231	501.154	554.617	518.18
ENSG00000188786.10	MTF1	chr1:37809574-37859592	hgnc_idHGNC:7428	-	470.041	-0.709504	0.251736	-2.81845	0.00482568	0.0764188	600.246	673.292	476.234	316.271	380.684	373.521
ENSG00000258881.6	AC007040.11	chr2:70939318-70995336	tagoverlapping_locus	-	16.6879	-1.61635	0.57361	-2.81786	0.00483447	0.076505	34.5784	20.7457	20.2039	9.38491	7.65743	7.55679
ENSG00000156299.13	TIAM1	chr21:31118416-31559977	hgnc_idHGNC:11805	-	579.671	-0.836801	0.297093	-2.81663	0.00485301	0.076745	621.525	1015.6	592.647	438.275	435.38	374.601
ENSG00000167578.18	RAB4B	chr19:40778216-40796942	hgnc_idHGNC:9782	+	10.7557	-2.21417	0.786252	-2.8161	0.00486104	0.0768186	14.186	29.2326	9.6209	2.81547	3.28176	5.39771
ENSG00000182544.9	MFSD5	chr12:53251251-53254406	hgnc_idHGNC:28156	+	573.398	0.63352	0.224986	2.81581	0.0048654	0.0768342	453.066	393.225	502.211	698.237	654.163	739.486
ENSG00000132383.12	RPA1	chr17:1829702-1900082	hgnc_idHGNC:10289	+	2845.69	-0.680117	0.241569	-2.81542	0.00487136	0.0768518	3025.17	4098.22	3389.44	2082.51	2530.23	1948.57
ENSG00000139970.17	RTN1	chr14:59595976-59870776	hgnc_idHGNC:10467	-	8.11163	-2.56693	0.911779	-2.81529	0.00487326	0.0768518	13.2994	16.9738	11.5451	4.69245	0	2.15908
ENSG00000074527.13	NTN4	chr12:95657807-95791189	hgnc_idHGNC:13658	-	286.834	-0.743208	0.264059	-2.81455	0.00488453	0.0768627	361.743	302.699	412.736	187.698	206.751	249.374
ENSG00000183535.9	COL18A1-AS1	chr21:45419716-45425070	hgnc_idHGNC:23132	-	127.016	-1.818	0.645962	-2.81441	0.00488675	0.0768627	85.1161	444.147	64.46	54.4325	44.8507	69.0906
ENSG00000269737.2	RP11-345P4.6	chr1:1671990-1674397	tagpseudo_consens	+	54.7853	-1.31827	0.468389	-2.81448	0.0048857	0.0768627	60.2905	125.417	49.0666	38.4781	30.6297	24.8294
ENSG00000287774.1	RP11-69K20.1	chr3:30292548-30305037	havana_geneOTTHUMG00000195433.1	+	3.9369	-4.3386	1.54159	-2.81436	0.00488746	0.0768627	5.31975	4.71493	12.5072	0	0	1.07954
ENSG00000106089.12	STX1A	chr7:73699206-73719672	hgnc_idHGNC:11433	-	894.863	-0.952559	0.338529	-2.81382	0.00489572	0.0769396	850.274	1763.38	926.492	656.005	541.49	631.532
ENSG00000182873.5	PRKCZ-AS1	chr1:2181794-2184389	hgnc_idHGNC:40477	-	23.2619	-2.15448	0.766117	-2.81221	0.00492025	0.0772717	19.5058	82.9828	11.5451	10.3234	7.65743	7.55679
ENSG00000118557.16	PMFBP1	chr16:72112157-72176878	hgnc_idHGNC:17728	-	21.7225	-1.43049	0.508739	-2.81184	0.00492588	0.0773068	26.5988	42.4344	25.9764	10.3234	13.127	11.875
ENSG00000272754.1	AL133245.2	chr2:32321638-32323002	havana_geneOTTHUMG00000185846.2	+	7.99416	-2.77296	0.986504	-2.8109	0.00494036	0.0774806	10.6395	23.5747	7.69672	2.81547	0	3.23862
ENSG00000164362.21	TERT	chr5:1253147-1295068	hgnc_idHGNC:11730	-	37.7025	-1.87106	0.6659	-2.80983	0.0049568	0.0776849	31.9185	102.786	43.294	31.9087	8.75135	7.55679
ENSG00000137767.14	SQOR	chr15:45631148-45691281	hgnc_idHGNC:20390	+	443.188	0.702058	0.249961	2.80867	0.0049746	0.0779102	351.104	269.694	391.57	577.172	556.804	512.782
ENSG00000242265.6	PEG10	chr7:94656325-94669695	hgnc_idHGNC:14005	+	1742.01	-0.586227	0.208764	-2.80808	0.00498383	0.0779705	2018.85	2362.18	1892.43	1408.67	1381.62	1388.29
ENSG00000284735.1	RP4-736L20.4	chr1:10381906-10387150	havana_geneOTTHUMG00000192294.2	-	4.87033	-3.69236	1.31495	-2.80798	0.00498529	0.0779705	7.09301	12.2588	7.69672	0	1.09392	1.07954
ENSG00000134684.12	YARS1	chr1:32775237-32817380	hgnc_idHGNC:12840	-	2363.5	-0.583854	0.207944	-2.80775	0.00498883	0.0779724	2545.5	3108.08	2852.6	1973.65	1761.21	1939.94
ENSG00000188002.10	RP11-43F13.1	chr5:1598920-1634005	havana_geneOTTHUMG00000161734.4	-	115.712	0.934283	0.33293	2.80624	0.00501231	0.0782855	91.3224	50.9213	96.209	148.282	154.242	153.295
ENSG00000265727.2	RN7SL648P	chrX:74242608-74242908	hgnc_idHGNC:46664	-	35.6193	-1.42213	0.50698	-2.80509	0.0050302	0.0785111	53.1975	76.3819	25.9764	16.8928	18.5966	22.6704
ENSG00000183049.13	CAMK1D	chr10:12349547-12835545	hgnc_idHGNC:19341	+	406.146	-0.866706	0.309002	-2.80486	0.00503392	0.0785153	414.054	734.586	425.244	293.748	271.292	297.953
ENSG00000008256.16	CYTH3	chr7:6161776-6272644	hgnc_idHGNC:9504	-	2075.24	0.544932	0.194354	2.80382	0.00505017	0.078661	1611.89	1661.54	1790.45	2530.17	2342.08	2515.33
ENSG00000287134.1	RP11-183J19.1	chr8:13147389-13207125	tagncRNA_host	+	78.6204	-1.05593	0.376593	-2.80391	0.00504868	0.078661	149.84	87.6977	80.8155	47.863	60.1655	45.3407
ENSG00000048991.17	R3HDM1	chr2:135531455-135725270	hgnc_idHGNC:9757	+	389.445	-0.882239	0.314766	-2.80284	0.00506545	0.0786837	477.005	685.551	352.125	244.008	278.949	299.033
ENSG00000169926.11	KLF13	chr15:31326835-31435665	hgnc_idHGNC:13672	+	1295.66	0.648337	0.231286	2.80319	0.00506005	0.0786837	851.161	1198.54	978.445	1590.74	1612.44	1542.66
ENSG00000233334.3	FAM53B-AS1	chr10:124703625-124714217	hgnc_idHGNC:49499	+	8.54973	-2.61472	0.932827	-2.803	0.00506292	0.0786837	6.20638	27.3466	10.583	2.81547	2.18784	2.15908
ENSG00000270174.1	RP1-256G22.2	chr6:5664985-5695272	havana_geneOTTHUMG00000184023.1	-	15.8808	-1.81713	0.648234	-2.8032	0.00505982	0.0786837	27.4854	30.1756	16.3555	2.81547	7.65743	10.7954
ENSG00000080845.19	DLGAP4	chr20:36306336-36528637	hgnc_idHGNC:24476	+	726.979	-1.7591	0.627971	-2.80124	0.0050906	0.0789668	416.714	2579.07	371.367	339.734	306.297	348.692
ENSG00000188404.10	SELL	chr1:169690665-169711702	hgnc_idHGNC:10720	-	7.11332	-2.84528	1.01565	-2.80142	0.00508775	0.0789668	8.86626	15.0878	13.4693	0.938491	0	4.31816
ENSG00000099995.19	SF3A1	chr22:30331988-30356919	hgnc_idHGNC:10765	-	1567.53	-1.09987	0.39271	-2.80072	0.00509891	0.0789988	1389.34	3575.8	1447.94	965.707	989.996	1036.36
ENSG00000122966.17	CIT	chr12:119685791-119877320	hgnc_idHGNC:1985	-	3138.34	-1.04532	0.373326	-2.80002	0.00511001	0.0789988	3156.39	6830.99	2696.74	2036.53	2020.47	2088.91
ENSG00000182240.16	BACE2	chr21:41167801-41282530	hgnc_idHGNC:934	+	2171.03	0.540143	0.192899	2.80012	0.00510829	0.0789988	1722.71	1729.44	1855.87	2658.74	2432.87	2626.52
ENSG00000197859.11	ADAMTSL2	chr9:133532164-133575519	hgnc_idHGNC:14631	+	181.591	1.23517	0.441114	2.80011	0.00510858	0.0789988	59.4039	187.654	77.9293	289.994	213.314	261.249
ENSG00000273691.1	RP11-617F23.2	chr15:90024955-90026003	tagoverlapping_locus	+	5.83716	-3.39767	1.21324	-2.80048	0.00510262	0.0789988	15.9593	12.2588	3.84836	1.87698	0	1.07954
ENSG00000121769.8	FABP3	chr1:31365253-31376850	hgnc_idHGNC:3557	-	61.0892	0.917095	0.327647	2.79903	0.0051256	0.079186	49.651	38.6624	38.4836	77.8947	75.4804	86.3633
ENSG00000189184.12	PCDH18	chr4:137518918-137532494	hgnc_idHGNC:14268	-	5.78943	-3.32201	1.18734	-2.79786	0.00514426	0.0794204	13.2994	4.71493	13.4693	0	1.09392	2.15908
ENSG00000246334.2	PRR7-AS1	chr5:177438503-177447699	hgnc_idHGNC:27961	-	132.877	-1.07618	0.384831	-2.79651	0.00516574	0.0796979	136.54	277.238	126.996	81.6487	78.7621	96.0792
ENSG00000159128.15	IFNGR2	chr21:33403413-33479348	hgnc_idHGNC:5440	+	1282.66	0.913821	0.326839	2.79594	0.0051749	0.0797852	913.224	546.932	1208.38	1726.82	1510.7	1789.88
ENSG00000260097.3	SPDYE6	chr7:102345746-102356444	hgnc_idHGNC:35465	-	37.4728	-2.33315	0.834541	-2.79572	0.0051784	0.0797852	19.5058	155.593	12.5072	12.2004	15.3149	9.71587
ENSG00000124508.17	BTN2A2	chr6:26383096-26394874	hgnc_idHGNC:1137	+	1028.64	0.728997	0.260787	2.79537	0.00518398	0.0798172	835.201	576.165	911.099	1320.46	1198.93	1329.99
ENSG00000143127.13	ITGA10	chr1:145891208-145910111	hgnc_idHGNC:6135	-	181.419	-0.692781	0.247917	-2.79441	0.00519953	0.0800024	217.223	238.576	216.47	123.881	149.867	142.499
ENSG00000104903.5	LYL1	chr19:13099033-13103161	hgnc_idHGNC:6734	-	60.8681	-1.21049	0.433307	-2.79361	0.00521226	0.0801442	57.6307	131.075	66.3842	39.4166	40.475	30.2272
ENSG00000285909.1	RP11-811I7.2	chr11:122751147-122851617	havana_geneOTTHUMG00000192866.1	-	37.03	-1.4233	0.509543	-2.79329	0.0052175	0.0801706	60.2905	75.4389	25.9764	15.9543	19.6905	24.8294
ENSG00000147400.10	CETN2	chrX:152826994-152830757	hgnc_idHGNC:1867	-	725.563	-0.664082	0.237774	-2.79291	0.00522361	0.0802104	882.192	743.073	1043.87	583.741	527.269	573.236
ENSG00000171819.5	ANGPTL7	chr1:11189355-11195981	hgnc_idHGNC:24078	+	14.8875	-2.34781	0.840808	-2.79233	0.00523302	0.0803008	15.9593	50.9213	7.69672	2.81547	4.37567	7.55679
ENSG00000125744.12	RTN2	chr19:45485294-45497055	hgnc_idHGNC:10468	-	224.946	0.891586	0.319359	2.79179	0.00524168	0.0803601	112.601	214.058	146.238	315.333	252.695	308.749
ENSG00000272674.4	PCDHB16	chr5:141182387-141186226	hgnc_idHGNC:14546	+	28.0019	1.42016	0.508715	2.79165	0.00524394	0.0803601	10.6395	25.4606	9.6209	37.5396	41.5689	43.1816
ENSG00000138162.19	TACC2	chr10:121989163-122254545	hgnc_idHGNC:11523	+	766.161	-1.26056	0.451772	-2.79026	0.00526654	0.0806521	664.083	1957.64	621.51	396.043	421.159	536.532
ENSG00000115107.20	STEAP3	chr2:119223831-119265652	hgnc_idHGNC:24592	+	2215.61	0.624521	0.223899	2.7893	0.00528216	0.0806742	1530.32	2050.05	1649.98	2720.68	2544.45	2798.17
ENSG00000138002.16	IFT172	chr2:27444377-27489805	hgnc_idHGNC:30391	-	570.382	-0.580652	0.20815	-2.78959	0.00527755	0.0806742	664.083	686.494	700.401	458.922	424.44	487.953
ENSG00000144029.12	MRPS5	chr2:95085369-95149434	hgnc_idHGNC:14498	-	1788.76	0.594575	0.213152	2.78944	0.00527997	0.0806742	1458.5	1305.09	1512.4	2286.16	1899.04	2271.35
ENSG00000175701.11	MTLN	chr2:110211529-110245420	hgnc_idHGNC:27339	-	528.462	0.752138	0.269618	2.78965	0.00527658	0.0806742	304.113	424.344	453.144	773.316	597.279	618.577
ENSG00000129422.14	MTUS1	chr8:17643795-17800917	hgnc_idHGNC:29789	-	619.455	-0.581348	0.208464	-2.78872	0.00529172	0.0807662	737.673	721.385	768.71	484.261	466.009	538.691
ENSG00000156427.8	FGF18	chr5:171419647-171457626	hgnc_idHGNC:3674	+	16.7148	1.96446	0.70459	2.78809	0.00530205	0.0808695	5.31975	13.2018	1.92418	23.4623	18.5966	37.7839
ENSG00000236091.1	LINC02243	chrX:134949549-134953382	hgnc_idHGNC:53129	+	4.76569	3.83507	1.37649	2.78612	0.00533439	0.0813084	0	0.942986	0.96209	10.3234	13.127	3.23862
ENSG00000152291.14	TGOLN2	chr2:85318020-85328296	hgnc_idHGNC:15450	-	3107.54	-1.06061	0.380906	-2.78444	0.00536196	0.0815712	3164.37	6859.28	2579.36	2029.96	2022.66	1989.59
ENSG00000225830.16	ERCC6	chr10:49454168-49539538	hgnc_idHGNC:3438	-	2728.63	0.550707	0.197782	2.78442	0.00536238	0.0815712	2419.6	2048.17	2174.32	3214.33	3311.29	3204.08
ENSG00000272391.6	POM121C	chr7:75416786-75486299	hgnc_idHGNC:34005	-	753.591	-1.56267	0.56122	-2.78442	0.00536235	0.0815712	621.525	2368.78	387.722	383.843	386.153	373.521
ENSG00000179598.6	PLD6	chr17:17200995-17206333	hgnc_idHGNC:30447	-	151.521	0.763359	0.274175	2.7842	0.00536602	0.0815721	91.3224	114.101	131.806	197.083	180.497	194.317
ENSG00000133935.7	ERG28	chr14:75649791-75660876	hgnc_idHGNC:1187	-	378.403	0.8396	0.301745	2.78248	0.0053945	0.0819503	270.421	191.426	352.125	488.954	427.722	539.771
ENSG00000118096.10	IFT46	chr11:118544528-118572970	hgnc_idHGNC:26146	-	439.396	0.881094	0.316711	2.78201	0.00540229	0.0819751	333.371	201.799	392.533	541.509	506.484	660.679
ENSG00000225767.1	FAF1-AS1	chr1:50461469-50471150	hgnc_idHGNC:40228	+	6.28426	-2.66054	0.956358	-2.78195	0.00540333	0.0819751	9.75288	13.2018	9.6209	1.87698	1.09392	2.15908
ENSG00000254403.1	OR10Y1P	chr11:59728519-59729492	hgnc_idHGNC:15140	+	6.33956	2.85869	1.02798	2.78087	0.00542134	0.0821936	2.65988	1.88597	0	8.44642	16.4088	8.63633
ENSG00000100100.13	PIK3IP1	chr22:31281594-31292534	hgnc_idHGNC:24942	-	70.6729	1.05647	0.379949	2.78057	0.00542632	0.0822144	28.372	54.6932	54.8391	106.988	77.6682	101.477
ENSG00000167525.15	PROCA1	chr17:28703197-28711888	hgnc_idHGNC:28600	-	50.9382	-1.418	0.510204	-2.77927	0.00544808	0.0823795	45.2179	122.588	54.8391	38.4781	18.5966	25.909
ENSG00000185453.13	ZSWIM9	chr19:48170680-48197620	hgnc_idHGNC:34495	+	139.528	-1.79774	0.646802	-2.77943	0.00544546	0.0823795	88.6626	492.239	69.2705	61.9404	68.9169	56.1361
ENSG00000255462.1	RP11-483L5.1	chr11:11570084-11573782	havana_geneOTTHUMG00000165678.1	+	10.3131	-2.46219	0.885787	-2.77966	0.00544151	0.0823795	11.5261	32.0615	8.65881	0.938491	4.37567	4.31816
ENSG00000177119.17	ANO6	chr12:45215987-45482280	hgnc_idHGNC:25240	+	5237.35	0.801278	0.288402	2.77833	0.00546383	0.0825082	4283.29	2565.87	4608.41	6591.96	6171.89	7202.7
ENSG00000259294.1	CTA-339C12.1	chr7:101822247-101824729	havana_geneOTTHUMG00000172408.1	-	8.68472	-2.88243	1.03744	-2.7784	0.00546267	0.0825082	7.09301	33.0045	5.77254	1.87698	3.28176	1.07954
ENSG00000157087.20	ATP2B2	chr3:10324023-10708007	hgnc_idHGNC:815	-	44.6435	-1.37568	0.495329	-2.77731	0.00548107	0.0826589	54.9708	104.671	33.6731	23.4623	26.254	24.8294
ENSG00000223599.1	RP11-216N14.7	chr1:153852106-153853414	tagpseudo_consens	-	24.4364	-1.73019	0.62296	-2.77737	0.00548007	0.0826589	27.4854	67.895	17.3176	12.2004	9.84527	11.875
ENSG00000054219.11	LY75	chr2:159803355-159904756	hgnc_idHGNC:6729	-	67.9037	1.24803	0.449417	2.77699	0.00548646	0.0826855	47.8778	20.7457	51.9528	62.8789	120.331	103.636
ENSG00000183431.12	SF3A3	chr1:37956975-37990075	hgnc_idHGNC:10767	-	2764.9	-0.587806	0.211703	-2.77656	0.00549379	0.0827411	3319.53	2906.28	3735.79	2281.47	2141.89	2204.42
ENSG00000090339.9	ICAM1	chr19:10271093-10286615	hgnc_idHGNC:5344	+	1567.78	0.87746	0.316153	2.77543	0.0055129	0.0829235	879.533	1562.53	873.577	2036.53	1707.61	2346.92
ENSG00000272235.1	RP11-22L13.1	chr1:3306636-3310096	havana_geneOTTHUMG00000185641.1	-	4.16452	-4.4353	1.59807	-2.77541	0.00551318	0.0829235	7.97963	14.1448	1.92418	0.938491	0	0
ENSG00000198746.13	GPATCH3	chr1:26890488-26900467	hgnc_idHGNC:25720	-	241.316	-0.694749	0.250475	-2.77372	0.00554187	0.0832999	276.627	339.475	279.006	193.329	161.9	197.556
ENSG00000135473.15	PAN2	chr12:56316223-56334053	hgnc_idHGNC:20074	-	647.25	0.637243	0.229864	2.77226	0.00556687	0.0836206	565.667	444.147	509.908	818.364	702.296	843.122
ENSG00000111653.20	ING4	chr12:6650301-6663142	hgnc_idHGNC:19423	-	268.477	0.651664	0.235126	2.77155	0.00557901	0.0836734	203.924	214.058	208.773	366.011	292.076	326.021
ENSG00000117525.14	F3	chr1:94529173-94541759	hgnc_idHGNC:3541	-	17681	0.72087	0.260093	2.77159	0.00557837	0.0836734	13894.3	9983.4	16182.3	21937.2	20387.4	23701.3
ENSG00000172748.14	ZNF596	chr8:232137-264703	hgnc_idHGNC:27268	+	42.4742	-1.05078	0.379151	-2.77141	0.00558141	0.0836734	54.9708	61.2941	55.8012	32.8472	20.7844	29.1476
ENSG00000241429.1	EEF1A1P25	chr3:138825063-138826329	hgnc_idHGNC:37898	+	8.58125	-2.62028	0.945879	-2.77021	0.00560206	0.0838174	4.43313	25.4606	14.4313	2.81547	2.18784	2.15908
ENSG00000267672.1	CTD-2293H3.1	chr19:37091341-37092564	tagoverlapping_locus	+	3.95417	-4.36063	1.57397	-2.77047	0.00559758	0.0838174	13.2994	6.6009	2.88627	0.938491	0	0
ENSG00000269416.6	LINC01224	chr19:23399233-23416075	hgnc_idHGNC:49676	-	409.87	-0.788163	0.284495	-2.77039	0.00559892	0.0838174	417.601	679.893	459.879	291.871	331.457	278.522
ENSG00000180198.17	RCC1	chr1:28505943-28539300	hgnc_idHGNC:1913	+	1979.85	-0.597673	0.215864	-2.76875	0.00562725	0.084139	2024.17	2580.01	2548.58	1622.65	1562.12	1541.58
ENSG00000198796.7	ALPK2	chr18:58481247-58629091	hgnc_idHGNC:20565	-	8.04846	-2.72202	0.984124	-2.76593	0.00567608	0.0847578	13.2994	17.9167	10.583	0	1.09392	5.39771
ENSG00000251666.1	ZNF346-IT1	chr5:177051714-177052963	hgnc_idHGNC:41423	+	13.9694	-1.81517	0.656251	-2.76597	0.00567533	0.0847578	15.9593	33.9475	15.3934	6.56944	5.46959	6.47725
ENSG00000135677.11	GNS	chr12:64713445-64759431	hgnc_idHGNC:4422	-	6430.44	0.656796	0.23752	2.76522	0.00568845	0.0848868	5251.48	3944.51	5778.31	7503.23	8004.2	8100.88
ENSG00000134061.5	CD180	chr5:67179613-67196799	hgnc_idHGNC:6726	-	37.6126	1.18264	0.42791	2.76376	0.00571398	0.0849939	22.1656	16.9738	29.8248	39.4166	53.602	63.6929
ENSG00000137841.12	PLCB2	chr15:40278176-40307935	hgnc_idHGNC:9055	-	11.3848	1.85135	0.669829	2.76391	0.00571134	0.0849939	5.31975	6.6009	2.88627	18.7698	14.2209	20.5113
ENSG00000156875.14	MFSD14A	chr1:100038095-100083377	hgnc_idHGNC:23363	+	138.094	0.861148	0.311524	2.76431	0.00570434	0.0849939	91.3224	90.5267	112.564	213.976	130.176	189.999
ENSG00000177311.12	ZBTB38	chr3:141324213-141449792	hgnc_idHGNC:26636	+	8325.15	0.646736	0.234007	2.76374	0.00571429	0.0849939	7360.77	5201.51	6906.84	9496.59	10265.3	10719.8
ENSG00000254388.1	DUTP2	chr8:123352181-123352643	hgnc_idHGNC:39515	+	20.5523	-1.44548	0.522922	-2.76424	0.00570551	0.0849939	27.4854	40.5484	22.1281	10.3234	12.0331	10.7954
ENSG00000099937.11	SERPIND1	chr22:20774113-20787720	hgnc_idHGNC:4838	+	19.6971	-1.52852	0.553108	-2.76351	0.0057184	0.0849996	24.8255	36.7765	25.9764	5.63095	10.9392	14.034
ENSG00000118960.13	HS1BP3	chr2:20560448-20651130	hgnc_idHGNC:24979	-	404.971	0.676863	0.245002	2.76269	0.00573277	0.0851513	286.38	361.164	287.665	544.325	433.192	517.1
ENSG00000265136.1	RP13-638C3.6	chr17:82576616-82577391	tagpseudo_consens	-	3.85337	-4.31904	1.56346	-2.7625	0.00573609	0.0851513	7.97963	11.3158	2.88627	0.938491	0	0
ENSG00000114738.11	MAPKAPK3	chr3:50611520-50649291	hgnc_idHGNC:6888	+	3072.65	0.605014	0.2191	2.76136	0.00575608	0.0853369	2091.55	2543.23	2678.46	3974.51	3404.27	3743.85
ENSG00000179981.11	TSHZ1	chr18:75210755-75289950	hgnc_idHGNC:10669	+	145.132	-1.09726	0.397357	-2.76141	0.00575525	0.0853369	152.5	309.3	131.806	109.803	86.4195	80.9656
ENSG00000259205.2	PRKXP1	chr15:100553529-100558954	hgnc_idHGNC:9442	-	8.9452	-4.65464	1.6861	-2.76059	0.00576979	0.0854844	3.5465	48.0923	0	0.938491	1.09392	0
ENSG00000058085.15	LAMC2	chr1:183186238-183245127	hgnc_idHGNC:6493	+	2514.36	0.520451	0.188607	2.75945	0.00578993	0.085727	2029.49	2054.77	2112.75	2854.89	3092.51	2941.75
ENSG00000188493.15	C19orf54	chr19:40740856-40751553	hgnc_idHGNC:24758	-	142.829	-1.60534	0.582065	-2.758	0.00581561	0.0860514	92.2091	449.805	102.944	60.0634	62.3533	89.6019
ENSG00000184083.12	FAM120C	chrX:54068324-54183281	hgnc_idHGNC:16949	-	571.047	-0.700783	0.254184	-2.75699	0.00583354	0.0862606	695.114	844.916	581.102	423.259	485.7	396.192
ENSG00000152518.8	ZFP36L2	chr2:43222402-43226606	hgnc_idHGNC:1108	-	392.365	-1.45737	0.528667	-2.75669	0.00583902	0.0862856	313.865	1157.04	254.954	245.885	185.966	196.476
ENSG00000171533.12	MAP6	chr11:75586918-75669038	hgnc_idHGNC:6868	-	106.318	0.822711	0.298483	2.75631	0.00584573	0.0863287	62.9504	86.7547	80.8155	139.835	150.961	116.59
ENSG00000226465.3	RP13-401N8.1	chr20:25697003-25752776	havana_geneOTTHUMG00000032135.4	+	17.6952	1.76539	0.640566	2.75598	0.0058517	0.086361	9.75288	1.88597	12.5072	30.9702	24.0662	26.9885
ENSG00000109452.12	INPP4B	chr4:142023160-142847432	hgnc_idHGNC:6075	-	4394.63	0.908974	0.329877	2.75549	0.0058604	0.0864333	3633.39	1747.35	3781.97	5719.16	5719.01	5766.91
ENSG00000125337.20	KIF25	chr6:167996241-168045091	hgnc_idHGNC:6390	+	39.4696	-1.22244	0.443792	-2.75453	0.00587763	0.0864658	44.3313	81.0968	40.4078	25.3393	22.9723	22.6704
ENSG00000159899.15	NPR2	chr9:35791591-35809732	hgnc_idHGNC:7944	+	129.001	0.712817	0.258781	2.75452	0.00587779	0.0864658	101.962	102.786	88.5122	162.359	158.618	159.772
ENSG00000262380.1	CTB-193M12.3	chr16:15683290-15684570	tagoverlapping_locus	+	6.27373	-3.47268	1.26061	-2.75477	0.00587334	0.0864658	7.09301	23.5747	3.84836	0.938491	2.18784	0
ENSG00000268912.1	CTD-2619J13.17	chr19:58428632-58431148	havana_geneOTTHUMG00000183536.1	-	91.0458	-1.03367	0.375224	-2.75482	0.00587252	0.0864658	100.189	177.281	89.4743	55.371	67.8229	56.1361
ENSG00000114631.11	PODXL2	chr3:127629185-127672802	hgnc_idHGNC:17936	+	169.595	-1.01874	0.369919	-2.75394	0.00588827	0.0865208	153.386	345.133	182.797	106.988	112.674	116.59
ENSG00000160172.10	FAM86C2P	chr11:67791648-67805336	hgnc_idHGNC:42392	-	90.2503	0.824137	0.299263	2.75389	0.00588913	0.0865208	57.6307	78.2679	59.6496	121.065	108.298	116.59
ENSG00000115041.13	KCNIP3	chr2:95297327-95386077	hgnc_idHGNC:15523	+	817.115	0.860283	0.312511	2.75281	0.00590855	0.0866596	422.92	826.999	491.628	1122.44	1026.1	1012.61
ENSG00000137628.18	DDX60	chr4:168216291-168318883	hgnc_idHGNC:25942	-	2528.36	0.931607	0.33843	2.75273	0.00590999	0.0866596	2128.79	968.447	2120.45	3188.05	3450.22	3314.19
ENSG00000196998.19	WDR45	chrX:49074433-49101170	hgnc_idHGNC:28912	-	944.745	0.548515	0.199245	2.75297	0.00590574	0.0866596	741.219	757.218	803.345	1059.56	1161.74	1145.39
ENSG00000175727.14	MLXIP	chr12:122078756-122147344	hgnc_idHGNC:17055	+	1176.43	-1.59372	0.579048	-2.75232	0.00591755	0.0867146	790.87	3853.04	658.069	611.896	602.749	541.93
ENSG00000055609.21	KMT2C	chr7:152134922-152436644	hgnc_idHGNC:13726	-	3432.02	-0.847584	0.308109	-2.75092	0.00594286	0.0870294	4302.79	6005.88	2927.64	2292.73	2464.6	2598.46
ENSG00000168994.14	PXDC1	chr6:3722614-3751713	hgnc_idHGNC:21361	-	1212.27	0.674616	0.245256	2.75066	0.00594745	0.0870407	922.091	813.797	1066	1649.87	1229.56	1592.32
ENSG00000118058.23	KMT2A	chr11:118436490-118526832	hgnc_idHGNC:7132	+	2597.84	-1.17814	0.42838	-2.75022	0.00595544	0.0870457	2910.79	6154.87	1744.27	1576.66	1449.44	1751.02
ENSG00000135940.7	COX5B	chr2:97646062-97648383	hgnc_idHGNC:2269	+	1703.3	0.681537	0.247802	2.75033	0.00595355	0.0870457	1165.91	1143.84	1615.35	2244.87	2169.24	1880.56
ENSG00000260035.1	CTD-2651B20.6	chr15:45200325-45200632	tagoverlapping_locus	-	83.7642	-1.26289	0.459286	-2.74967	0.00596555	0.0871376	149.84	49.9783	154.896	47.863	52.5081	47.4998
ENSG00000175414.7	ARL10	chr5:176365487-176401865	hgnc_idHGNC:22042	+	131.788	-1.29271	0.470223	-2.74915	0.00597508	0.0872209	140.087	330.045	91.3985	76.0178	73.2925	79.886
ENSG00000154153.15	RETREG1	chr5:16473038-16617101	hgnc_idHGNC:25964	-	58.158	1.01026	0.367534	2.74875	0.00598223	0.0872596	47.8778	30.1756	37.5215	62.8789	76.5743	93.9201
ENSG00000162521.19	RBBP4	chr1:32651142-32686211	hgnc_idHGNC:9887	+	2002.57	-0.543681	0.197804	-2.74858	0.0059854	0.0872596	2405.42	2234.88	2486.04	1539.13	1737.14	1612.83
ENSG00000101057.16	MYBL2	chr20:43667019-43716495	hgnc_idHGNC:7548	+	1374.03	-1.1556	0.420582	-2.74763	0.0060028	0.0874572	1075.48	3303.28	1311.33	861.535	807.312	885.224
ENSG00000227417.3	RP11-397P13.6	chr1:203805621-203806263	tagpseudo_consens	-	11.0511	-2.41308	0.878915	-2.74552	0.00604159	0.0879662	15.0726	34.8905	5.77254	1.87698	4.37567	4.31816
ENSG00000179277.9	MEIS3P1	chr17:15786618-15787575	hgnc_idHGNC:7002	+	256.919	0.929968	0.338794	2.74494	0.00605221	0.0880645	129.447	227.26	174.138	399.797	235.192	375.68
ENSG00000157617.17	C2CD2	chr21:41885112-41954018	hgnc_idHGNC:1266	-	1351.67	0.54955	0.200222	2.7447	0.00605657	0.0880716	1089.66	1189.11	1013.08	1586.05	1640.88	1591.24
ENSG00000236296.8	GUSBP5	chr4:143559472-143561460	hgnc_idHGNC:42319	+	12.7075	1.96216	0.715041	2.74412	0.00606732	0.0881717	9.75288	2.82896	2.88627	20.6468	14.2209	25.909
ENSG00000106351.13	AGFG2	chr7:100539203-100568220	hgnc_idHGNC:5177	+	1593.48	0.901362	0.328761	2.74169	0.00611233	0.0883746	794.417	1631.37	908.213	2183.87	1819.19	2223.85
ENSG00000124762.14	CDKN1A	chr6:36676460-36687337	hgnc_idHGNC:1784	+	1181.25	-0.685957	0.250165	-2.74201	0.00610638	0.0883746	1144.63	1684.17	1542.23	1000.43	871.853	844.201
ENSG00000140534.14	TICRR	chr15:89575469-89631056	hgnc_idHGNC:28704	+	692.675	-1.10777	0.40403	-2.74181	0.00611016	0.0883746	711.96	1583.27	543.581	434.521	466.009	416.703
ENSG00000164796.18	CSMD3	chr8:112222928-113436939	hgnc_idHGNC:19291	-	3.60268	-4.2047	1.53314	-2.74255	0.00609647	0.0883746	5.31975	9.42986	5.77254	0	1.09392	0
ENSG00000230417.12	LINC00856	chr10:78179185-78551355	hgnc_idHGNC:45111	+	10.2073	-2.44788	0.892632	-2.74232	0.00610067	0.0883746	20.3924	25.4606	5.77254	0.938491	3.28176	5.39771
ENSG00000266936.1	CTC-215O4.4	chr19:11010917-11016011	havana_geneOTTHUMG00000180797.1	-	9.036	-3.24763	1.18405	-2.74281	0.00609155	0.0883746	2.65988	36.7765	9.6209	1.87698	3.28176	0
ENSG00000277476.1	RP11-147L13.13	chr17:68133201-68135935	havana_geneOTTHUMG00000186695.2	+	105.084	-0.865401	0.31548	-2.74312	0.00608581	0.0883746	146.293	145.22	115.451	72.2638	92.9831	58.2952
ENSG00000279110.1	CTA-243E7.1	chr22:25052122-25065241	havana_geneOTTHUMG00000189169.1	-	148.459	-1.60012	0.583622	-2.7417	0.00611215	0.0883746	135.654	460.177	74.0809	88.2181	70.0108	62.6134
ENSG00000241322.11	CDRT1	chr17:15565483-15619704	hgnc_idHGNC:14379	-	84.5323	0.913875	0.333361	2.74139	0.00611791	0.0883991	73.5899	43.3774	58.6875	95.7261	118.143	117.67
ENSG00000234745.13	HLA-B	chr6:31353872-31357188	hgnc_idHGNC:4932	-	13910.4	0.548493	0.200109	2.74097	0.00612587	0.088458	10124.4	11353.6	12414.8	16340.1	16368.3	16861.4
ENSG00000135404.12	CD63	chr12:55725323-55729707	hgnc_idHGNC:1692	-	6724.94	0.781151	0.285111	2.73981	0.0061475	0.0886017	4950.92	3487.16	6404.63	8914.72	7775.57	8816.61
ENSG00000163485.17	ADORA1	chr1:203090654-203167405	hgnc_idHGNC:262	+	45.2689	1.02182	0.37295	2.73985	0.00614678	0.0886017	23.0523	30.1756	36.5594	66.6329	57.9777	57.2157
ENSG00000187605.16	TET3	chr2:73984910-74108176	hgnc_idHGNC:28313	+	526.015	-1.11799	0.408029	-2.73999	0.00614415	0.0886017	529.315	1207.97	423.319	313.456	310.673	371.362
ENSG00000162946.23	DISC1	chr1:231626790-232041272	hgnc_idHGNC:2888	+	73.0912	-0.878973	0.320901	-2.73908	0.00616117	0.0887155	96.6422	90.5267	97.1711	62.8789	49.2263	42.1021
ENSG00000174428.18	GTF2IRD2B	chr7:75092573-75149817	hgnc_idHGNC:33125	+	95.9494	0.874849	0.319408	2.73897	0.00616318	0.0887155	76.2498	51.8643	75.043	130.45	102.828	139.261
ENSG00000110395.7	CBL	chr11:119206298-119313926	hgnc_idHGNC:1541	+	1942.51	-0.761546	0.27838	-2.73563	0.00622608	0.0895644	2485.21	3109.03	1736.57	1445.28	1465.85	1413.12
ENSG00000121005.9	CRISPLD1	chr8:74984505-75034558	hgnc_idHGNC:18206	+	6.1216	-2.94184	1.07582	-2.73452	0.00624713	0.0898103	12.4128	12.2588	7.69672	0	3.28176	1.07954
ENSG00000176182.6	MYPOP	chr19:45890023-45902613	hgnc_idHGNC:20178	-	76.0797	-1.55456	0.568642	-2.73381	0.00626059	0.0899471	60.2905	223.488	56.7633	35.6627	29.5358	50.7384
ENSG00000163125.16	RPRD2	chr1:150363091-150476566	hgnc_idHGNC:29039	+	684.071	-1.01637	0.371888	-2.73299	0.00627628	0.0899738	755.405	1438.05	553.202	471.122	436.473	450.169
ENSG00000163870.16	TPRA1	chr3:127571232-127598267	hgnc_idHGNC:30413	-	818.805	0.749627	0.27429	2.73297	0.00627655	0.0899738	491.191	806.253	534.922	1076.45	1015.16	988.86
ENSG00000165322.18	ARHGAP12	chr10:31805398-31928876	hgnc_idHGNC:16348	-	2643.38	0.802597	0.293655	2.73313	0.00627354	0.0899738	2102.19	1273.03	2404.26	3346.66	3200.81	3533.34
ENSG00000273760.1	CH17-360D5.3	chr10:47970043-47973496	havana_geneOTTHUMG00000189092.1	-	209.466	0.6897	0.252371	2.73288	0.00627825	0.0899738	171.119	150.878	158.745	219.607	283.325	273.124
ENSG00000101608.13	MYL12A	chr18:3247481-3256236	hgnc_idHGNC:16701	+	6668.51	1.09165	0.399591	2.73193	0.00629654	0.0901791	4874.67	1896.35	6007.29	9429.96	8551.16	9251.67
ENSG00000135457.10	TFCP2	chr12:51093656-51173135	hgnc_idHGNC:11748	-	236.32	-0.674323	0.246902	-2.73114	0.00631166	0.0902254	299.679	316.843	254.954	167.051	200.187	179.204
ENSG00000198833.7	UBE2J1	chr6:89326625-89352722	hgnc_idHGNC:17598	-	1643.31	0.824949	0.302029	2.73136	0.00630745	0.0902254	1290.04	763.819	1503.75	2048.73	2063.13	2190.39
ENSG00000261572.1	RP11-384L8.1	chr3:32236688-32238578	havana_geneOTTHUMG00000175702.1	-	14.6643	1.64639	0.60278	2.73133	0.00630792	0.0902254	7.97963	7.54389	5.77254	24.4008	14.2209	28.0681
ENSG00000171408.14	PDE7B	chr6:135851701-136195574	hgnc_idHGNC:8792	+	930.328	0.721571	0.264278	2.73035	0.00632667	0.0903267	766.045	525.243	815.852	1095.22	1090.64	1288.97
ENSG00000229771.2	RP4-644L1.2	chr20:40696499-40698616	havana_geneOTTHUMG00000032473.2	-	6.77407	-2.4697	0.904529	-2.73037	0.00632636	0.0903267	11.5261	10.3729	12.5072	1.87698	3.28176	1.07954
ENSG00000157881.16	PANK4	chr1:2508537-2526597	hgnc_idHGNC:19366	-	675.415	-0.669105	0.245159	-2.72927	0.00634747	0.0905668	708.414	1010.88	768.71	540.571	531.644	492.271
ENSG00000263786.1	RP11-649A18.4	chr17:75145261-75146546	tagoverlapping_locus	-	20.8924	-1.47774	0.541611	-2.72842	0.00636387	0.0907439	24.8255	45.2633	22.1281	10.3234	10.9392	11.875
ENSG00000259079.1	RP1-261D10.1	chr14:71330342-71330738	tagpseudo_consens	-	14.9141	-1.72571	0.632657	-2.72771	0.00637754	0.0908819	22.1656	33.0045	13.4693	5.63095	7.65743	7.55679
ENSG00000145022.4	TCTA	chr3:49412206-49416475	hgnc_idHGNC:11692	+	659.455	0.628398	0.230409	2.72731	0.00638526	0.090935	484.098	459.234	610.927	780.824	834.66	786.986
ENSG00000172638.13	EFEMP2	chr11:65866441-65873592	hgnc_idHGNC:3219	-	290.945	0.692049	0.253769	2.72708	0.00638976	0.0909423	203.037	248.005	216.47	366.011	301.921	410.226
ENSG00000280046.1	RP11-1099M24.6	chr17:7858943-7866083	tagoverlapping_locus	+	29.0731	-1.56747	0.574895	-2.72653	0.00640049	0.0910381	34.5784	72.61	23.0902	9.38491	17.5027	17.2727
ENSG00000204469.13	PRRC2A	chr6:31620715-31637771	hgnc_idHGNC:13918	+	10736.9	-1.53324	0.56248	-2.72587	0.00641331	0.0911635	7029.17	34254.9	6595.12	6116.14	4909.51	5516.46
ENSG00000154127.10	UBASH3B	chr11:122655722-122814473	hgnc_idHGNC:29884	+	2757.47	-0.596624	0.218938	-2.72508	0.00642856	0.0913232	3571.33	2782.75	3604.95	2271.15	2114.54	2200.1
ENSG00000112576.13	CCND3	chr6:41934934-42050357	hgnc_idHGNC:1585	-	2556.72	-0.623711	0.228915	-2.72464	0.00643715	0.0913313	2627.96	3423.04	3251.86	2000.86	2231.59	1804.99
ENSG00000136052.10	SLC41A2	chr12:104801801-104958744	hgnc_idHGNC:31045	-	1677.46	0.978044	0.358941	2.72481	0.0064339	0.0913313	1323.73	585.595	1479.69	2190.44	2205.34	2279.99
ENSG00000100290.3	BIK	chr22:43110750-43129712	hgnc_idHGNC:1051	+	53.5713	1.29272	0.474516	2.72428	0.00644414	0.0913723	15.9593	27.3466	50.0287	77.8947	92.9831	57.2157
ENSG00000198155.5	ZNF876P	chr4:212610-255985	hgnc_idHGNC:32472	+	9.63299	-2.01929	0.741272	-2.72408	0.00644806	0.0913723	16.8459	18.8597	10.583	2.81547	4.37567	4.31816
ENSG00000075461.6	CACNG4	chr17:66964707-67033398	hgnc_idHGNC:1408	+	4.40473	-4.50887	1.65574	-2.72318	0.00646572	0.0914368	2.65988	19.8027	2.88627	0	0	1.07954
ENSG00000153162.9	BMP6	chr6:7726099-7881728	hgnc_idHGNC:1073	+	16.2787	-1.53663	0.564238	-2.72337	0.00646193	0.0914368	23.9389	24.5176	24.0522	5.63095	7.65743	11.875
ENSG00000234546.4	LNCTAM34A	chr1:9182004-9196284	hgnc_idHGNC:52548	+	5.15813	-3.16391	1.16191	-2.72303	0.00646868	0.0914368	9.75288	10.3729	7.69672	0.938491	2.18784	0
ENSG00000269918.1	AF131215.9	chr8:11104691-11106704	tagoverlapping_locus	-	40.6538	-1.27532	0.468281	-2.72341	0.00646116	0.0914368	78.0231	35.8335	58.6875	23.4623	31.7236	16.1931
ENSG00000248200.2	RP11-115A14.1	chr4:110146374-110147248	tagpseudo_consens	+	9.68161	-2.17026	0.797183	-2.72242	0.00648067	0.0914927	15.0726	20.7457	11.5451	0.938491	5.46959	4.31816
ENSG00000273472.1	RP11-102N12.3	chr4:140756528-140757921	havana_geneOTTHUMG00000186399.1	+	45.01	1.06492	0.391144	2.72258	0.00647736	0.0914927	27.4854	37.7195	22.1281	60.0634	51.4142	71.2497
ENSG00000128590.5	DNAJB9	chr7:108569867-108574850	hgnc_idHGNC:6968	+	694.409	0.977455	0.359361	2.71998	0.00652864	0.0921129	497.397	257.435	648.448	803.348	1020.63	939.201
ENSG00000157538.14	VPS26C	chr21:37223420-37267919	hgnc_idHGNC:3044	-	1625.59	0.686578	0.252445	2.71971	0.00653385	0.092121	1322.85	944.872	1470.07	2060.93	1923.11	2031.7
ENSG00000188312.14	CENPP	chr9:92325953-92620529	hgnc_idHGNC:32933	+	195.943	-0.71018	0.26114	-2.71954	0.00653731	0.092121	226.09	273.466	229.939	135.143	172.839	138.181
ENSG00000245156.1	RP11-867G23.3	chr11:66269832-66278525	tagoverlapping_locus	-	43.1893	-2.18032	0.802037	-2.71848	0.0065582	0.0923583	31.9185	168.795	11.5451	13.1389	20.7844	12.9545
ENSG00000285103.2	RP11-27J8.3	chr9:27529085-27543902	havana_geneOTTHUMG00000192567.2	+	8.56368	-2.58007	0.949202	-2.71814	0.00656495	0.0923962	23.9389	12.2588	7.69672	0.938491	5.46959	1.07954
ENSG00000186377.8	CYP4X1	chr1:47023669-47050751	hgnc_idHGNC:20244	+	5.29756	2.91118	1.07113	2.71786	0.0065705	0.092401	0.886626	1.88597	0.96209	8.44642	13.127	6.47725
ENSG00000204642.14	HLA-F	chr6:29722775-29738528	hgnc_idHGNC:4963	+	172.966	0.696971	0.256455	2.71772	0.0065734	0.092401	122.354	119.759	153.934	215.853	206.751	219.147
ENSG00000275216.2	RP11-54H7.4	chr13:109269634-109278512	havana_geneOTTHUMG00000187241.2	+	291.72	-1.52246	0.560276	-2.71733	0.00658103	0.0924511	296.133	869.433	132.768	137.958	155.336	158.693
ENSG00000136997.21	MYC	chr8:127735434-127742951	hgnc_idHGNC:7553	+	3069.66	0.662948	0.244046	2.71648	0.00659796	0.0926318	1994.02	2842.16	2293.62	4018.62	3277.38	3992.14
ENSG00000011198.10	ABHD5	chr3:43690108-43734371	hgnc_idHGNC:21396	+	3084.62	1.0137	0.373198	2.71624	0.00660274	0.0926417	2315.87	1012.77	2801.61	3998.91	4373.49	4005.1
ENSG00000272219.1	CTB-181H17.1	chr7:101960116-101961894	tagoverlapping_locus	+	8.11191	-3.05721	1.12573	-2.71575	0.00661257	0.0927226	15.0726	26.4036	1.92418	0.938491	1.09392	3.23862
ENSG00000266533.1	MIR3619	chr22:46091044-46091126	hgnc_idHGNC:38998	+	8.1041	-2.74511	1.01128	-2.7145	0.00663756	0.0930158	6.20638	26.4036	9.6209	0.938491	4.37567	1.07954
ENSG00000163719.20	MTMR14	chr3:9649433-9702393	hgnc_idHGNC:26190	+	1300.07	0.576483	0.212393	2.71423	0.00664309	0.093036	909.678	1126.87	1094.86	1617.02	1488.82	1563.18
ENSG00000166435.16	XRRA1	chr11:74807739-74949200	hgnc_idHGNC:18868	-	297.802	-0.765123	0.281954	-2.71364	0.00665481	0.0931428	344.897	481.866	298.248	234.623	222.065	205.113
ENSG00000188732.11	FAM221A	chr7:23680130-23703249	hgnc_idHGNC:27977	+	182.133	0.975481	0.359593	2.71274	0.006673	0.09334	143.633	68.838	155.859	224.299	272.386	227.783
ENSG00000101695.9	RNF125	chr18:32018825-32073219	hgnc_idHGNC:21150	+	36.716	-1.0613	0.391375	-2.71172	0.0066935	0.0934111	48.7644	43.3774	56.7633	22.5238	21.8784	26.9885
ENSG00000146386.8	ABRACL	chr6:139028745-139043302	hgnc_idHGNC:21230	+	342.25	1.06254	0.391802	2.71194	0.00668915	0.0934111	244.709	106.557	313.641	498.339	464.915	425.339
ENSG00000203697.12	CAPN8	chr1:223538007-223665723	hgnc_idHGNC:1485	-	6.40774	-2.71356	1.0007	-2.71167	0.00669449	0.0934111	10.6395	14.1448	8.65881	2.81547	2.18784	0
ENSG00000279591.1	AC002044.1	chr16:73015047-73016016	tagoverlapping_locus	-	8.28652	-2.56703	0.946502	-2.71213	0.00668531	0.0934111	14.186	23.5747	4.81045	2.81547	1.09392	3.23862
ENSG00000189337.17	KAZN	chr1:13892792-15118043	hgnc_idHGNC:29173	+	298.117	-1.44376	0.532467	-2.71146	0.00669874	0.0934132	225.203	883.578	199.153	163.297	170.651	146.818
ENSG00000003436.16	TFPI	chr2:187464230-187565760	hgnc_idHGNC:11760	-	3225.23	0.83866	0.309407	2.71054	0.00671734	0.093558	2741.45	1429.57	2768.89	3984.83	4089.07	4337.6
ENSG00000129353.15	SLC44A2	chr19:10602457-10644557	hgnc_idHGNC:17292	+	4194.55	0.573471	0.211564	2.71063	0.0067156	0.093558	3008.32	3854.93	3251.86	4823.84	5071.41	5156.97
ENSG00000084774.14	CAD	chr2:27217369-27243943	hgnc_idHGNC:1424	+	3796.5	-0.966829	0.356905	-2.70893	0.00675006	0.0938936	3573.99	7921.09	3574.16	2591.17	2584.93	2533.68
ENSG00000090020.11	SLC9A1	chr1:27098809-27166981	hgnc_idHGNC:11071	-	309.153	-3.04724	1.12487	-2.70897	0.00674917	0.0938936	162.252	1409.76	82.7397	74.1408	60.1655	65.852
ENSG00000147654.15	EBAG9	chr8:109539711-109565996	hgnc_idHGNC:3123	+	452.981	0.933331	0.344562	2.70875	0.00675381	0.0938936	355.537	174.452	404.078	596.88	614.782	572.157
ENSG00000254781.1	GVINP2	chr11:6748131-6750324	hgnc_idHGNC:38876	+	21.1399	1.67914	0.619985	2.70835	0.00676178	0.0939471	18.6191	5.65792	5.77254	34.7242	40.475	21.5908
ENSG00000115904.14	SOS1	chr2:38981549-39124345	hgnc_idHGNC:11187	-	777.64	-0.635605	0.234741	-2.70769	0.00677528	0.0940428	1069.27	996.737	772.558	607.204	589.622	630.452
ENSG00000170683.7	OR10A3	chr11:7937171-7941708	hgnc_idHGNC:8162	-	3.56908	-4.19369	1.54885	-2.70761	0.00677693	0.0940428	8.86626	3.77195	7.69672	0	0	1.07954
ENSG00000102452.18	NALCN	chr13:101053776-101416508	hgnc_idHGNC:19082	-	62.8433	-0.996251	0.368044	-2.70688	0.00679185	0.0941606	99.3021	56.5792	95.2469	42.2321	43.7567	39.943
ENSG00000117266.16	CDK18	chr1:205504596-205532793	hgnc_idHGNC:8751	+	19.594	-2.41148	0.891033	-2.70639	0.00680196	0.0941606	18.6191	70.724	9.6209	5.63095	1.09392	11.875
ENSG00000125124.14	BBS2	chr16:56465640-56582667	hgnc_idHGNC:967	-	455.415	0.782505	0.289125	2.70646	0.00680038	0.0941606	373.269	229.146	402.153	604.388	554.617	568.918
ENSG00000166147.15	FBN1	chr15:48408313-48645721	hgnc_idHGNC:3603	-	1537.92	0.543719	0.2009	2.70641	0.00680143	0.0941606	1245.71	1351.3	1157.39	1754.04	1812.62	1906.47
ENSG00000278985.1	RP11-303E16.9	chr16:80982319-80984094	tagoverlapping_locus	-	10.4781	-2.02504	0.7489	-2.70402	0.00685054	0.0947755	25.7121	15.0878	9.6209	3.75396	4.37567	4.31816
ENSG00000270647.6	TAF15	chr17:35713791-35864615	hgnc_idHGNC:11547	+	1211.11	-0.648525	0.239874	-2.70361	0.00685916	0.0948372	1610.11	1549.33	1276.69	837.134	1109.23	884.144
ENSG00000134590.14	RTL8C	chrX:135032355-135033546	hgnc_idHGNC:2569	+	1401.94	0.55971	0.207079	2.70288	0.00687406	0.0948704	1073.7	1082.55	1243.98	1742.78	1542.42	1726.19
ENSG00000153714.6	LURAP1L	chr9:12775020-12823060	hgnc_idHGNC:31452	+	72.9845	1.03964	0.384587	2.70327	0.00686612	0.0948704	62.9504	28.2896	51.9528	93.8491	87.5135	113.352
ENSG00000173812.11	EIF1	chr17:41688885-41692668	hgnc_idHGNC:3249	+	2384.23	-0.624835	0.231161	-2.70303	0.00687108	0.0948704	2639.48	3458.87	2579.36	1748.41	2007.34	1871.92
ENSG00000143226.15	FCGR2A	chr1:161505430-161524013	hgnc_idHGNC:3616	+	9.94977	2.12945	0.788162	2.7018	0.00689661	0.0951239	5.31975	0.942986	4.81045	15.0159	10.9392	22.6704
ENSG00000180139.11	ACTA2-AS1	chr10:88932390-88940820	hgnc_idHGNC:45169	+	46.4273	-1.13893	0.421597	-2.70146	0.00690365	0.0951634	70.9301	81.0968	39.4457	26.2777	27.348	33.4658
ENSG00000283156.1	RP11-646I6.3	chr4:56410516-56431548	havana_geneOTTHUMG00000160757.2	+	47.4477	-0.995234	0.368615	-2.69993	0.00693548	0.0955444	78.0231	54.6932	56.7633	30.0317	30.6297	34.5453
ENSG00000252827.1	RN7SKP11	chr12:96427200-96427486	hgnc_idHGNC:45735	-	12.6316	2.02951	0.751866	2.69929	0.00694869	0.0956684	4.43313	1.88597	8.65881	27.2162	9.84527	23.7499
ENSG00000234520.6	HRAT17	chr7:112953282-112995677	havana_geneOTTHUMG00000155236.42	-	8.8769	2.06855	0.766586	2.69839	0.00696755	0.0958701	3.5465	2.82896	3.84836	9.38491	14.2209	19.4317
ENSG00000164713.10	BRI3	chr7:98252379-98310441	hgnc_idHGNC:1109	+	1577.06	0.56061	0.207794	2.69791	0.00697773	0.0959235	1184.53	1289.06	1349.81	1871.35	2052.19	1715.39
ENSG00000198198.17	SZT2	chr1:43389882-43454247	hgnc_idHGNC:29040	+	1935.63	-0.856653	0.317537	-2.6978	0.00697985	0.0959235	2080.02	3615.41	1786.6	1406.8	1328.02	1396.93
ENSG00000181381.15	DDX60L	chr4:168356735-168537786	hgnc_idHGNC:26429	-	2484.61	0.802533	0.297515	2.69745	0.00698719	0.0959664	2246.71	1179.68	2005.96	2954.37	3244.56	3276.41
ENSG00000114541.15	FRMD4B	chr3:69168782-69542583	hgnc_idHGNC:24886	-	297.81	0.65148	0.241596	2.69656	0.00700588	0.0960288	255.348	193.312	246.295	351.934	365.369	374.601
ENSG00000155189.12	AGPAT5	chr8:6708642-6761503	hgnc_idHGNC:20886	+	1044.07	-0.968326	0.359099	-2.69655	0.00700629	0.0960288	1649.12	722.328	1774.09	681.344	706.671	730.849
ENSG00000228729.1	RP11-211A18.2	chr1:227234269-227235355	tagpseudo_consens	+	11.1978	-2.10128	0.779282	-2.69644	0.0070086	0.0960288	24.8255	17.9167	11.5451	0.938491	6.56351	5.39771
ENSG00000238109.1	RNF14P3	chr7:98998538-98999930	hgnc_idHGNC:54671	-	7.53972	-2.98543	1.10706	-2.69673	0.00700251	0.0960288	6.20638	29.2326	4.81045	2.81547	1.09392	1.07954
ENSG00000271524.1	BNIP3P17	chr19:20221869-20222463	hgnc_idHGNC:49697	+	25.7688	-1.57309	0.583452	-2.69618	0.00701397	0.0960446	24.8255	66.952	24.0522	15.9543	12.0331	10.7954
ENSG00000150054.19	MPP7	chr10:28050993-28334486	hgnc_idHGNC:26542	-	89.6502	1.02973	0.382223	2.69405	0.00705896	0.0966025	61.1772	34.8905	80.8155	123.881	136.74	100.397
ENSG00000267838.2	AC008746.12	chr19:54438665-54439544	havana_geneOTTHUMG00000150514.2	-	21.1907	-1.93677	0.719108	-2.6933	0.0070748	0.0967611	18.6191	66.952	15.3934	13.1389	6.56351	6.47725
ENSG00000133030.22	MPRIP	chr17:17042457-17217679	hgnc_idHGNC:30321	+	8329.42	-1.09545	0.406849	-2.69253	0.00709127	0.0969283	7299.59	19541.5	7203.17	5366.29	5378.8	5187.2
ENSG00000235027.1	AC068580.6	chr11:1760348-1762486	havana_geneOTTHUMG00000045360.2	+	205.379	0.916632	0.340494	2.69207	0.00710111	0.0970045	112.601	209.343	104.868	279.67	250.507	275.283
ENSG00000072657.10	TRHDE	chr12:72087266-72670758	hgnc_idHGNC:30748	+	3.53708	-5.21651	1.93831	-2.69127	0.00711802	0.0970739	10.6395	0	10.583	0	0	0
ENSG00000116128.12	BCL9	chr1:147541501-147626216	hgnc_idHGNC:1008	+	254.846	-1.50115	0.557796	-2.69123	0.00711898	0.0970739	192.398	785.508	152.01	128.573	135.646	134.943
ENSG00000188488.14	SERPINA5	chr14:94561442-94593118	hgnc_idHGNC:8723	+	10.6079	-1.90432	0.707543	-2.69146	0.00711403	0.0970739	16.8459	14.1448	19.2418	4.69245	6.56351	2.15908
ENSG00000085978.22	ATG16L1	chr2:233210051-233295674	hgnc_idHGNC:21498	+	1589.88	0.526682	0.195736	2.69077	0.00712865	0.0970894	1227.09	1321.12	1360.39	1841.32	1818.09	1971.24
ENSG00000186212.4	SOWAHB	chr4:76894152-76898144	hgnc_idHGNC:32958	-	34.6616	1.19098	0.442585	2.69095	0.00712483	0.0970894	15.9593	27.3466	20.2039	61.9404	36.0993	46.4203
ENSG00000060140.9	STYK1	chr12:10618923-10674318	hgnc_idHGNC:18889	-	215.523	0.778006	0.289224	2.68997	0.0071458	0.0972068	187.965	115.987	172.214	250.577	300.828	265.567
ENSG00000154451.14	GBP5	chr1:89258950-89272804	hgnc_idHGNC:19895	-	13.5704	1.66222	0.617905	2.69009	0.00714326	0.0972068	7.09301	5.65792	6.73463	14.0774	27.348	20.5113
ENSG00000224055.1	GAPDHP55	chr15:44063511-44064313	hgnc_idHGNC:38561	+	18.0581	-2.05301	0.763459	-2.68909	0.00716465	0.0974051	25.7121	52.8072	8.65881	3.75396	10.9392	6.47725
ENSG00000131697.18	NPHP4	chr1:5862811-5992473	hgnc_idHGNC:19104	-	344.277	-1.10264	0.410095	-2.68874	0.00717216	0.0974489	309.432	792.109	307.869	222.422	235.192	198.636
ENSG00000224078.15	SNHG14	chr15:24978583-25420336	hgnc_idHGNC:37462	+	49.3892	-1.12765	0.419556	-2.68773	0.00719397	0.0975126	98.4154	52.8072	51.9528	29.0932	28.4419	35.6249
ENSG00000227598.1	RP1-167A14.2	chr6:166969626-166999065	tagncRNA_host	-	36.0444	-1.20581	0.448573	-2.68811	0.00718584	0.0975126	60.2905	47.1493	43.294	17.8313	15.3149	32.3862
ENSG00000261451.1	RP11-981G7.1	chr8:10433672-10438312	havana_geneOTTHUMG00000163781.2	+	13.8943	-1.77852	0.661677	-2.6879	0.00719025	0.0975126	29.2586	22.6317	12.5072	3.75396	7.65743	7.55679
ENSG00000276600.5	RAB7B	chr1:205976740-206003461	hgnc_idHGNC:30513	-	44.3168	1.07075	0.398363	2.68787	0.00719083	0.0975126	23.0523	31.1186	31.749	70.3868	42.6628	66.9316
ENSG00000124151.19	NCOA3	chr20:47501887-47656877	hgnc_idHGNC:7670	+	2627.04	0.601279	0.223751	2.68727	0.00720387	0.0975859	2302.57	1736.04	2223.39	2977.83	3190.96	3331.46
ENSG00000259182.5	RP11-424I19.2	chr15:101168530-101170821	havana_geneOTTHUMG00000172091.1	+	7.95643	-2.76728	1.02985	-2.68708	0.00720795	0.0975859	13.2994	23.5747	4.81045	2.81547	0	3.23862
ENSG00000135638.14	EMX1	chr2:72916260-72936071	hgnc_idHGNC:3340	+	11.0566	-2.27663	0.847438	-2.68648	0.00722083	0.0977022	12.4128	34.8905	7.69672	3.75396	2.18784	5.39771
ENSG00000140749.9	IGSF6	chr16:21639550-21652608	hgnc_idHGNC:5953	-	14.7242	-1.84069	0.685278	-2.68605	0.00723021	0.097713	27.4854	31.1186	10.583	9.38491	4.37567	5.39771
ENSG00000165943.5	MOAP1	chr14:93182199-93184923	hgnc_idHGNC:16658	-	820.521	0.785939	0.292595	2.6861	0.00722915	0.097713	669.402	400.769	736.961	1017.32	1070.95	1027.72
ENSG00000109929.10	SC5D	chr11:121292681-121313410	hgnc_idHGNC:10547	+	1562.97	1.05058	0.391529	2.68328	0.00729045	0.0984632	1238.62	467.721	1346.93	2029.02	1975.62	2319.93
ENSG00000279339.1	CTD-2373H9.3	chr17:78897264-78900152	havana_geneOTTHUMG00000177583.1	+	67.2312	-1.99019	0.741751	-2.6831	0.00729437	0.0984632	41.6714	255.549	25.0143	23.4623	36.0993	21.5908
ENSG00000225792.2	AC004540.4	chr7:26369310-26376701	havana_geneOTTHUMG00000152805.3	-	9.70092	1.92947	0.71921	2.68276	0.00730178	0.0985049	3.5465	2.82896	5.77254	17.8313	12.0331	16.1931
ENSG00000071553.18	ATP6AP1	chrX:154428633-154436516	hgnc_idHGNC:868	+	2253.67	0.528546	0.197047	2.68234	0.00731088	0.098524	1791.87	1754.9	1989.6	2776.99	2537.89	2670.78
ENSG00000141429.14	GALNT1	chr18:35581117-35711834	hgnc_idHGNC:4123	+	5328.21	0.921994	0.343733	2.6823	0.00731185	0.098524	4255.8	2014.22	4773.89	6760.89	7050.3	7114.18
ENSG00000158417.11	EIF5B	chr2:99337371-99401326	hgnc_idHGNC:30793	+	1292.13	-0.799306	0.298044	-2.68184	0.0073218	0.0985997	1466.48	2265.05	1192.03	940.368	958.272	930.565
ENSG00000233009.1	NALCN-AS1	chr13:100708325-101059286	hgnc_idHGNC:42743	+	6.71919	2.3942	0.892977	2.68114	0.00733722	0.098749	3.5465	1.88597	0.96209	12.2004	9.84527	11.875
ENSG00000221866.9	PLXNA4	chr7:132123332-132648688	hgnc_idHGNC:9102	-	90.1172	-0.906327	0.338138	-2.68034	0.0073547	0.0989257	103.735	152.764	96.209	69.4483	66.729	51.818
ENSG00000057704.13	TMCC3	chr12:94567122-94650557	hgnc_idHGNC:29199	-	1237.77	0.554028	0.206796	2.67911	0.00738183	0.0991214	1000.11	900.552	1108.33	1471.55	1480.07	1466.02
ENSG00000205269.6	TMEM170B	chr6:11537749-11583524	hgnc_idHGNC:34244	+	484.175	0.83282	0.310846	2.67921	0.00737967	0.0991214	414.941	225.374	404.078	560.279	703.39	596.986
ENSG00000277270.2	RP5-827E24.1	chr20:61432868-61437630	havana_geneOTTHUMG00000186969.2	-	29.5879	-1.62653	0.60712	-2.67909	0.00738231	0.0991214	32.8051	82.0398	19.2418	14.0774	16.4088	12.9545
ENSG00000183111.12	ARHGEF37	chr5:149551947-149634968	hgnc_idHGNC:34430	+	72.0688	0.872275	0.325633	2.6787	0.00739082	0.0991619	57.6307	54.6932	40.4078	101.357	97.3587	80.9656
ENSG00000274204.1	RP11-272L14.2	chr13:106506046-106506713	tagoverlapping_locus	-	11.054	-1.85292	0.69176	-2.67856	0.00739403	0.0991619	16.8459	22.6317	12.5072	5.63095	5.46959	3.23862
ENSG00000148053.17	NTRK2	chr9:84668551-85027054	hgnc_idHGNC:8032	+	3.39764	-4.12895	1.54176	-2.67808	0.00740455	0.0992445	7.09301	7.54389	4.81045	0.938491	0	0
ENSG00000168917.9	SLC35G2	chr3:136818647-136855888	hgnc_idHGNC:28480	+	431.45	0.646303	0.241354	2.67782	0.00741037	0.0992641	339.578	282.896	386.76	530.247	485.7	563.521
ENSG00000104361.10	NIPAL2	chr8:98189826-98294393	hgnc_idHGNC:25854	-	279.215	0.793001	0.296178	2.67744	0.00741861	0.0993161	236.729	138.619	237.636	346.303	348.96	367.044
ENSG00000100300.18	TSPO	chr22:43151547-43163242	hgnc_idHGNC:1158	+	2027.78	0.711889	0.265991	2.67636	0.00744259	0.0995785	1149.07	1761.5	1701.94	2805.15	2557.58	2191.47
ENSG00000091879.14	ANGPT2	chr8:6499632-6563409	hgnc_idHGNC:485	-	39.3405	-1.26377	0.472495	-2.67468	0.00748007	0.0999439	70.9301	39.6054	55.8012	13.1389	32.8176	23.7499
ENSG00000108187.16	PBLD	chr10:68282660-68333049	hgnc_idHGNC:23301	-	119.177	-1.18875	0.444407	-2.67492	0.00747466	0.0999439	107.282	282.896	106.792	63.8174	74.3864	79.886
ENSG00000225043.1	RPL18AP2	chr21:46420553-46421034	hgnc_idHGNC:23774	-	8.04714	-3.43705	1.2851	-2.67455	0.00748307	0.0999439	2.65988	36.7765	4.81045	1.87698	0	2.15908
ENSG00000137845.15	ADAM10	chr15:58588809-58749791	hgnc_idHGNC:188	-	10277.2	0.813421	0.304169	2.67424	0.00748982	0.0999754	8799.76	4723.42	8839.68	11916	13762.6	13621.7
ENSG00000163501.7	IHH	chr2:219054424-219060921	hgnc_idHGNC:5956	-	31.7795	1.84996	0.691991	2.67339	0.0075089	0.100171	2.65988	29.2326	9.6209	61.0019	54.6959	33.4658
ENSG00000251350.2	LINC02475	chr4:44016700-44022063	hgnc_idHGNC:53418	+	19.9233	1.46732	0.54897	2.67285	0.007521	0.100274	8.86626	7.54389	15.3934	30.0317	37.1932	20.5113
ENSG00000070669.17	ASNS	chr7:97851677-97872542	hgnc_idHGNC:753	-	27.4876	1.20384	0.450491	2.67228	0.00753373	0.100361	21.279	16.9738	11.5451	34.7242	39.3811	41.0226
ENSG00000267231.1	AC005786.5	chr19:3558015-3558486	havana_geneOTTHUMG00000180787.1	+	5.20982	-3.14937	1.17858	-2.67217	0.00753629	0.100361	7.09301	13.2018	7.69672	0	2.18784	1.07954
ENSG00000286133.2	RP11-364P22.4	chr4:157568731-157824256	tagncRNA_host	-	5.39412	2.97003	1.11169	2.67163	0.00754835	0.100462	2.65988	0.942986	0	10.3234	6.56351	11.875
ENSG00000089127.15	OAS1	chr12:112905856-112933219	hgnc_idHGNC:8086	+	70.6967	0.983751	0.368294	2.6711	0.00756021	0.100561	61.1772	29.2326	51.9528	93.8491	91.8891	96.0792
ENSG00000084731.15	KIF3C	chr2:25926598-25982749	hgnc_idHGNC:6321	-	612.247	-0.901111	0.33771	-2.66829	0.00762375	0.101347	555.914	1190.99	645.562	427.952	427.722	425.339
ENSG00000078142.13	PIK3C3	chr18:41955234-42087830	hgnc_idHGNC:8974	+	2151.91	0.761625	0.285546	2.66726	0.00764716	0.101466	1837.97	1071.23	1880.89	2620.27	2773.08	2728
ENSG00000104714.14	ERICH1	chr8:614746-738106	hgnc_idHGNC:27234	-	203.584	-0.732355	0.274585	-2.66714	0.00765004	0.101466	222.543	316.843	223.205	156.728	157.524	144.659
ENSG00000223722.3	IFITM3P2	chr12:31754720-31755121	hgnc_idHGNC:54539	+	5.19952	2.88361	1.08117	2.66712	0.00765052	0.101466	0.886626	0.942986	1.92418	12.2004	9.84527	5.39771
ENSG00000269964.4	MEI4	chr6:77650274-77927045	hgnc_idHGNC:43638	+	3.57226	-4.19473	1.5726	-2.66738	0.00764445	0.101466	8.86626	2.82896	8.65881	0	0	1.07954
ENSG00000253558.1	CTD-2179L22.1	chr5:78041879-78044138	tagpseudo_consens	-	11.9381	-1.71895	0.644552	-2.66689	0.00765562	0.101475	17.7325	20.7457	16.3555	3.75396	6.56351	6.47725
ENSG00000237351.1	ITPK1P1	chrX:47156638-47158199	hgnc_idHGNC:54951	-	24.8454	-1.9226	0.720971	-2.66669	0.00766032	0.101478	18.6191	83.9258	15.3934	9.38491	12.0331	9.71587
ENSG00000143341.12	HMCN1	chr1:185734391-186190949	hgnc_idHGNC:19194	+	37.2093	-1.15919	0.434773	-2.6662	0.00767132	0.101506	57.6307	41.4914	54.8391	15.0159	22.9723	31.3067
ENSG00000197283.18	SYNGAP1	chr6:33419661-33453689	hgnc_idHGNC:11497	+	216.953	-1.31291	0.492391	-2.66639	0.00766708	0.101506	168.459	588.424	171.252	119.188	135.646	118.75
ENSG00000197442.10	MAP3K5	chr6:136557046-136792477	hgnc_idHGNC:6857	-	285.435	-0.639429	0.239894	-2.66546	0.00768837	0.101672	380.362	334.76	328.073	248.7	223.159	197.556
ENSG00000123870.10	ZNF137P	chr19:52588505-52597345	hgnc_idHGNC:12921	+	49.8265	-1.01775	0.381904	-2.66492	0.00770057	0.101774	49.651	81.0968	69.2705	27.2162	36.0993	35.6249
ENSG00000115970.19	THADA	chr2:43230851-43596038	hgnc_idHGNC:19217	-	1132.94	-0.611497	0.229593	-2.66339	0.00773569	0.102179	1474.46	1156.1	1477.77	832.441	991.09	865.792
ENSG00000034677.13	RNF19A	chr8:100257060-100336218	hgnc_idHGNC:13432	-	2444.12	0.93124	0.349731	2.66273	0.00775084	0.102261	2029.49	901.495	2113.71	2994.72	3299.26	3326.07
ENSG00000139209.16	SLC38A4	chr12:46764761-46832408	hgnc_idHGNC:14679	-	660.85	1.01734	0.382046	2.66287	0.00774764	0.102261	529.315	211.229	570.519	824.933	848.881	980.223
ENSG00000183856.11	IQGAP3	chr1:156525405-156572604	hgnc_idHGNC:20669	-	5013.11	-0.827232	0.310754	-2.66202	0.00776741	0.10242	4996.14	9273.33	4967.27	3591.6	3625.25	3625.1
ENSG00000168386.19	FILIP1L	chr3:99828811-100114513	hgnc_idHGNC:24589	-	1012.58	0.707377	0.26582	2.66112	0.00778822	0.102576	886.626	578.994	841.828	1175.93	1160.65	1431.47
ENSG00000203805.11	PLPP4	chr10:120457227-120592065	hgnc_idHGNC:23531	+	1013.68	0.783833	0.294551	2.66112	0.00778823	0.102576	788.21	498.84	947.658	1327.96	1295.2	1224.2
ENSG00000162063.13	CCNF	chr16:2429394-2458854	hgnc_idHGNC:1591	+	1420.2	-0.745305	0.280186	-2.66004	0.00781314	0.102844	1373.38	2366.9	1597.07	1066.13	1123.45	994.257
ENSG00000181045.15	SLC26A11	chr17:80219699-80253500	hgnc_idHGNC:14471	+	267.694	0.893329	0.336124	2.65774	0.00786667	0.103489	133.88	275.352	152.972	351.934	331.457	360.567
ENSG00000130720.13	FIBCD1	chr9:130902438-130939286	hgnc_idHGNC:25922	-	27.3096	-1.64238	0.618019	-2.65748	0.00787264	0.103508	17.7325	72.61	33.6731	9.38491	17.5027	12.9545
ENSG00000151746.15	BICD1	chr12:32106835-32383633	hgnc_idHGNC:1049	+	256.057	-0.986039	0.371166	-2.6566	0.00789333	0.10372	280.174	519.585	221.281	192.391	173.933	148.977
ENSG00000091428.18	RAPGEF4	chr2:172735274-173052893	hgnc_idHGNC:16626	+	25.7655	-1.30765	0.492462	-2.65533	0.0079232	0.103873	41.6714	44.3204	24.0522	14.0774	18.5966	11.875
ENSG00000152582.14	SPEF2	chr5:35617844-35814611	hgnc_idHGNC:26293	+	77.2197	0.869425	0.327422	2.65536	0.00792235	0.103873	53.1975	45.2633	65.4221	93.8491	118.143	87.4428
ENSG00000198646.14	NCOA6	chr20:34689097-34825651	hgnc_idHGNC:15936	-	949.103	-1.35315	0.509514	-2.65577	0.00791286	0.103873	932.73	2641.3	518.566	504.908	515.236	581.873
ENSG00000255329.1	H2AZP4	chr11:70278921-70279297	hgnc_idHGNC:38015	-	11.0168	-3.24668	1.22259	-2.65557	0.00791746	0.103873	9.75288	49.0353	0.96209	0.938491	1.09392	4.31816
ENSG00000073282.14	TP63	chr3:189631389-189897276	hgnc_idHGNC:15979	+	38.2926	1.03264	0.389065	2.65416	0.00795066	0.104173	23.9389	22.6317	28.8627	48.8015	61.2594	44.2612
ENSG00000109881.17	CCDC34	chr11:27330827-27363234	hgnc_idHGNC:25079	-	313.476	-0.698597	0.263232	-2.65392	0.00795626	0.104186	355.537	329.102	479.121	228.992	258.165	229.942
ENSG00000163362.11	INAVA	chr1:200891048-200915742	hgnc_idHGNC:25599	+	13.1223	-1.80897	0.681694	-2.65364	0.00796293	0.104214	18.6191	31.1186	11.5451	6.56944	6.56351	4.31816
ENSG00000171094.18	ALK	chr2:29192774-29921586	hgnc_idHGNC:427	-	99.8353	-1.47999	0.557768	-2.65341	0.00796833	0.104224	125.014	267.808	48.1045	50.6785	40.475	66.9316
ENSG00000108846.16	ABCC3	chr17:50634777-50692253	hgnc_idHGNC:54	+	3110.06	0.94945	0.357908	2.65278	0.00798317	0.104239	1626.96	3319.31	1420.04	4089	3737.92	4467.14
ENSG00000164081.13	TEX264	chr3:51662693-51704323	hgnc_idHGNC:30247	+	1642.5	0.558412	0.210482	2.65301	0.00797763	0.104239	1171.23	1400.33	1414.27	2057.17	1979.99	1831.98
ENSG00000225721.5	RP11-269F19.10	chr1:44759037-44775810		-	26.268	-1.51632	0.571558	-2.65295	0.00797909	0.104239	48.7644	22.6317	45.2182	9.38491	22.9723	8.63633
ENSG00000108557.19	RAI1	chr17:17681458-17811453	hgnc_idHGNC:9834	+	1061.34	-1.70582	0.643294	-2.6517	0.00800881	0.104514	563.894	3803.06	507.021	516.17	479.136	498.748
ENSG00000086300.16	SNX10	chr7:26291862-26374383	hgnc_idHGNC:14974	+	58.0551	1.45143	0.547539	2.65082	0.00802965	0.104726	31.9185	8.48688	52.9149	91.9721	84.2317	78.8065
ENSG00000087842.11	PIR	chrX:15384799-15493564	hgnc_idHGNC:30048	-	291.943	0.728544	0.274955	2.64968	0.00805677	0.104839	202.151	177.281	279.968	368.827	339.115	384.317
ENSG00000122707.12	RECK	chr9:36036913-36124455	hgnc_idHGNC:11345	+	332.724	0.683114	0.257771	2.65008	0.0080473	0.104839	265.101	202.742	298.248	378.212	432.098	419.942
ENSG00000196155.13	PLEKHG4	chr16:67277510-67289499	hgnc_idHGNC:24501	+	1646.78	0.731309	0.275982	2.64985	0.00805286	0.104839	1008.98	1658.71	1046.75	2106.91	2071.88	1987.44
ENSG00000196367.14	TRRAP	chr7:98877933-99050831	hgnc_idHGNC:12347	+	3180.55	-1.32066	0.498374	-2.64994	0.00805055	0.104839	2939.16	8809.38	1878.96	1689.28	1808.25	1958.29
ENSG00000142227.11	EMP3	chr19:48321509-48330553	hgnc_idHGNC:3335	+	3722.59	0.953105	0.359809	2.64892	0.00807502	0.105017	2812.38	1329.61	3465.45	5235.84	4755.26	4737.03
ENSG00000238279.1	BX470102.3	chr1:153533603-153535115	havana_geneOTTHUMG00000013548.1	+	263.57	0.628116	0.237177	2.6483	0.00808984	0.105097	218.11	183.882	219.356	347.242	301.921	310.908
ENSG00000248690.8	HAS2-AS1	chr8:121639293-121994185	hgnc_idHGNC:34340	+	10.4878	-2.02608	0.765057	-2.64827	0.00809041	0.105097	26.5988	8.48688	15.3934	3.75396	4.37567	4.31816
ENSG00000099968.18	BCL2L13	chr22:17628855-17730855	hgnc_idHGNC:17164	+	1330.58	0.57943	0.218841	2.64773	0.00810347	0.105173	1014.3	959.96	1226.66	1659.25	1494.29	1629.03
ENSG00000140368.13	PSTPIP1	chr15:76993359-77037475	hgnc_idHGNC:9580	+	6.18161	-3.41789	1.29092	-2.64764	0.0081055	0.105173	3.5465	24.5176	5.77254	0	1.09392	2.15908
ENSG00000166396.13	SERPINB7	chr18:63752935-63805376	hgnc_idHGNC:13902	+	51.4213	1.23448	0.46632	2.64728	0.00811411	0.105225	35.465	13.2018	43.294	60.0634	79.856	76.6474
ENSG00000030582.18	GRN	chr17:44345246-44353106	hgnc_idHGNC:4601	+	7644.78	0.820358	0.309999	2.64633	0.00813708	0.105402	4061.63	7936.17	4586.28	9868.23	9260.02	10156.3
ENSG00000244203.2	FOXP1-AS1	chr3:71289769-71305853	hgnc_idHGNC:41942	+	3.42736	-4.13121	1.56109	-2.64636	0.00813626	0.105402	6.20638	9.42986	3.84836	0	0	1.07954
ENSG00000168172.9	HOOK3	chr8:42896946-43030535	hgnc_idHGNC:23576	+	971.807	-0.580274	0.219407	-2.64474	0.00817547	0.10584	1292.7	1059.92	1141.04	714.192	855.444	767.554
ENSG00000054277.14	OPN3	chr1:241590102-241677376	hgnc_idHGNC:14007	-	22.8161	-1.62068	0.613175	-2.6431	0.00821508	0.106292	50.5377	16.9738	35.5973	6.56944	17.5027	9.71587
ENSG00000204511.3	MCCD1	chr6:31528962-31530232	hgnc_idHGNC:20668	+	9.60758	-2.38896	0.903956	-2.64278	0.00822273	0.10633	11.5261	30.1756	6.73463	3.75396	4.37567	1.07954
ENSG00000160285.15	LSS	chr21:46188141-46228824	hgnc_idHGNC:6708	-	4204.82	0.69275	0.262173	2.64234	0.00823347	0.106409	2700.66	4190.63	2751.58	5363.48	4958.73	5263.84
ENSG00000171621.14	SPSB1	chr1:9292894-9369532	hgnc_idHGNC:30628	+	762.47	-0.571706	0.216383	-2.64211	0.00823917	0.106422	844.068	969.39	921.682	680.406	563.368	595.907
ENSG00000198743.7	SLC5A3	chr21:34073578-34106260	hgnc_idHGNC:11038	+	10077.2	0.888027	0.336298	2.6406	0.00827599	0.106837	9148.2	4116.14	7945.9	11178.4	14474.7	13600.1
ENSG00000196313.12	POM121	chr7:72879365-72951440	hgnc_idHGNC:19702	+	851.106	-1.61936	0.613333	-2.64026	0.0082842	0.106883	535.522	2903.46	413.699	406.367	422.252	425.339
ENSG00000264186.1	SNRPCP4	chr18:2990652-2991078	hgnc_idHGNC:49819	+	4.64481	-3.69215	1.3988	-2.63951	0.00830264	0.10706	7.97963	13.2018	4.81045	1.87698	0	0
ENSG00000138744.16	NAAA	chr4:75913660-75941013	hgnc_idHGNC:736	-	536.523	0.848207	0.32141	2.63902	0.0083146	0.107115	431.787	232.918	484.893	719.822	679.323	670.395
ENSG00000139629.16	GALNT6	chr12:51351247-51392867	hgnc_idHGNC:4128	-	1294.48	0.547331	0.20742	2.63876	0.00832096	0.107115	970.855	1144.79	1040.02	1614.2	1575.24	1421.76
ENSG00000267809.1	NDUFV2P1	chr19:53223973-53224879	hgnc_idHGNC:7718	-	47.3398	1.08614	0.41161	2.63876	0.00832099	0.107115	35.465	16.9738	38.4836	63.8174	63.4473	65.852
ENSG00000188976.11	NOC2L	chr1:944203-959309	hgnc_idHGNC:24517	-	2782.8	-0.751891	0.284969	-2.6385	0.00832726	0.107135	2604.91	4634.78	3236.47	2267.39	1884.82	2068.4
ENSG00000175938.7	ORAI3	chr16:30949068-30956461	hgnc_idHGNC:28185	+	244.504	0.746188	0.282891	2.63772	0.00834659	0.107323	192.398	153.707	202.039	376.335	293.17	249.374
ENSG00000133195.11	SLC39A11	chr17:72645949-73092712	hgnc_idHGNC:14463	-	415.446	0.572552	0.217155	2.6366	0.00837412	0.107616	301.453	357.392	343.466	491.769	494.451	504.146
ENSG00000102934.10	PLLP	chr16:57248547-57284672	hgnc_idHGNC:18553	-	159.951	0.684012	0.259612	2.63474	0.00842007	0.108145	118.808	122.588	126.996	225.238	172.839	193.238
ENSG00000138613.14	APH1B	chr15:63276018-63309126	hgnc_idHGNC:24080	+	491.556	1.04783	0.397838	2.63381	0.00844332	0.108383	379.476	148.049	433.902	578.11	732.925	676.872
ENSG00000119771.15	KLHL29	chr2:23385179-23708611	hgnc_idHGNC:29404	+	575.146	-1.02229	0.388249	-2.63308	0.0084614	0.108493	516.903	1268.32	527.225	381.966	388.341	368.124
ENSG00000122557.11	HERPUD2	chr7:35632659-35697459	hgnc_idHGNC:21915	-	595.634	0.577768	0.219425	2.6331	0.00846093	0.108493	483.211	420.572	530.111	741.408	694.638	703.861
ENSG00000075151.23	EIF4G3	chr1:20806292-21176888	hgnc_idHGNC:3298	-	2797.95	-0.653051	0.248059	-2.63264	0.00847235	0.108572	3193.63	4236.84	2831.43	2222.35	2000.78	2302.66
ENSG00000065328.17	MCM10	chr10:13161558-13211110	hgnc_idHGNC:18043	+	1720.05	-0.530272	0.20145	-2.63228	0.00848145	0.108578	1926.64	2043.45	2128.14	1522.23	1305.04	1394.77
ENSG00000126003.7	PLAGL2	chr20:32192504-32207743	hgnc_idHGNC:9047	-	492.314	-1.37257	0.521445	-2.63224	0.00848233	0.108578	421.147	1414.48	295.362	299.379	241.756	281.76
ENSG00000198824.7	CHAMP1	chr13:114314482-114337626	hgnc_idHGNC:20311	+	341.695	-0.957285	0.364085	-2.62929	0.00855628	0.109463	335.144	701.582	316.528	232.746	243.944	220.226
ENSG00000086289.12	EPDR1	chr7:37683843-37951936	hgnc_idHGNC:17572	+	1310.13	0.708614	0.269618	2.62822	0.00858335	0.109747	966.422	745.902	1271.88	1677.08	1623.37	1576.13
ENSG00000107798.18	LIPA	chr10:89213569-89414557	hgnc_idHGNC:6617	-	3126.75	0.983794	0.374553	2.62658	0.00862479	0.110033	2414.28	1033.51	2852.6	3914.45	4109.85	4435.83
ENSG00000118655.7	DCLRE1B	chr1:113905213-113914086	hgnc_idHGNC:17641	+	577.646	-0.55046	0.209574	-2.62657	0.00862502	0.110033	647.237	661.976	750.43	467.368	467.103	471.76
ENSG00000136811.16	ODF2	chr9:128455186-128501292	hgnc_idHGNC:8114	+	1739.15	-0.661111	0.251695	-2.62663	0.00862347	0.110033	1780.34	2662.05	1950.16	1389.9	1233.94	1418.52
ENSG00000205238.10	SPDYE2	chr7:102551232-102562308	hgnc_idHGNC:33841	+	25.1945	-2.1826	0.830863	-2.6269	0.00861664	0.110033	14.186	98.0706	11.5451	5.63095	10.9392	10.7954
ENSG00000112033.14	PPARD	chr6:35342558-35428191	hgnc_idHGNC:9235	+	861.083	-1.50874	0.574494	-2.6262	0.0086343	0.110061	532.862	2760.12	530.111	491.769	401.468	450.169
ENSG00000138668.19	HNRNPD	chr4:82352498-82374503	hgnc_idHGNC:5036	-	2101.66	-0.678903	0.25854	-2.62591	0.00864167	0.110061	2561.46	3222.18	1978.06	1652.68	1569.77	1625.79
ENSG00000223522.2	AC093690.1	chr2:28307063-28310560	havana_geneOTTHUMG00000151943.3	-	16.5048	-1.57847	0.601093	-2.62601	0.00863925	0.110061	24.8255	34.8905	14.4313	7.50793	7.65743	9.71587
ENSG00000101082.14	SLA2	chr20:36612318-36646196	hgnc_idHGNC:17329	-	37.6367	-1.27051	0.484165	-2.62412	0.00868737	0.110581	36.3517	76.3819	47.1424	30.0317	21.8784	14.034
ENSG00000135451.13	TROAP	chr12:49323236-49331731	hgnc_idHGNC:12327	+	1029.71	-0.65766	0.250651	-2.62381	0.0086952	0.110619	1057.74	1564.41	1159.32	846.519	742.771	807.497
ENSG00000132932.19	ATP8A2	chr13:25371974-26025851	hgnc_idHGNC:13533	+	82.4185	0.920927	0.351049	2.62335	0.00870688	0.110705	48.7644	42.4344	79.8534	112.619	107.204	103.636
ENSG00000001460.18	STPG1	chr1:24356999-24416934	hgnc_idHGNC:28070	-	320.739	-0.593561	0.226312	-2.62275	0.00872221	0.110831	378.589	396.054	382.912	272.162	268.01	226.704
ENSG00000004948.16	CALCR	chr7:93424486-93574730	hgnc_idHGNC:1440	-	82.1462	0.975331	0.371897	2.62259	0.00872652	0.110831	63.837	32.0615	70.2325	105.111	107.204	114.431
ENSG00000148730.7	EIF4EBP2	chr10:70404145-70428618	hgnc_idHGNC:3289	+	2618.91	-0.577854	0.220427	-2.62152	0.00875388	0.111075	3235.3	3542.8	2631.32	2094.71	2150.64	2058.69
ENSG00000229167.2	RP11-73M7.1	chr1:31571585-31577898	havana_geneOTTHUMG00000003875.2	-	9.01379	-2.0853	0.795474	-2.62146	0.00875549	0.111075	12.4128	18.8597	12.5072	3.75396	5.46959	1.07954
ENSG00000140279.13	DUOX2	chr15:45092650-45114172	hgnc_idHGNC:13273	-	5.23243	2.88073	1.09977	2.6194	0.00880845	0.111626	0	1.88597	1.92418	11.2619	9.84527	6.47725
ENSG00000203362.2	POLH-AS1	chr6:43588230-43591362	hgnc_idHGNC:40459	-	17.3812	-1.44306	0.550913	-2.61939	0.00880872	0.111626	24.8255	30.1756	21.166	7.50793	7.65743	12.9545
ENSG00000130635.16	COL5A1	chr9:134641803-134844843	hgnc_idHGNC:2209	+	7309.6	-1.43152	0.546576	-2.61906	0.00881712	0.111631	4953.58	22434.6	4607.45	4269.19	3476.47	4116.29
ENSG00000138363.15	ATIC	chr2:215311956-215349773	hgnc_idHGNC:794	+	552.806	-1.4116	0.538986	-2.619	0.00881888	0.111631	436.22	1649.28	325.186	294.686	280.043	331.419
ENSG00000101126.18	ADNP	chr20:50888916-50931437	hgnc_idHGNC:15766	-	2083.92	-0.759272	0.289948	-2.61865	0.00882778	0.111681	2651.9	3371.18	1836.63	1375.83	1658.38	1609.6
ENSG00000204681.11	GABBR1	chr6:29555629-29633976	hgnc_idHGNC:4070	-	374.354	-1.489	0.568762	-2.61797	0.00884558	0.111844	294.36	1165.53	196.266	208.345	205.657	175.965
ENSG00000138449.11	SLC40A1	chr2:189560590-189583758	hgnc_idHGNC:10909	-	400.438	0.913421	0.348941	2.6177	0.00885251	0.11187	312.092	156.536	364.632	559.341	542.584	467.441
ENSG00000096746.18	HNRNPH3	chr10:68331174-68343193	hgnc_idHGNC:5043	+	1213.37	-0.56365	0.215385	-2.61694	0.00887215	0.111932	1407.07	1585.16	1349.81	894.382	1085.17	958.633
ENSG00000113522.14	RAD50	chr5:132556019-132646349	hgnc_idHGNC:9816	+	189.27	0.662427	0.253109	2.61716	0.00886649	0.111932	156.046	144.277	139.503	266.531	216.596	212.67
ENSG00000117724.13	CENPF	chr1:214603195-214664571	hgnc_idHGNC:1857	+	19586.1	-0.501767	0.191727	-2.6171	0.00886814	0.111932	23969	21237	23668.4	15664.4	16098.1	16879.7
ENSG00000073910.23	FRY	chr13:31846713-32299125	hgnc_idHGNC:20367	+	64.4915	0.932328	0.356362	2.61624	0.00889041	0.112038	38.1249	59.4081	35.5973	92.9106	86.4195	74.4883
ENSG00000224746.2	AC015987.1	chr7:135774521-135932997	havana_geneOTTHUMG00000155616.2	+	17.1035	-1.59231	0.608609	-2.61632	0.00888843	0.112038	38.1249	22.6317	16.3555	10.3234	5.46959	9.71587
ENSG00000112118.20	MCM3	chr6:52264014-52284881	hgnc_idHGNC:6945	-	9671.52	-0.513839	0.196447	-2.61566	0.00890558	0.112142	10280.4	11875	11972.2	7964.03	8221.89	7715.48
ENSG00000116396.15	KCNC4	chr1:110210314-110283100	hgnc_idHGNC:6236	+	93.1527	-1.41366	0.540523	-2.61536	0.00891343	0.112142	67.3835	265.922	73.1188	52.5555	47.0385	52.8975
ENSG00000160051.12	IQCC	chr1:32205671-32208682	hgnc_idHGNC:25545	+	100.398	-0.764198	0.292191	-2.61541	0.00891206	0.112142	117.921	125.417	135.655	65.6944	88.6074	69.0906
ENSG00000123685.9	BATF3	chr1:212686417-212699840	hgnc_idHGNC:28915	-	230.014	0.778382	0.297654	2.61506	0.00892123	0.112178	125.901	202.742	179.911	327.533	239.568	304.431
ENSG00000132846.6	ZBED3	chr5:77072072-77087285	hgnc_idHGNC:20711	-	94.4383	-1.57901	0.60395	-2.61447	0.00893671	0.112311	85.1161	293.269	46.1803	50.6785	53.602	37.7839
ENSG00000266998.1	RP11-936I5.1	chr17:77373818-77377236	havana_geneOTTHUMG00000177710.1	-	27.9234	-1.63816	0.626905	-2.61309	0.00897281	0.112702	27.4854	77.3249	22.1281	17.8313	7.65743	15.1136
ENSG00000262879.6	RP11-156P1.3	chr17:46983287-47100323	havana_geneOTTHUMG00000178188.23	-	642.314	0.540781	0.206995	2.61253	0.00898753	0.112825	556.801	516.757	496.438	807.102	737.301	739.486
ENSG00000224621.1	RP11-276H7.3	chr1:16159266-16161883	havana_geneOTTHUMG00000035305.1	+	9.02575	-2.66372	1.01994	-2.61166	0.00901049	0.113051	8.86626	33.0045	4.81045	0.938491	4.37567	2.15908
ENSG00000224870.7	MRPL20-AS1	chr1:1399520-1402046	hgnc_idHGNC:27125	+	404.051	-0.616325	0.236028	-2.61124	0.00902138	0.113125	472.571	520.528	474.31	350.057	339.115	267.726
ENSG00000154144.13	TBRG1	chr11:124622836-124635926	hgnc_idHGNC:29551	+	1120.4	0.513395	0.196625	2.61104	0.00902681	0.113131	894.605	911.868	963.052	1376.77	1254.72	1321.36
ENSG00000234664.1	HMGN2P5	chr15:29730713-29730985	hgnc_idHGNC:33568	+	235.944	-1.05308	0.40337	-2.61071	0.00903544	0.113177	195.058	507.327	253.03	166.113	120.331	173.806
ENSG00000128594.8	LRRC4	chr7:128027071-128032107	hgnc_idHGNC:15586	-	30.7146	-2.13564	0.818117	-2.61043	0.00904286	0.113207	29.2586	113.158	7.69672	10.3234	7.65743	16.1931
ENSG00000266094.8	RASSF5	chr1:206507531-206589448	hgnc_idHGNC:17609	+	406.861	0.725165	0.27796	2.60888	0.00908391	0.113659	241.162	387.567	291.513	500.216	451.788	568.918
ENSG00000120149.9	MSX2	chr5:174724582-174730896	hgnc_idHGNC:7392	+	20.2649	1.50709	0.577965	2.60758	0.00911847	0.113903	11.5261	3.77195	16.3555	29.0932	29.5358	31.3067
ENSG00000157657.14	ZNF618	chr9:113876282-114056591	hgnc_idHGNC:29416	+	308.903	-1.35177	0.518339	-2.60789	0.00911033	0.113903	289.04	866.604	176.062	184.883	165.182	171.647
ENSG00000237424.1	FOXD2-AS1	chr1:47432133-47434641	hgnc_idHGNC:44256	-	37.2186	-1.94189	0.744678	-2.60768	0.00911571	0.113903	21.279	136.733	19.2418	17.8313	12.0331	16.1931
ENSG00000196756.13	SNHG17	chr20:38419638-38435409	hgnc_idHGNC:48600	-	1162.16	-0.869271	0.333412	-2.6072	0.00912872	0.113969	1165.91	2237.71	1102.55	810.856	895.919	759.997
ENSG00000185158.12	LRRC37B	chr17:32007872-32053504	hgnc_idHGNC:29070	+	280.712	0.667275	0.255966	2.60688	0.00913705	0.11401	180.872	260.264	209.736	335.98	331.457	365.964
ENSG00000286378.1	GS1-238N13.1	chr1:184664282-184668535	havana_geneOTTHUMG00000195770.1	+	4.8311	-3.09209	1.18721	-2.6045	0.00920093	0.114745	7.97963	11.3158	6.73463	1.87698	0	1.07954
ENSG00000236535.1	RC3H1-IT1	chr1:174009267-174016206	hgnc_idHGNC:41496	-	13.9729	-2.10924	0.8101	-2.60368	0.00922292	0.114956	31.9185	27.3466	8.65881	2.81547	10.9392	2.15908
ENSG00000228328.2	PGK1P1	chrX:68070520-68071767	hgnc_idHGNC:8897	-	17.8909	-2.36332	0.907787	-2.60339	0.00923074	0.11499	11.5261	72.61	5.77254	6.56944	5.46959	5.39771
ENSG00000143319.17	ISG20L2	chr1:156721891-156728766	hgnc_idHGNC:25745	-	537.255	-0.590784	0.226974	-2.60287	0.00924469	0.115038	606.452	740.244	590.723	457.045	409.125	419.942
ENSG00000148154.10	UGCG	chr9:111896814-111935369	hgnc_idHGNC:12524	+	7924.54	1.01793	0.391061	2.603	0.00924117	0.115038	6255.14	2388.58	7074.25	10018.4	10910.7	10900.1
ENSG00000145919.11	BOD1	chr5:173607145-173616659	hgnc_idHGNC:25114	-	2013.78	0.62999	0.24207	2.60251	0.00925435	0.115096	1488.64	1346.58	1907.82	2605.25	2179.09	2555.27
ENSG00000202415.1	RN7SKP269	chr1:9947318-9947636	hgnc_idHGNC:45993	+	9.28574	-2.18778	0.840788	-2.60206	0.00926666	0.115186	9.75288	20.7457	15.3934	6.56944	1.09392	2.15908
ENSG00000131373.15	HACL1	chr3:15560699-15601852	hgnc_idHGNC:17856	-	483.967	0.824712	0.317021	2.60144	0.00928321	0.115203	375.929	218.773	453.144	600.634	643.224	612.1
ENSG00000197594.14	ENPP1	chr6:131808016-131895155	hgnc_idHGNC:3356	+	3800.02	-0.660803	0.253997	-2.60162	0.00927839	0.115203	5243.5	3451.33	5271.29	2941.23	2922.95	2969.82
ENSG00000207554.1	MIR647	chr20:63942631-63942726	hgnc_idHGNC:32903	-	9.82411	-3.03089	1.16503	-2.60155	0.00928044	0.115203	7.97963	39.6054	4.81045	0	5.46959	1.07954
ENSG00000138760.11	SCARB2	chr4:76158737-76234536	hgnc_idHGNC:1665	-	3747.33	0.825808	0.31752	2.60081	0.00930048	0.115354	3081.02	1632.31	3396.18	4649.28	4650.25	5074.92
ENSG00000060237.19	WNK1	chr12:752579-911452	hgnc_idHGNC:14540	+	3214.21	-0.939116	0.361127	-2.60052	0.00930834	0.11536	3627.19	6503.78	2543.77	2145.39	2067.51	2397.66
ENSG00000111859.17	NEDD9	chr6:11183298-11382348	hgnc_idHGNC:7733	-	2260.11	0.557848	0.214538	2.60023	0.00931615	0.11536	1898.27	1728.49	1858.76	2683.15	2356.3	3035.67
ENSG00000259891.1	CTA-204B4.2	chr8:140505813-140508043	havana_geneOTTHUMG00000164214.2	-	26.0963	-1.58163	0.608223	-2.60041	0.00931135	0.11536	39.8982	58.4652	19.2418	21.5853	8.75135	8.63633
ENSG00000052802.13	MSMO1	chr4:165327667-165343164	hgnc_idHGNC:10545	+	2396.57	1.31642	0.506412	2.59951	0.00933569	0.115482	1720.94	372.48	2026.16	3090.45	3545.39	3624.02
ENSG00000214944.10	ARHGEF28	chr5:73626158-73941993	hgnc_idHGNC:30322	+	4124.2	0.481334	0.185164	2.59949	0.00933612	0.115482	3537.64	3447.56	3342.3	4771.29	4734.48	4911.91
ENSG00000103742.12	IGDCC4	chr15:65381484-65422947	hgnc_idHGNC:13770	-	207.494	1.01812	0.391837	2.59834	0.00936764	0.115809	95.7556	223.488	92.3606	290.932	284.419	258.01
ENSG00000134824.14	FADS2	chr11:61792980-61867354	hgnc_idHGNC:3575	+	4197.31	0.504076	0.194023	2.59802	0.00937635	0.11585	3480.89	3585.23	3348.07	4867.95	4609.77	5291.91
ENSG00000163947.12	ARHGEF3	chr3:56727418-57079329	hgnc_idHGNC:683	-	956.335	0.597648	0.230056	2.59784	0.00938115	0.11585	788.21	627.086	867.805	1138.39	1136.58	1179.94
ENSG00000234323.8	LINC01505	chr9:105993310-106740875	hgnc_idHGNC:51186	+	118.558	-0.850436	0.327409	-2.59747	0.00939128	0.115912	167.572	111.272	178.949	100.419	70.0108	83.1247
ENSG00000171155.8	C1GALT1C1	chrX:120625674-120630054	hgnc_idHGNC:24338	-	1859.12	1.08353	0.417209	2.59708	0.00940197	0.115967	1408.85	490.353	1676.92	2466.35	2594.77	2517.49
ENSG00000186642.16	PDE2A	chr11:72576141-72674591	hgnc_idHGNC:8777	-	138.096	0.853599	0.328715	2.59678	0.00941034	0.115967	94.8689	131.075	69.2705	195.206	183.778	154.374
ENSG00000254187.1	CTB-78F1.1	chr5:167653228-167660481	havana_geneOTTHUMG00000162925.1	-	4.12486	3.6126	1.3912	2.59675	0.00941098	0.115967	0	1.88597	0	6.56944	7.65743	8.63633
ENSG00000248333.9	CDK11B	chr1:1635225-1659012	hgnc_idHGNC:1729	-	590.101	-0.994227	0.38312	-2.59508	0.00945686	0.116469	519.563	1277.75	559.936	370.704	392.717	419.942
ENSG00000074966.11	TXK	chr4:48066393-48134250	hgnc_idHGNC:12434	-	173.595	1.01159	0.389946	2.59418	0.00948158	0.116591	133.88	57.5222	153.934	244.946	249.413	201.874
ENSG00000186281.12	GPAT2	chr2:96021946-96039451	hgnc_idHGNC:27168	-	1077.92	0.655694	0.252757	2.59416	0.0094821	0.116591	661.423	1001.45	848.563	1313.89	1438.5	1203.69
ENSG00000196233.14	LCOR	chr10:96832254-96995956	hgnc_idHGNC:29503	+	3179.99	-0.582198	0.224413	-2.59431	0.00947797	0.116591	4088.23	4207.61	3143.15	2418.49	2601.34	2621.13
ENSG00000185015.8	CA13	chr8:85220587-85284073	hgnc_idHGNC:14914	+	397.393	0.679277	0.261911	2.59354	0.00949928	0.116739	355.537	231.975	329.035	511.478	482.418	473.919
ENSG00000233237.8	LINC00472	chr6:71343427-71420745	hgnc_idHGNC:21380	-	6026.41	0.748057	0.28848	2.5931	0.00951164	0.116828	5655.78	3077.91	4760.42	6798.43	7961.54	7904.4
ENSG00000176845.13	METRNL	chr17:83079609-83095122	hgnc_idHGNC:27584	+	120.223	1.11872	0.431543	2.59236	0.00953189	0.117014	42.558	128.246	56.7633	175.498	149.867	168.408
ENSG00000262265.2	RP5-867C24.4	chr17:47160398-47167723	tagoverlapping_locus	-	31.8223	-1.24783	0.481424	-2.59195	0.00954342	0.117087	53.1975	42.4344	38.4836	11.2619	16.4088	29.1476
ENSG00000273568.1	RP11-417L19.6	chr12:131934642-131934928	tagoverlapping_locus	+	30.8776	-1.09652	0.423077	-2.59178	0.00954819	0.117087	43.4447	49.0353	33.6731	17.8313	19.6905	21.5908
ENSG00000267244.5	CTB-31O20.4	chr19:1822089-1824542	havana_geneOTTHUMG00000179992.3	+	76.4788	-1.49275	0.576087	-2.59119	0.00956455	0.117225	47.8778	227.26	63.4979	44.1091	42.6628	33.4658
ENSG00000229154.2	KCNQ5-AS1	chr6:73130646-73143514	hgnc_idHGNC:40323	-	16.9738	-1.6989	0.655726	-2.59087	0.00957332	0.117269	42.558	21.6887	13.4693	5.63095	10.9392	7.55679
ENSG00000104885.18	DOT1L	chr19:2163933-2232578	hgnc_idHGNC:24948	+	1196.75	-1.41341	0.545577	-2.59067	0.00957889	0.117274	823.675	3646.53	750.43	703.868	611.5	644.486
ENSG00000092964.18	DPYSL2	chr8:26514031-26658178	hgnc_idHGNC:3014	+	10592.3	0.520864	0.20119	2.58892	0.00962775	0.117683	8011.55	9665.61	8425.02	12960.6	11935.7	12555.1
ENSG00000187144.11	SPATA21	chr1:16387117-16437424	hgnc_idHGNC:28026	-	14.269	-2.28437	0.882361	-2.58893	0.00962743	0.117683	12.4128	52.8072	5.77254	3.75396	5.46959	5.39771
ENSG00000259845.1	HERC2P10	chr15:30815271-30844153	hgnc_idHGNC:39056	+	10.1376	-2.30662	0.890875	-2.58916	0.00962093	0.117683	8.86626	26.4036	15.3934	4.69245	5.46959	0
ENSG00000141076.18	UTP4	chr16:69131291-69231130	hgnc_idHGNC:1983	+	560.446	-0.705242	0.272502	-2.58802	0.00965295	0.117872	590.493	876.034	617.662	393.228	495.545	389.714
ENSG00000258920.1	FOXN3-AS1	chr14:89417354-89419793	hgnc_idHGNC:44290	+	75.767	0.809532	0.312802	2.588	0.00965357	0.117872	46.9912	51.8643	66.3842	94.7876	101.734	92.8405
ENSG00000246695.8	RASSF8-AS1	chr12:25936683-25959765	hgnc_idHGNC:48637	-	43.2745	-1.1217	0.433587	-2.58702	0.0096809	0.118142	72.7033	34.8905	70.2325	25.3393	26.254	30.2272
ENSG00000184956.16	MUC6	chr11:1012823-1036718	hgnc_idHGNC:7517	-	63.5833	-1.7181	0.664193	-2.58675	0.0096885	0.118172	49.651	214.058	28.8627	29.0932	35.0054	24.8294
ENSG00000167173.19	C15orf39	chr15:75195643-75212169	hgnc_idHGNC:24497	+	521.383	-1.64104	0.634812	-2.58509	0.00973546	0.118681	299.679	1820.91	248.219	240.254	245.038	274.203
ENSG00000169635.10	HIC2	chr22:21417371-21451463	hgnc_idHGNC:18595	+	131.301	-1.05313	0.407537	-2.58413	0.00976255	0.118947	117.921	283.839	129.882	83.5257	75.4804	97.1587
ENSG00000286067.1	RP1-278C19.9	chr12:120218070-120222668	havana_geneOTTHUMG00000192705.1	+	108.441	-1.75113	0.677701	-2.58393	0.00976815	0.118952	73.5899	384.738	43.294	47.863	57.9777	43.1816
ENSG00000174899.12	SLC66A1L	chr3:157543246-157677749	hgnc_idHGNC:25146	+	6.59962	-2.69142	1.04175	-2.58357	0.00977845	0.119014	15.0726	8.48688	10.583	0	4.37567	1.07954
ENSG00000114805.18	PLCH1	chr3:155375580-155745071	hgnc_idHGNC:29185	-	73.2514	-0.906737	0.351008	-2.58324	0.00978778	0.119062	75.3632	120.702	90.4364	42.2321	50.3202	60.4543
ENSG00000168488.19	ATXN2L	chr16:28822999-28837237	hgnc_idHGNC:31326	+	1218.45	-1.52507	0.59041	-2.58306	0.00979284	0.119062	785.55	3997.32	642.676	600.634	648.694	635.85
ENSG00000174851.16	YIF1A	chr11:66284580-66289145	hgnc_idHGNC:16688	-	1082.69	0.815647	0.315994	2.58121	0.00984539	0.119637	779.344	503.555	1070.81	1443.4	1329.11	1369.94
ENSG00000249921.2	CTC-329H14.1	chr5:108784098-108785552	tagpseudo_consens	+	4.3532	-3.55149	1.37611	-2.58082	0.00985668	0.11971	7.97963	12.2588	3.84836	0.938491	1.09392	0
ENSG00000251194.2	RP1-68D18.2	chr11:35212550-35214007	tagoverlapping_locus	+	31.1827	-1.16463	0.451427	-2.57988	0.00988361	0.119973	50.5377	50.9213	27.9006	19.7083	18.5966	19.4317
ENSG00000006125.18	AP2B1	chr17:35578046-35726413	hgnc_idHGNC:563	+	6885.61	-0.598652	0.232072	-2.57959	0.0098917	0.120007	7942.39	9823.09	7116.58	5189.85	6034.05	5207.71
ENSG00000066923.18	STAG3	chr7:100177563-100221488	hgnc_idHGNC:11356	+	46.078	-0.987506	0.382992	-2.5784	0.00992583	0.120242	60.2905	76.3819	47.1424	32.8472	32.8176	26.9885
ENSG00000182919.15	C11orf54	chr11:93741591-93764749	hgnc_idHGNC:30204	+	419.328	1.06292	0.412249	2.57835	0.00992738	0.120242	339.578	115.987	358.859	595.942	586.34	519.259
ENSG00000262074.7	SNORD3B-2	chr17:19063346-19064136	hgnc_idHGNC:33190	-	760.322	-1.0775	0.41791	-2.5783	0.00992869	0.120242	1047.1	481.866	1566.28	485.2	588.528	392.953
ENSG00000277452.1	RN7SL473P	chr1:150566562-150566860	hgnc_idHGNC:46489	-	10.5526	-1.88965	0.732938	-2.57818	0.00993219	0.120242	21.279	16.0308	12.5072	3.75396	2.18784	7.55679
ENSG00000132780.17	NASP	chr1:45583846-45618904	hgnc_idHGNC:7644	+	3249.22	-0.506153	0.196364	-2.57762	0.0099483	0.120338	3867.46	3499.42	4073.49	2784.5	2636.34	2634.08
ENSG00000160326.14	SLC2A6	chr9:133471094-133479127	hgnc_idHGNC:11011	-	796.67	0.69834	0.270933	2.57754	0.00995067	0.120338	462.819	780.793	579.178	1022.96	965.93	968.348
ENSG00000137310.12	TCF19	chr6:31158547-31167159	hgnc_idHGNC:11629	+	3716.3	-0.536438	0.208147	-2.5772	0.00996031	0.120355	4046.56	4161.4	4990.36	3164.59	3008.28	2926.64
ENSG00000280334.1	RP11-361L15.5	chr16:67006672-67009481	havana_geneOTTHUMG00000178324.1	-	3.45554	-4.14177	1.60713	-2.57712	0.00996263	0.120355	3.5465	12.2588	3.84836	0	0	1.07954
ENSG00000106733.21	NMRK1	chr9:75060573-75088217	hgnc_idHGNC:26057	-	79.5499	1.10372	0.428326	2.57682	0.00997137	0.120397	68.2702	23.5747	59.6496	112.619	121.425	91.761
ENSG00000161847.14	RAVER1	chr19:10316212-10333638	hgnc_idHGNC:30296	-	616.3	-1.59412	0.618733	-2.57642	0.00998292	0.120472	321.845	2103.8	352.125	314.394	329.269	276.363
ENSG00000101654.18	RNMT	chr18:13726660-13764556	hgnc_idHGNC:10075	+	1656.68	0.554259	0.215247	2.57499	0.0100242	0.120788	1461.16	1155.16	1410.42	1861.03	2032.5	2019.82
ENSG00000124019.10	FAM124B	chr2:224378698-224402107	hgnc_idHGNC:26224	-	3.04217	4.11779	1.59916	2.57497	0.010025	0.120788	0	0.942986	0	7.50793	6.56351	3.23862
ENSG00000183828.15	NUDT14	chr14:105172938-105181323	hgnc_idHGNC:20141	-	419.985	0.738867	0.286932	2.57506	0.0100221	0.120788	226.09	396.054	322.3	571.541	488.982	514.941
ENSG00000276043.5	UHRF1	chr19:4903080-4962154	hgnc_idHGNC:12556	+	4816.98	-0.81604	0.316981	-2.57441	0.0100412	0.120919	4524.45	8926.31	4981.7	3711.73	3512.57	3245.1
ENSG00000120963.12	ZNF706	chr8:101177878-101206193	hgnc_idHGNC:24992	-	1039.9	0.732754	0.284692	2.57385	0.0100574	0.12105	916.771	551.647	875.502	1261.33	1482.26	1151.87
ENSG00000273445.1	RP11-1399P15.1	chr2:87477495-87478034	havana_geneOTTHUMG00000186003.1	-	55.4784	-1.93455	0.75185	-2.57305	0.0100807	0.121267	51.4243	198.97	13.4693	24.4008	26.254	18.3522
ENSG00000055070.17	SZRD1	chr1:16352575-16398145	hgnc_idHGNC:30232	+	2155.75	-0.595159	0.231336	-2.5727	0.0100909	0.121325	2137.65	3010.01	2635.16	1808.47	1711.98	1631.19
ENSG00000253485.3	PCDHGA5	chr5:141364162-141512975	hgnc_idHGNC:8703	+	102.135	-1.14256	0.4443	-2.5716	0.0101229	0.121645	110.828	231.975	78.8914	55.371	61.2594	74.4883
ENSG00000055332.19	EIF2AK2	chr2:37099210-37157522	hgnc_idHGNC:9437	-	1754.02	-0.509377	0.198104	-2.57126	0.0101329	0.121701	2236.07	1910.49	2034.82	1436.83	1462.57	1443.35
ENSG00000100867.15	DHRS2	chr14:23630115-23645639	hgnc_idHGNC:18349	+	25.2822	-1.4692	0.571558	-2.57052	0.0101545	0.121896	34.5784	38.6624	38.4836	22.5238	13.127	4.31816
ENSG00000110321.19	EIF4G2	chr11:10797050-10808940	hgnc_idHGNC:3297	-	13933.2	-0.469204	0.182618	-2.56932	0.0101899	0.122129	16319.2	15776.2	16442.1	11419.6	11771.7	11870.6
ENSG00000140451.13	PIF1	chr15:64815632-64825668	hgnc_idHGNC:26220	-	374.926	-0.781365	0.304096	-2.56946	0.0101856	0.122129	362.63	652.547	406.964	266.531	292.076	268.806
ENSG00000270911.1	RP11-272L13.4	chr1:97855575-97856825	tagpseudo_consens	+	13.4955	-1.74374	0.678661	-2.56939	0.0101878	0.122129	33.6918	13.2018	15.3934	5.63095	7.65743	5.39771
ENSG00000214650.3	RP11-83B20.1	chr12:124513222-124516798	havana_geneOTTHUMG00000168623.2	+	34.8316	-1.27552	0.496633	-2.56833	0.010219	0.122413	41.6714	77.3249	28.8627	18.7698	19.6905	22.6704
ENSG00000124813.23	RUNX2	chr6:45328157-45664349	hgnc_idHGNC:10472	+	804.092	-0.730214	0.284362	-2.56791	0.0102315	0.122498	1066.61	1241.91	701.363	564.971	625.721	623.975
ENSG00000079931.15	MOXD1	chr6:132296055-132401475	hgnc_idHGNC:21063	-	81.2064	0.984008	0.38332	2.56707	0.0102563	0.12273	59.4039	31.1186	73.1188	110.742	96.2648	116.59
ENSG00000250749.1	RP11-451H23.1	chr5:180534184-180534642	tagpseudo_consens	-	3.46811	-4.14653	1.61555	-2.56663	0.0102692	0.122821	2.65988	12.2588	4.81045	0	0	1.07954
ENSG00000095303.17	PTGS1	chr9:122370530-122395703	hgnc_idHGNC:9604	+	116.982	0.768255	0.299368	2.56626	0.0102803	0.122888	71.8167	77.3249	110.64	145.466	146.585	150.056
ENSG00000150637.9	CD226	chr18:69831158-69961803	hgnc_idHGNC:16961	-	30.527	-1.10606	0.431152	-2.56536	0.0103068	0.123141	49.651	35.8335	39.4457	16.8928	24.0662	17.2727
ENSG00000198626.17	RYR2	chr1:237042184-237833988	hgnc_idHGNC:10484	+	5.33652	-2.76676	1.07914	-2.56386	0.0103515	0.12361	7.97963	11.3158	8.65881	1.87698	2.18784	0
ENSG00000181481.14	RNF135	chr17:30970984-30999911	hgnc_idHGNC:21158	+	494.86	0.566092	0.220864	2.56308	0.0103747	0.123813	399.868	356.449	440.637	564.033	587.434	620.736
ENSG00000224574.1	COL18A1-AS2	chr21:45407386-45410065	hgnc_idHGNC:40155	-	93.4399	-1.11404	0.434675	-2.56293	0.0103794	0.123813	101.962	201.799	79.8534	68.5098	42.6628	65.852
ENSG00000272382.1	CTD-2035E11.4	chr5:43033716-43034635	havana_geneOTTHUMG00000185476.1	+	21.6569	-1.99383	0.778038	-2.56264	0.010388	0.123851	16.8459	76.3819	10.583	6.56944	9.84527	9.71587
ENSG00000104327.7	CALB1	chr8:90058608-90095475	hgnc_idHGNC:1434	-	10.4842	1.95179	0.761722	2.56234	0.0103971	0.123894	7.09301	0.942986	4.81045	13.1389	16.4088	20.5113
ENSG00000005339.15	CREBBP	chr16:3725054-3880713	hgnc_idHGNC:2348	-	1476.24	-1.40884	0.550012	-2.56146	0.0104232	0.124106	1102.08	4498.05	834.132	820.241	726.362	876.587
ENSG00000082996.20	RNF13	chr3:149812770-149962139	hgnc_idHGNC:10057	+	822.328	0.939173	0.366693	2.5612	0.0104312	0.124106	633.937	288.554	768.71	1071.76	1072.04	1098.97
ENSG00000251432.7	LINC02615	chr4:128292751-128519398	hgnc_idHGNC:53402	+	106.541	0.863019	0.336948	2.56128	0.0104287	0.124106	89.5492	78.2679	58.6875	103.234	140.022	169.488
ENSG00000171132.14	PRKCE	chr2:45651345-46187990	hgnc_idHGNC:9401	+	449.015	-0.622486	0.243093	-2.56069	0.0104464	0.124222	480.551	657.262	495.476	356.627	352.242	351.93
ENSG00000165507.9	DEPP1	chr10:44970981-44978809	hgnc_idHGNC:23355	-	214.761	0.703485	0.274861	2.55942	0.0104847	0.124613	160.479	200.856	128.92	276.855	249.413	272.044
ENSG00000117114.20	ADGRL2	chr1:81306147-81992436	hgnc_idHGNC:18582	+	788.331	-0.7771	0.303694	-2.55882	0.0105027	0.124709	1115.38	646.889	1224.74	595.942	536.02	611.02
ENSG00000234222.6	LIX1L-AS1	chr1:145926590-145959179	hgnc_idHGNC:41210	+	10.9134	-1.70844	0.667674	-2.55879	0.0105038	0.124709	15.9593	17.9167	16.3555	6.56944	3.28176	5.39771
ENSG00000157303.11	SUSD3	chr9:93058688-93085133	hgnc_idHGNC:28391	+	221.931	0.716709	0.280165	2.55817	0.0105224	0.124785	131.221	167.852	204.925	300.317	281.137	246.135
ENSG00000182985.18	CADM1	chr11:115169218-115504957	hgnc_idHGNC:5951	-	9.1727	-2.0749	0.81113	-2.55803	0.0105266	0.124785	19.5058	10.3729	14.4313	0.938491	5.46959	4.31816
ENSG00000263006.6	ROCK1P1	chr18:109065-122219	hgnc_idHGNC:37832	+	19.4791	1.42623	0.557478	2.55836	0.0105166	0.124785	9.75288	5.65792	16.3555	31.9087	22.9723	30.2272
ENSG00000100628.12	ASB2	chr14:93934166-93976739	hgnc_idHGNC:16012	-	34.9195	1.12092	0.438371	2.55702	0.0105575	0.125086	23.0523	24.5176	18.2797	33.7857	64.5412	45.3407
ENSG00000141524.17	TMC6	chr17:78107397-78132407	hgnc_idHGNC:18021	-	1292.68	0.938576	0.367224	2.55587	0.0105923	0.125373	578.08	1409.76	671.539	1803.78	1582.9	1709.99
ENSG00000144043.12	TEX261	chr2:70985942-70994873	hgnc_idHGNC:30712	-	1234.63	-0.504038	0.197209	-2.55586	0.0105927	0.125373	1392	1538.01	1414.27	976.03	1038.13	1049.31
ENSG00000213214.5	ARHGEF35	chr7:144186083-144195833	hgnc_idHGNC:33846	-	69.84	1.01032	0.39538	2.55531	0.0106094	0.12544	57.6307	28.2896	52.9149	70.3868	111.58	98.2382
ENSG00000235082.2	SUMO1P3	chr1:160317403-160317706	hgnc_idHGNC:33150	+	6.17242	-2.60736	1.02032	-2.55543	0.0106057	0.12544	7.09301	16.9738	7.69672	0.938491	1.09392	3.23862
ENSG00000064012.22	CASP8	chr2:201233443-201287711	hgnc_idHGNC:1509	+	1115.18	0.582788	0.228135	2.55458	0.0106317	0.125508	875.986	759.104	1043.87	1365.5	1282.07	1364.54
ENSG00000126070.20	AGO3	chr1:35930718-36072500	hgnc_idHGNC:18421	+	776.56	-0.57556	0.225295	-2.5547	0.0106279	0.125508	1084.34	857.175	846.639	614.712	649.788	606.702
ENSG00000236432.8	MFF-DT	chr2:227221052-227325711	hgnc_idHGNC:41067	-	28.2632	1.09954	0.430373	2.55486	0.010623	0.125508	18.6191	16.9738	18.2797	30.9702	40.475	44.2612
ENSG00000288012.1	RP11-95J9.3	chr11:108008678-108009282	havana_geneOTTHUMG00000193987.1	-	7.03717	2.22236	0.870086	2.55419	0.0106437	0.125584	2.65988	2.82896	1.92418	6.56944	13.127	15.1136
ENSG00000067606.17	PRKCZ	chr1:2050411-2185395	hgnc_idHGNC:9412	+	190.004	-0.911946	0.357107	-2.5537	0.0106584	0.125693	184.418	370.594	189.532	144.528	120.331	130.624
ENSG00000072501.19	SMC1A	chrX:53374149-53422728	hgnc_idHGNC:11111	-	6329.72	-0.588918	0.230724	-2.55248	0.0106959	0.12578	6741.9	9155.45	6914.54	4750.64	5368.95	5046.86
ENSG00000115993.13	TRAK2	chr2:201377207-201451500	hgnc_idHGNC:13206	-	1570.17	0.741004	0.290272	2.55279	0.0106864	0.12578	1344.12	781.736	1400.8	1958.63	1868.41	2067.32
ENSG00000160072.20	ATAD3B	chr1:1471765-1497848	hgnc_idHGNC:24007	+	1493.07	-0.686232	0.26883	-2.55266	0.0106903	0.12578	1509.92	2319.75	1695.2	1130.88	1313.8	988.86
ENSG00000186704.9	DTX2P1	chr7:76978617-77004308	hgnc_idHGNC:42352	+	13.0852	-2.00174	0.784161	-2.55272	0.0106886	0.12578	11.5261	35.8335	15.3934	3.75396	9.84527	2.15908
ENSG00000196126.11	HLA-DRB1	chr6:32578769-32589848	hgnc_idHGNC:4948	-	630.92	0.60673	0.23766	2.55293	0.0106821	0.12578	423.807	551.647	525.301	802.41	668.384	813.974
ENSG00000236327.2	RP11-759F5.1	chr1:153890595-153890865	tagpseudo_consens	+	4.56492	-4.56287	1.78769	-2.55238	0.0106989	0.12578	1.77325	23.5747	0.96209	0	0	1.07954
ENSG00000172534.14	HCFC1	chrX:153947557-153971818	hgnc_idHGNC:4839	-	3652.79	-1.51416	0.593457	-2.55142	0.0107285	0.126019	2266.22	12033.4	1933.8	2036.53	1728.39	1918.34
ENSG00000284726.1	RP5-1057J7.8	chr1:23297797-23302866	havana_geneOTTHUMG00000192303.1	+	41.434	-1.02131	0.4003	-2.55136	0.0107303	0.126019	62.9504	58.4652	45.2182	31.9087	30.6297	19.4317
ENSG00000154930.15	ACSS1	chr20:25006230-25058980	hgnc_idHGNC:16091	-	779.856	0.729823	0.286145	2.55053	0.0107558	0.126254	494.737	795.881	469.5	930.044	1020.63	968.348
ENSG00000254839.1	AF131215.6	chr8:11062647-11067089	tagoverlapping_locus	-	4.69804	-3.63476	1.42581	-2.54926	0.0107952	0.12665	7.09301	15.0878	3.84836	0	0	2.15908
ENSG00000010803.16	SCMH1	chr1:41027200-41242154	hgnc_idHGNC:19003	-	791.525	-0.569582	0.22353	-2.54813	0.0108303	0.126983	889.286	1096.69	851.449	657.882	612.594	641.247
ENSG00000224184.6	MIR3681HG	chr2:11833926-12702913	hgnc_idHGNC:52001	+	123.741	0.832124	0.326581	2.54798	0.0108347	0.126983	91.3224	62.2371	113.527	160.482	137.834	177.045
ENSG00000010278.15	CD9	chr12:6199715-6238271	hgnc_idHGNC:1709	+	3337.52	0.931136	0.365575	2.54705	0.0108639	0.127009	2480.78	1184.39	3223.96	4376.18	4465.37	4294.41
ENSG00000118707.11	TGIF2	chr20:36573488-36593950	hgnc_idHGNC:15764	+	678.347	-0.659687	0.25899	-2.54716	0.0108605	0.127009	652.556	1023.14	816.814	540.571	541.49	495.509
ENSG00000156508.19	EEF1A1	chr6:73489308-73525587	hgnc_idHGNC:3189	-	252837	0.82997	0.325841	2.54716	0.0108603	0.127009	187321	109897	248937	324303	310838	335729
ENSG00000272752.6	STAG3L5P-PVRIG2P-PILRB	chr7:100336104-100367831	hgnc_idHGNC:48898	+	11.5489	-1.7828	0.699955	-2.54702	0.0108648	0.127009	20.3924	22.6317	10.583	3.75396	4.37567	7.55679
ENSG00000279841.1	RP11-274A11.4	chr16:81630193-81632038	tagoverlapping_locus	+	21.22	-2.01388	0.790481	-2.54766	0.0108448	0.127009	16.8459	73.5529	11.5451	4.69245	13.127	7.55679
ENSG00000087191.13	PSMC5	chr17:63827152-63832026	hgnc_idHGNC:9552	+	1821.44	-0.641468	0.25202	-2.54531	0.0109181	0.127566	1854.82	2709.2	2095.43	1358	1616.81	1294.37
ENSG00000187908.20	DMBT1	chr10:122560665-122643736	hgnc_idHGNC:2926	+	674.437	0.69966	0.274937	2.5448	0.0109341	0.127623	426.467	678.95	436.789	867.166	789.809	847.44
ENSG00000278637.2	H4C1	chr6:26021649-26022050	hgnc_idHGNC:4781	+	2176.47	-1.05007	0.41263	-2.54481	0.0109337	0.127623	3034.03	1598.36	4173.55	1354.24	1975.62	923.008
ENSG00000065485.20	PDIA5	chr3:123067025-123225227	hgnc_idHGNC:24811	+	538.454	0.59047	0.232157	2.54341	0.0109778	0.127676	412.281	498.84	378.101	601.573	673.854	666.077
ENSG00000075702.19	WDR62	chr19:36054649-36105108	hgnc_idHGNC:24502	+	1960.28	-0.968828	0.380918	-2.5434	0.0109779	0.127676	1664.2	4251.93	1868.38	1350.49	1325.83	1300.85
ENSG00000099381.19	SETD1A	chr16:30957754-30984664	hgnc_idHGNC:29010	+	649.132	-1.69997	0.668259	-2.54388	0.0109629	0.127676	334.258	2369.72	274.196	318.148	276.761	321.703
ENSG00000101670.12	LIPG	chr18:49560699-49599185	hgnc_idHGNC:6623	+	855.246	0.617914	0.242898	2.54393	0.0109614	0.127676	752.745	532.787	738.885	999.493	1008.59	1098.97
ENSG00000105829.13	BET1	chr7:93962762-94004382	hgnc_idHGNC:14562	-	829.561	0.976921	0.383961	2.54432	0.0109489	0.127676	625.958	268.751	782.179	1139.33	1061.1	1100.05
ENSG00000279801.1	RP11-75C10.6	chr17:77444704-77447167	tagoverlapping_locus	+	41.4822	-1.63493	0.642756	-2.54362	0.0109711	0.127676	56.744	114.101	17.3176	15.0159	28.4419	17.2727
ENSG00000288720.1	RP11-852E15.3	chr3:45795970-45828952		+	26.6055	1.11914	0.440007	2.54345	0.0109763	0.127676	15.0726	14.1448	21.166	37.5396	35.0054	36.7044
ENSG00000138942.16	RNF185	chr22:31160182-31207019	hgnc_idHGNC:26783	+	592.429	0.52432	0.206182	2.54299	0.0109908	0.127695	465.478	496.011	496.438	716.069	727.456	653.122
ENSG00000230267.7	HERC2P4	chr16:32103245-32188107	hgnc_idHGNC:4872	-	61.8469	-0.913789	0.359316	-2.54314	0.0109862	0.127695	67.3835	102.786	72.1567	38.4781	51.4142	38.8635
ENSG00000156587.16	UBE2L6	chr11:57551656-57568284	hgnc_idHGNC:12490	-	936.448	0.772245	0.303703	2.54276	0.010998	0.127714	728.806	462.063	884.16	1323.27	1050.16	1170.22
ENSG00000117280.13	RAB29	chr1:205767986-205775482	hgnc_idHGNC:9789	-	945.633	0.591635	0.232693	2.54256	0.0110044	0.127723	750.085	627.086	886.085	1118.68	1149.71	1142.15
ENSG00000207086.1	Y_RNA	chr2:9615267-9615373		+	5.29717	-2.76157	1.08629	-2.54222	0.0110152	0.127783	10.6395	10.3729	6.73463	1.87698	0	2.15908
ENSG00000231806.3	PCAT7	chr9:94555054-94603990	hgnc_idHGNC:48824	+	36.3487	1.01212	0.39823	2.54153	0.0110367	0.127968	27.4854	19.8027	25.0143	54.4325	51.4142	39.943
ENSG00000135378.4	PRRG4	chr11:32829927-32858120	hgnc_idHGNC:30799	+	257.737	0.764367	0.300892	2.54034	0.0110746	0.128341	198.604	137.676	236.674	286.24	377.402	309.828
ENSG00000180964.17	TCEAL8	chrX:103252995-103255192	hgnc_idHGNC:28683	-	961.57	0.983204	0.387169	2.53947	0.011102	0.128575	781.117	305.528	851.449	1355.18	1125.64	1350.51
ENSG00000224383.8	PRR29	chr17:63998351-64004305	hgnc_idHGNC:25673	+	31.5134	1.11819	0.440345	2.53934	0.0111061	0.128575	15.9593	28.2896	15.3934	40.3551	42.6628	46.4203
ENSG00000141378.15	PTRH2	chr17:59674636-59707626	hgnc_idHGNC:24265	-	985.475	0.697963	0.274946	2.53854	0.0111315	0.128697	766.045	543.16	945.734	1200.33	1191.28	1266.3
ENSG00000143882.12	ATP6V1C2	chr2:10721100-10785110	hgnc_idHGNC:18264	+	25.6921	-1.18643	0.467315	-2.53883	0.0111224	0.128697	34.5784	39.6054	32.711	10.3234	17.5027	19.4317
ENSG00000280381.1	RP11-197N18.8	chr12:123087256-123092821	tagoverlapping_locus	-	34.961	-1.43818	0.566551	-2.53848	0.0111336	0.128697	57.6307	77.3249	18.2797	20.6468	19.6905	16.1931
ENSG00000130338.13	TULP4	chr6:158232236-158511828	hgnc_idHGNC:15530	+	875.734	-0.747965	0.294712	-2.53795	0.0111504	0.128826	949.576	1511.61	832.208	649.436	651.975	659.6
ENSG00000117408.11	IPO13	chr1:43946950-43968022	hgnc_idHGNC:16853	+	806.586	-0.730385	0.287859	-2.5373	0.0111712	0.128928	789.097	1352.24	878.388	661.636	560.086	598.066
ENSG00000166510.14	CCDC68	chr18:54901509-54959461	hgnc_idHGNC:24350	-	557.632	0.969687	0.382197	2.53714	0.0111762	0.128928	437.106	182.939	510.87	725.453	795.279	694.145
ENSG00000196151.11	WDSUB1	chr2:159235798-159286703	hgnc_idHGNC:26697	-	346.454	0.9519	0.375149	2.53739	0.0111683	0.128928	297.02	118.816	292.475	442.968	502.109	425.339
ENSG00000185201.17	IFITM2	chr11:303655-309397	hgnc_idHGNC:5413	+	366.619	0.67645	0.266643	2.53692	0.0111834	0.128946	276.627	252.72	317.49	510.539	351.148	491.191
ENSG00000166473.17	PKD1L2	chr16:81100875-81220370	hgnc_idHGNC:21715	-	13.2695	1.62373	0.640298	2.5359	0.0112159	0.129255	5.31975	9.42986	4.81045	25.3393	13.127	21.5908
ENSG00000090924.15	PLEKHG2	chr19:39412669-39428415	hgnc_idHGNC:29515	+	505.548	-1.32704	0.523649	-2.53421	0.0112701	0.129475	350.217	1456.91	361.746	296.563	247.226	320.624
ENSG00000115241.11	PPM1G	chr2:27381195-27409591	hgnc_idHGNC:9278	-	3899.64	-0.570784	0.225154	-2.53508	0.0112423	0.129475	3958.78	5374.08	4650.74	3194.62	2902.17	3317.43
ENSG00000162591.16	MEGF6	chr1:3487951-3611508	hgnc_idHGNC:3232	-	312.295	0.959506	0.378696	2.53371	0.0112861	0.129475	150.726	341.361	144.313	413.874	395.998	427.498
ENSG00000164125.16	GASK1B	chr4:158124474-158173318	hgnc_idHGNC:25312	-	202.307	0.972445	0.383745	2.53409	0.011274	0.129475	178.212	69.781	161.631	227.115	294.264	282.84
ENSG00000169856.9	ONECUT1	chr15:52755053-52791078	hgnc_idHGNC:8138	-	4.19604	-3.4941	1.3785	-2.53471	0.0112539	0.129475	7.97963	11.3158	3.84836	0.938491	1.09392	0
ENSG00000197826.12	CFAP299	chr4:80335730-80963750	hgnc_idHGNC:28554	+	4.75506	-3.65685	1.44325	-2.53376	0.0112846	0.129475	16.8459	4.71493	4.81045	0	0	2.15908
ENSG00000213152.5	RPL7AP60	chr12:112301870-112302663	hgnc_idHGNC:35859	-	6.9591	-2.51364	0.991672	-2.53475	0.0112528	0.129475	7.09301	21.6887	6.73463	1.87698	3.28176	1.07954
ENSG00000270427.1	NRBF2P5	chr10:5776071-5776858	hgnc_idHGNC:44683	+	10.9018	-2.26361	0.893231	-2.53418	0.011271	0.129475	25.7121	20.7457	7.69672	4.69245	6.56351	0
ENSG00000286341.1	RP11-811I7.3	chr11:122679801-122681942	havana_geneOTTHUMG00000195118.1	-	43.7193	-1.46148	0.57681	-2.53372	0.0112858	0.129475	54.0842	109.386	28.8627	18.7698	36.0993	15.1136
ENSG00000167081.18	PBX3	chr9:125747345-125967377	hgnc_idHGNC:8634	+	431.778	-0.531352	0.209733	-2.53347	0.0112938	0.129498	534.635	487.524	508.945	343.488	354.43	361.646
ENSG00000100147.14	CCDC134	chr22:41800679-41832164	hgnc_idHGNC:26185	+	539.097	-0.824001	0.325414	-2.53216	0.0113362	0.129794	523.109	1006.17	537.808	402.613	371.932	392.953
ENSG00000164683.18	HEY1	chr8:79762371-79767857	hgnc_idHGNC:4880	-	4.7929	-3.08028	1.21656	-2.53197	0.0113425	0.129794	12.4128	4.71493	8.65881	1.87698	1.09392	0
ENSG00000175697.11	GPR156	chr3:120164645-120285222	hgnc_idHGNC:20844	-	39.2051	-1.33711	0.528076	-2.53204	0.0113402	0.129794	45.2179	92.4127	30.7869	17.8313	30.6297	18.3522
ENSG00000287959.1	RP11-113H14.3	chr8:47941426-47943670	havana_geneOTTHUMG00000194398.1	+	24.1626	-1.45293	0.573802	-2.53211	0.0113378	0.129794	44.3313	43.3774	18.2797	7.50793	13.127	18.3522
ENSG00000120685.20	PROSER1	chr13:39009865-39038089	hgnc_idHGNC:20291	-	249.773	-0.983944	0.388737	-2.53113	0.0113696	0.129909	278.4	517.7	199.153	142.651	177.215	183.522
ENSG00000127124.16	HIVEP3	chr1:41506365-42035925	hgnc_idHGNC:13561	-	1288.78	-2.56816	1.01452	-2.5314	0.0113608	0.129909	727.92	5409.91	479.121	365.073	357.711	392.953
ENSG00000203780.12	FANK1	chr10:125896564-126009592	hgnc_idHGNC:23527	+	105.039	0.775	0.306183	2.53117	0.0113683	0.129909	93.0957	60.3511	78.8914	128.573	121.425	147.897
ENSG00000138670.18	RASGEF1B	chr4:81426393-82044244	hgnc_idHGNC:24881	-	4.62542	-3.60292	1.42403	-2.53008	0.0114037	0.130103	3.5465	4.71493	17.3176	0	1.09392	1.07954
ENSG00000176472.10	ZNF575	chr19:43525497-43536130	hgnc_idHGNC:27606	+	27.9714	-1.50109	0.593258	-2.53024	0.0113983	0.130103	30.1453	72.61	21.166	11.2619	19.6905	12.9545
ENSG00000272356.1	RP5-1112D6.8	chr6:111309203-111313517	havana_geneOTTHUMG00000185816.1	+	39.0354	-1.11479	0.440555	-2.53041	0.0113928	0.130103	46.1045	72.61	41.3699	18.7698	22.9723	32.3862
ENSG00000235760.4	MSH2-OT1	chr2:47527008-47535199	hgnc_idHGNC:40319	+	7.81203	-2.19153	0.866337	-2.52965	0.0114175	0.130195	9.75288	13.2018	15.3934	0.938491	2.18784	5.39771
ENSG00000065989.16	PDE4A	chr19:10416773-10469630	hgnc_idHGNC:8780	+	373.415	-1.49058	0.589439	-2.52881	0.0114451	0.130379	226.09	1207.02	219.356	198.96	196.905	192.158
ENSG00000106804.8	C5	chr9:120952335-121050275	hgnc_idHGNC:1331	-	347.258	0.826065	0.326653	2.52887	0.011443	0.130379	291.7	151.821	307.869	452.353	409.125	470.68
[truncated: 58,708 more rows]
