# Supplementary material for: TGFβ signaling promotes cell cycle progression and resistance to the CDK4/6 inhibitor palbociclib through SOX4 transcriptional modulation in breast cancer cells
Source: Cell Death Dis. 2026 Feb 4;17(1):209. doi: 10.1038/s41419-026-08435-4 (PMC12895049; doi:10.1038/s41419-026-08435-4)
Supplement: Supplementary file 7 — Table S7 [file 41419_2026_8435_MOESM7_ESM.xlsx]

## Sheet: Description
Table S7
Sheet#	Sheet Name	Description
1	Description	Description of the Table S7 content
2	qRT-PCR_primers	Primer sequences used in qRT-PCR expression analysis
3	ChIP-qPCR_primers	Primer sequences used in ChIP-qPCR
4	Antibodies	List of primary and secondary antibodies
5	siRNA	List of siRNAs

## Sheet: qRT-PCR_primers
Primer	Sequence
hORC1-Fw	GGTGCATGTACATCTCCGGT
hORC1- Rv	TTTGGCCTGTTAGCTTCTGC
hCDK1-Fw	CGCCGCGGAATAATAAGCC
hCDK1-Rv	AGGAACCCCTTCCTCTTCACT
hCCND1-Fw	CATGCTGAAGGCGGAGGAGAC
hCCND1-Rv	AACATGCAAGTGGCCCCCAG
hCDK4-Fw	TGTTGTCCGGCTGATGGACG
hCDK4-Rv	CCTTGATCGTTTCGGCTGGC
hHAS2-Fw	TCCCGGTGAGACAGATGAGT
hHAS2-Rv	GGCTGGGTCAAGCATAGTGT
SOX4-Fw1_CD	ACATCAAGCGACCCATGAAC
SOX4-Rv1_CD	CTCCGCCTCTCGAATGAAAG
hBRCA1-Fw	ACAGCTGTGTGGTGCTTCTGTG
hBRCA1-Rv	CATTGTCCTCTGTCCAGGCATC
p21-Fw	CTGCCCAAGCTCTACCTTCC
p21-Rv	CAGGTCCACATGGTCTTCCT
hSMAD7-Fw	GATACCCGATGGATTTTCTC
hSMAD7-Rv	CTCCAGAAGAAGTTGGGAAT
hPAI-1-Fw	GAGACAGGCAGCTCGGATTC
hPAI-1-Rv	GGCCTCCCAAAGTGCATTAC
hSNAI1-Fw	CACTATGCCGCGCTCTTTC
hSNAI1-Rv	GCTGGAAGGTAAACTCTGGATTAGA
HPRT1-Fw	CCCTGGCGTCGTGATTAGT
HPRT1-Rv	CACCCTTTCCAAATCCTCAGC
hGAPDH-Fw	GGAGTCAACGGATTTGGTCGTA
hGAPDH-Rv	GGCAACAATATCCACTTTACCA
hCCNB1-Fw	ACCTGTGTCAGGCTTTCTCTG
hCCNB1-Rv	TGGTCTGACTGCTTGCTCTTC
hSLUG-Fw	AGACCCTGGTTGCTTCAAGGA
hSLUG-Rv	CTCAGATTTGACCTGTCTGCAAA
hTGFβ1-FW	GCCTTTCCTGCTTCTCATGG
hTGFβ1-Rv	TCCTTGCGGAAGTCAATGTAC
hTGFβ2-FW	GCGACGAAGAGTACTACGCC
hTGFβ2-Rv	TGGCATCAAGGTACCCACAG
hTGFβ3-FW	GGGTCCATGAACCTAAGGGC
hTGFβ3-Rv	GAGGCAGATGCTTCAGGGTT
hTGFβ-Receptor1-FW	ACGGCGTTACAGTGTTCTG
hTGFβ-Receptor1-Rv	GGTGTGGCAGATATAGACC
hTGFβ-Receptor2-FW	CCAGGTGGGAACTGCAAGAT
hTGFβ-Receptor2-Rv	GAAGGACTCAACATTCTCCAAATTC
hFN1-Fw	CATCGAGCGGATCTGGCCC
hFN1-Rv	GCAGCTGACTCCGTTGCCCA
hN-Cad-Fw	CCTGCTTCAGGCGTCTGTAGA
hN-Cad-Rv	TCATGCACATCCTTCGATAAGACT
hMMP2-Fw	TCCCAGGCCTGCCCATGTCA
hMMP2-Rv	GGAGCTGGTGGGTGGAAAGCC
hMMP10-Fw	CCCCTGGTGCCCACAAA
hMMP10-Rv	TCACACTTGGCTGGCATCTC

## Sheet: ChIP-qPCR_primers
Primer	Sequence
SOX4_region4_Fw	ACTGTGTGTGAGGGGAAGAG
SOX4_region4_Rv	TGCATGCAACAGACTGGC
SOX4_region3_Fw	ACAAAATAATTGCACCAACTCCT
SOX4_region3_Rv	TTGATTCCAGTTCACGAGCG
SOX4_region2_Fw	CGAGAAACTTGCATTGGAAGC
SOX4_region2_Rv	GGAGTTATAGTTCCCAGGCTG
SOX4_region1_Fw	GTGAGAGAGCGAGAGAGAGG
SOX4_region1_Rv	GAACTGGCCCCTCAACTCC
CDK4_ChIP_500-750_FW	TCGCTCCACCATGAGAAAAC
CDK4_ChIP_500-750_long_RV1	TCGTAGTTTTGCCCTCAAATG
CDK4_ChIP_500-750_short_RV2	GAAGACCCCATTGTTGGCTA
CDK4_ChIP_1200_FW	GTGCCGCTTTCTTAGCACTT
CDK4_ChIP_1200_Rv	CCGCTTTCCTCCTTTACTCC
CCND1_ChIP_1060-1250_FW	TTTTCTTAATTTGGGGCAGGT
CCND1_ChIP_1060-1250_RV	TTAAACAAACGAGTGTACTGATCTGA
CCND1_ChIP_750-950_FW	CCAGGCAGAGGGGACTAATA
CCND1_ChIP_750-950_RV	ACTGCACCCCCTCCCTTC
CDK6_ChIP_600-800_FW	CCAAGAAACTGAAAAATCAGACC
CDK6_ChIP_600-800_RV	GGAAGCGAAGGAAAACAAAA
CDK6_ChIP_900-1100_FW	CACAACAAAGCGCCAGAGTA
CDK6_ChIP_900-1100_RV	CGCCGTTTGTTTAATTCCTG
CDK6_ChIP_150_FW	GAGCAGCCCAGAGTGTGC
CDK6_ChIP_150_RV	GTAGCGGCGCAACACAAT

## Sheet: Antibodies
Name	Application	Provider	Cat.#	Reactivity/Host	Dilution
SOX4	CUT&RUN	Abcam	ab86809	Rabbit	2 µg/Reaction
Phospho-Histone H2A.X	WB	ThermoFisher Scientific	MA1-2022	Mouse	1:2000
Anti-trimethyl-Histone H3 (Lys4)	WB	Merck	07-473	Rabbit	1:2000
Anti-trimethyl-Histone H3 (Lys4)	ChIP-qPCR	Merck	07-473	Rabbit	3 µg/Reaction
vimentin (D2H3)	WB	Cell Signaling	5741	Rabbit	1:1000
GAPDH Monoclonal Antibody (6C5)	WB	ThermoFisher Scientific	AM4300	Mouse	1:5000
anti-Rabbit IgG H+L) Secondary, HRP	WB	ThermoFisher Scientific	65-6120	Rabbit/Goat	1:10000
anti-Mouse IgG (H+L) Secondary, HRP	WB	ThermoFisher Scientific	62-6520	Rabbit/Goat	1:10000

## Sheet: siRNA
Target	Product ID	Provider	KD efficiency
SOX4	SASI_Hs01_00188751	Merck	Confirmed
SOX4	SASI_Hs01_00188752	Merck	Confirmed
SOX4	SASI_Hs01_00188753	Merck	Confirmed
SLUG	SASI_Hs01_00159363	Merck	Confirmed
SLUG	SASI_Hs01_00159364	Merck	Confirmed
SLUG	SASI_Hs02_00334984	Merck	Confirmed
Control	MISSION® siRNA Universal Negative Control #1	Merck
